# Supplementary material for: Neuronal glycolytic reprogramming drives lethality via accelerated aging in a Drosophila model of tauopathy
Source: bioRxiv. 2025 Oct 27:2025.10.27.684860. Preprint. [Version 1] doi: 10.1101/2025.10.27.684860 (PMC12636451; doi:10.1101/2025.10.27.684860)
Supplement: Supplement 4 [file media-4.xlsx]

## Sheet: 1A raw counts
number	primary_FBid	current_symbol	current_fullname	UAS-tau_1	UAS-tau_2	UAS-tau_3	UAS-tau_4	UAS-tau_5	UAS-tau_6		tub-GAL4_1	tub-GAL4_2	tub-GAL4_3	tub-GAL4_4	tub-GAL4_5	tub-GAL4_6		tub>tau_1	tub>tau_2	tub>tau_3	tub>tau_4	tub>tau_5	tub>tau_6
1	FBgn0250732	gfzf	GST-containing FLYWCH zinc-finger protein	2548	2147	2253	2558	2390	2378		2035	2305	3205	2491	2309	2431		2909	1965	2227	2083	2141	2361
2	FBti0060344	INE-1{}2283	NA	0	0	0	0	0	0		0	0	0	0	0	0		0	0	0	0	0	0
3	FBgn0286036	sisRNA:CR46358	stable intronic sequence RNA CR46358	0	0	0	0	0	0		0	0	0	0	0	0		0	0	0	0	0	0
4	FBgn0037409	Osi24	Osiris 24	40	130	54	56	114	78		83	172	221	80	104	143		62	20	36	35	39	21
5	FBgn0027948	msps	mini spindles	10208	7929	7669	9264	8187	8478		8192	8500	11875	8586	9253	8900		11000	7853	9435	8723	8641	9957
6	FBgn0038675	CG6013	NA	448	439	431	560	541	351		517	512	532	500	443	576		656	402	357	475	415	423
7	FBgn0264900	lncRNA:CR44091	long non-coding RNA:CR44091	2	2	0	2	0	0		0	2	1	1	0	0		0	0	1	3	0	0
8	FBgn0000500	Dsk	Drosulfakinin	128	129	128	155	117	155		135	107	184	162	177	127		288	223	217	153	236	251
9	FBgn0261504	7SLRNA:CR42652	Signal recognition particle 7SL RNA CR42652	62	58	42	52	43	30		59	54	44	41	33	73		108	55	61	81	92	55
10	FBgn0037610	CG8043	NA	233	144	189	205	200	185		247	221	292	239	230	186		341	220	263	239	291	315
11	FBgn0053095	CG33095	NA	0	0	0	0	0	0		0	0	0	0	0	0		0	0	0	0	0	0
12	FBgn0038070	CG6753	NA	83	63	44	62	93	61		71	70	118	81	130	61		69	24	56	90	62	93
13	FBgn0267571	lncRNA:CR45911	long non-coding RNA:CR45911	28	18	33	25	17	39		26	37	37	41	49	34		44	32	51	57	38	54
14	FBgn0261859	CG42788	NA	1603	1256	1307	1462	1458	1353		1545	1415	1947	1400	1845	1471		2675	1953	1966	2015	1962	2338
15	FBgn0262389	mir-1017	mir-1017 stem loop	0	0	0	0	0	0		0	1	3	0	0	0		4	2	1	0	0	0
16	FBgn0037363	Atg17	Autophagy-related 17	2470	1890	1887	2396	2163	2082		2143	2056	3059	2114	2277	2216		2890	1976	2008	2161	2107	2159
17	FBgn0039552	CG12426	NA	0	0	1	3	1	7		0	2	1	0	3	2		7	6	2	4	7	0
18	FBgn0267797	lncRNA:CR46122	long non-coding RNA:CR46122	1	2	3	5	0	0		0	0	6	2	3	0		8	0	1	1	1	4
19	FBgn0039732	CG15525	NA	275	350	328	375	303	375		266	348	356	283	348	337		331	171	200	187	265	200
20	FBgn0038224	ATPsynE	ATP synthase, subunit E	1934	2287	2295	2358	2095	2677		2104	2424	2814	2502	2210	2418		2719	2140	2282	1905	2522	2699
21	FBgn0264776	CG44014	NA	1	0	0	1	7	0		6	2	0	1	7	0		23	8	18	6	15	12
22	FBgn0038525	CG14329	NA	5	6	0	2	1	0		0	5	18	0	0	0		0	1	12	0	0	7
23	FBgn0262397	mir-2c	mir-2c stem loop	0	0	0	0	0	0		0	0	0	0	0	0		0	0	0	0	0	0
24	FBti0019351	I{}Sirt6-iso-1a	NA	0	0	0	0	0	0		0	0	0	0	0	0		0	0	0	0	0	0
25	FBti0019410	BS{}1396	NA	0	0	0	0	0	0		0	0	0	0	0	0		0	0	0	0	0	0
26	FBgn0262899	CG43254	NA	0	0	0	0	0	0		0	0	0	0	0	0		0	0	0	0	0	0
27	FBgn0261436	DhpD	Dihydropterin deaminase	572	542	574	632	517	554		541	554	817	484	562	577		773	546	581	619	666	671
28	FBti0063117	INE-1{}5056	NA	0	0	0	0	0	0		0	0	0	0	0	0		0	0	0	0	0	0
29	FBgn0262378	mir-317	mir-317 stem loop	0	0	0	0	0	0		0	0	4	0	0	0		1	1	0	0	0	0
30	FBgn0038814	CG15923	NA	74	46	51	73	54	58		50	65	87	33	44	52		58	6	102	21	37	39
31	FBgn0286871	lncRNA:CR46393	long non-coding RNA:CR46393	0	0	0	0	0	0		0	0	0	0	0	0		0	0	0	0	0	0
32	FBgn0267809	asRNA:CR46134	antisense RNA:CR46134	2	1	0	1	0	0		10	1	0	1	3	0		0	0	0	2	1	1
33	FBgn0038279	Sdr	Secreted decoy of InR	810	665	799	994	610	839		686	783	1000	723	724	712		960	938	893	774	768	1221
34	FBgn0037625	CG11768	NA	6	1	0	7	2	0		5	2	4	0	6	5		13	9	1	9	6	3
35	FBgn0053093	CG33093	NA	0	0	1	0	0	0		2	1	0	1	3	2		19	15	13	5	31	16
36	FBti0062189	invader4{}4128	NA	0	0	0	0	0	0		0	0	0	0	0	0		0	0	0	0	0	0
37	FBti0019436	roo{}1426	NA	0	0	0	0	0	0		0	0	0	0	0	0		0	0	0	0	0	0
38	FBgn0051579	tRNA:Ala-AGC-2-7	transfer RNA:Alanine-AGC 2-7	0	0	0	0	0	0		0	0	0	0	0	0		0	0	0	4	1	0
39	FBgn0027574	CG5815	NA	702	602	607	704	632	566		634	643	735	621	633	642		786	467	520	603	588	620
40	FBgn0260746	Ect3	Ectoderm-expressed 3	1618	909	1236	1536	1010	1424		1352	1356	1770	1355	1351	1162		1305	612	850	1250	1084	739
41	FBgn0037930	CG14715	NA	815	915	887	1115	988	1049		813	887	1156	904	945	924		1332	748	823	767	1094	1048
42	FBgn0038709	CG15025	NA	15	1	0	0	0	0		0	0	2	0	7	1		0	0	1	1	0	0
43	FBgn0027095	Manf	Mesencephalic astrocyte-derived neurotrophic factor	1401	1416	1431	1530	1405	1461		1328	1356	1828	1331	1287	1679		1311	680	989	897	1150	1118
44	NA	NA	NA	0	0	0	0	0	0		0	0	0	0	0	0		0	0	0	0	0	0
45	FBgn0051450	mRpS18A	mitochondrial ribosomal protein S18A	187	279	235	234	259	228		223	268	208	232	245	289		325	207	201	233	260	326
46	FBgn0038774	CG5023	NA	12	8	3	12	3	22		19	17	45	20	27	24		141	154	142	208	155	226
47	FBgn0037794	CG6254	NA	732	565	658	687	652	598		668	582	913	699	683	612		779	434	494	531	579	534
48	FBgn0039229	Saf-B	Scaffold attachment factor B	7468	6384	6499	7222	6859	6172		7351	7475	9255	7133	8666	8124		9793	5979	6535	7272	7100	7226
49	FBgn0065064	snoRNA:Œ®28S-291	NA	16	19	36	25	17	25		29	35	40	26	36	31		45	15	44	23	51	36
50	FBti0019348	flea{}1281	NA	0	0	0	0	0	0		0	0	0	0	0	0		0	0	0	0	0	0
51	FBgn0038737	Mrm2	Mitochondrial rRNA methyltransferase 2	112	113	111	111	97	114		110	140	143	125	134	107		199	122	149	150	148	160
52	FBgn0262431	mir-1003	mir-1003 stem loop	0	0	0	0	0	0		0	0	0	0	0	0		0	0	0	0	0	0
53	FBti0063768	INE-1{}5707	NA	0	0	0	0	0	0		0	0	0	0	0	0		0	0	0	0	0	0
54	FBgn0037399	Or83c	Odorant receptor 83c	0	0	0	0	0	2		1	0	0	0	0	0		0	0	0	2	0	0
55	FBti0019411	opus{}1397	NA	0	0	0	0	0	0		0	0	0	0	0	0		0	0	0	0	0	0
56	FBti0020393	1360{}1463	NA	0	0	0	0	0	0		0	0	0	0	0	0		0	0	0	0	0	0
57	FBgn0039291	CG13663	NA	122	127	168	160	153	150		144	135	167	146	122	168		155	146	110	149	158	150
58	FBgn0037547	CG7910	NA	24	3	2	5	1	1		1	1	4	2	5	5		14	16	2	8	9	8
59	FBgn0038966	pinta	prolonged depolarization afterpotential (PDA) is not apparent	113	98	136	147	108	118		161	116	139	99	134	198		94	47	90	85	118	60
60	FBgn0037690	Task7	TWIK-related acid-sensitive K[+] channel 7	572	403	449	519	489	463		570	508	641	581	637	500		1007	587	505	722	600	622
61	FBti0019321	Doc{}1240	NA	0	0	0	0	0	0		0	0	0	0	0	0		0	0	0	0	0	0
62	FBgn0038783	CG4367	NA	2	1	0	3	0	4		2	0	0	0	2	0		5	3	3	1	3	1
63	FBgn0011998	tRNA:Val-CAC-2-2	transfer RNA:Valine-CAC 2-2	0	0	0	0	0	0		0	0	0	0	0	0		0	0	0	0	0	0
64	FBgn0038055	trus	toys are us	682	574	582	603	650	648		643	590	844	598	679	586		1001	718	723	774	723	821
65	FBgn0261453	scaRNA:MeU2-C41	small Cajal body-specific RNA : MeU2-C41	0	1	0	2	0	0		0	0	0	1	1	1		1	5	0	1	0	2
66	FBgn0261792	snRNP-U1-C	small ribonucleoprotein particle U1 subunit C	812	934	1003	961	865	886		908	932	1107	887	885	902		1008	490	688	738	864	630
67	FBgn0040606	CG6503	NA	0	0	0	0	0	0		1	0	0	0	0	0		10	5	5	3	7	11
68	FBgn0037709	CG8199	NA	112	172	190	264	169	206		167	205	297	225	159	192		235	228	242	167	239	352
69	FBti0059826	INE-1{}1765	NA	0	0	0	0	0	0		0	0	0	0	0	0		0	0	0	0	0	0
70	FBgn0051106	CG31106	NA	0	6	0	19	0	2		0	1	5	2	2	4		7	0	3	8	22	5
71	FBti0019291	transib3{}1202	NA	0	0	0	0	0	0		0	0	0	0	0	0		0	0	0	0	0	0
72	FBgn0039131	CG12268	NA	77	159	181	160	78	231		75	149	189	131	100	138		116	35	111	83	90	31
73	FBgn0267686	lncRNA:CR46022	long non-coding RNA:CR46022	0	0	0	0	0	0		0	0	0	0	0	0		0	0	0	0	0	0
74	FBti0062552	INE-1{}4491	NA	0	0	0	0	0	0		0	0	0	0	0	0		0	0	0	0	0	0
75	FBti0061858	INE-1{}3797	NA	1	1	0	0	1	1		0	4	0	0	0	0		0	0	7	0	2	3
76	FBgn0037777	CG11722	NA	131	149	166	185	112	100		106	139	157	156	168	180		195	166	153	152	183	223
77	FBgn0046685	Wsck	Wsck	768	801	754	888	753	843		772	822	1192	830	821	849		1036	790	908	852	840	1022
78	FBgn0259733	tal-AA	tarsal-less AA	0	0	0	0	0	0		0	0	0	0	0	0		0	0	0	0	0	0
79	FBgn0266388	asRNA:CR45028	antisense RNA:CR45028	19	5	8	5	22	8		10	28	12	15	4	13		17	25	31	7	9	6
80	FBti0061730	INE-1{}3669	NA	0	0	0	0	0	0		0	0	0	0	0	0		0	0	0	0	0	0
81	FBgn0267561	lncRNA:CR45901	long non-coding RNA:CR45901	0	0	0	8	0	11		0	0	4	4	0	1		12	1	0	1	2	3
82	FBgn0038993	CG13843	NA	6	3	20	23	16	10		21	23	17	18	22	41		28	33	16	25	26	20
83	FBgn0262971	lncRNA:CR43282	long non-coding RNA::CR43282	1	1	0	1	0	0		0	2	11	0	2	1		0	0	0	4	3	0
84	FBgn0039313	CG11892	NA	13	10	11	333	0	6		9	0	5	8	175	5		9	6	5	5	15	9
85	FBgn0004395	unk	unkempt	4601	3372	3777	4102	3457	4200		3826	3752	5938	4282	4527	3903		6609	5619	4567	4514	4948	5199
86	FBgn0051201	GluRIIE	Glutamate receptor IIE	68	69	45	67	48	75		60	43	93	32	81	49		90	105	104	103	92	161
87	FBgn0266674	Sec15	Secretory 15	871	698	762	963	859	829		802	790	1102	848	927	918		842	605	651	769	722	699
88	FBgn0267767	lncRNA:CR46098	long non-coding RNA:CR46098	10	6	0	2	1	2		0	2	1	0	2	2		0	0	10	1	2	2
89	FBgn0039019	HP1c	Heterochromatin Protein 1c	1010	1067	1052	1352	1058	1187		1030	1142	1451	1181	1176	1157		1408	781	859	925	988	900
90	FBti0062939	INE-1{}4878	NA	0	0	0	0	0	0		0	0	0	0	0	0		0	0	0	0	0	0
91	FBgn0039172	Spase22-23	Spase 22/23-subunit	2121	2104	2280	2700	2230	2396		1953	2129	2801	2051	2158	2343		2357	1458	1683	1649	1923	1817
92	NA	NA	NA	0	1	0	0	3	0		0	0	0	1	1	2		0	0	1	0	0	0
93	FBgn0011290	Taf12	TBP-associated factor 12	991	1036	1293	1373	1097	1327		1071	1177	1539	1202	1173	1221		1658	930	1065	1007	1160	1233
94	FBgn0262384	mir-1014	mir-1014 stem loop	0	0	0	0	0	0		0	0	0	0	0	0		0	0	0	0	0	0
95	FBgn0283626	lncRNA:CR46299	long non-coding RNA:CR46299	0	0	0	0	0	0		0	0	0	0	0	0		0	0	0	0	0	0
96	FBgn0267816	lncRNA:CR46141	long non-coding RNA:CR46141	2	0	1	0	0	0		3	0	0	0	5	0		0	0	7	1	2	2
97	FBgn0037747	Naa80	N(alpha)-acetyltransferase 80	417	376	383	455	440	414		417	484	617	431	464	454		734	527	407	495	582	677
98	FBgn0037751	topi	matotopetli	23	1	16	16	2	6		14	2	6	6	20	7		34	32	15	24	23	59
99	FBgn0039486	CAH9	Carbonic anhydrase 9	12	6	8	11	2	18		15	18	33	23	22	6		26	15	33	25	39	77
100	FBgn0039228	CG6980	NA	37	12	9	27	15	12		28	18	25	11	14	30		36	10	29	30	19	14
101	FBgn0039073	CG4408	NA	1179	1276	1128	976	1644	1632		796	1477	2438	1030	1482	1040		778	476	615	742	1095	933
102	FBgn0040256	Ugt35C1	UDP-glycosyltransferase family 35 member C1	11	7	12	23	9	17		11	13	16	13	22	11		10	23	13	9	23	15
103	FBgn0037888	scpr-B	SCP-containing protein B	4	0	1	0	1	0		0	4	4	2	2	0		3	2	8	2	0	8
104	FBgn0039404	CG14543	NA	275	218	265	299	220	255		263	352	384	257	275	315		364	255	266	279	319	324
105	FBgn0264905	lncRNA:CR44096	long non-coding RNA:CR44096	9	2	1	1	1	0		6	3	0	4	4	2		4	1	3	5	0	1
106	FBgn0038342	B9d1	B9d1	5	2	1	5	1	0		9	2	0	0	4	1		8	4	0	1	2	2
107	FBgn0005674	GluProRS	Glutamyl-prolyl-tRNA synthetase	4826	4221	4150	4949	4277	4587		3871	4409	6434	4211	4364	4662		4910	3443	4194	3897	4088	4457
108	FBgn0266229	lncRNA:CR44924	long non-coding RNA:CR44924	2	9	5	5	2	2		3	7	3	4	9	4		12	30	22	4	8	10
109	FBgn0011768	Fdh	Formaldehyde dehydrogenase	2372	2463	2284	2808	2193	2964		2199	2644	3172	2229	2380	2734		3400	2345	2679	2415	3038	3091
110	FBgn0265449	lncRNA:CR44349	long non-coding RNA:CR44349	0	0	0	0	0	0		0	0	0	0	0	0		0	0	2	0	0	0
111	FBgn0037917	wkd	whacked	944	763	763	954	743	887		836	738	1202	870	935	886		1690	1237	1148	1124	1316	1456
112	FBgn0086365	Orct2	Organic cation transporter 2	1655	1242	1166	1572	1303	1283		1449	1325	1484	1297	1336	1343		1391	720	832	1109	980	778
113	FBgn0017567	ND-23	NADH dehydrogenase (ubiquinone) 23 kDa subunit	994	998	947	1097	940	1141		980	1136	1221	1046	1103	1085		1538	1251	1124	1015	1304	1532
114	FBgn0039290	CG13654	NA	372	268	327	350	310	222		328	329	468	307	402	345		605	481	421	451	512	574
115	FBgn0267208	asRNA:CR45648	antisense RNA:CR45648	0	0	0	0	0	0		0	0	0	0	0	0		0	0	0	1	0	0
116	FBti0019361	1360{}1299	NA	0	0	0	0	0	0		0	0	0	0	0	0		0	0	0	0	0	0
117	FBgn0051287	CG31287	NA	29	6	6	13	8	11		7	4	4	3	9	5		2	6	7	5	2	13
118	FBgn0038577	CG12321	NA	596	693	746	726	717	765		645	770	788	674	663	742		660	426	500	529	561	588
119	FBgn0037720	CG8312	NA	490	506	526	553	464	524		351	546	703	473	466	549		686	504	567	433	525	713
120	FBgn0038033	CG10097	NA	0	0	0	0	0	0		0	0	0	0	0	0		0	0	0	0	0	0
121	FBgn0001112	Gld	Glucose dehydrogenase	82	96	147	98	48	117		68	87	127	94	85	120		212	74	37	104	41	105
122	FBgn0038344	obe	obelus	1333	1031	1080	1309	1108	1328		1153	1239	1856	1196	1180	1261		1891	1499	1743	1422	1416	1841
123	FBgn0037678	CG16749	NA	77	67	42	51	38	42		49	39	102	30	48	47		80	76	76	48	73	77
124	FBgn0267709	CG46042	NA	2	1	3	0	0	2		0	0	0	2	2	4		1	0	1	0	0	0
125	NA	NA	NA	0	0	0	0	0	0		0	0	0	0	0	0		0	0	0	0	0	0
126	FBgn0051072	Lerp	lysosomal enzyme receptor protein	1014	931	1006	1197	1072	848		1040	937	1261	991	1131	1066		1675	1127	1158	1206	1264	1381
127	FBgn0013277	Hsp70Ba	Heat shock protein 70 Ba	47	30	38	53	46	87		88	121	172	98	138	97		724	500	678	599	638	672
128	FBgn0037718	P58IPK	P58IPK	1683	1597	1525	1766	1706	1481		1603	1780	2103	1568	1659	1869		1719	978	1113	1491	1412	1307
129	FBgn0039520	Gr98a	Gustatory receptor 98a	0	0	0	1	0	0		2	0	0	0	0	0		1	0	0	0	0	0
130	FBti0062070	INE-1{}4009	NA	0	0	0	0	0	0		0	0	0	0	0	0		0	0	0	0	0	0
131	FBgn0286071	AdamTS-A	ADAM metallopeptidase with thrombospondin type 1 motif A	3365	2128	2089	3060	3336	1843		3116	2317	2588	2207	2982	2958		1626	946	1750	1456	1491	1267
132	FBgn0266701	lncRNA:CR45191	long non-coding RNA:CR45191	6	2	6	4	4	6		2	2	1	5	3	3		4	2	2	2	0	1
133	FBgn0265197	CG44257	NA	0	0	0	0	0	0		0	0	1	1	0	0		0	1	0	2	0	0
134	FBgn0003002	opa	odd paired	1406	1123	1110	1369	1131	1455		1161	1127	1702	1226	1342	1233		1385	761	1099	926	976	961
135	FBgn0012000	tRNA:Val-CAC-2-3	transfer RNA:Valine-CAC 2-3	0	0	0	0	0	0		0	0	0	0	0	0		0	0	0	0	0	0
136	FBgn0264428	lncRNA:CR43846	long non-coding RNA:CR43846	2	0	0	0	0	0		0	0	0	0	0	0		0	3	0	0	0	2
137	FBgn0266399	lncRNA:CR45039	long non-coding RNA:CR45039	5	6	8	17	8	6		14	6	0	5	3	9		10	13	15	15	15	15
138	FBgn0041588	eIF2D	eukaryotic translation initiation factor 2D	759	765	767	837	733	903		672	729	1003	650	700	662		937	767	756	684	780	900
139	FBgn0039557	CG12259	NA	472	445	439	421	452	408		508	528	602	520	461	535		554	328	355	324	430	449
140	FBti0020309	Stalker4{}1224	NA	4	0	0	0	0	0		0	0	1	0	0	0		0	0	0	0	3	0
141	FBgn0051028	CG31028	NA	218	294	257	274	197	293		205	354	475	277	249	439		224	110	136	176	172	190
142	FBgn0266598	Kmn2	kinetochore Mis12-Ndc80 network component 2	161	188	253	210	169	239		170	173	259	204	148	208		237	206	204	150	221	171
143	FBgn0037424	Osi15	Osiris 15	2	7	17	1	1	2		23	71	110	47	35	52		3	4	2	2	1	2
144	FBgn0038725	CG6184	NA	2347	1631	1826	2139	1991	1600		2217	1754	2302	2039	2478	1893		3253	1961	2027	2313	2077	2466
145	FBgn0263757	Polr2D	RNA polymerase II subunit D	0	0	0	0	0	0		0	0	0	0	0	0		0	0	0	0	0	0
146	FBgn0039277	Nepl16	Neprilysin-like 16	405	307	319	366	318	435		388	309	535	416	392	245		897	682	631	588	626	858
147	FBgn0039302	Nup358	Nucleoporin 358kD	19615	14220	14269	17176	14107	15447		14656	14581	22092	15873	16746	15596		17403	11638	16010	14064	13856	15042
148	FBgn0039461	CG5500	NA	152	143	123	185	149	138		152	176	165	176	202	228		291	172	131	208	221	221
149	FBgn0037894	Ipo9	Importin 9	3101	2539	2609	3050	2363	3037		2399	2844	3927	2812	2591	2824		3132	2185	2627	2366	2584	2952
150	FBgn0039799	CG15543	NA	6	0	0	2	0	0		0	0	0	1	0	0		3	3	1	0	0	5
151	FBgn0262290	mir-iab-8	mir-iab-8 stem loop	0	0	0	0	0	0		0	0	0	0	0	0		0	0	0	0	0	0
152	FBgn0039817	CG15553	NA	0	0	1	2	0	1		4	0	0	3	2	0		7	0	2	10	5	11
153	FBgn0051224	CG31224	NA	7302	5019	5382	6757	6274	5522		6111	5355	8528	5947	6724	6130		6896	4237	5174	5544	5411	4847
154	FBgn0054008	CG34008	NA	75	77	93	87	59	138		99	101	123	58	96	101		124	91	117	59	65	102
155	FBgn0013276	Hsp70Ab	Heat shock protein 70 Ab	366	292	236	397	748	272		123	208	348	167	154	146		260	196	842	367	1037	277
156	FBgn0039714	Zip99C	Zinc/iron regulated transporter-related protein 99C	353	281	404	354	314	469		335	340	483	371	411	423		730	637	565	535	632	739
157	FBgn0037832	Desi	Desiccate	0	3	0	0	0	0		0	0	1	0	1	0		3	0	1	1	0	1
158	FBgn0263409	lncRNA:CR43455	long non-coding RNA:CR43455	0	0	0	0	0	0		0	0	0	0	0	0		0	0	0	0	0	0
159	FBgn0037802	Sirt6	Sirtuin 6	131	129	172	185	172	153		146	143	168	156	132	147		210	148	93	165	143	178
160	FBgn0004781	Ccp84Ac	Ccp84Ac	0	0	0	4	0	0		0	2	0	0	1	0		0	0	0	0	0	0
161	FBgn0037502	wa-cup	walker cup	20	0	0	4	0	2		4	0	6	0	9	3		2	2	0	4	0	1
162	FBgn0051230	CG31230	NA	2	1	0	5	3	1		5	10	5	7	2	6		3	6	4	0	1	3
163	FBgn0039328	CHKov2	CHK domain ov2	134	186	146	186	182	208		149	178	231	144	183	210		261	221	180	131	188	267
164	FBgn0038204	CG14357	NA	0	0	0	0	0	3		0	0	4	0	0	2		0	0	7	0	0	0
165	FBgn0285912	mah	mahogany	32	64	16	33	44	37		81	80	82	44	41	48		39	9	18	5	15	15
166	FBgn0051116	ClC-a	Chloride channel-a	1114	949	927	1166	1320	897		867	670	1115	831	1014	914		1224	944	1154	869	1006	1251
167	FBgn0263835	CR43697	NA	172	111	130	190	140	172		162	157	206	148	149	148		144	99	119	141	134	115
168	FBgn0266672	Sec8	Secretory 8	1829	1577	1606	1847	1595	1680		1589	1771	2227	1678	1811	1928		2305	1638	1840	1653	1838	1984
169	FBgn0037292	plh	pasang lhamu	1	3	7	2	3	7		19	17	14	10	13	5		13	11	7	19	9	7
170	FBgn0002735	E(spl)mŒ≥-HLH	Enhancer of split mŒ≥, helix-loop-helix	286	629	786	715	652	584		616	681	723	767	649	849		667	525	369	389	701	379
171	FBgn0017550	Rga	Regena	3071	2580	2568	3165	2783	2459		2653	2661	3555	2725	2835	2903		2889	1864	2094	2305	2173	2251
172	FBti0062066	INE-1{}4005	NA	0	0	0	0	0	0		0	0	0	0	0	0		0	0	0	0	0	0
173	FBti0059750	Dm88{}1689	NA	0	0	0	0	0	0		0	0	0	0	1	0		1	0	2	0	0	0
174	FBgn0037679	Aduk	Another Drosophila Unc-51-like kinase	488	415	451	502	397	460		463	454	733	486	462	603		749	564	534	543	579	660
175	FBgn0037837	CG14693	NA	11	1	0	0	4	1		0	2	1	0	5	3		10	1	11	6	1	8
176	FBgn0040609	CG3348	NA	95	67	53	89	81	72		129	116	137	135	586	124		167	132	136	146	170	218
177	FBgn0284417	lncRNA:TS20	long noncoding RNA: testis-specific 20	0	0	0	0	0	0		0	0	0	0	0	0		0	0	0	0	0	0
178	FBgn0038113	CG11668	NA	4	8	9	8	5	26		7	7	14	9	2	12		108	239	217	85	108	425
179	FBgn0014931	CG2678	NA	63	42	63	50	52	52		21	45	75	42	40	51		72	36	44	38	59	42
180	FBgn0267408	AOX1	Aldehyde oxidase 1	106	95	115	260	45	209		117	150	356	201	157	153		1478	1685	1502	1045	1243	1924
181	FBgn0038115	CG7966	NA	82	61	66	72	86	104		112	100	218	102	175	138		285	350	287	196	350	391
182	FBgn0038745	ClpX	Caseinolytic protease chaperone subunit	3113	2200	2260	2831	2748	2335		2820	2521	3416	2339	2746	2652		2472	1769	2099	1976	2147	2118
183	FBgn0038321	Nagk	N-acetylglucosamine kinase	2875	2285	2220	2805	2883	2270		2725	2082	2446	2165	2368	2452		2309	1650	2189	1606	1870	2051
184	FBgn0266538	CG45099	NA	0	0	0	0	0	0		0	0	0	0	0	0		0	0	0	0	0	0
185	FBgn0263594	lost	lost	12805	11166	11618	13222	11458	13704		11282	13163	18442	13337	12833	13419		19064	15121	15009	13482	15387	17417
186	FBgn0083984	CG34148	NA	1	9	8	3	5	0		7	1	0	3	3	4		9	6	3	2	1	10
187	FBgn0051162	tRNA:Ser-GCT-2-4	transfer RNA:Serine-GCT 2-4	0	0	0	0	0	0		0	0	0	0	0	0		0	0	0	0	0	0
188	FBgn0039378	Œ±4GT2	Œ±1,4-galactosyltransferase 2	0	0	0	0	1	3		0	0	0	0	0	0		0	0	2	0	0	0
189	FBgn0015568	Œ±-Est1	Œ±-Esterase-1	5	3	5	16	10	2		5	5	17	11	23	25		74	37	56	23	138	69
190	FBgn0267107	lncRNA:CR45547	long non-coding RNA:CR45547	0	0	0	0	0	0		5	2	3	1	1	7		0	7	4	4	1	5
191	FBgn0267759	lncRNA:CR46090	long non-coding RNA:CR46090	0	0	0	0	0	7		0	1	0	5	1	0		2	1	0	0	2	1
192	FBgn0038881	aus	argus	14544	9884	10214	12176	11158	10213		13125	10914	16077	12461	14804	11816		16990	11558	12562	12452	12403	13286
193	FBgn0259139	glo	glorund	11258	9935	9058	10800	10597	9033		10820	10899	13518	10829	12231	11560		12397	7430	8458	9237	9318	9434
194	FBgn0267159	lncRNA:CR45599	long non-coding RNA:CR45599	2	0	0	0	0	4		0	0	0	0	0	0		0	0	0	0	0	0
195	FBgn0038423	CG10317	NA	8	0	0	0	0	0		4	2	1	1	2	0		3	0	1	4	0	6
196	FBgn0262112	sro	shroud	278	218	231	240	207	379		167	375	585	201	320	220		415	188	210	284	330	286
197	FBgn0266732	asRNA:CR45205	antisense RNA:CR45205	0	1	0	0	0	0		0	0	1	0	1	0		0	0	0	0	0	1
198	FBti0062737	FB{}4676	NA	0	0	0	0	0	0		0	0	0	0	0	0		0	0	0	0	0	0
199	FBgn0039258	Œ≤4GalT7	Œ≤-4-galactosyltransferase 7	514	432	501	614	478	551		461	444	593	519	465	567		814	466	428	472	517	473
200	FBgn0039415	CG6142	NA	261	179	249	265	141	283		341	289	398	394	385	284		208	96	116	148	143	98
201	FBgn0039325	CG10560	NA	2	0	0	3	0	0		0	3	1	0	1	0		0	0	2	8	1	4
202	FBgn0264427	CG43845	NA	33	18	18	14	9	17		17	12	52	17	26	23		53	42	41	38	21	40
203	FBgn0004841	TkR86C	Tachykinin-like receptor at 86C	230	146	156	192	179	211		206	135	274	203	211	163		296	284	235	263	197	397
204	FBgn0275433	lncRNA:CR46265	long non-coding RNA:CR46265	2	0	0	2	3	0		0	1	0	1	2	0		12	6	3	3	1	5
205	NA	NA	NA	0	0	0	0	0	0		0	0	0	0	0	0		0	0	0	0	0	0
206	FBti0019345	jockey{}1278	NA	0	0	0	0	0	0		0	0	0	0	0	0		0	0	0	0	0	0
207	FBgn0267674	lncRNA:CR46010	long non-coding RNA:CR46010	1	1	7	5	0	3		1	1	6	3	0	2		5	5	5	8	16	6
208	FBgn0002924	ncd	non-claret disjunctional	2488	2340	2510	2808	2112	2807		2316	2555	3404	2590	2679	2600		3074	2307	2426	2137	2394	2667
209	FBgn0039008	CG6972	NA	14	12	10	6	20	11		16	8	17	13	16	19		36	26	23	52	17	32
210	FBgn0259721	CG42375	NA	0	0	0	0	0	0		0	0	0	0	0	0		0	0	0	0	0	0
211	FBgn0051211	CG31211	NA	5470	4849	5698	6042	5768	4725		6059	5583	7066	5961	6736	6163		9409	6339	5192	6256	6338	7094
212	FBgn0283548	mir-9381	mir-9381 stem loop	9	2	0	4	0	0		0	2	7	4	0	1		2	5	6	4	1	3
213	FBgn0038717	CG17751	NA	1	1	0	42	1	1		2	0	0	0	21	0		0	1	8	0	1	1
214	NA	NA	NA	0	0	0	0	0	0		0	0	0	0	0	0		0	0	0	0	0	0
215	FBgn0267612	lncRNA:CR45950	long non-coding RNA:CR45950	0	0	0	0	0	0		0	0	0	0	0	0		0	1	0	1	0	0
216	FBti0062734	INE-1{}4673	NA	0	0	0	0	0	0		0	0	0	0	0	0		0	0	0	0	0	0
217	FBgn0263389	CR43441	NA	3	0	0	0	0	0		0	0	0	0	0	0		0	0	0	0	0	0
218	FBgn0051575	tRNA:Ala-AGC-2-9	transfer RNA:Alanine-AGC 2-9	0	0	0	0	0	0		0	0	0	0	0	0		0	0	0	0	0	0
219	FBgn0263664	lncRNA:CR43655	long non-coding RNA:CR43655	0	0	0	0	0	0		0	0	0	0	0	0		0	0	0	0	0	0
220	FBgn0037993	dpr15	defective proboscis extension response 15	392	220	272	260	217	266		328	233	379	271	330	267		727	558	618	504	506	734
221	FBgn0262962	CG43273	NA	71	69	79	70	59	85		52	59	67	70	67	76		103	73	53	50	69	56
222	FBgn0038049	Srlp	Spliceosome-ribosome linker protein	1175	1275	1290	1395	1096	1325		1239	1222	1636	1185	1183	1232		1422	986	1194	1045	1209	1214
223	FBgn0005777	PpD3	Protein phosphatase D3	1988	1639	1629	1841	1750	2047		1675	1697	2532	1733	1959	1917		1992	1273	1626	1567	1628	1657
224	FBgn0261238	Alh	Alhambra	9129	6774	6773	8662	7679	7495		7923	7358	10604	7373	8945	7797		9601	5760	7502	7056	6816	6912
225	FBgn0042101	CG18744	NA	13	4	8	24	14	5		20	12	19	5	15	10		5	14	24	2	9	22
226	FBti0063301	diver2{}5240	NA	0	0	0	0	0	0		0	0	0	0	0	0		0	0	0	0	0	0
227	FBgn0037891	CG5214	NA	3340	3211	3255	3785	3116	3948		3102	3399	5285	3462	3422	3472		4106	3052	3358	2962	3355	3982
228	FBgn0039182	CG5728	NA	1606	1412	1293	1600	1355	1606		1358	1531	2174	1620	1456	1635		1850	1313	1773	1546	1633	1746
229	FBgn0262808	CG43179	NA	39	13	51	31	52	31		27	44	41	43	52	23		69	48	60	42	88	64
230	FBgn0085345	CG34316	NA	6	0	6	7	2	0		5	10	8	7	3	6		8	4	8	4	4	9
231	FBgn0085383	CG34354	NA	1400	783	1062	1203	1274	1167		1434	951	1716	1275	1487	1065		2071	1331	1650	1708	1704	1671
232	FBgn0267808	asRNA:CR46133	antisense RNA:CR46133	0	0	0	0	0	0		0	0	0	0	0	0		0	0	0	0	0	0
233	FBgn0051480	tRNA:Thr-CGT-1-1	transfer RNA:Threonine-CGT 1-1	0	0	0	0	0	0		0	0	0	0	0	0		0	0	0	0	0	0
234	FBgn0040080	pins	partner of inscuteable	3025	2446	2604	3064	2663	2631		2569	2494	3731	2645	2823	2705		3146	2050	2534	2604	2510	2487
235	FBgn0037383	Sec20	Secretory 20	184	146	131	152	167	134		162	184	147	173	169	146		256	155	134	175	206	175
236	FBgn0037779	CG12811	NA	243	296	235	254	214	307		254	310	334	298	343	296		326	201	221	244	277	221
237	FBgn0000533	ea	easter	51	80	61	68	66	108		76	121	125	96	71	111		122	105	110	77	125	154
238	FBgn0264563	CG43935	NA	4	0	2	3	0	0		2	2	0	0	1	0		5	0	3	1	0	0
239	FBgn0263025	HSPBAP1	HSPB1 associated protein 1	161	118	151	146	110	146		136	98	168	125	122	119		164	129	130	158	144	108
240	FBgn0264291	Det	Deterin	352	397	473	391	378	466		332	385	415	380	354	409		433	322	382	283	387	391
241	FBti0019286	Juan{}1190	NA	0	0	0	0	0	0		0	0	0	0	0	0		0	0	0	0	0	0
242	FBgn0010340	140up	upstream of RpII140	183	227	247	261	186	269		217	209	282	229	226	252		279	179	197	203	194	256
243	FBgn0262327	mir-2281	mir-2281 stem loop	0	0	0	0	0	0		0	0	0	0	0	0		0	0	0	0	0	0
244	FBgn0039722	Capa	Capability	573	548	610	560	539	692		786	612	837	637	777	536		1408	1396	1217	1068	1301	1766
245	FBgn0038490	Smug	Single-strand-selective monofunctional uracil-DNA glycosylase	144	142	121	133	105	125		136	96	105	117	144	157		171	150	104	162	159	168
246	FBgn0265276	l(3)neo38	lethal (3) neo38	35000	25841	26457	31532	28718	29500		29414	26484	42040	29642	33388	28296		35890	23292	27384	25734	25965	26615
247	FBgn0014930	CG2846	NA	351	366	356	387	290	399		356	419	439	359	386	370		627	494	490	425	491	577
248	FBgn0267315	lncRNA:TS16	long noncoding RNA: testis-specific 16	3	1	0	1	0	0		2	0	4	0	0	1		1	1	3	0	5	6
249	FBgn0038809	CG16953	NA	3027	2164	2419	2904	2553	2560		2614	2389	3854	2674	3009	2747		3836	2765	2553	2901	2883	3293
250	FBti0020305	1360{}1206	NA	0	0	0	0	0	0		0	0	0	0	0	0		0	0	0	0	0	0
251	FBgn0038678	mRpL55	mitochondrial ribosomal protein L55	242	218	241	205	206	243		188	199	290	219	171	233		312	241	224	184	310	335
252	FBgn0262434	mir-11	mir-11 stem loop	0	0	0	0	0	0		0	1	1	0	0	1		2	0	0	3	1	3
253	FBgn0261996	CG42814	NA	6	0	2	2	0	0		0	0	0	0	1	6		0	0	1	1	1	1
254	FBti0059756	Dm88{}1695	NA	0	0	0	0	0	0		0	0	0	0	0	0		2	0	0	1	0	0
255	FBgn0037478	CG2656	NA	308	325	339	414	299	411		315	410	449	373	374	426		460	284	308	297	304	393
256	FBgn0267708	lncRNA:CR46041	long non-coding RNA:CR46041	5	3	5	7	1	1		5	5	12	6	1	4		6	5	8	6	5	8
257	FBgn0038428	CG14894	NA	588	617	685	719	727	654		691	755	783	707	755	823		1013	598	661	740	774	826
258	FBgn0015270	Orc2	Origin recognition complex subunit 2	492	516	452	600	466	643		417	413	679	540	445	463		488	403	415	336	428	475
259	FBgn0038853	RhoGAP93B	Rho GTPase activating protein at 93B	3946	2970	3095	3631	3407	3029		3586	3126	4519	3315	4020	3365		4628	3120	3665	3412	3454	3673
260	FBgn0267119	lncRNA:CR45559	long non-coding RNA:CR45559	27	18	47	88	36	61		36	98	54	52	25	112		16	13	14	16	11	16
261	FBgn0038306	Art3	Arginine methyltransferase 3	754	711	688	841	632	863		646	845	1071	772	633	766		926	682	719	697	785	767
262	FBgn0046876	Obp83ef	Odorant-binding protein 83ef	5	0	1	0	11	0		5	2	6	5	19	5		24	0	3	22	8	5
263	NA	NA	NA	0	0	0	0	0	0		0	0	0	0	0	0		0	0	0	0	0	0
264	FBgn0051320	HEATR2	HEAT repeat containing 2	337	294	284	395	325	353		240	270	375	267	299	314		270	177	216	187	240	180
265	FBgn0053333	CG33333	NA	0	0	0	0	0	0		0	0	0	0	0	0		0	0	0	0	0	2
266	FBgn0051268	CG31268	NA	0	0	0	0	0	3		0	0	0	0	0	0		0	0	0	0	3	0
267	FBgn0051184	LSm3	Like Sm 3	463	572	543	569	506	557		508	525	510	452	495	535		659	335	488	440	512	562
268	FBgn0038219	CG14839	NA	8	0	0	0	0	0		0	3	0	0	1	0		1	1	2	0	0	5
269	FBgn0051225	Ir94f	Ionotropic receptor 94f	0	0	0	0	0	0		0	0	0	0	0	0		0	0	0	0	0	0
270	FBti0062533	INE-1{}4472	NA	0	0	0	0	0	0		0	0	0	0	0	0		0	0	0	0	0	0
271	FBgn0038756	CG4783	NA	0	0	0	0	0	0		0	0	0	2	0	2		1	0	1	0	0	0
272	FBgn0037276	CG17387	NA	53	13	11	23	18	12		31	32	37	21	31	18		27	13	30	21	11	44
273	FBgn0039870	CG1896	NA	360	406	491	494	407	427		409	440	508	337	398	375		588	369	439	365	442	447
274	FBgn0003165	pum	pumilio	16117	10639	11561	13851	12891	12093		12886	11720	18068	12768	14754	13011		16386	10553	12835	12532	12257	12498
275	FBgn0039463	Spag1	Spag1 axonemal dynein assembly factor	18	2	1	8	0	8		1	9	15	0	1	0		3	0	16	4	2	11
276	FBgn0039719	CG15515	NA	2	2	4	0	0	1		0	1	0	2	2	0		9	0	22	1	3	6
277	FBgn0038760	MED25	Mediator complex subunit 25	1272	1080	1167	1358	1050	1268		1040	1039	1447	1204	1354	1156		1249	757	925	1046	1011	969
278	FBgn0002781	mod(mdg4)	modifier of mdg4	14661	12719	13464	15361	12719	14447		12707	12489	18280	13173	13518	13300		16964	11345	11702	11782	12793	12405
279	FBgn0039311	CG10513	NA	0	6	0	340	3	20		1	0	2	0	31	0		0	7	5	0	0	0
280	FBgn0038034	Cyp9f3	Cytochrome P450 9f3	185	109	156	187	140	178		196	151	297	193	214	151		327	287	248	271	297	376
281	FBgn0053970	osy	oskyddad	104	93	89	174	175	98		104	100	128	97	110	133		86	37	84	93	81	64
282	FBgn0038332	CG6136	NA	247	205	251	236	215	188		246	247	269	241	257	204		273	212	229	182	198	200
283	FBgn0024957	Irp-1B	Iron regulatory protein 1B	2636	2210	2392	2616	2477	2601		2319	2693	3516	2469	2741	2721		2574	1790	2146	2057	2131	2370
284	FBgn0038017	CG4115	NA	53	71	65	86	55	54		106	198	238	128	116	192		206	194	227	168	159	547
285	FBgn0011999	tRNA:Val-CAC-2-1	transfer RNA:Valine-CAC 2-1	0	0	0	0	0	0		0	0	0	0	0	0		0	0	0	0	0	0
286	FBgn0267671	lncRNA:CR46007	long non-coding RNA:CR46007	0	0	0	0	0	0		2	1	0	0	0	0		4	1	2	1	2	5
287	FBgn0023212	EloB	Elongin B	2019	1884	1896	2278	1961	2160		1953	2071	2360	1958	2062	2279		2505	1617	1608	1842	2052	1811
288	FBgn0086057	snoRNA:Me28S-G2017	NA	0	1	4	1	2	4		2	1	10	2	1	3		5	3	1	4	3	0
289	FBgn0263400	CG43446	NA	3	1	7	12	4	3		10	4	7	5	6	38		1	8	0	0	2	2
290	FBti0061713	INE-1{}3652	NA	2	0	3	0	1	0		0	0	0	2	0	2		10	0	0	1	0	4
291	FBgn0027492	wdb	widerborst	12429	8583	9131	11415	9470	10519		9635	9707	15417	10570	10704	10255		14012	10067	10938	10412	10387	11141
292	NA	NA	NA	0	0	0	0	0	0		0	0	0	0	0	0		0	0	0	0	0	0
293	FBgn0011289	TfIIA-L	Transcription factor IIA L	2372	2096	2003	2549	2080	2379		2196	2297	3159	2465	2449	2262		2834	1882	2205	2074	2305	2247
294	FBgn0263986	cd	cardinal	34	37	19	41	26	50		23	37	62	23	22	19		57	24	95	20	35	61
295	FBti0019404	Rt1a{}1390	NA	0	0	0	0	0	0		0	0	0	0	0	0		0	0	0	0	0	0
296	FBgn0015269	Nf1	Neurofibromin 1	3387	2244	2486	2745	2262	2731		2686	2516	4274	2734	3238	2526		4776	4222	4557	3388	3618	5214
297	FBgn0038485	CG5255	NA	1	0	3	0	0	0		1	0	0	0	0	3		0	0	5	2	1	0
298	FBgn0265062	lncRNA:CR44173	long non-coding RNA:CR44173	0	2	0	0	2	0		0	0	0	0	0	0		2	0	0	0	0	0
299	FBti0063270	INE-1{}5209	NA	0	0	0	0	0	0		0	0	0	0	0	0		0	0	0	0	0	0
300	FBgn0010399	Nmdar1	NMDA receptor 1	1014	752	811	1000	826	790		975	854	1311	1043	1112	841		1976	1775	1534	1344	1433	2282
301	FBgn0039369	CG17195	NA	7	0	0	6	0	0		0	0	0	0	0	0		0	5	0	0	0	4
302	FBgn0266750	lncRNA:CR45223	long non-coding RNA:CR45223	997	637	866	965	1095	742		982	787	942	981	985	844		1281	709	680	1163	799	726
303	NA	NA	NA	0	0	0	0	0	0		0	0	0	0	0	0		0	0	0	0	0	0
304	FBgn0039054	Cow	Carrier of Wingless	6876	4770	5295	5671	5484	5827		6111	5280	8989	5899	6663	5058		12149	10105	9197	8825	8956	11617
305	FBti0062133	Cr1a{}4072	NA	0	0	0	0	0	0		0	0	0	0	0	1		0	0	0	1	0	0
306	FBgn0286828	dind	diamond	514	472	508	616	495	601		437	575	689	519	528	563		599	453	525	459	472	555
307	FBgn0028734	Fmr1	Fmr1	11493	9136	9057	11042	10391	9944		10063	9857	13465	10094	10622	10562		10566	6420	7698	8544	8194	7687
308	FBgn0039789	CG9717	NA	8	2	3	13	1	4		1	2	12	1	1	0		49	16	21	70	175	145
309	FBgn0037988	CG14740	NA	19	0	0	4	0	0		3	2	0	0	6	14		0	3	1	4	0	14
310	FBgn0037849	CG4596	NA	1592	1170	1223	1349	1403	1326		1538	1162	1931	1436	1663	1307		2602	1658	1864	1789	1729	1677
311	FBgn0011766	E2f1	E2F transcription factor 1	10151	8062	9158	10312	9116	9818		9847	9196	13544	10040	10547	9710		11689	7668	7771	8694	8862	8254
312	FBgn0262143	CG42869	NA	0	0	0	0	0	0		0	0	0	0	0	0		0	0	0	0	0	0
313	FBti0062606	1360{}4545	NA	0	0	0	0	0	0		0	0	0	0	0	0		0	0	0	0	0	0
314	FBgn0267430	Pzl	Piezo-like	8	1	2	14	0	0		3	1	0	0	4	2		4	1	7	1	6	2
315	FBti0020308	G4{}1220	NA	0	0	0	0	0	0		0	0	0	0	0	0		0	0	0	0	0	0
316	NA	NA	NA	0	0	0	0	0	0		0	0	0	0	0	0		0	0	0	0	0	0
317	FBgn0051510	CG31510	NA	2158	1745	1818	1959	1861	2134		1905	1707	2696	1999	2019	1775		2380	1593	1890	1930	1854	1762
318	FBti0019447	mdg1{}1442	NA	0	0	0	0	0	0		0	0	0	0	0	0		0	0	0	0	0	0
319	FBgn0037996	CG4830	NA	13	1	0	9	0	2		3	1	6	0	0	0		2	0	5	0	2	19
320	FBgn0038535	alt	aluminum tubes	13736	10410	10012	13290	13307	10421		11903	11517	14610	10657	12361	13179		8543	4650	6899	7227	7792	5682
321	FBgn0260444	Not10	CCR4-NOT transcription complex subunit 10	603	526	594	596	534	579		509	541	749	614	530	572		832	519	576	528	624	630
322	FBgn0038437	Sdhaf3	Succinate dehydrogenase assembly factor 3	95	110	97	128	101	140		102	99	129	100	148	108		190	105	133	125	131	122
323	FBti0063898	INE-1{}5837	NA	0	0	2	0	0	0		0	0	0	0	0	0		0	0	0	0	0	0
324	FBgn0038369	Arpc3A	Actin-related protein 2/3 complex, subunit 3A	1178	1145	1214	1426	1120	1386		1062	1106	1593	1154	1099	1194		1667	1033	1234	1257	1218	1335
325	FBgn0038645	CG7714	NA	14	3	4	6	8	10		3	5	3	2	5	13		1873	499	166	1667	11003	5442
326	FBti0019461	roo{}1458	NA	0	1	0	0	0	2		2	0	0	1	0	0		2	1	0	3	0	0
327	FBgn0262904	asRNA:CR43259	antisense RNA:CR43259	62	36	47	54	46	58		65	49	68	53	55	66		180	85	66	86	75	78
328	FBgn0037570	CG11693	NA	0	0	1	0	0	0		1	1	1	1	5	0		0	0	0	0	0	3
329	FBgn0263047	CG43342	NA	108	79	120	113	90	120		99	109	136	106	96	81		144	103	114	76	86	111
330	FBgn0011785	BRWD3	BRWD3	7587	5876	5586	6883	6101	5869		6385	6369	8727	6310	7267	6371		7659	4854	6391	5844	5621	6278
331	FBgn0039092	CG16723	NA	0	1	1	0	3	2		1	0	0	0	0	2		0	2	0	0	0	0
332	FBgn0037705	mura	murashka	8089	5505	5527	6902	6576	6012		6678	5605	9195	6478	7643	6386		10111	6895	7755	7245	7264	7931
333	FBgn0267806	lncRNA:CR46131	long non-coding RNA:CR46131	0	0	0	0	0	0		0	0	0	0	0	1		1	0	0	0	1	0
334	FBgn0038454	CG10324	NA	293	283	240	303	295	276		300	362	340	281	371	275		356	221	329	266	278	381
335	FBti0061004	INE-1{}2943	NA	0	0	0	0	0	0		0	0	0	0	0	0		0	0	0	0	0	0
336	FBgn0038643	CG14300	NA	4	0	0	6	9	5		2	1	2	2	0	1		3356	676	101	3047	16866	9461
337	FBgn0038238	CG14854	NA	0	3	0	1	0	0		0	2	0	0	0	0		1	1	1	2	0	0
338	FBgn0038838	TotB	Turandot B	0	0	0	0	0	0		0	0	0	0	0	1		2	0	3	0	0	0
339	FBgn0260743	GC1	Glutamate Carrier 1	532	419	502	563	369	561		550	594	802	588	577	546		947	771	670	698	713	967
340	FBgn0039879	Ir100a	Ionotropic receptor 100a	9	4	5	11	15	17		8	4	5	3	24	11		5	13	6	13	14	3
341	FBgn0039246	CG10845	NA	13	2	0	1	0	1		1	3	2	2	13	0		0	1	5	5	1	7
342	FBgn0267116	lncRNA:CR45556	long non-coding RNA:CR45556	0	0	0	0	1	0		0	3	0	0	2	0		0	0	0	0	0	0
343	FBti0061924	INE-1{}3863	NA	0	0	0	0	0	0		0	0	0	0	0	0		0	0	0	0	1	0
344	FBgn0039820	CG15554	NA	3	0	3	1	2	1		5	3	9	2	4	5		26	9	7	11	6	12
345	FBgn0067629	CG33332	NA	238	294	275	342	269	245		294	349	335	318	297	383		352	230	196	236	300	251
346	FBgn0017590	klg	klingon	4372	2826	2996	3880	3614	3382		3900	3468	4863	3820	4414	3544		5687	3778	4311	4316	4121	4770
347	FBgn0039726	eIF2BŒ±	eukaryotic translation initiation factor 2B subunit alpha	427	469	459	545	468	465		486	496	586	545	583	536		620	417	437	485	481	449
348	FBgn0260634	eIF4G2	eukaryotic translation initiation factor 4G2	8405	5287	5976	6912	6623	6113		7233	6085	8756	7109	8309	6835		9046	5479	6957	7191	6857	6320
349	FBgn0037231	Vps24	Vacuolar protein sorting 24	111	71	118	151	101	100		121	132	139	125	134	105		213	110	122	143	130	219
350	FBgn0037829	CG14691	NA	9	0	0	0	0	1		0	0	0	0	2	0		1	0	1	2	0	1
351	FBti0063714	INE-1{}5653	NA	0	0	0	0	0	0		0	0	1	0	0	0		0	0	0	0	0	0
352	FBti0059855	INE-1{}1794	NA	0	0	0	0	0	0		0	0	0	0	0	0		0	0	0	0	0	0
353	FBgn0267685	lncRNA:CR46021	long non-coding RNA:CR46021	0	0	0	0	0	0		0	0	0	3	0	0		0	0	1	0	0	0
354	FBti0061580	INE-1{}3519	NA	0	1	0	0	0	0		0	0	0	0	0	0		0	0	2	0	0	0
355	FBgn0284081	CG46303	NA	5	0	1	0	0	0		0	0	0	0	0	0		6	2	6	1	0	1
356	FBgn0037412	Osi4	Osiris 4	9	23	18	14	25	19		22	17	31	9	19	23		9	3	6	9	13	3
357	FBgn0037817	Cyp12e1	Cytochrome P450 12e1	427	375	355	416	280	467		430	389	649	423	385	381		741	685	665	539	665	904
358	FBgn0051253	CG31253	NA	0	0	0	0	0	0		0	0	0	0	0	0		0	0	0	0	0	0
359	FBgn0262858	MtnF	Metallothionein F	421	251	318	407	290	362		292	255	306	282	361	272		476	228	270	329	355	300
360	FBgn0267383	Ubc87F	Ubiquitin conjugating enzyme 87F	24	0	0	1	0	0		0	2	0	0	4	2		0	0	2	2	0	3
361	FBgn0039598	aqrs	aquarius	0	0	0	0	0	0		0	0	0	0	0	0		0	0	0	0	1	0
362	FBgn0287598	CG46467	NA	0	0	0	0	0	0		0	0	0	0	0	0		0	0	0	0	0	0
363	FBgn0004876	cdi	center divider	5237	3443	3342	4548	4010	3884		3906	3433	5447	3780	4462	3803		4600	2534	3766	3577	3265	3020
364	FBgn0012025	tRNA:Tyr-GTA-1-7	transfer RNA:Tyrosine-GTA 1-7	1	0	0	0	0	0		0	0	3	0	0	0		0	0	4	0	0	0
365	FBgn0039685	Obp99b	Odorant-binding protein 99b	678	331	122	593	794	577		2408	908	3054	2779	9304	2563		5884	1712	3385	2534	7381	3363
366	FBgn0039387	Mco3	Multicopper oxidase 3	9	6	4	16	10	19		8	4	24	10	4	11		21	5	15	12	8	27
367	FBgn0004117	Tm2	Tropomyosin 2	78	30	78	92	75	212		114	65	280	107	129	151		490	1174	507	1172	737	1437
368	FBti0061722	INE-1{}3661	NA	0	0	0	0	0	0		0	0	0	0	0	0		0	0	0	0	0	0
369	FBgn0037811	CG12592	NA	1059	733	734	927	794	935		717	689	1184	796	777	763		974	721	827	621	710	734
370	FBgn0041102	ocn	ocnus	59	0	0	8	0	0		12	5	7	5	6	3		8	6	0	4	1	5
371	FBgn0262514	VhaPPA1-2	Vacuolar H[+] ATPase PPA1 subunit 2	11	1	0	2	2	4		4	1	4	0	0	0		0	0	2	1	2	5
372	FBgn0267216	lncRNA:CR45656	long non-coding RNA:CR45656	0	0	0	0	0	0		0	0	0	0	0	5		0	0	0	0	0	0
373	FBgn0038354	CG5404	NA	8	6	7	30	1	16		13	17	22	12	8	14		115	209	146	62	121	251
374	FBti0019311	Tirant{}1229	NA	0	0	0	0	0	0		0	0	0	0	0	0		0	0	0	0	0	0
375	FBgn0037834	Art1	Arginine methyltransferase 1	3568	3364	3227	3732	3293	3932		3356	3808	4495	3779	3592	3806		3815	2500	2907	2919	3076	3184
376	FBti0063256	G4{}5195	NA	0	0	0	0	0	0		0	0	0	0	0	0		0	0	0	0	0	0
377	FBgn0003248	Rh2	Rhodopsin 2	0	0	0	0	2	0		0	0	0	0	1	3		2	0	3	1	2	2
378	NA	NA	NA	0	0	0	0	0	0		0	0	0	0	0	0		0	0	0	0	0	0
379	FBgn0000723	FER	FER tyrosine kinase	3500	2674	2926	3301	3262	3071		3001	3117	4226	2880	3308	3218		3113	1996	2706	2606	2536	2424
380	FBgn0051030	VhaAC45RP	VhaAC45-related protein	1869	1562	1729	1862	1538	1931		2010	1884	2769	1994	2165	1737		3705	2911	2684	2573	2736	3448
381	NA	NA	NA	0	0	0	0	0	0		0	0	0	0	0	0		0	0	0	0	0	0
382	FBgn0038199	CCHa1	CCHamide-1	26	20	30	19	28	23		37	28	37	35	21	19		92	65	73	57	48	88
383	FBgn0037313	CG1161	NA	1394	1293	1451	1644	1407	1450		1392	1424	1849	1418	1543	1522		2098	1186	1263	1466	1583	1482
384	NA	NA	NA	0	0	0	0	0	0		0	0	0	0	0	0		0	0	0	0	0	0
385	FBgn0037890	CG17734	NA	854	799	855	979	823	1046		727	843	1278	778	757	883		1531	1136	1183	981	1321	1475
386	FBgn0039350	jigr1	jing interacting gene regulatory 1	3017	2932	3374	3575	2904	3188		3056	3158	3805	3228	3071	3249		4639	3319	2988	3114	3282	3378
387	FBgn0037546	mAChR-B	muscarinic Acetylcholine Receptor, B-type	230	150	171	226	161	223		196	204	339	206	242	203		571	538	530	413	440	805
388	FBgn0015781	P5cr	Pyrroline 5-carboyxlate reductase	508	563	558	642	509	663		591	640	734	557	575	690		785	568	583	553	676	691
389	FBgn0053294	CR33294	NA	0	2	3	4	2	7		3	6	4	5	3	8		8	14	8	12	11	16
390	FBgn0267707	lncRNA:CR46040	long non-coding RNA:CR46040	1	2	2	4	2	0		0	0	3	0	0	0		0	1	1	0	0	0
391	FBgn0051424	Ir94b	Ionotropic receptor 94b	0	0	0	0	0	0		0	0	0	0	0	0		0	0	0	0	1	1
392	FBgn0002522	lab	labial	71	82	58	34	59	60		56	53	100	33	53	59		76	64	72	38	61	78
393	FBgn0037737	Pnn	Pinin	829	854	933	950	954	956		930	871	1115	958	953	942		1111	686	666	796	846	800
394	FBgn0037498	CG10029	NA	0	0	0	0	0	0		0	0	0	0	1	0		0	0	0	0	0	0
395	FBgn0051551	CG31551	NA	22	3	1	13	5	15		4	12	41	4	4	5		1	6	46	3	8	12
396	FBgn0051514	asRNA:CR31514	antisense RNA:CR31514	155	50	27	101	34	96		59	113	124	48	50	43		62	33	160	31	78	121
397	FBti0019380	412{}1365	NA	0	0	0	0	0	0		0	0	0	0	0	0		0	0	0	0	6	0
398	FBgn0039215	CG6695	NA	2989	2567	2645	3003	2456	2436		2692	2861	3977	2997	3024	2880		4681	4109	3996	3413	3855	4632
399	FBgn0039597	CG9997	NA	0	0	0	0	0	0		0	0	0	0	0	0		0	0	1	0	0	0
400	FBgn0264901	lncRNA:CR44092	long non-coding RNA:CR44092	14	22	10	30	13	19		4	9	14	16	10	20		21	24	24	26	26	29
401	FBgn0037943	CG14722	NA	935	976	956	1065	871	1205		1030	865	1256	936	1111	941		1148	761	836	907	880	987
402	FBgn0038478	cal1	chromosome alignment defect 1	1629	1215	1367	1611	1375	1493		1479	1557	2201	1640	1672	1573		2196	1515	1408	1640	1588	1670
403	FBgn0051382	tRNA:Asp-GTC-1-12	transfer RNA:Aspartic acid-GTC 1-12	0	0	0	0	0	0		0	0	0	0	0	1		0	0	1	0	0	0
404	FBgn0028684	Rpt5	Regulatory particle triple-A ATPase 5	4760	4084	3893	4775	4116	4820		4251	4263	5866	4239	4318	4461		3922	2186	3335	3549	3303	3011
405	FBti0061679	INE-1{}3618	NA	0	0	0	0	0	0		0	0	0	0	0	0		0	0	0	0	0	0
406	FBgn0051195	CG31195	NA	2593	3275	2896	3414	2902	3341		1991	3364	3670	2664	2236	3637		2369	1328	1596	1581	1917	1736
407	FBgn0267440	lncRNA:CR45790	long non-coding RNA:CR45790	0	0	0	0	0	2		0	0	0	0	0	0		0	2	9	0	0	0
408	FBgn0028487	f-cup	flyers-cup	435	281	336	413	324	318		306	345	490	420	400	378		776	605	501	472	506	728
409	FBgn0002719	Men	Malic enzyme	3748	2740	3262	3553	2830	3586		3294	3282	5638	3679	3520	3248		5825	5218	5492	4004	5285	6927
410	FBti0063748	INE-1{}5687	NA	0	0	0	0	0	0		0	0	0	0	0	0		0	0	0	0	0	0
411	FBgn0000279	CecC	Cecropin C	10	12	163	8	19	88		10	21	8	2	2	2		17	12	23	14	39	21
412	FBgn0027841	CstF64	Cleavage stimulation factor 64 kD subunit	847	834	841	891	778	805		772	835	1048	786	901	893		1088	628	733	692	750	789
413	FBgn0261479	nero	nero	539	470	527	572	466	595		525	536	765	553	535	567		744	528	484	484	656	663
414	FBgn0039696	Rnb	R and B	749	609	696	812	709	633		634	527	949	642	751	724		875	602	553	665	604	625
415	FBgn0039827	CG1544	NA	376	267	352	343	261	310		357	391	706	340	380	498		198	104	134	115	300	129
416	FBgn0038331	Ccm3	Cerebral cavernous malformation 3	901	885	1020	1035	969	1099		923	893	1252	1058	970	1113		1312	742	878	858	929	922
417	FBgn0085313	CG34284	NA	0	0	0	11	2	0		0	0	0	0	8	0		0	0	0	0	0	0
418	FBti0019358	BS{}1292	NA	0	0	0	0	0	0		0	0	0	0	0	0		0	0	0	0	0	0
419	FBgn0051202	Œ±-Man-Ic	Œ±-Mannosidase class I c	33	20	12	20	12	44		1	10	23	4	6	0		9	7	45	10	17	31
420	FBgn0267118	lncRNA:CR45558	long non-coding RNA:CR45558	7	1	1	0	0	1		1	2	2	0	0	2		1	6	0	2	0	5
421	FBti0061725	INE-1{}3664	NA	0	0	0	0	1	0		0	0	0	0	0	0		5	1	6	0	1	0
422	FBgn0039261	Ythdf	YTH N6-methyladenosine RNA binding protein	6320	5400	5520	6222	5955	6033		5753	5120	7844	5444	5936	5620		6226	3459	4686	4637	4333	4310
423	FBgn0037630	Ir85a	Ionotropic receptor 85a	6	6	7	12	5	17		11	16	7	6	14	12		5	8	5	13	7	15
424	FBgn0266744	lncRNA:CR45217	long non-coding RNA:CR45217	46	36	32	48	36	22		28	30	58	36	53	37		72	36	85	28	51	43
425	FBgn0267774	asRNA:CR46105	antisense RNA:CR46105	0	0	0	0	0	0		0	0	0	0	0	0		0	0	0	0	0	0
426	FBgn0267337	rn	rotund	2587	2171	2264	2385	2379	2301		2694	2735	4237	2825	3194	2534		3989	2962	3271	2740	3285	3042
427	FBgn0051143	tRNA:Leu-CAA-2-3	transfer RNA:Leucine-CAA 2-3	0	0	0	0	0	2		0	0	0	0	0	0		0	0	0	0	0	0
428	FBgn0037746	CG8478	NA	1452	1408	1470	1574	1155	1798		1314	1347	2173	1433	1451	1458		1785	1283	1495	1185	1403	1491
429	FBgn0038854	CG7044	NA	1134	965	1017	1177	1065	1129		869	876	1335	902	1035	922		1241	856	882	950	834	878
430	FBgn0267200	lncRNA:CR45640	long non-coding RNA:CR45640	0	1	1	3	6	5		1	3	5	2	0	4		1	1	3	2	9	10
431	FBgn0037656	CG11986	NA	223	282	252	281	268	267		269	295	339	221	276	297		357	293	273	249	287	327
432	FBti0063367	INE-1{}5306	NA	0	0	2	0	0	0		0	0	0	0	0	0		0	0	0	1	1	0
433	FBti0061080	INE-1{}3019	NA	0	0	0	0	0	0		0	0	0	0	0	0		0	0	0	0	0	0
434	FBgn0039510	CG3339	NA	24	1	4	3	7	6		16	5	16	7	19	13		22	19	30	17	34	18
435	FBgn0037700	CG8149	NA	1665	1647	1490	1835	1531	1580		1701	1610	1986	1622	1701	1653		1877	1076	1240	1365	1400	1399
436	FBti0020376	micropia{}1342	NA	0	0	0	0	0	0		0	0	0	0	0	0		0	0	0	0	0	0
437	FBgn0038839	Ktl	Kctd12-like	2209	1620	1790	1962	1613	2357		2024	1877	3374	2296	2270	1794		4365	3887	3615	3046	3378	4875
438	NA	NA	NA	0	0	0	0	0	0		0	0	0	0	0	0		0	0	0	0	0	0
439	FBti0062102	INE-1{}4041	NA	0	0	0	0	0	0		0	0	0	0	0	0		0	0	0	0	0	0
440	FBgn0039670	CG7567	NA	1	2	9	3	2	0		2	0	0	0	0	5		457	100	10	387	2305	1337
441	FBgn0039872	salt	salty dog	15	6	17	46	2	6		4	2	24	3	49	3		15	20	34	14	21	30
442	FBgn0263023	CG43318	NA	15	1	0	5	0	1		1	0	4	0	0	0		3	4	0	2	1	1
443	FBgn0086052	snoRNA:Me18S-G423	NA	0	0	0	0	0	0		0	0	0	0	3	0		2	1	0	0	1	0
444	FBgn0039599	intr	intrepid	0	0	0	0	0	0		0	0	0	0	0	0		0	2	0	0	0	1
445	FBgn0037466	CG1965	NA	2834	2316	2382	2821	2559	2569		2716	2606	3258	2665	3007	2723		3796	2249	2664	2765	2602	2697
446	FBti0019320	jockey{}1238	NA	0	0	0	0	0	0		0	0	0	0	0	0		0	0	0	0	0	0
447	FBgn0039101	CG16710	NA	32	19	22	46	35	34		33	30	56	29	38	15		18	14	48	12	20	46
448	FBgn0011655	Med	Medea	3880	3562	3490	4040	3816	3479		3943	3942	4920	3586	4327	3970		4741	2751	3434	3565	3622	3462
449	FBgn0039274	CG11920	NA	373	307	331	419	300	489		335	347	583	391	334	343		606	359	469	393	459	441
450	FBgn0039731	Sas-6	Spindle assembly abnormal 6	244	243	300	222	233	323		205	255	271	264	268	265		392	265	237	222	281	275
451	NA	NA	NA	0	0	0	0	0	0		0	0	0	0	0	0		0	0	0	0	0	0
452	FBti0019466	springer{}1464	NA	0	0	0	0	0	0		0	0	0	0	0	0		0	0	0	0	0	0
453	FBgn0039250	Mink	Mitotic spindle and nuclear protein	1395	1261	1337	1388	1104	1422		1057	1277	2029	1232	1161	1219		1428	1163	1297	858	1185	1337
454	FBgn0015513	mbc	myoblast city	2999	2248	2287	2907	2409	2502		2282	2255	3166	2370	2601	2424		3487	2536	2708	2448	2508	2977
455	FBgn0017581	Lk6	Lk6 kinase	13228	11539	12426	13991	11553	14332		12473	13606	20719	14480	14349	13800		25543	24627	21217	18208	20088	25191
456	FBgn0020249	stck	steamer duck	959	808	1022	1096	893	1043		895	1093	1434	970	1040	1232		1634	1246	1111	1222	1283	1639
457	FBgn0267651	pre-mod(mdg4)-O	NA	0	0	0	0	0	0		0	0	0	0	0	0		0	0	0	0	0	0
458	FBgn0051139	CG31139	NA	15	3	8	3	0	7		1	1	5	2	7	0		6	3	7	1	4	7
459	FBgn0040600	CG13631	NA	55	61	55	62	31	94		77	130	266	149	113	106		467	539	430	210	367	631
460	FBgn0024329	Mekk1	Mekk1	2777	2344	2256	3055	2504	2837		2333	2687	3708	2634	2787	2944		3164	2062	2409	2473	2416	2551
461	FBgn0004842	RYa-R	RYamide receptor	118	41	58	69	71	39		62	57	90	57	75	68		58	43	70	52	55	43
462	FBgn0039465	Tsp97E	Tetraspanin 97E	4893	4045	4159	5123	4678	4709		4637	4131	6695	4552	5126	4713		6308	3680	4473	4647	4465	4410
463	FBgn0013343	Syx1A	Syntaxin 1A	2200	1501	1947	1795	1687	2090		1728	1591	2722	2018	2001	1795		3172	2873	2851	2399	2725	3719
464	FBgn0261679	CG42726	NA	0	0	0	0	0	0		0	0	0	0	0	0		0	0	0	0	0	0
465	FBgn0002940	ninaE	neither inactivation nor afterpotential E	0	1	0	2	0	0		0	2	2	2	1	0		5	2	7	5	7	5
466	FBgn0027873	Cpsf100	Cleavage and polyadenylation specificity factor 100	949	920	853	965	831	978		820	904	1225	885	899	877		1023	640	678	784	762	816
467	FBgn0038197	foxo	forkhead box, sub-group O	583	592	545	703	633	648		505	700	917	591	681	766		755	588	662	525	618	747
468	FBgn0039346	CG5079	NA	16	9	16	23	10	27		27	30	31	29	21	20		60	70	70	26	51	62
469	FBgn0082958	snoRNA:Œ®28S-3405c	snoRNA:Œ®28S-3405c	3	2	3	0	1	8		3	1	0	0	1	3		0	4	1	5	1	2
470	FBgn0039147	CG10694	NA	6	4	0	3	3	2		0	0	1	6	3	1		0	3	3	5	4	1
471	FBgn0263449	asRNA:CR43472	antisense RNA:CR43472	9	3	1	8	9	5		6	7	4	2	7	5		23	9	12	18	3	3
472	FBgn0266372	asRNA:CR45016	antisense RNA:CR45016	1	0	0	0	0	0		0	0	0	0	0	2		0	0	0	0	0	0
473	FBgn0038952	CG7069	NA	47	6	7	14	10	13		6	14	26	12	8	21		5	13	44	23	20	27
474	FBgn0000139	ash2	absent, small, or homeotic discs 2	1030	1075	981	1243	1100	1172		1109	1140	1644	1180	1278	1230		1612	1244	1174	1227	1324	1469
475	NA	NA	NA	0	0	0	0	0	0		0	0	0	0	0	0		0	0	0	0	0	0
476	FBgn0020238	14-3-3Œµ	14-3-3Œµ	75629	59390	62566	73070	63510	73572		63901	61693	99461	66203	66576	63234		79163	46398	61295	58445	60414	56800
477	FBgn0038476	kuk	kugelkern	12017	10792	10797	13104	10980	12060		10881	10986	14623	10948	11742	11549		11664	7194	8143	8537	8996	8259
478	FBgn0039341	CG5112	NA	0	0	0	0	0	0		0	0	0	0	0	0		0	0	0	0	0	0
479	FBgn0037850	CG14695	NA	12	11	16	22	5	14		26	9	24	18	17	16		139	132	115	128	179	156
480	FBti0062076	INE-1{}4015	NA	0	0	0	0	0	0		0	0	0	0	0	0		0	0	0	0	0	0
481	FBgn0039873	Smvt	Sodium-dependent multivitamin transporter	4	0	0	3	0	1		0	0	12	1	5	2		0	2	22	0	0	11
482	FBgn0037908	dpr5	defective proboscis extension response 5	205	141	195	190	141	224		198	204	355	280	251	197		608	573	405	405	483	732
483	FBgn0263383	lncRNA:CR43435	long non-coding RNA:CR43435	24	27	27	20	19	15		25	24	21	42	46	37		65	43	35	59	37	51
484	FBgn0037270	eIF3f1	eukaryotic translation initiation factor 3 subunit f1	5836	5914	6118	6957	5836	6779		5549	6207	7615	6066	6017	6330		9221	6301	6804	6121	6963	7501
485	FBgn0038540	CG14321	NA	549	497	584	714	672	697		713	612	693	666	726	640		733	372	421	572	557	488
486	FBgn0267692	lncRNA:CR46028	long non-coding RNA:CR46028	11	5	1	4	4	7		4	8	5	6	4	11		2	1	2	1	0	1
487	FBgn0038965	mats	mob as tumor suppressor	1759	1348	1489	1671	1809	1686		1551	1474	2083	1457	1623	1685		1846	984	1338	1326	1446	1185
488	FBgn0039609	Nepl17	Neprilysin-like 17	49	34	63	69	46	47		70	47	113	73	118	64		269	214	167	152	177	175
489	FBgn0039424	ppk15	pickpocket 15	2	2	4	0	0	0		0	1	3	2	2	1		1	4	0	0	1	2
490	FBgn0003268	rod	rough deal	2443	1869	2086	2321	1682	2420		1843	2169	2917	2045	2173	2177		2740	2169	2552	2041	2240	2648
491	FBgn0260935	Vps15	Vacuolar protein sorting 15	846	661	741	818	793	734		786	732	1081	779	892	838		1000	689	795	772	784	878
492	FBgn0026566	CG1307	NA	1145	1066	1102	1267	1121	1218		1007	1243	1380	1098	1122	1208		1808	1188	1204	1208	1387	1434
493	FBgn0266700	asRNA:CR45190	antisense RNA:CR45190	2	1	2	3	0	6		5	9	6	4	2	1		6	16	4	10	8	9
494	FBgn0262404	mir-996	mir-996 stem loop	0	0	0	0	0	0		0	0	0	0	0	0		0	0	0	0	0	0
495	FBgn0037540	Pbp95	PSEA-binding protein 95kD	365	347	335	391	350	432		288	318	439	329	313	396		444	340	325	353	330	354
496	FBgn0039703	CG7829	NA	0	0	0	0	0	1		1	0	0	0	1	4		0	0	5	0	0	0
497	FBgn0039080	Ir94h	Ionotropic receptor 94h	0	0	0	0	0	0		0	0	0	0	0	0		0	0	0	0	0	0
498	FBgn0039529	CG5612	NA	183	28	60	54	239	141		61	87	409	175	241	520		469	77	174	359	352	204
499	FBgn0044871	Gos28	Golgi SNARE, 28 kDa	252	279	330	392	340	264		292	335	321	294	352	298		514	253	277	326	334	301
500	FBgn0039674	CG1907	NA	379	373	401	547	396	527		429	499	706	523	501	441		838	697	683	521	704	929
501	FBgn0051522	CG31522	NA	2010	1582	1713	2014	1676	1787		1781	1862	2747	1938	1883	1944		2699	2190	2244	1987	2152	2887
502	FBgn0283535	Vha26	Vacuolar H[+]-ATPase 26kD subunit	6487	4864	5589	6767	5343	6746		5528	5726	9169	6234	6016	5640		8670	7090	7078	6607	7196	8776
503	FBgn0023083	fray	frayed	1453	1169	1070	1371	1311	1404		1337	1299	1945	1282	1298	1370		1511	1079	1245	1249	1212	1418
504	FBgn0037902	CG5281	NA	408	314	410	524	447	412		578	400	604	501	540	416		925	668	505	560	662	786
505	FBgn0051133	Slimp	Seryl-tRNA synthetase-like insect mitochondrial protein	135	162	180	187	144	186		186	177	246	201	164	178		247	185	159	157	194	212
506	FBgn0037395	CG10280	NA	3	0	4	1	3	5		1	5	4	4	4	5		3	1	2	0	4	5
507	FBgn0265606	ProsŒ±4T1	Proteasome Œ±4 subunit, Testis-specific 1	7	1	2	12	3	3		0	6	3	3	1	3		6	6	15	3	7	12
508	FBgn0012001	tRNA:Val-CAC-2-4	transfer RNA:Valine-CAC 2-4	0	0	0	0	0	0		0	0	0	0	0	0		0	0	0	0	0	0
509	FBgn0039196	CG17781	NA	1	2	2	0	3	2		3	0	7	2	1	2		5	1	1	2	8	0
510	FBgn0004107	Cdk2	Cyclin-dependent kinase 2	1121	1035	1108	1401	1001	1279		916	1013	1451	1009	1010	1018		1365	781	804	846	971	901
511	FBti0063150	Tc3{}5089	NA	30	13	23	8	8	21		18	33	43	29	15	35		25	26	19	24	30	20
512	FBgn0250823	gish	gilgamesh	6680	5459	5472	6482	5958	6358		5428	5750	8470	5964	6206	6359		7287	4621	5318	5284	5386	5476
513	FBgn0037812	CG18545	NA	13	8	9	21	11	13		23	13	13	8	17	21		10	4	17	20	15	12
514	FBgn0037950	HisCl1	Histamine-gated chloride channel subunit 1	54	37	55	35	39	47		36	34	44	44	44	51		71	36	59	53	72	50
515	FBgn0004197	Ser	Serrate	1452	1430	1199	1946	1412	1554		850	1921	1447	1232	985	2099		719	324	710	615	613	525
516	FBgn0260231	CG42505	NA	0	0	0	0	0	0		0	0	0	0	0	0		0	0	0	0	0	0
517	FBgn0037512	CG2616	NA	9	0	0	0	0	0		2	0	0	1	2	3		1	1	0	0	0	3
518	FBgn0037714	CG9396	NA	20	2	0	2	1	4		1	12	17	7	1	2		0	4	17	2	9	11
519	FBgn0039237	CG13640	NA	0	0	0	0	0	0		0	0	1	1	2	1		34	6	6	10	8	127
520	NA	NA	NA	0	0	0	0	0	0		0	0	0	0	0	0		0	0	0	0	0	0
521	FBgn0267652	pre-mod(mdg4)-N	NA	0	0	0	0	0	0		0	0	0	0	0	0		0	0	0	0	0	0
522	FBgn0037844	CG4570	NA	767	716	797	884	758	910		794	763	1129	786	849	693		1494	1199	1143	889	1163	1407
523	NA	NA	NA	0	0	0	0	0	0		0	0	0	0	0	0		0	0	0	0	0	0
524	FBti0063802	INE-1{}5741	NA	0	0	0	0	0	0		0	0	0	2	0	0		0	0	1	0	0	1
525	FBgn0261839	pre-mod(mdg4)-Y	NA	0	0	0	0	0	0		0	0	0	0	0	0		0	0	0	0	0	0
526	NA	NA	NA	0	0	0	0	0	0		0	0	0	0	0	0		0	0	0	0	0	0
527	FBgn0267199	lncRNA:CR45639	long non-coding RNA:CR45639	10	11	8	15	5	15		21	20	9	13	20	4		23	25	15	21	21	18
528	FBgn0037883	Dph3	Diphthamide biosynthesis 3	30	54	54	33	45	54		50	69	74	36	52	78		66	40	46	55	56	34
529	FBgn0039877	Mccc1	Methylcrotonoyl-CoA carboxylase 1	682	745	670	932	656	947		668	796	1156	787	758	1017		729	574	592	543	678	765
530	FBgn0014949	btn	buttonless	12	13	14	16	26	10		14	13	26	9	9	18		21	17	34	22	32	25
531	FBgn0038206	twf	twinfilin	642	694	725	828	825	627		755	732	903	765	762	773		812	492	561	735	714	667
532	FBti0059759	FB{}1698	NA	1	0	0	0	0	0		2	0	7	1	1	0		0	2	1	0	1	0
533	FBgn0039764	CG15535	NA	76	90	72	105	102	128		86	119	72	96	105	135		139	112	69	95	110	115
534	FBgn0038402	Fer2	48 related 2	676	541	552	618	615	623		573	498	787	606	691	576		891	648	662	621	687	746
535	FBgn0039286	dan	distal antenna	968	1035	1044	1071	1151	1232		1272	1311	1673	1069	1322	1187		1570	866	911	883	1213	1031
536	FBgn0038183	CG9286	NA	639	671	626	719	649	826		630	692	883	732	654	693		1024	619	729	678	852	827
537	FBti0020295	HB{}1185	NA	6	2	1	0	0	0		0	0	0	2	0	0		2	3	0	0	0	0
538	FBgn0038412	Zip89B	Zinc/iron regulated transporter-related protein 89B	47	61	26	85	39	58		21	78	67	27	15	52		33	21	60	10	19	62
539	FBgn0038806	CG5412	NA	353	441	446	444	368	463		455	440	509	460	451	429		660	412	351	401	474	405
540	FBgn0022943	Cbp20	cap binding protein 20	618	636	655	753	595	678		662	714	681	638	708	627		888	528	488	565	631	573
541	FBti0062394	Rt1c{}4333	NA	0	0	0	0	0	0		0	0	0	0	0	0		0	3	0	0	0	0
542	FBgn0005585	Calr	Calreticulin	22700	24058	22161	26220	24656	22793		23038	25815	29927	24457	24787	28085		24677	14517	16121	18832	20688	18602
543	NA	NA	NA	0	0	0	0	0	0		0	0	0	0	0	0		0	0	0	0	0	0
544	FBgn0040212	Gnpat	Glyceronephosphate O-acyltransferase	837	541	641	833	643	758		740	712	936	767	829	757		996	685	798	781	721	854
545	FBgn0053189	CG33189	NA	10	0	0	2	3	7		5	7	3	5	4	2		17	8	10	9	7	15
546	FBgn0040551	CG11686	NA	66	126	187	145	133	131		88	156	158	90	121	172		146	131	120	79	140	94
547	FBgn0064119	CG33934	NA	0	0	0	0	0	0		0	0	0	0	0	0		0	0	0	0	0	0
548	FBgn0261885	osa	osa	24511	18252	18322	22060	19361	18244		19739	18213	26215	19455	23235	20500		27089	17373	21605	20382	20037	21879
549	FBgn0039494	grass	Gram-positive Specific Serine protease	114	74	81	130	90	93		81	110	161	74	126	130		164	82	196	138	152	349
550	FBgn0039591	CG9988	NA	0	0	0	0	0	0		0	0	0	0	0	0		77	9	6	79	194	264
551	FBgn0051228	tRNA:Pro-TGG-1-5	transfer RNA:Proline-TGG 1-5	0	0	0	0	0	0		2	0	0	0	0	0		0	0	0	0	0	0
552	FBgn0267770	asRNA:CR46101	antisense RNA:CR46101	1	0	0	2	0	3		0	2	1	0	0	2		0	0	3	0	2	1
553	FBgn0037955	Kyat	Kynurenine aminotransferase	702	662	676	818	653	812		679	732	998	691	770	759		1163	877	835	810	912	1146
554	FBgn0011701	repo	reversed polarity	2180	1504	1740	2015	1782	1774		2117	1774	2653	2073	2329	1828		2533	2083	2211	2183	2045	2668
555	FBgn0086253	rumi	rumi	698	812	773	908	711	882		755	807	1063	727	669	913		804	662	623	539	645	630
556	FBgn0265161	lncRNA:CR44230	long non-coding RNA:CR44230	0	1	1	1	0	0		0	0	0	1	0	1		0	2	4	1	0	2
557	FBgn0038498	beat-IIa	beaten path IIa	1614	1144	1187	1524	1352	1226		1636	1198	1910	1496	1834	1311		1741	1031	1078	1260	1215	1312
558	FBgn0267819	asRNA:CR46144	antisense RNA:CR46144	9	2	2	6	0	1		1	2	7	2	9	1		8	3	10	7	0	3
559	FBgn0019940	Rh6	Rhodopsin 6	8	4	9	2	1	4		2	5	9	16	4	1		15	1	14	13	6	3
560	FBgn0037985	ssp5	short spindle 5	73	0	0	3	0	0		2	2	7	0	9	0		8	4	1	11	0	14
561	FBti0020312	G4{}1241	NA	0	0	0	0	0	0		0	0	0	0	0	0		0	0	0	0	0	0
562	FBgn0261987	Pxt	Peroxinectin-like	21	15	13	7	17	3		7	7	11	6	7	9		28	20	19	20	12	13
563	FBgn0039297	CG11852	NA	69	35	33	115	30	152		14	33	75	54	29	68		236	284	191	164	267	378
564	FBti0019299	17.6{}1213	NA	0	0	0	0	0	0		0	0	0	0	0	0		0	0	0	0	0	0
565	FBgn0038592	CG18599	NA	87	78	81	117	82	69		126	101	146	94	95	93		149	151	125	118	134	144
566	FBgn0063127	lncRNA:CR33938	long non-coding RNA:CR33938	8919	10736	10006	11159	11677	9812		10131	10753	9840	8643	8990	10837		6737	1520	3365	4396	4525	2354
567	NA	NA	NA	0	0	0	0	0	0		0	0	0	0	0	0		0	0	0	0	0	0
568	FBgn0038257	smp-30	Senescence marker protein-30	2	5	5	8	12	5		0	0	7	7	2	3		21	34	6	6	21	7
569	FBgn0263453	asRNA:CR43476	antisense RNA:CR43476	3	0	0	4	0	0		0	0	0	0	0	0		0	0	0	0	2	1
570	FBti0019283	Burdock{}1187	NA	0	0	0	0	0	0		0	0	0	0	0	0		0	0	0	0	0	0
571	FBgn0264841	asRNA:CR44049	antisense RNA:CR44049	0	0	0	0	0	0		0	0	0	0	0	0		0	0	0	0	0	0
572	FBgn0015240	Hr96	Hormone receptor-like in 96	363	347	375	472	399	480		380	420	623	454	508	451		604	470	441	479	509	569
573	FBgn0039436	TwdlB	TweedleB	0	0	0	0	0	0		0	0	0	0	0	0		0	0	0	0	0	0
574	FBgn0082923	snoRNA:Or-aca3	snoRNA:Or-aca3	1	0	1	2	0	4		3	2	9	1	3	6		6	0	0	4	6	2
575	FBgn0266233	lncRNA:CR44928	long non-coding RNA:CR44928	3	4	0	11	0	2		0	6	6	0	0	0		1	2	5	0	0	4
576	FBgn0261261	plx	pollux	4789	3562	3551	4315	3768	3714		3848	3575	5285	3995	4441	3661		5593	4099	5208	4175	4517	5624
577	FBgn0038505	CG17283	NA	0	0	1	0	0	0		0	0	0	0	0	0		0	0	0	0	0	0
578	FBgn0039109	CG10365	NA	144	73	130	176	106	102		172	182	374	179	222	199		463	460	397	345	395	579
579	FBgn0051580	tRNA:Ala-AGC-2-8	transfer RNA:Alanine-AGC 2-8	0	0	0	0	0	0		0	0	0	0	0	0		0	0	0	0	0	0
580	FBgn0027563	CG9631	NA	0	0	0	0	3	2		0	0	0	0	0	0		7	6	7	2	4	3
581	FBti0063873	INE-1{}5812	NA	0	3	0	0	0	0		0	0	6	0	0	2		1	1	0	2	1	0
582	FBgn0004387	Klp98A	Kinesin-like protein at 98A	1690	1329	1284	1607	1481	1437		1394	1429	1953	1315	1513	1599		1990	1351	1535	1467	1397	1761
583	FBgn0265068	asRNA:CR44179	antisense RNA:CR44179	10	5	0	7	2	2		3	1	4	4	4	7		7	1	3	1	3	1
584	FBgn0038422	CG14880	NA	27	9	9	23	11	25		6	15	12	3	8	21		17	5	4	18	16	22
585	FBgn0038195	CG3061	NA	1893	1450	1587	1916	1743	1734		1658	1691	2421	1765	1825	1818		2561	1744	1846	1858	2009	2246
586	FBgn0262477	FoxP	Forkhead box P	1811	1146	1481	1577	1515	1343		1810	1314	2013	1729	1928	1403		3036	1529	1372	2092	1872	1558
587	FBti0060339	Tc1-2{}2278	NA	0	0	0	0	0	0		0	0	0	0	0	0		0	0	0	0	0	0
588	FBgn0039543	CROT	Carnitine O-octanoyltransferase	740	709	786	861	796	749		790	758	991	792	884	864		923	676	607	777	763	728
589	FBgn0020018	Ppox	Protoporphyrinogen oxidase	357	284	330	426	314	437		317	340	476	348	348	349		460	405	348	326	405	416
590	FBgn0002869	MtnB	Metallothionein B	5	1	7	8	1	3		0	2	0	2	11	4		1	0	1	0	5	3
591	FBgn0267435	chp	chaoptin	479	787	531	502	752	616		550	691	931	407	543	588		420	98	116	105	230	114
592	FBgn0012026	tRNA:Tyr-GTA-1-6	transfer RNA:Tyrosine-GTA 1-6	0	0	0	0	0	0		0	0	0	0	0	0		0	0	1	0	0	0
593	FBgn0014366	noi	noisette	1684	1546	1635	1918	1509	1720		1585	1780	2153	1730	1766	1785		1921	1163	1339	1385	1537	1486
594	FBgn0037305	CG12173	NA	647	607	686	640	664	773		629	799	958	693	649	780		920	562	682	643	730	753
595	FBgn0037670	Ibf1	Insulator binding factor 1	647	609	660	640	502	706		605	688	866	603	577	665		630	421	488	453	555	543
596	FBgn0038469	CG4009	NA	4	3	1	0	2	0		0	1	15	0	0	1		2	0	15	0	0	8
597	FBgn0037923	CG6813	NA	190	154	170	167	169	196		171	174	273	213	221	165		386	240	262	212	278	314
598	FBgn0037418	Osi11	Osiris 11	0	0	0	0	0	0		2	0	0	0	0	0		0	0	0	3	0	0
599	FBgn0264912	lncRNA:CR44103	long non-coding RNA:CR44103	2	0	1	2	2	0		1	0	0	0	0	0		0	0	6	0	0	3
600	FBgn0037708	CG9386	NA	178	205	201	248	188	233		230	168	209	183	229	240		240	199	166	184	210	204
601	FBgn0038589	CG18598	NA	0	0	0	0	0	0		0	0	0	0	0	0		0	0	0	0	0	0
602	FBgn0040078	pont	pontin	2336	2305	2187	2585	2145	2478		2136	2364	3089	2392	2247	2423		2659	1616	1913	1914	2166	2213
603	FBgn0266446	CG45076	NA	62	20	21	69	34	93		49	25	149	53	52	112		344	421	225	893	265	480
604	FBgn0038165	Task6	TWIK-related acid-sensitive K[+] channel 6	5472	3799	4148	5169	4810	4132		5012	4155	6981	4951	5561	4464		6719	4190	4882	5187	4877	4927
605	FBti0063928	INE-1{}5867	NA	0	0	0	0	0	0		1	0	0	0	0	0		0	0	0	0	0	0
606	FBgn0037668	CG16736	NA	22	6	2	20	2	11		7	15	13	11	4	7		7	4	14	3	3	23
607	FBgn0266717	Bruce	BIR repeat containing ubiquitin-conjugating enzyme	10379	7435	8618	9270	7926	8334		10644	9931	12552	10516	12492	11216		12963	9465	10880	10245	10327	10961
608	FBgn0039026	CG7029	NA	10167	6540	6650	8489	7737	7174		8499	7361	11820	8096	9231	7611		13493	9982	12019	10025	9666	11717
609	FBgn0039332	alrm	astrocytic leucine-rich repeat molecule	1720	1233	1491	1703	1162	1984		1653	1800	3401	2141	1897	1683		5873	5660	5045	3601	4605	6401
610	FBgn0039635	Pdhb	Pyruvate dehydrogenase E1 beta subunit	2500	2440	2347	2670	2422	2793		2283	2387	3414	2486	2336	2620		2934	2222	2360	1967	2525	2959
611	FBgn0037786	Alp13	Alkaline phosphatase 13	0	0	2	23	0	1		0	0	0	0	0	0		0	0	0	0	1	0
612	FBgn0278600	CG46270	NA	0	0	0	0	0	0		0	0	1	0	1	0		0	0	3	0	0	0
613	NA	NA	NA	0	0	0	0	0	0		0	0	0	0	0	0		0	0	0	0	0	0
614	FBgn0038029	GstD11	Glutathione S transferase D11	8	6	8	12	7	6		4	5	1	10	4	6		44	18	34	16	15	27
615	FBgn0038755	Hs6st	Heparan sulfate 6-O-sulfotransferase	2104	1652	1720	2095	2066	1875		2140	2128	2994	2192	2414	2153		2854	1740	1975	2315	1963	1980
616	NA	NA	NA	0	0	0	0	0	0		0	0	0	0	0	0		0	0	0	0	0	0
617	FBgn0260440	spdo	sanpodo	1660	1232	1320	1655	1228	1517		1265	1211	1849	1280	1460	1275		1412	880	1085	1050	1128	1138
618	FBgn0037666	CR16735	NA	2	1	0	5	0	5		2	9	2	0	1	0		0	0	1	0	0	0
619	FBti0059824	INE-1{}1763	NA	0	0	0	0	0	0		0	0	0	0	0	0		0	0	0	0	0	0
620	FBgn0038744	CG4733	NA	90	64	59	96	80	56		79	53	89	75	97	99		161	156	203	131	145	279
621	FBgn0267204	lncRNA:CR45644	long non-coding RNA:CR45644	0	0	2	0	0	0		0	0	0	0	0	0		0	2	7	2	2	0
622	FBgn0038157	CG12538	NA	0	0	3	9	0	0		0	1	0	0	0	0		0	0	2	0	0	1
623	FBgn0026315	Ugt35A1	UDP-glycosyltransferase family 35 member A1	18	4	15	14	7	34		15	28	74	31	14	22		86	204	121	57	137	261
624	FBgn0003651	svp	seven up	1457	1126	1256	1398	1317	1306		1522	1411	1896	1444	1758	1425		1928	1424	1521	1320	1448	1588
625	FBgn0043853	scaRNA:MeU5-C46	small Cajal body-specific RNA : MeU5-C46	18	13	34	18	13	47		30	19	27	19	42	14		63	43	27	30	34	35
626	FBti0019396	opus{}1381	NA	0	0	0	0	0	0		0	0	0	0	0	0		0	0	0	0	0	0
627	FBgn0085391	trv	trivet	7760	4504	5451	6499	6563	6053		7414	5422	8821	6990	8217	5850		10741	6861	7116	7917	7404	8087
628	FBgn0038170	CG14367	NA	28	15	29	24	24	27		33	26	41	30	24	28		33	28	32	28	36	34
629	FBgn0005649	Rox8	Rox8	11344	9445	9546	11496	10583	10610		9799	9896	13570	10168	10894	10457		11146	6632	8154	8390	8155	7926
630	FBti0062875	1360{}4814	NA	28	20	11	18	17	9		9	15	16	20	6	24		36	28	15	25	21	33
631	FBgn0039536	unc80	uncoordinated 80	2156	1508	1848	1999	1115	1803		1753	1717	3329	2252	2195	1331		5099	5825	5057	4012	4034	8210
632	FBgn0283562	mir-9383	mir-9383 stem loop	0	0	0	0	0	0		0	0	0	0	0	0		0	0	0	0	0	0
633	FBgn0266734	CG45207	NA	0	0	0	0	0	0		0	0	0	0	0	0		0	0	0	0	0	0
634	FBgn0037307	Tim17a2	Tim17a2	14	1	3	5	0	0		4	4	3	6	1	7		4	14	6	4	13	14
635	FBgn0262559	Mdh2	Malate dehydrogenase 2	3271	2881	3230	3519	2988	3876		3171	3292	5032	3580	3530	3365		4683	3744	3566	3179	3999	4627
636	FBgn0037326	CG14669	NA	1531	944	1100	1465	1199	1367		1353	1251	2018	1440	1589	1175		2119	1634	1531	1593	1485	2052
637	FBgn0039796	CG12069	NA	18	0	0	0	0	0		1	0	0	0	0	3		1	2	4	2	0	1
638	FBgn0038007	Cyp313a3	Cytochrome P450 313a3	0	0	1	0	1	3		1	0	1	0	0	0		17	3	2	1	1	3
639	FBti0020313	HB{}1242	NA	0	0	0	0	0	3		0	0	1	0	0	0		0	2	1	0	4	0
640	FBgn0037377	CG1218	NA	795	780	761	860	689	880		713	841	1080	877	685	758		866	621	557	618	689	681
641	FBti0063296	INE-1{}5235	NA	0	0	0	0	0	0		0	0	1	0	0	0		1	0	0	1	1	0
642	FBgn0262420	mir-318	mir-318 stem loop	0	0	0	0	0	0		0	0	0	0	0	0		0	0	0	0	0	0
643	FBgn0037743	Alg12	Alg12 alpha-1,6-mannosyltransferase	463	425	522	520	410	481		483	463	773	449	467	453		792	607	555	513	503	646
644	FBgn0267702	lncRNA:CR46035	long non-coding RNA:CR46035	37	28	41	41	34	32		27	33	57	29	29	49		93	49	62	74	90	61
645	FBgn0039431	plum	plum	2507	1910	2280	2504	2293	2274		3050	2960	4520	3204	3439	3226		3962	3621	3045	2758	3379	3782
646	FBgn0038475	Keap1	Keap1	438	329	344	451	354	405		384	380	473	372	461	383		532	325	362	361	367	346
647	FBgn0263404	CG43450	NA	0	0	0	1	0	0		0	0	2	0	0	0		0	0	0	1	0	0
648	FBgn0038132	apn	apnoia	1	1	1	0	0	0		4	13	14	5	9	8		40	8	11	21	9	9
649	FBgn0262424	mir-10	mir-10 stem loop	0	0	0	0	0	0		0	0	0	0	0	0		0	0	0	0	0	0
650	FBgn0039264	CG11786	NA	10	2	2	4	2	2		5	17	18	11	0	16		1	0	8	6	3	10
651	FBgn0263117	CG34377	NA	5629	5469	5021	5556	7189	4729		6316	5085	5879	4868	6517	6072		4763	747	1076	2131	1959	478
652	FBgn0039240	CG3744	NA	2378	1904	2015	2452	2087	2135		2058	2064	3130	1952	2367	2135		2969	1943	2220	2118	2213	2208
653	FBgn0051002	Ugt35D1	UDP-glycosyltransferase family 35 member D1	1	4	0	7	0	3		0	0	6	2	0	4		0	0	18	0	0	1
654	FBti0020323	1360{}1270	NA	0	0	1	4	1	0		0	0	1	0	0	0		3	0	0	0	0	0
655	FBgn0264904	asRNA:CR44095	antisense RNA:CR44095	8	6	6	4	12	7		0	2	1	0	3	3		11	8	13	1	7	11
656	FBgn0037815	Rrp46	Rrp46	240	258	326	304	233	291		227	308	322	263	291	341		359	260	237	268	283	290
657	FBti0061907	INE-1{}3846	NA	0	0	0	0	0	0		0	0	0	0	0	0		0	0	0	0	0	0
658	FBgn0265422	lncRNA:CR44334	long non-coding RNA:CR44334	3	16	24	6	10	10		13	9	14	12	19	19		22	7	13	11	32	12
659	FBti0019405	copia{}1391	NA	0	0	0	0	0	0		0	0	0	0	0	0		0	0	0	0	0	0
660	FBgn0039804	CG15544	NA	270	734	207	345	877	361		185	327	271	179	205	683		115	80	221	39	72	73
661	FBgn0086134	ProsŒ±2	Proteasome Œ±2 subunit	3899	3734	3910	4405	4139	4314		3839	4245	5103	3888	4160	4278		4603	2615	3315	3583	3711	3301
662	FBgn0027570	Nep2	Neprilysin 2	718	1461	907	1159	1104	1128		558	1533	1070	847	677	1532		423	167	333	215	269	192
663	FBgn0085309	CG34280	NA	0	0	0	0	0	0		0	1	0	0	0	0		0	0	0	0	0	2
664	FBgn0037933	Ho	Heme oxygenase	359	294	298	338	354	375		340	350	405	356	367	452		429	317	285	356	334	380
665	FBgn0037299	Vps37B	Vacuolar protein sorting 37B	584	715	705	712	716	683		746	772	846	752	818	839		900	632	623	735	710	814
666	FBgn0037912	sea	scheggia	6	16	23	12	14	13		28	9	19	11	18	17		20	9	9	16	11	5
667	FBgn0037279	CG1129	NA	1096	995	980	1112	1061	955		1018	1055	1317	960	1053	1178		1120	661	725	855	909	789
668	FBgn0038145	Droj2	DnaJ-like-2	10454	9685	9253	11167	10176	9980		10578	11021	14133	11254	11191	11406		12769	8300	9420	9699	10446	10214
669	FBti0019415	pogo{}SKIP[pogo1404]	NA	0	0	1	1	4	0		0	0	0	0	0	0		0	0	0	0	4	1
670	FBgn0267568	asRNA:CR45908	antisense RNA:CR45908	17	10	14	20	13	16		19	27	21	21	28	28		22	9	18	15	14	6
671	FBgn0053293	CG33293	NA	60	7	1	26	1	3		9	7	11	2	9	16		15	16	17	19	7	8
672	FBti0063104	BS4{}5043	NA	0	0	0	0	0	0		0	0	0	0	0	0		0	0	0	0	0	0
673	FBgn0266742	lncRNA:CR45215	long non-coding RNA:CR45215	0	0	3	0	0	0		0	2	3	2	0	0		2	1	6	5	2	4
674	FBgn0038740	CG4562	NA	777	511	557	743	684	627		720	577	1035	675	802	639		1130	843	655	846	738	940
675	FBgn0267138	lncRNA:CR45578	long non-coding RNA:CR45578	0	1	1	1	0	0		1	0	0	1	0	0		0	0	2	0	0	5
676	FBgn0001297	kay	kayak	2647	1996	2126	3158	2205	2361		2403	2651	3680	2427	2731	2403		4737	3987	4279	3580	3792	4635
677	FBgn0039821	CG15556	NA	29	13	16	17	4	24		21	16	47	11	17	16		53	58	69	35	161	122
678	FBgn0028968	Œ≥COP	Coat Protein (coatomer) Œ≥	3605	3304	3146	3811	3459	3543		3039	3554	4547	3331	3528	3871		3570	2090	2848	2698	3079	2839
679	FBgn0013767	Crz	Corazonin	326	330	470	457	272	627		372	367	790	473	507	260		855	825	700	581	673	926
680	FBgn0265163	lncRNA:CR44232	long non-coding RNA:CR44232	0	0	2	0	0	0		0	0	0	0	2	2		0	0	2	0	0	0
681	FBgn0040582	BomBc3	Bomanin Bicipital 3	9	8	9	22	10	14		12	7	15	18	19	12		8	3	6	2	5	7
682	FBgn0038390	Rbf2	Retinoblastoma-family protein 2	449	417	517	584	372	606		418	427	701	471	422	458		524	358	428	305	366	420
683	FBgn0038847	CG12278	NA	7	2	7	2	1	1		6	2	0	2	0	2		5	0	1	3	3	3
684	FBti0019362	S{}1347	NA	0	0	0	0	1	0		0	0	0	0	0	0		0	2	4	1	0	0
685	FBgn0264827	asRNA:CR44035	antisense RNA:CR44035	2	1	1	1	2	0		3	1	0	2	2	0		1	0	0	0	6	0
686	FBgn0003512	Sry-Œ¥	Serendipity Œ¥	990	1114	989	1100	884	918		963	1089	1271	1050	1051	997		1470	915	972	931	1088	1038
687	FBgn0286880	CR46402	NA	0	0	0	0	0	0		0	0	0	0	0	0		1	0	6	1	2	1
688	FBgn0024909	Taf7	TBP-associated factor 7	455	423	461	444	393	428		387	410	628	456	436	417		495	307	408	410	379	324
689	FBgn0262983	CG43291	NA	2	0	1	0	0	3		3	6	4	0	27	13		4	6	21	2	12	6
690	FBgn0038450	CG17560	NA	0	0	0	0	0	0		0	0	0	0	0	0		0	0	0	0	0	1
691	FBgn0051438	CheB93b	Chemosensory protein B 93b	2	0	0	3	0	0		0	0	2	0	2	0		0	1	1	0	0	2
692	FBgn0051091	CG31091	NA	6	4	7	11	4	19		3	3	1	0	10	1		19	10	21	17	9	12
693	FBgn0065105	sncRNA:157	small non-coding RNA 157	0	0	0	0	0	0		0	0	0	0	2	0		0	0	0	3	0	0
694	FBgn0038866	CG5810	NA	0	2	1	3	2	0		0	0	3	2	2	7		11	2	4	2	3	7
695	FBti0019297	Tc1{}1211	NA	0	1	0	0	0	2		0	0	1	0	1	0		0	0	0	0	0	0
696	FBti0019431	roo{}1421	NA	0	0	0	0	0	0		0	0	0	0	0	0		0	0	0	0	0	0
697	FBgn0263484	snoRNA:Pi4KIIŒ±-a	NA	0	0	0	1	0	0		3	2	0	0	1	0		3	2	3	2	0	0
698	FBti0063753	Doc3{}5692	NA	0	0	0	0	0	0		0	0	0	0	0	0		0	0	0	0	0	0
699	FBti0020335	invader1{}1301	NA	0	0	0	0	0	0		0	0	0	0	0	0		0	0	0	0	0	0
700	FBgn0038894	CG15497	NA	19	13	19	10	24	16		8	4	23	25	14	15		13	2	8	3	5	6
701	FBgn0039876	CG2126	NA	339	321	357	362	302	322		355	374	478	368	373	422		514	351	298	352	388	378
702	FBgn0022344	CG10340	NA	799	870	894	1006	878	907		862	901	1019	882	974	924		1022	591	730	687	837	831
703	FBgn0038550	CG17801	NA	0	4	1	3	0	0		1	1	3	1	1	1		3	0	0	0	5	0
704	FBgn0266228	lncRNA:CR44923	long non-coding RNA:CR44923	7	0	0	1	1	3		2	0	8	0	0	1		0	0	0	0	2	0
705	FBti0062544	INE-1{}4483	NA	0	0	0	0	0	0		0	0	0	0	0	0		0	0	2	0	0	0
706	FBgn0038366	CG4576	NA	63	108	85	181	98	87		66	78	114	79	69	140		79	61	78	98	57	66
707	FBgn0038989	CG6937	NA	697	712	703	786	646	842		631	812	1033	733	676	754		957	623	700	612	723	803
708	FBgn0026441	ear	ENL/AF9-related	2316	1843	1851	2227	2044	1810		2032	1991	2713	1980	2211	1913		2728	1769	2010	2222	2029	2140
709	FBgn0085305	CG34276	NA	1	0	2	14	14	12		9	1	7	11	8	9		0	1	5	1	0	4
710	FBgn0038980	OctŒ≤1R	Octopamine Œ≤1 receptor	1489	867	948	1216	934	1145		1121	1010	1784	1159	1330	898		2589	2219	1998	1871	1891	2895
711	FBgn0016119	ATPsynCF6	ATP synthase, coupling factor 6	2199	2310	2416	2533	2190	2724		2215	2559	2877	2310	2452	2437		2823	2092	2409	1913	2634	2883
712	FBti0061702	INE-1{}3641	NA	0	0	0	0	0	0		0	0	0	0	0	0		0	0	0	0	0	0
713	FBgn0053630	CG33630	NA	2	0	0	0	2	2		0	1	2	0	0	0		1	3	0	0	1	0
714	FBgn0267132	lncRNA:CR45572	long non-coding RNA:CR45572	0	0	0	0	0	0		0	0	0	0	0	0		0	0	0	0	1	3
715	FBgn0267753	lncRNA:CR46084	long non-coding RNA:CR46084	0	0	0	2	0	0		0	1	2	0	4	0		2	1	1	1	1	0
716	FBgn0267751	asRNA:CR46082	antisense RNA:CR46082	0	0	0	0	2	0		0	0	8	0	1	1		1	6	0	2	3	1
717	FBgn0010770	ppan	peter pan	450	379	423	495	387	471		432	483	522	510	471	499		629	429	449	449	501	569
718	FBgn0039049	CG6726	NA	0	0	0	0	0	0		0	0	0	0	0	0		0	1	0	0	0	0
719	FBgn0038196	CG9922	NA	863	848	1000	1045	1004	979		906	814	1043	931	899	1036		1222	635	728	738	828	867
720	FBgn0051497	tRNA:Thr-AGT-1-3	transfer RNA:Threonine-AGT 1-3	0	0	0	0	0	0		0	0	0	0	0	0		0	0	0	0	0	0
721	FBgn0250846	glob2	globin 2	7	0	2	0	0	0		0	3	0	1	1	1		9	1	2	2	0	0
722	FBgn0267140	lncRNA:CR45580	long non-coding RNA:CR45580	0	0	0	0	0	0		2	0	0	0	0	0		0	0	0	0	0	0
723	FBgn0016650	Lgr1	Leucine-rich repeat-containing G protein-coupled receptor 1	14	7	7	12	5	6		9	11	13	8	8	8		37	34	18	16	13	26
724	FBgn0263402	CG43448	NA	43	41	48	60	20	45		46	20	35	41	42	19		66	31	55	33	45	37
725	FBgn0038630	CG14305	NA	58	0	0	3	0	2		5	1	0	0	4	2		6	2	1	6	5	4
726	FBgn0263384	lncRNA:CR43436	long non-coding RNA:CR43436	23	5	1	5	12	10		3	8	17	3	5	10		9	5	17	2	0	11
727	FBgn0083047	snoRNA:Œ®18S-1377e	snoRNA:Œ®18S-1377e	2	3	1	10	1	0		1	1	4	6	3	3		2	2	3	2	2	4
728	FBgn0286918	CR46418	NA	0	0	0	1	0	0		0	2	0	0	1	0		1	0	8	0	0	0
729	FBti0061737	INE-1{}3676	NA	0	0	0	0	0	0		0	0	0	0	0	0		0	0	0	0	0	0
730	FBgn0037354	CG12171	NA	389	430	446	465	425	499		312	364	552	455	439	427		922	860	871	689	798	1074
731	FBgn0038461	EMC2B	ER membrane protein complex subunit 2B	903	888	883	1013	829	1103		1037	997	1185	968	936	1091		1043	668	678	755	797	824
732	FBgn0039655	CG14507	NA	10	9	11	8	6	26		21	14	30	6	9	11		8	8	27	4	10	31
733	FBgn0000246	c(3)G	crossover suppressor on 3 of Gowen	185	170	160	205	172	191		119	191	277	198	191	171		294	255	224	192	192	253
734	FBgn0026563	CG1979	NA	55	0	0	16	2	1		0	5	3	3	7	10		5	3	3	12	1	6
735	FBgn0051274	CG31274	NA	1	7	0	4	4	1		8	0	7	1	4	4		13	0	5	7	10	3
736	FBgn0038139	PK2-R2	Pyrokinin 2 receptor 2	180	138	116	131	132	140		233	198	203	181	201	143		206	144	165	237	180	212
737	FBgn0051491	tRNA:Gly-TCC-1-2	transfer RNA:Glycine-TCC 1-2	0	0	0	0	0	0		0	0	0	0	0	0		0	0	0	0	0	0
738	FBgn0039830	ATPsynC	ATP synthase, subunit C	26572	24997	26379	30154	23543	32178		23279	26169	39970	26544	25070	26275		32785	23724	27034	22525	27833	29994
739	FBgn0037848	Tsp86D	Tetraspanin 86D	1190	883	1054	1063	1057	1097		1057	901	1324	1021	1024	1094		1090	682	790	893	927	816
740	FBgn0038870	Oga	O-GlcNAcase	1083	915	905	1058	1019	1011		928	935	1229	875	870	1083		866	582	711	703	804	734
741	FBti0062925	INE-1{}4864	NA	0	0	0	0	0	0		0	0	0	0	0	0		0	0	0	0	0	0
742	FBgn0086768	Pcmt	Protein-L-isoaspartate (D-aspartate) O-methyltransferase	847	922	924	992	781	1111		816	989	1025	902	911	1092		1503	1022	982	1052	1152	1201
743	FBgn0267121	lncRNA:CR45561	long non-coding RNA:CR45561	0	0	0	0	0	0		0	0	0	0	0	0		0	0	0	0	0	0
744	FBti0061703	INE-1{}3642	NA	0	0	0	0	0	0		0	0	0	0	0	0		0	0	0	0	0	0
745	FBti0019365	pogo{}1350	NA	0	0	0	0	0	0		0	0	0	0	0	0		0	0	0	0	0	0
746	FBgn0064126	CG33722	NA	0	0	0	0	0	0		0	0	0	0	0	0		0	0	0	0	0	0
747	FBgn0004110	tin	tinman	12	10	14	11	17	19		13	7	34	15	14	26		42	14	28	20	32	29
748	FBgn0262023	CG42834	NA	26	3	0	6	0	0		36	0	46	68	22	43		1	0	0	10	0	0
749	FBgn0267564	lncRNA:CR45904	long non-coding RNA:CR45904	0	0	3	0	1	2		2	2	3	0	0	1		1	6	0	0	0	4
750	FBgn0039403	Sld5	Sld5	162	165	185	171	122	201		169	182	245	181	156	190		232	166	194	140	152	189
751	FBgn0037516	CG11286	NA	6	0	0	3	0	0		0	0	0	0	1	0		0	0	2	0	0	3
752	FBgn0085346	Rpp14a	Ribonuclease P/MRP subunit p14 a	0	0	0	0	0	0		0	0	0	0	0	0		0	0	0	0	0	0
753	FBgn0262823	hemo	hemotin	0	0	0	0	0	0		0	0	0	0	0	0		0	0	0	0	0	0
754	FBgn0267123	lncRNA:CR45563	long non-coding RNA:CR45563	0	0	0	0	0	0		0	0	0	0	0	0		0	0	0	5	0	1
755	FBgn0285925	Fas1	Fasciclin 1	19430	13873	13859	17122	16211	16241		15001	12564	19602	13620	15588	13495		18893	12967	16439	14042	14476	16692
756	FBgn0063649	CG6006	NA	415	289	296	378	355	309		370	325	523	389	454	298		548	343	377	427	382	535
757	FBgn0266733	asRNA:CR45206	antisense RNA:CR45206	0	0	0	0	0	0		0	0	0	0	0	0		0	1	0	0	0	0
758	FBgn0053099	CG33099	NA	29	31	16	26	29	33		4	28	25	30	32	26		36	21	16	24	43	32
759	FBti0062080	INE-1{}4019	NA	0	0	0	0	0	0		0	0	0	0	0	0		0	0	0	0	0	0
760	FBgn0038286	CG6966	NA	2672	2181	2174	2688	2532	2376		2443	2259	3333	2374	2605	2429		2842	1923	2281	2166	2330	1996
761	FBgn0027494	RpS10a	Ribosomal protein S10a	2	0	5	0	4	3		1	2	0	1	4	1		3	4	2	6	4	5
762	FBgn0039272	CG11836	NA	59	52	27	77	41	55		46	80	67	52	60	80		48	25	23	19	25	29
763	FBgn0040682	CG14664	NA	8	3	8	11	4	1		13	3	18	7	4	11		10	16	34	11	11	35
764	FBgn0039232	sosie	sosie	58	29	34	31	25	64		33	24	46	29	35	41		91	84	83	62	89	129
765	FBgn0250821	CG14644	NA	15	0	3	7	1	4		3	1	1	1	2	0		7	0	5	2	4	9
766	FBgn0003480	spn-B	spindle B	86	92	71	83	91	89		126	101	136	99	84	84		106	104	82	76	114	98
767	FBgn0283560	mir-9380	mir-9380 stem loop	0	0	0	0	0	0		0	0	0	0	0	0		0	0	0	0	0	0
768	FBgn0039734	Tace	Tace	2134	1790	1912	2210	2145	1898		2408	1884	2563	2116	2544	2037		3956	2432	2118	2610	2617	2645
769	FBgn0053536	tRNA:Leu-TAA-2-1	transfer RNA:Leucine-TAA 2-1	0	0	0	0	0	0		0	0	0	0	0	0		0	0	1	0	0	0
770	FBgn0051388	CG31388	NA	401	310	332	399	372	324		341	291	399	312	379	323		609	371	360	355	422	420
771	FBgn0264816	koko	kokopelli	709	696	661	778	748	773		659	756	911	705	697	740		902	569	682	672	716	646
772	FBgn0038303	SIDL	Shal Interactor of Di-Leucine Motif	1227	972	1005	1184	921	1114		1076	955	1497	1029	1070	1049		1294	932	1006	1023	965	973
773	FBgn0051441	CG31441	NA	100	116	86	109	105	104		117	131	149	106	96	147		132	146	127	139	166	154
774	FBgn0038652	CG7720	NA	181	178	122	285	205	116		161	229	116	127	145	285		177	93	76	144	247	190
775	FBgn0039611	Nepl18	Neprilysin-like 18	13	2	2	6	6	8		6	11	21	16	42	18		39	18	75	24	72	37
776	FBgn0266170	pre-mod(mdg4)-C	NA	0	0	0	0	0	0		0	0	0	0	0	0		0	0	0	0	0	0
777	FBgn0000447	Dhod	Dihydroorotate dehydrogenase	1002	1039	969	1255	1039	1168		1000	1258	1631	1182	1041	1335		1544	1311	1255	1069	1280	1642
778	FBgn0039300	RpS27	Ribosomal protein S27	18323	19362	19822	22501	18264	25900		16509	19091	25862	18373	17815	18985		27725	17857	22382	17980	21486	21373
779	FBgn0263022	CG43317	NA	9	2	4	9	1	7		0	1	6	0	0	2		7	4	6	6	1	8
780	FBgn0039022	Nepl13	Neprilysin-like 13	1	3	2	7	6	12		6	2	16	12	44	14		31	45	44	26	58	31
781	FBgn0039098	GILT3	Gamma-interferon-inducible lysosomal thiol reductase 3	468	417	446	466	539	516		520	412	631	457	529	490		839	544	573	582	562	554
782	FBgn0039626	Slu7	Slu7	723	693	651	764	722	708		679	679	903	759	691	714		782	543	630	559	607	626
783	FBgn0010768	sqz	squeeze	1327	1185	1136	1347	1105	1449		1279	1257	1979	1242	1297	1225		1476	1133	1261	1016	1094	1500
784	FBgn0039848	Loxl1	Lysyl oxidase-like 1	66	84	46	61	71	50		45	65	113	49	61	47		92	52	94	59	67	87
785	FBti0019296	F{}1209	NA	6	3	5	1	0	0		2	1	4	3	4	0		3	9	7	10	13	11
786	FBgn0051526	lncRNA:CR31526	long non-coding RNA:CR31526	3	0	0	0	2	0		0	0	0	0	0	0		0	3	0	0	2	3
787	FBti0019329	invader3{}1256	NA	0	0	3	0	0	0		0	0	0	0	0	1		0	3	0	0	1	0
788	FBgn0085308	CG34279	NA	8	8	1	14	10	0		2	4	12	3	8	4		5	0	8	13	4	5
789	FBti0061727	INE-1{}3666	NA	0	0	0	0	0	0		1	0	0	0	0	0		0	2	0	0	0	0
790	FBti0063889	R1A1{}5828	NA	0	0	0	0	0	0		0	0	0	0	0	0		0	0	0	0	0	0
791	FBgn0037602	SLIRP2	SRA stem-loop interacting RNA binding protein 2	34	42	46	84	52	42		44	73	36	48	55	53		86	65	48	59	68	65
792	FBgn0039690	Gnpnat	Glucosamine-phosphate N-acetyltransferase	674	913	741	893	782	1038		610	1038	1066	702	662	1113		828	443	605	503	629	655
793	FBgn0051516	CG31516	NA	10	10	8	8	4	3		3	3	6	7	9	14		9	8	4	2	12	4
794	FBgn0038073	CG14395	NA	13	5	11	2	12	6		11	33	26	12	15	27		1	2	7	4	0	12
795	FBgn0263579	mir-4947	mir-4947 stem loop	0	0	0	0	0	0		0	0	0	0	0	0		0	0	0	0	0	0
796	FBgn0262982	CG43290	NA	3	0	0	0	0	0		2	3	0	0	0	2		37	40	35	29	9	36
797	FBgn0265418	lncRNA:CR44330	long non-coding RNA:CR44330	1	0	2	0	0	0		0	0	0	0	1	0		0	0	0	0	0	2
798	FBgn0250831	BG642167	BG642167	1	0	1	5	0	0		0	0	0	5	0	0		0	0	0	0	0	0
799	FBgn0051495	CG31495	NA	99	110	92	140	127	152		99	106	231	124	140	136		127	123	74	99	108	130
800	FBgn0267710	lncRNA:CR46043	long non-coding RNA:CR46043	12	5	1	3	1	3		6	12	20	6	10	15		10	7	4	14	3	1
801	FBgn0015402	ksr	kinase suppressor of ras	1475	1234	1222	1636	1420	1364		1508	1299	1819	1472	1671	1493		2075	1208	1252	1458	1518	1512
802	FBgn0002773	Mlc2	Myosin light chain 2	179	79	155	152	144	472		154	132	511	202	167	202		1126	3858	1521	1675	2120	4265
803	FBti0020372	micropia{}1338	NA	0	0	0	0	0	0		0	0	0	0	0	0		0	0	0	0	0	0
804	FBgn0012024	tRNA:Tyr-GTA-1-8	transfer RNA:Tyrosine-GTA 1-8	2	2	0	0	0	0		0	0	0	0	0	0		1	0	1	0	0	0
805	FBgn0011959	tRNA:Arg-ACG-1-10	transfer RNA:Arginine-ACG 1-10	0	0	0	0	0	0		0	0	0	0	0	0		0	0	0	0	0	0
806	NA	NA	NA	0	0	0	0	0	0		0	0	0	0	0	0		0	0	0	0	0	0
807	FBgn0264899	CG44090	NA	0	0	3	0	0	6		0	0	0	0	0	0		0	0	0	0	0	0
808	FBgn0026634	Cog2	Component of oligomeric golgi complex 2	780	728	682	913	782	749		763	788	1116	875	837	844		955	635	707	721	758	755
809	FBgn0051217	modSP	modular serine protease	396	600	452	555	455	631		306	650	571	428	428	660		360	110	183	184	201	200
810	NA	NA	NA	0	0	0	0	0	0		0	0	0	0	0	0		0	0	0	0	0	0
811	FBgn0039379	CG5886	NA	1158	1014	924	1143	922	1078		949	988	1320	915	1050	1077		1171	750	820	904	897	940
812	FBgn0038361	Uros2	Uroporphyrinogen III synthase 2	24	1	2	12	3	4		2	6	16	8	12	7		1	8	7	6	5	2
813	FBgn0262127	kibra	kibra	728	638	721	782	876	758		566	690	872	683	684	777		877	613	700	720	762	953
814	FBgn0266398	lncRNA:CR45038	long non-coding RNA:CR45038	0	0	0	0	0	0		0	0	0	0	0	3		0	0	1	1	1	2
815	FBgn0051019	CG31019	NA	88	64	71	67	42	90		55	62	85	66	82	67		93	59	57	86	69	58
816	FBgn0001321	knk	knickkopf	109	182	128	203	203	143		109	213	186	93	83	229		60	35	87	58	63	57
817	FBgn0261061	Sfp96F	Seminal fluid protein 96F	0	0	0	0	0	0		0	0	0	0	0	0		0	0	0	0	0	0
818	FBti0019398	F{}1384	NA	0	0	0	0	0	0		0	0	0	0	0	0		0	0	0	0	0	0
819	FBti0062069	Doc3{}4008	NA	0	0	0	0	0	0		0	0	0	0	0	0		0	0	0	0	0	0
820	FBti0063896	INE-1{}5835	NA	10	2	3	1	9	8		7	4	8	7	10	4		15	17	3	2	5	11
821	FBgn0025781	Cdc16	Cell division cycle 16	1342	1229	1126	1327	1156	1406		1186	1160	1716	1239	1237	1233		1272	853	916	974	1047	1045
822	FBgn0286030	lncRNA:CR46350	long non-coding RNA:CR46350	0	0	0	0	0	0		0	0	0	0	0	1		0	0	0	0	0	0
823	FBgn0038275	CG3817	NA	389	436	461	490	402	454		412	463	540	445	436	491		570	386	400	422	451	458
824	FBgn0039254	Nmnat	Nicotinamide mononucleotide adenylyltransferase	230	192	196	203	182	222		193	188	311	192	217	264		338	316	210	239	287	322
825	FBti0019337	roo{}1265	NA	0	0	0	0	0	0		0	0	0	0	0	0		0	0	0	0	1	0
826	FBgn0038568	CG14315	NA	0	0	0	0	0	0		0	0	0	0	0	0		0	0	0	0	0	0
827	FBgn0039265	CG11790	NA	1099	1296	1172	1388	1148	1397		1076	1307	1730	1123	1146	1351		1479	1129	1124	897	1149	1373
828	FBgn0038697	CG3581	NA	23	0	0	5	0	0		3	3	0	1	6	1		3	3	1	8	2	3
829	FBgn0263738	Ada2a	transcriptional Adaptor 2a	662	497	578	661	530	566		611	562	724	548	619	578		922	530	602	642	540	555
830	FBgn0037680	pasi2	pasiflora 2	651	808	777	837	738	903		597	819	907	679	637	881		779	504	505	525	586	545
831	FBgn0051014	PH4Œ±SG1	prolyl-4-hydroxylase-alpha SG1	0	0	0	0	0	3		0	0	0	0	0	1		4	3	1	4	0	0
832	FBgn0262024	CG42835	NA	0	2	0	0	0	0		0	0	0	5	1	5		0	0	0	0	0	0
833	FBgn0243511	psidin	phagocyte signaling impaired	2164	1608	1639	1930	1714	1713		1888	1816	2552	1934	2049	1958		2196	1523	1647	1793	1757	1827
834	FBti0063885	jockey2{}5824	NA	0	0	0	0	0	0		0	0	0	0	0	0		0	0	0	0	0	0
835	FBgn0085325	CG34296	NA	216	181	679	342	466	94		239	342	401	457	516	1795		196	94	167	302	407	109
836	FBgn0039682	Obp99c	Odorant-binding protein 99c	46	26	14	51	45	54		104	60	104	96	428	100		411	166	321	196	339	256
837	FBgn0020385	pug	pugilist	406	374	337	466	397	353		356	485	642	461	557	636		720	458	486	575	608	528
838	FBgn0011845	tRNA:Asp-GTC-1-11	transfer RNA:Aspartic acid-GTC 1-11	0	0	0	0	0	0		0	0	0	0	0	0		0	0	0	0	0	0
839	FBti0061784	G5A{}3723	NA	0	0	0	0	0	0		0	0	0	0	0	0		0	0	0	0	0	0
840	FBgn0000036	nAChRŒ±1	nicotinic Acetylcholine Receptor Œ±1	2800	1559	1811	2294	2029	2046		2811	2027	2876	2655	3148	1971		3626	2975	2875	2682	2791	3256
841	FBgn0038530	AttD	Attacin-D	5	6	154	3	0	13		0	6	2	4	1	0		0	0	4	2	1	0
842	FBgn0037689	CG8135	NA	0	0	0	0	0	0		0	0	0	0	0	0		0	0	0	0	0	0
843	FBgn0038313	CG4338	NA	33	36	43	44	22	35		60	33	40	40	20	26		36	22	26	30	33	29
844	FBgn0267649	pre-mod(mdg4)-H	NA	0	0	0	0	0	0		0	0	0	0	0	0		0	0	0	0	0	0
845	FBgn0267680	lncRNA:CR46016	long non-coding RNA:CR46016	0	0	0	0	0	0		0	4	0	0	0	0		2	0	1	2	0	4
846	FBgn0039104	CG10252	NA	84	3	3	16	1	3		4	2	8	0	20	22		15	10	8	13	5	19
847	FBgn0267108	CR45548	NA	34	29	32	45	37	33		28	18	37	34	41	27		29	14	17	20	13	22
848	FBgn0038914	fit	female-specific independent of transformer	0	0	0	0	1	3		2	0	3	0	0	2		0	0	0	0	1	0
849	FBgn0260745	mfas	midline fasciclin	6004	4684	4784	6032	5659	5399		5274	4787	7355	4545	5984	4899		9262	6130	6598	7769	6587	8563
850	FBgn0038828	CG17270	NA	459	374	410	409	405	366		452	436	600	487	594	398		697	338	355	486	463	406
851	FBgn0038414	CG6901	NA	5	2	4	2	2	3		2	3	11	0	8	1		3	3	13	5	9	5
852	FBgn0278597	lncRNA:CR46267	long non-coding RNA:CR46267	1	0	0	0	1	0		3	0	0	0	0	1		1	1	0	1	0	0
853	FBgn0267682	asRNA:CR46018	antisense RNA:CR46018	0	0	0	0	0	0		0	0	0	0	0	0		1	0	0	0	0	0
854	FBgn0266382	asRNA:CR45024	antisense RNA:CR45024	0	0	0	0	0	0		0	3	0	0	0	1		0	2	0	0	0	0
855	FBgn0037773	CG5359	NA	213	241	230	275	193	271		272	215	269	243	270	240		293	202	156	183	176	191
856	FBti0019468	copia{}1466	NA	0	0	0	0	0	0		0	0	0	0	0	0		0	0	0	0	0	0
857	FBgn0038642	Muc91C	Mucin 91C	10	12	6	12	18	1		6	14	15	6	7	20		3	0	9	4	3	11
858	FBgn0083950	side-VI	sidestep VI	2144	1208	1433	1694	1557	1542		1830	1525	2451	1761	2262	1561		2964	2156	2099	2299	2009	2624
859	FBti0020328	Stalker{}1277	NA	0	0	0	0	0	0		0	0	0	0	0	0		0	2	1	0	0	3
860	FBgn0000247	ca	claret	3436	2497	2436	3003	2558	2819		3072	2610	4620	2810	3443	2708		3965	3068	3213	2934	2988	3663
861	FBti0019429	Doc{}1419	NA	0	0	0	0	0	0		0	0	0	0	0	0		0	0	0	0	0	0
862	FBti0064286	Cr1a{}6225	NA	0	0	0	0	0	0		0	0	3	3	0	0		0	0	0	0	0	0
863	FBgn0028374	Hug	Hugin	1041	1042	1159	1162	954	1352		1130	1026	1400	1213	1143	838		2373	2036	1898	1428	1943	2681
864	FBgn0051242	tRNA:Gly-TCC-1-3	transfer RNA:Glycine-TCC 1-3	0	0	0	0	0	0		0	0	0	0	0	0		0	0	0	0	0	0
865	FBgn0267926	lncRNA:CR46207	long non-coding RNA:CR46207	0	0	0	0	0	0		1	0	0	0	0	0		0	0	0	0	0	0
866	FBgn0004577	Pxd	Peroxidase	4	3	16	7	3	8		2	3	2	5	7	13		20	7	18	119	6	87
867	FBgn0266408	lncRNA:CR45048	long non-coding RNA:CR45048	4	5	4	5	0	3		10	6	14	10	8	7		13	11	13	4	8	11
868	FBgn0003510	Sry-Œ±	Serendipity Œ±	0	0	0	0	0	0		0	0	0	0	0	0		0	0	0	0	0	0
869	FBgn0038619	CG7685	NA	228	241	181	256	226	222		205	241	264	191	227	229		351	188	164	231	246	247
870	FBgn0038976	Pfdn5	Prefoldin 5	1204	1319	1351	1469	1310	1471		1409	1296	1604	1352	1330	1511		1519	865	1086	1154	1226	1132
871	FBti0019386	invader4{}sra[invader4.1371]	NA	0	0	0	0	0	0		0	0	2	1	0	0		0	0	0	0	0	0
872	FBgn0267191	lncRNA:CR45631	long non-coding RNA:CR45631	0	0	0	0	0	0		0	0	0	0	0	0		1	4	3	0	0	2
873	FBgn0043884	mask	multiple ankyrin repeats single KH domain	31295	21389	21279	26711	23538	22664		23515	21606	30358	22404	26971	24393		28002	18048	25612	22359	22085	23639
874	FBgn0262883	lncRNA:CR43238	long non-coding RNA:CR43238	0	0	0	0	0	0		0	2	0	0	2	0		2	1	0	0	0	0
875	FBgn0012003	tRNA:Val-CAC-2-5	transfer RNA:Valine-CAC 2-5	0	0	0	0	0	0		0	0	0	0	0	0		0	0	1	0	0	0
876	FBgn0262364	CG43062	NA	44	17	2	24	5	20		6	12	37	19	11	8		7	4	54	10	17	43
877	FBgn0038957	CG7059	NA	343	327	329	332	315	322		360	250	412	308	356	269		654	422	417	437	436	385
878	FBgn0267801	lncRNA:CR46126	long non-coding RNA:CR46126	0	0	0	0	0	0		2	0	0	0	0	0		1	1	0	0	1	1
879	FBgn0038797	Dic2	Dicarboxylate carrier 2	34	0	0	2	0	0		0	2	1	2	8	2		0	0	0	1	0	4
880	FBti0062168	invader4{}4107	NA	0	0	0	0	0	0		0	0	0	0	0	0		0	0	0	0	0	0
881	FBgn0038247	Cad88C	Cadherin 88C	163	270	203	157	190	219		158	274	310	140	187	215		187	25	85	34	141	24
882	FBti0062496	INE-1{}4435	NA	0	0	0	0	0	0		0	0	0	0	0	0		0	0	0	0	0	0
883	FBgn0284419	lncRNA:TS26	long noncoding RNA: testis-specific 26	0	0	0	0	0	0		0	0	0	0	0	0		0	0	0	0	0	0
884	FBgn0037213	CG12581	NA	1819	2710	2202	2552	2298	2528		1476	2893	3042	2174	1671	3139		1555	913	1354	1025	1284	1130
885	FBgn0286041	sisRNA:CR46363	stable intronic sequence RNA CR46363	0	0	0	4	1	0		0	0	0	0	0	0		0	0	0	0	1	0
886	FBgn0038827	Fancd2	Fancd2	1113	857	801	1019	759	1040		676	806	1309	886	792	796		1027	787	980	807	832	1004
887	FBgn0243512	puc	puckered	1223	1136	1257	1674	1311	1325		1283	1208	1733	1307	1434	1312		2316	1655	1433	1719	1660	1763
888	FBgn0085320	CG34291	NA	0	0	0	0	0	0		4	0	0	0	1	0		0	0	2	0	2	3
889	FBgn0011273	Acam	Androcam	0	0	0	0	0	0		0	0	0	0	0	0		0	0	0	0	0	0
890	FBgn0020626	Osbp	Oxysterol binding protein	1483	1329	1384	1621	1572	1275		1594	1529	1912	1483	1661	1734		2058	1450	1605	1755	1822	1904
891	FBgn0054027	CG34027	NA	21	12	10	9	4	21		10	5	18	7	9	8		12	3	23	13	9	11
892	FBgn0038108	CG7518	NA	11118	8582	8585	10476	9237	8892		9175	8753	12587	9360	10566	9385		12608	8193	9979	9606	9212	9917
893	NA	NA	NA	0	0	0	0	0	0		0	0	0	0	0	0		0	0	0	0	0	0
894	FBgn0266418	wake	wide awake	3714	2965	2867	3533	3094	3353		2912	3162	4630	3224	3218	3230		3311	2422	2754	2426	2544	2881
895	FBti0061689	INE-1{}3628	NA	0	0	0	0	0	0		0	0	0	0	0	0		0	0	0	0	0	2
896	FBgn0039315	CG13658	NA	0	0	0	5	5	6		5	3	1	2	7	0		10	6	9	4	2	9
897	FBgn0267385	PyK	Pyruvate kinase	6064	6152	6915	7249	4798	9397		5418	6888	12388	7464	6255	6743		15202	18376	15467	9937	14906	22844
898	FBgn0037443	Dmtn	Dementin	2687	2138	2133	2783	2804	2119		2555	2459	3070	2512	3046	2743		3337	2065	2503	2466	2435	2396
899	FBgn0038747	RhoGAP92B	Rho GTPase activating protein at 92B	1803	1413	1352	1726	1457	1520		1506	1533	2068	1551	1602	1502		1997	1170	1302	1630	1587	1421
900	FBgn0012002	tRNA:Val-CAC-1-1	transfer RNA:Valine-CAC 1-1	0	0	0	0	0	0		0	0	0	0	0	0		0	0	0	0	0	0
901	FBgn0039638	dgt6	dim Œ≥-tubulin 6	594	536	524	522	465	589		488	595	726	552	532	537		667	442	509	445	499	573
902	FBgn0004901	Prat	Phosphoribosylamidotransferase	554	578	552	678	525	682		435	697	844	623	444	784		572	462	474	416	570	623
903	FBgn0051054	CR31054	NA	150	90	112	126	125	111		90	99	91	105	102	87		131	71	99	114	134	103
904	NA	NA	NA	0	0	0	0	0	0		0	0	0	0	0	0		0	0	0	0	0	0
905	FBgn0038376	Hmt-1	Heavy metal tolerance factor 1	1316	1023	1115	1249	1216	1197		1201	1203	1789	1279	1296	1156		1649	1176	1281	1341	1310	1457
906	FBgn0267194	lncRNA:CR45634	long non-coding RNA:CR45634	0	0	0	0	0	0		0	0	0	0	0	0		1	0	0	0	0	2
907	FBgn0038380	CG14877	NA	12	3	5	5	2	7		11	8	11	3	1	5		17	5	8	8	9	10
908	FBgn0039705	Atg16	Autophagy-related 16	812	754	729	838	647	634		758	670	1096	787	718	794		902	653	699	662	742	793
909	NA	NA	NA	0	0	0	0	0	0		0	0	0	0	0	0		0	0	0	0	0	0
910	FBti0019353	297{}1286	NA	0	0	0	0	0	0		0	0	0	0	0	0		0	0	0	0	0	0
911	FBgn0038057	Polr3C	RNA polymerase III subunit C	234	274	285	297	262	293		244	288	391	277	302	254		387	246	289	265	269	316
912	FBgn0023097	bon	bonus	4648	3798	3727	4500	4103	4077		4281	4255	5577	4261	4746	4540		5538	3504	4123	4222	3958	4528
913	FBgn0083986	CG34150	NA	79	96	132	127	150	112		96	136	132	105	111	131		179	106	162	127	150	185
914	FBgn0037376	Hat1	Histone acetyltransferase 1	1798	1487	1515	1767	1591	2036		1590	1752	2354	1637	1781	1649		2108	1355	1657	1635	1686	1870
915	FBti0061723	INE-1{}3662	NA	0	0	0	0	0	0		0	0	0	0	0	0		0	0	0	0	0	0
916	FBgn0037249	eIF3a	eukaryotic translation initiation factor 3 subunit a	14328	12873	12495	14387	12557	13760		12520	13751	18334	14031	14293	14524		13733	8881	11339	10619	11903	11415
917	FBgn0085306	CG34277	NA	0	0	0	0	0	0		0	0	0	0	0	0		0	0	0	0	0	0
918	FBgn0039531	CG5611	NA	165	131	177	184	163	158		162	144	164	128	152	114		239	206	147	156	153	178
919	FBti0062144	invader4{}4083	NA	0	0	0	0	0	0		0	0	0	0	0	0		0	0	0	0	0	0
920	FBgn0039883	RhoGAP100F	Rho GTPase activating protein at 100F	7590	5117	5928	6291	5965	5914		8387	6599	9920	8132	10184	6886		13389	10964	9768	9675	10043	12552
921	FBti0062524	INE-1{}4463	NA	3	1	0	2	0	0		0	0	0	1	0	0		0	0	5	1	0	0
922	FBgn0054034	CG34034	NA	1	3	3	6	3	7		9	6	6	4	3	5		2	0	4	0	0	0
923	FBgn0051573	tRNA:Pro-TGG-1-3	transfer RNA:Proline-TGG 1-3	0	0	0	0	0	0		0	0	0	0	0	0		0	0	0	0	0	0
924	FBti0062367	BS3{}4306	NA	2	1	0	4	0	0		0	0	0	0	0	0		0	1	2	0	0	0
925	FBti0019407	F{}1393	NA	0	0	0	0	0	0		0	0	0	0	0	0		0	0	0	0	0	0
926	FBgn0010401	Os-C	Os-C	12	26	11	26	18	15		6	30	8	13	14	30		5	0	2	1	1	0
927	FBgn0003129	Poxm	Pox meso	33	32	30	82	30	40		25	47	52	40	19	75		13	21	4	20	17	13
928	FBgn0039767	CG2218	NA	3595	3098	3262	3928	3270	3348		3464	3394	4686	3461	3830	3509		4904	3049	3144	3416	3650	3219
929	FBgn0037910	CG14708	NA	4	0	0	13	0	0		1	1	0	0	0	0		1	4	5	1	2	0
930	FBgn0264915	asRNA:CR44106	antisense RNA:CR44106	0	1	0	0	0	0		0	1	0	2	0	0		0	0	1	0	0	0
931	FBgn0264491	how	held out wings	2470	1916	1942	2467	2118	2150		1723	2216	2774	1906	1999	2537		2128	1529	1785	1688	1615	1990
932	FBgn0266730	lncRNA:CR45203	long non-coding RNA:CR45203	3	0	0	0	0	0		0	0	0	1	1	0		3	4	1	0	2	1
933	FBgn0263527	mir-4908	mir-4908 stem loop	0	0	0	0	0	0		0	0	0	0	0	0		0	0	0	0	0	0
934	FBgn0051515	CG31515	NA	0	0	0	0	0	0		0	0	0	0	1	0		0	0	0	0	0	0
935	FBgn0262383	mir-284	mir-284 stem loop	0	0	0	0	0	0		0	0	0	0	0	0		0	0	0	0	0	0
936	FBgn0002354	l(3)87Df	lethal (3) 87Df	58	76	57	103	77	79		65	70	125	70	61	73		97	84	52	39	72	91
937	FBgn0038143	CG9813	NA	1021	842	904	977	823	987		1002	933	1430	947	1166	867		2292	1873	1675	1438	1677	2168
938	FBgn0038727	CG7432	NA	24	23	27	10	10	28		20	50	77	31	33	24		25	26	24	33	34	47
939	FBgn0263755	Su(var)3-9	Suppressor of variegation 3-9	789	514	602	735	591	666		637	677	959	672	662	649		860	517	621	627	674	716
940	FBgn0039648	CG14515	NA	6	4	8	5	5	4		3	3	9	7	11	8		11	5	10	11	9	7
941	FBgn0004777	Ccp84Ag	Ccp84Ag	1	0	0	0	0	0		3	2	5	2	4	4		6	20	9	32	10	159
942	NA	NA	NA	0	0	0	0	0	0		0	0	0	0	0	0		0	0	0	0	0	0
943	FBgn0004175	Mst84Dd	Male-specific RNA 84Dd	27	0	0	0	0	0		1	0	0	1	8	0		0	2	0	4	1	2
944	FBgn0267775	lncRNA:CR46106	long non-coding RNA:CR46106	1	0	0	0	0	0		0	0	0	0	0	1		3	2	1	3	0	0
945	FBti0020386	Stalker{}1427	NA	4	0	0	0	3	0		0	1	0	0	2	0		1	2	0	2	1	11
946	FBgn0001139	gro	groucho	9849	8509	8192	10042	8658	9022		8432	8551	12549	8847	9333	8796		10723	6692	7947	7773	7884	8171
947	FBgn0265423	lncRNA:CR44335	long non-coding RNA:CR44335	3	0	0	2	0	0		1	0	0	0	0	0		0	0	0	2	0	0
948	FBti0019300	HMS-Beagle{}1214	NA	0	0	0	0	0	0		0	0	0	0	0	0		0	0	0	0	0	1
949	FBti0060979	H{}2918	NA	0	0	0	0	0	0		0	0	0	0	0	0		0	0	0	0	0	0
950	FBgn0041710	yellow-f	yellow-f	180	40	294	144	137	121		98	155	362	91	240	233		72	41	90	65	122	62
951	FBgn0267314	lncRNA:CR45750	long non-coding RNA:CR45750	0	4	3	0	0	2		3	0	5	2	0	0		3	0	6	0	2	9
952	FBgn0045862	btz	barentsz	2035	2047	1706	2280	2049	1806		2131	2240	2602	1996	2351	2332		2480	1713	1751	1820	1980	2077
953	FBti0062601	1360{}4540	NA	0	0	0	0	0	0		0	0	0	0	0	0		0	0	0	0	0	0
954	FBgn0039064	CG4467	NA	4528	3173	3699	4085	4124	3501		4166	3370	5445	4255	5202	3695		7500	5469	4663	5430	5301	5455
955	FBgn0038638	CG7702	NA	1117	1247	1092	1431	1302	1126		1043	1415	1589	1243	1151	1540		862	386	641	612	746	515
956	FBgn0051331	tRNA:Phe-GAA-1-7	transfer RNA:Phenylalanine-GAA 1-7	0	0	0	0	0	0		0	0	0	0	0	0		0	0	0	0	0	0
957	FBgn0085382	CG34353	NA	2656	1407	1587	2075	2030	1604		2320	1685	2824	2133	2638	1828		3057	2195	2672	2318	2224	2986
958	FBti0061579	INE-1{}3518	NA	0	0	0	0	0	0		0	0	3	0	0	0		0	0	0	0	0	0
959	FBgn0039048	CG17111	NA	35	27	26	28	35	44		30	46	65	15	50	29		116	168	230	82	114	299
960	FBgn0005632	faf	fat facets	12152	9279	9204	10805	9713	9494		10798	10359	14092	11058	12741	11390		14569	10283	11836	11260	11130	12351
961	FBgn0039592	CG14062	NA	1	0	0	0	0	0		0	0	0	0	0	0		2	1	0	0	26	0
962	NA	NA	NA	0	0	0	0	0	0		0	0	0	0	0	0		0	0	0	0	0	0
963	FBgn0051334	tRNA:Thr-CGT-1-2	transfer RNA:Threonine-CGT 1-2	0	0	0	0	0	0		0	0	0	0	0	0		0	0	0	0	0	0
964	FBgn0037439	CG10286	NA	1093	1117	1101	1316	997	1324		1078	1168	1629	1229	1176	1280		1418	1062	1127	1066	1182	1204
965	FBgn0051081	TwdlR	TweedleR	0	0	1	0	0	2		0	0	0	0	0	1		0	0	3	0	0	2
966	FBgn0085413	CG34384	NA	2514	1598	1702	2185	2031	1850		2212	1675	2824	1892	2624	1878		3790	3074	3191	2815	3026	3671
967	FBgn0267153	lncRNA:CR45593	long non-coding RNA:CR45593	22	27	57	68	35	45		46	45	61	36	41	41		139	109	110	83	94	107
968	FBgn0039491	CG6059	NA	48	1	8	11	6	2		4	1	8	0	2	3		4	3	14	4	6	12
969	FBti0061792	1360{}3731	NA	0	0	0	0	0	0		0	0	0	0	0	0		0	0	0	0	0	0
970	FBgn0039413	CG14556	NA	11	3	2	2	2	6		2	2	0	3	1	4		2	4	6	3	2	5
971	FBgn0087013	KaryŒ≤3	Karyopherin Œ≤ 3	10553	8872	9341	10350	8665	10760		9037	9770	14972	10002	9950	9911		12872	9632	11207	10384	10868	12452
972	FBgn0265083	CG44194	NA	0	0	0	0	0	0		0	0	0	0	0	0		0	0	0	0	0	0
973	FBgn0039779	PH4Œ±SG2	prolyl-4-hydroxylase-alpha SG2	1	0	2	4	9	4		0	0	1	3	0	2		6	10	3	5	2	3
974	FBgn0039509	bigmax	bigmax	144	170	174	184	144	191		198	227	192	188	244	207		333	201	222	234	223	274
975	FBgn0283554	mir-9371	mir-9371 stem loop	0	0	0	0	0	0		0	0	0	0	0	0		0	0	0	0	0	0
976	FBgn0051021	CG31021	NA	4	3	0	0	1	0		5	1	0	3	1	3		1	1	0	1	0	0
977	FBgn0039050	CG17110	NA	0	4	1	0	3	0		0	1	0	0	3	0		0	0	0	3	4	0
978	FBgn0014342	mia	meiosis I arrest	100	114	112	108	91	104		80	120	137	112	78	73		227	119	183	134	176	180
979	FBgn0267777	lncRNA:CR46108	long non-coding RNA:CR46108	4	0	0	0	1	0		2	2	1	1	1	3		0	0	0	0	1	2
980	FBgn0262323	mir-252	mir-252 stem loop	3	0	0	0	0	0		1	0	0	0	0	0		0	0	0	0	0	0
981	FBgn0038607	hmw	hemingway	40	15	9	12	11	15		16	19	9	24	40	17		21	16	16	21	19	23
982	FBgn0023178	Pdf	Pigment-dispersing factor	294	224	247	268	251	294		253	263	356	296	355	233		912	839	709	403	683	973
983	NA	NA	NA	0	0	0	0	0	0		0	0	0	0	0	0		0	0	0	0	0	0
984	FBgn0267675	lncRNA:CR46011	long non-coding RNA:CR46011	0	0	0	0	0	0		0	0	0	0	0	0		0	0	0	1	0	0
985	FBti0059752	Dm88{}1691	NA	0	0	1	3	2	0		0	1	0	0	0	0		1	2	3	1	5	3
986	FBgn0051161	CG31161	NA	32	7	12	39	13	12		25	27	16	12	21	5		33	23	53	23	33	46
987	FBgn0037489	CG1234	NA	1032	934	922	1026	833	1174		947	1078	1607	988	977	1093		1380	1011	1188	929	1091	1116
988	FBgn0266242	lncRNA:CR44937	long non-coding RNA:CR44937	0	0	0	0	0	0		0	2	0	0	0	0		0	0	0	0	0	2
989	FBgn0037624	CG8223	NA	590	503	551	690	505	719		521	614	881	660	450	505		465	343	412	360	414	407
990	FBgn0261844	pre-mod(mdg4)-V	NA	0	0	0	0	0	0		0	0	0	0	0	0		0	0	0	0	0	0
991	FBgn0039835	mRpL32	mitochondrial ribosomal protein L32	273	242	271	288	213	325		209	221	298	192	220	273		252	174	222	198	259	252
992	FBgn0262233	mir-2494	mir-2494 stem loop	0	0	0	0	0	0		0	0	0	0	0	0		0	0	0	0	0	0
993	FBgn0259227	CG42327	NA	876	766	759	891	958	798		649	742	1148	672	811	1123		1109	816	1285	873	1431	1725
994	FBgn0051361	dpr17	defective proboscis extension response 17	826	533	654	722	735	545		840	683	900	685	891	611		1368	939	926	911	950	1296
995	FBgn0037650	CG11977	NA	0	0	0	0	0	0		0	0	0	0	1	0		0	0	2	0	0	0
996	FBgn0037722	CG8319	NA	289	243	275	274	262	235		281	254	303	277	288	287		375	197	204	284	283	203
997	FBgn0038865	cDIP	Common Dpr-interacting protein	1	1	0	1	1	3		1	3	0	2	12	4		19	7	21	19	16	15
998	FBgn0039854	CG1635	NA	37	39	50	56	31	26		22	32	48	32	42	34		53	57	43	46	73	78
999	FBgn0266413	asRNA:CR45053	antisense RNA:CR45053	0	0	0	2	1	6		0	1	0	0	0	2		4	2	7	4	1	2
1000	FBti0062468	INE-1{}4407	NA	0	0	0	0	0	0		0	0	0	0	0	0		3	0	0	0	0	0
1001	FBti0062160	invader4{}4099	NA	0	0	0	0	0	0		0	0	0	0	0	0		0	0	0	0	0	0
1002	FBgn0261575	tobi	target of brain insulin	22	10	4	8	19	20		11	25	36	13	19	15		7	7	88	4	10	16
1003	FBgn0261006	snoRNA:83E4-5	NA	2	0	0	0	0	0		0	3	0	0	0	0		0	0	2	0	0	0
1004	FBgn0267111	lncRNA:CR45551	long non-coding RNA:CR45551	0	1	2	1	0	11		1	2	0	8	4	2		2	2	0	1	3	5
1005	FBgn0262028	lncRNA:CR42839	long non-coding RNA:CR42839	0	0	0	1	0	0		0	0	3	0	1	0		1	4	0	3	5	5
1006	FBgn0039861	pasha	partner of drosha	1100	1105	955	1223	1008	999		1082	1097	1389	1129	1156	1160		1188	817	893	834	984	1016
1007	FBgn0038460	CG18622	NA	46	44	50	57	64	43		57	52	72	53	39	68		75	63	83	54	68	112
1008	FBti0020349	invader1{}1315	NA	0	0	0	0	0	0		0	0	0	0	0	0		0	0	0	0	0	0
1009	FBgn0026562	SPARC	Secreted protein, acidic, cysteine-rich	1567	1210	1384	1686	1379	1371		1136	1423	2943	1372	1654	1742		2368	1719	1648	1446	2212	1900
1010	FBgn0261840	pre-mod(mdg4)-X	NA	0	0	0	0	0	0		0	0	0	0	0	0		0	0	0	0	0	0
1011	FBgn0001230	Hsp68	Heat shock protein 68	297	216	174	284	250	396		394	420	585	380	476	386		510	386	1094	497	584	688
1012	FBgn0041711	yellow-e	yellow-e	19	9	17	17	6	31		34	16	49	37	35	53		19	21	6	244	12	68
1013	FBgn0039190	CG5762	NA	53	0	0	6	0	0		1	1	0	3	1	3		1	1	4	1	1	2
1014	FBgn0010438	mtSSB	mitochondrial single stranded DNA-binding protein	106	173	144	132	127	154		134	188	195	157	134	134		215	174	163	157	178	224
1015	NA	NA	NA	0	0	0	0	0	0		0	0	0	0	0	0		0	0	0	0	0	0
1016	FBgn0039161	CG13606	NA	13	17	2	7	7	9		6	7	17	9	13	26		10	7	9	4	5	3
1017	FBgn0051282	tRNA:Thr-AGT-1-4	transfer RNA:Threonine-AGT 1-4	0	0	0	0	0	0		0	0	0	0	0	0		0	0	0	0	2	0
1018	FBgn0260466	Indy-2	I'm not dead yet 2	0	0	0	0	0	0		0	0	0	0	0	0		0	0	0	0	0	0
1019	FBgn0267339	p38c	p38c MAP kinase	1	9	18	22	10	14		18	13	7	2	11	10		16	13	38	10	17	17
1020	FBgn0015279	Pi3K92E	Phosphatidylinositol 3-kinase 92E	2668	2083	2125	2470	2301	2401		2065	2100	3126	2065	2216	2369		2951	2260	2232	2323	2225	2578
1021	FBgn0038149	GILT1	Gamma-interferon-inducible lysosomal thiol reductase 1	2143	2856	2889	3080	2335	3466		2351	3761	3684	2965	2295	3815		2883	1932	2150	2213	2472	2612
1022	FBgn0259194	Ir94e	Ionotropic receptor 94e	0	0	3	7	0	3		0	0	0	1	0	2		0	0	0	0	0	0
1023	FBgn0039233	CG7006	NA	312	430	429	457	373	474		371	499	400	423	385	430		599	347	361	346	447	389
1024	FBgn0000015	Abd-B	Abdominal B	479	211	188	280	289	302		385	228	387	309	430	280		464	573	717	436	423	792
1025	FBgn0039622	eIF4E6	eukaryotic translation initiation factor 4E6	1	7	8	10	11	5		10	2	12	5	7	14		5	4	6	8	9	6
1026	FBgn0262174	mir-993	mir-993 stem loop	0	0	0	0	0	0		0	0	0	0	0	0		0	0	0	0	0	0
1027	FBgn0039093	CG10183	NA	0	0	0	0	0	0		0	0	0	2	0	0		0	0	1	0	0	0
1028	FBgn0261550	Orp8	Oxysterol-binding protein-related protein 8	2267	1987	2000	2274	2116	2157		2005	2139	3050	2043	2461	2145		3511	2624	2692	2577	2701	3081
1029	FBgn0037972	CG10005	NA	198	297	217	334	275	260		179	312	263	226	184	367		157	82	147	102	122	99
1030	FBgn0051055	CG31055	NA	57	14	27	20	13	8		16	28	23	27	20	20		18	10	11	18	7	14
1031	FBgn0262539	CG43093	NA	0	1	0	0	1	0		0	0	2	0	0	3		5	1	1	1	0	1
1032	FBti0062489	INE-1{}4428	NA	0	0	0	0	0	0		0	0	0	0	0	0		0	3	0	0	0	2
1033	FBgn0259991	CG42488	NA	0	0	0	0	0	0		0	0	0	0	0	0		0	0	0	0	0	0
1034	FBgn0037382	Hpr1	Hpr1	1072	1033	1046	1175	986	1151		975	1081	1483	1108	964	1049		1308	920	1003	971	954	1014
1035	FBgn0037573	CG7483	NA	3028	2891	2921	3499	2958	3181		2905	3201	4345	3140	3211	3116		3532	2179	2789	2502	2944	2924
1036	FBti0019414	mdg1{}CG42335[iso-1]	NA	0	0	0	0	0	0		0	0	0	0	0	0		0	0	0	0	0	0
1037	FBgn0038886	Ugt49B2	UDP-glycosyltransferase family 49 member B2	6	0	0	0	0	0		0	0	0	0	0	0		0	0	0	0	0	0
1038	FBgn0037601	Cyp313b1	Cytochrome P450 313b1	34	15	13	23	8	20		21	17	35	25	35	30		83	65	69	83	60	97
1039	FBgn0038142	CheA87a	Chemosensory protein A 87a	19	6	0	6	0	8		0	4	13	0	0	0		1	0	18	2	0	10
1040	FBgn0051570	tRNA:Ala-AGC-2-2	transfer RNA:Alanine-AGC 2-2	0	0	0	0	0	0		0	0	0	0	0	0		0	0	0	0	0	0
1041	FBgn0016691	ATPsynO	ATP synthase, oligomycin sensitivity conferring protein	3835	3895	4384	4800	3806	5299		3947	4340	6032	4255	4033	4326		5156	3550	4183	3382	4294	4556
1042	FBgn0051191	CG31191	NA	330	206	257	317	245	337		278	291	546	299	320	202		940	878	954	501	727	1247
1043	FBgn0264740	CG43998	NA	0	0	0	0	0	0		0	0	0	0	0	0		0	0	0	0	0	0
1044	FBgn0267210	lncRNA:CR45650	long non-coding RNA:CR45650	0	1	0	0	0	0		0	0	1	0	2	0		1	0	0	1	0	0
1045	FBti0020316	gypsy3{}1250	NA	0	0	0	0	0	0		0	0	0	0	0	0		0	0	0	0	0	0
1046	FBti0019313	Tirant{}1231	NA	0	0	0	0	0	0		0	0	0	0	0	0		0	0	0	0	0	0
1047	FBgn0038343	Trissin	Trissin	83	104	98	95	61	94		96	96	122	104	82	57		151	126	140	120	175	202
1048	FBgn0264694	mgr	merry-go-round	1943	1915	1869	2323	1962	2093		2045	2062	2493	1973	2049	2063		2524	1547	1812	1831	1981	2087
1049	FBgn0261842	pre-mod(mdg4)-AE	NA	0	0	0	0	0	0		0	0	0	0	0	0		0	0	0	0	0	0
1050	FBgn0263343	lncRNA:CR43424	long non-coding RNA:CR43424	16	1	1	8	2	9		18	5	5	9	14	5		4	0	3	3	4	3
1051	FBti0061515	INE-1{}3454	NA	0	0	0	0	0	0		0	0	0	0	0	0		0	0	0	0	2	0
1052	FBgn0053325	CG33325	NA	0	0	0	0	0	0		2	0	0	0	0	0		0	0	3	0	0	0
1053	FBgn0083985	CG34149	NA	78	77	79	72	74	51		84	58	113	96	117	86		146	136	85	90	113	98
1054	FBgn0265318	asRNA:CR44291	antisense RNA:CR44291	20	29	38	25	29	43		39	20	41	34	38	29		36	20	16	13	12	19
1055	FBgn0051471	tRNA:Thr-AGT-1-7	transfer RNA:Threonine-AGT 1-7	0	0	0	0	0	0		0	0	0	0	0	0		0	0	0	0	0	0
1056	NA	NA	NA	0	0	0	0	0	0		0	0	0	0	0	0		0	0	0	0	0	0
1057	FBgn0287601	asRNA:CR46470	antisense RNA:CR46470	0	0	2	5	1	4		2	2	6	0	2	3		3	0	0	1	1	0
1058	FBgn0039023	Nepl14	Neprilysin-like 14	12	5	16	12	15	11		14	12	28	13	36	30		66	53	57	43	55	44
1059	FBgn0260399	gwl	greatwall	836	644	679	735	560	723		572	728	965	715	624	695		842	613	619	565	625	759
1060	FBgn0267131	lncRNA:CR45571	long non-coding RNA:CR45571	0	0	0	0	1	0		0	2	1	1	0	0		0	2	0	1	0	0
1061	FBti0062757	gtwin{}4696	NA	0	0	0	0	0	0		0	0	0	0	0	0		0	0	0	0	0	0
1062	FBti0020368	invader1{}1334	NA	0	0	0	0	0	0		0	0	0	0	0	0		0	0	0	0	0	0
1063	FBgn0263979	Caf1-55	Chromatin assembly factor 1, p55 subunit	6315	5756	5662	6789	5513	7020		5713	6207	8312	6315	6132	6200		6840	4514	5197	4761	5368	5520
1064	FBgn0000140	asp	abnormal spindle	3436	2749	2732	3057	2558	3141		2372	2580	4163	2839	2910	2815		3287	2671	3230	2371	2773	3497
1065	FBgn0038037	Cyp9f2	Cytochrome P450 9f2	343	247	341	259	201	570		338	317	833	465	414	341		1670	2415	1888	1110	1793	2943
1066	FBgn0039554	CG5003	NA	1430	1202	1309	1516	1318	1524		1336	1407	1992	1358	1446	1428		1591	1115	1198	1258	1296	1297
1067	FBgn0038071	Dtg	Dpp target gene	5405	3655	3999	5359	5535	4010		4357	3916	5155	3840	4704	5360		2867	1614	2339	1885	2387	1623
1068	FBgn0027539	lili	lilipod	1028	783	855	964	851	861		928	898	1436	1002	1009	845		1340	984	973	1043	1030	1169
1069	FBgn0051221	CG31221	NA	3736	2243	2731	2911	2033	3792		2682	2723	6095	3474	3066	2179		7949	7579	6996	5894	6297	9053
1070	FBgn0002921	AtpŒ±	Na pump Œ± subunit	39410	29617	32059	35841	29540	38946		33841	32023	56282	37169	37904	31943		62345	59321	56225	43743	51590	76871
1071	FBgn0260969	CG42592	NA	0	0	0	0	0	0		0	2	0	1	1	0		0	0	0	0	0	0
1072	FBgn0267764	lncRNA:CR46095	long non-coding RNA:CR46095	0	0	0	0	0	0		1	1	4	1	0	1		1	0	0	1	2	4
1073	FBti0019445	297{}1440	NA	0	0	0	0	0	0		0	0	5	1	0	0		0	0	0	0	0	0
1074	FBgn0038209	Recs1	Recs1	12	0	0	1	0	0		0	4	0	1	4	1		2	1	0	4	1	4
1075	FBgn0267112	lncRNA:CR45552	long non-coding RNA:CR45552	0	0	1	0	0	3		2	2	0	1	3	6		0	5	2	2	1	2
1076	FBgn0037217	CG14636	NA	26	46	35	35	19	54		34	43	41	46	36	59		56	45	38	21	52	61
1077	FBgn0039711	CG7824	NA	246	240	233	287	237	289		191	166	218	176	175	200		325	242	292	259	248	389
1078	FBti0020325	1731{}pyd[1272]	NA	0	0	0	0	0	0		0	0	0	0	0	0		0	0	0	0	0	0
1079	FBgn0001215	Hrb98DE	Heterogeneous nuclear ribonucleoprotein at 98DE	19548	15771	16637	20210	17757	18004		17143	16587	24844	17285	18201	17560		20388	12283	13226	14914	15178	14073
1080	FBgn0265351	nac	neuronally altered carbohydrate	292	277	232	344	253	291		247	287	392	296	310	300		321	167	216	198	234	243
1081	FBgn0038268	CG3631	NA	361	259	348	336	343	346		297	324	474	362	374	396		496	318	295	341	381	418
1082	FBgn0039071	bb8	big bubble 8	54	0	7	3	5	1		4	4	10	6	7	6		4	7	1	5	5	8
1083	NA	NA	NA	0	0	0	0	0	0		0	0	0	0	0	0		0	0	0	0	0	0
1084	FBgn0039086	Ugt303B1	UDP-glycosyltransferase family 303 member B1	2	0	0	0	0	0		0	0	0	0	0	0		0	0	0	0	1	2
1085	FBgn0037698	CG16779	NA	830	521	625	695	520	638		883	593	1233	837	1048	643		2308	2364	1925	1436	1768	2716
1086	FBgn0039299	CG11854	NA	14	4	22	12	3	13		32	3	74	42	38	78		40	0	3	122	6	7
1087	FBgn0027608	CG2082	NA	372	284	299	373	269	349		347	338	677	383	316	284		1319	1458	1172	943	1049	1796
1088	FBgn0002592	E(spl)m2-BFM	Enhancer of split m2, Bearded family member	269	517	454	452	474	476		303	406	498	399	301	555		290	104	119	130	229	91
1089	FBgn0046689	Takl1	Tak1-like 1	17	8	7	19	22	6		11	9	34	11	13	28		12	3	4	15	5	3
1090	FBgn0025808	Rad17	Rad17	416	303	328	383	349	394		349	293	474	372	375	341		534	304	366	348	367	368
1091	FBgn0038981	CG5346	NA	896	922	834	966	1098	1152		740	802	1292	784	694	926		862	621	884	630	829	939
1092	FBgn0063298	asRNA:CR31429	antisense RNA:CR31429	2	2	1	2	0	0		2	1	3	0	4	0		1	0	2	0	1	2
1093	FBgn0039338	XNP	XNP	8140	6536	6592	7995	6872	7245		6777	6990	10177	6904	7430	6846		9144	6905	7571	6828	6990	8280
1094	FBgn0038134	wntD	wnt inhibitor of Dorsal	0	0	0	0	0	3		0	0	0	0	0	0		0	0	0	0	1	0
1095	FBgn0285955	cv-c	crossveinless c	2813	2218	2347	2837	2394	2656		2025	2644	3334	2380	2499	3051		2519	1774	2021	1965	1879	2228
1096	FBti0019335	G2{}1263	NA	0	0	0	0	0	0		0	0	0	0	0	0		0	0	0	0	0	0
1097	FBgn0266238	lncRNA:CR44933	long non-coding RNA:CR44933	7	4	10	17	12	9		19	9	48	14	26	10		35	19	25	20	36	34
1098	FBgn0040679	CG11373	NA	1	0	0	0	0	0		0	0	1	0	0	0		0	0	0	0	0	0
1099	FBgn0042102	CG18745	NA	0	0	0	12	0	0		0	1	0	0	2	2		8	7	0	11	91	22
1100	FBgn0261995	CG42813	NA	733	671	685	937	731	869		762	661	911	745	754	781		1156	936	919	797	1060	1039
1101	FBgn0004779	Ccp84Ae	Ccp84Ae	0	0	0	0	0	0		0	0	0	0	0	0		0	2	0	0	0	0
1102	FBgn0038716	CG7342	NA	196	101	121	220	132	150		209	169	244	168	316	171		200	82	102	189	145	110
1103	FBgn0263460	snoRNA:CG31191-a	NA	0	0	0	0	0	0		0	0	0	0	0	0		0	0	0	0	0	0
1104	FBgn0039538	CG12883	NA	93	75	97	102	81	103		99	95	169	106	138	118		174	126	139	133	118	157
1105	FBti0063783	1360{}5722	NA	0	0	0	0	0	0		0	0	0	0	0	0		0	0	0	0	0	0
1106	FBgn0039360	CLS	Cardiolipin synthase	538	460	506	542	433	580		493	492	788	531	613	573		873	605	512	491	686	649
1107	FBgn0026314	Ugt35B1	UDP-glycosyltransferase family 35 member B1	0	0	4	0	1	0		0	0	0	3	0	1		24	68	40	4	30	98
1108	FBgn0264902	asRNA:CR44093	antisense RNA:CR44093	18	19	9	8	11	21		14	8	14	11	14	9		28	18	10	14	16	19
1109	FBgn0020546	lncRNA:iab4	long non-coding RNA:iab4	32	6	13	20	5	19		21	24	35	28	30	39		46	26	14	31	42	40
1110	FBgn0038092	beat-Vb	beaten path Vb	465	337	338	473	365	413		512	423	627	477	527	378		772	465	526	570	623	559
1111	FBgn0011474	PR-Set7	PR/SET domain containing protein 7	2856	2294	2497	2935	2498	2454		2518	2524	3643	2545	2574	2478		3143	1948	2093	2187	2204	2361
1112	FBgn0261649	tinc	tincar	9507	6508	6760	8302	8616	6720		7734	6240	9566	6669	8633	7205		10157	5643	8722	7461	7406	7030
1113	FBgn0037537	CG2767	NA	1408	1645	1384	1663	1543	1610		1202	1692	1968	1360	1331	1880		1221	723	917	852	925	897
1114	FBgn0038975	Nrx-1	Neurexin 1	5157	3423	3762	4330	3629	3927		4926	3946	6658	4854	6084	3951		8678	6591	6938	6569	6146	8480
1115	FBgn0266253	lncRNA:CR44948	long non-coding RNA:CR44948	0	1	1	1	0	0		0	1	0	0	0	0		3	15	29	3	20	9
1116	FBti0059740	looper1{}1679	NA	0	0	0	0	0	0		0	0	0	0	0	0		0	0	0	0	0	0
1117	FBgn0039163	CG5515	NA	975	987	1073	1227	973	1063		1009	1082	1207	959	1043	1132		1418	880	999	1038	1217	1212
1118	FBgn0003257	r-l	rudimentary-like	685	773	707	835	630	954		566	739	1020	732	576	694		820	618	683	562	738	811
1119	FBgn0266404	asRNA:CR45044	antisense RNA:CR45044	1	0	0	0	1	0		0	0	3	0	1	0		0	0	1	0	1	1
1120	FBgn0038280	CG14861	NA	16	1	1	0	0	0		0	0	0	0	6	0		2	0	0	6	0	6
1121	FBgn0027544	CG2217	NA	0	0	0	0	0	0		0	0	0	0	0	0		0	0	0	0	0	0
1122	FBgn0083048	snoRNA:Œ®18S-1377d	snoRNA:Œ®18S-1377d	5	5	2	3	1	1		13	2	8	8	6	0		7	4	1	5	4	1
1123	FBgn0263390	Nha2	Na[+]/H[+] hydrogen antiporter 2	7	8	3	10	1	8		21	18	20	7	7	8		63	92	89	37	85	164
1124	FBti0061904	INE-1{}3843	NA	0	0	0	0	0	0		0	0	0	0	0	0		0	0	0	0	0	0
1125	FBgn0038337	CG6125	NA	459	273	295	379	299	300		370	297	329	365	416	330		110	26	104	128	124	74
1126	FBgn0284234	CG46318	NA	0	0	0	0	0	0		0	0	0	0	0	0		0	0	0	0	0	0
1127	NA	NA	NA	0	0	0	0	0	0		0	0	0	0	0	0		0	0	0	0	0	0
1128	FBgn0061476	Zwilch	Zwilch	512	459	507	582	467	636		451	503	748	483	486	526		526	403	447	373	452	430
1129	FBgn0267233	lncRNA:CR45673	long non-coding RNA:CR45673	1	3	2	1	1	0		2	1	4	2	4	0		22	0	3	11	5	7
1130	FBgn0038330	CG14868	NA	481	455	503	470	544	448		559	467	701	536	672	551		1113	736	669	651	710	845
1131	FBgn0037284	CG14659	NA	2	0	0	0	3	0		2	0	3	1	0	0		1	0	0	0	0	0
1132	FBgn0267443	lncRNA:CR45793	long non-coding RNA:CR45793	3	0	1	4	6	8		6	3	19	10	1	4		12	6	3	10	6	5
1133	FBgn0267781	lncRNA:CR46112	long non-coding RNA:CR46112	0	0	1	1	0	4		1	4	0	5	4	8		7	10	1	8	3	7
1134	FBgn0260463	Unc-115b	Uncoordinated 115b	166	127	133	163	123	121		175	109	219	191	190	154		386	267	240	263	253	293
1135	FBgn0039396	CCAP-R	Crustacean cardioactive peptide receptor	190	128	148	197	156	176		162	116	213	163	158	142		187	117	150	188	156	180
1136	FBgn0051523	CG31523	NA	1790	1746	1639	2003	1938	1753		1439	1633	2553	1757	1758	2058		2227	1664	1667	1845	1764	1996
1137	FBgn0038931	CG13407	NA	1	1	0	1	2	6		0	1	0	0	1	0		3	0	0	3	1	0
1138	FBgn0044826	Pak3	Pak3	4517	3114	3175	4155	4098	3313		3686	3396	4825	3509	4099	3836		3939	2099	2788	3022	2959	2447
1139	FBti0062074	INE-1{}4013	NA	0	0	0	0	0	0		0	0	0	0	0	1		0	0	0	1	0	0
1140	FBgn0037981	Spt3	Spt3	368	331	318	358	335	386		323	327	393	306	361	348		454	336	342	334	367	314
1141	FBgn0037433	CG17919	NA	259	417	292	454	362	419		210	436	478	323	248	529		217	87	118	126	155	141
1142	FBgn0085324	CG34295	NA	0	0	0	0	0	0		0	0	0	0	0	0		2	0	1	0	0	0
1143	FBgn0267676	asRNA:CR46012	antisense RNA:CR46012	0	0	0	0	0	0		0	0	0	0	0	0		0	0	0	0	0	0
1144	FBti0019366	mdg3{}1351	NA	0	0	0	0	0	0		0	0	0	0	2	0		0	0	0	0	0	0
1145	FBgn0037224	TwdlF	TweedleF	9	0	0	3	0	0		0	3	10	4	2	1		0	0	10	0	0	6
1146	FBgn0267681	lncRNA:CR46017	long non-coding RNA:CR46017	0	0	0	0	0	0		0	0	0	0	0	0		0	0	0	0	0	0
1147	FBgn0003450	snk	snake	4	0	0	5	1	0		0	2	1	2	0	0		3	1	3	0	4	2
1148	FBgn0039562	Gp93	Glycoprotein 93	17347	15870	15361	18438	17438	15809		17467	18820	22786	17756	18897	20539		16772	10449	12098	13112	14402	12958
1149	FBgn0043069	MESK4	Misexpression suppressor of KSR 4	51	27	41	62	67	48		49	38	60	62	109	38		111	27	65	67	63	66
1150	FBgn0040259	Ugt302C1	UDP-glycosyltransferase family 302 member C1	247	315	212	332	243	281		148	309	339	261	170	396		518	570	487	275	427	769
1151	FBgn0266739	lncRNA:CR45212	long non-coding RNA:CR45212	1	1	2	0	0	1		0	0	4	0	1	3		1	3	1	5	1	2
1152	FBgn0039836	CG1750	NA	71	102	98	134	90	149		90	98	172	101	93	85		156	90	96	94	154	117
1153	FBgn0051189	CG31189	NA	0	0	0	0	0	0		0	0	0	0	0	0		0	2	0	0	0	1
1154	FBgn0019624	COX5A	Cytochrome c oxidase subunit 5A	3275	3307	3653	4069	3286	3719		3264	3694	4119	3630	3524	3702		4806	3412	3488	3257	4134	4547
1155	FBgn0038849	CG7079	NA	9	3	3	5	4	2		1	5	12	4	2	7		3	2	3	2	5	7
1156	FBgn0038731	Acsx1R	Acyl-CoA synthetase X1 R	1	0	0	1	0	0		0	0	6	0	0	1		0	0	0	0	0	0
1157	FBti0061867	INE-1{}3806	NA	0	0	3	0	0	0		0	0	0	0	0	0		0	0	0	0	0	0
1158	FBgn0037338	Snm1	Snm1	422	371	321	447	338	448		327	356	570	350	381	391		458	347	436	337	420	472
1159	FBgn0028688	Rpn7	Regulatory particle non-ATPase 7	3745	3491	3577	4360	3692	3717		3737	3795	4862	3619	3872	4130		3813	1840	2681	3014	3174	2694
1160	NA	NA	NA	0	0	0	0	0	0		0	0	0	0	0	0		0	0	0	0	0	0
1161	FBgn0038144	CG8870	NA	9	21	9	14	10	13		12	20	20	24	47	11		42	33	34	52	27	62
1162	FBgn0283468	slmb	supernumerary limbs	3804	2847	2775	3595	3037	3082		2878	2882	4367	3021	3099	3033		3000	1936	2402	2377	2371	2380
1163	FBgn0039802	dj-1Œ≤	dj-1Œ≤	1168	1305	1396	1621	1175	1675		888	1071	1340	1018	998	1051		1916	1331	1443	1212	1519	1800
1164	FBgn0287225	bor	belphegor	1220	1140	1040	1277	1085	1148		1174	1152	1603	1325	1162	1255		1474	1012	1197	990	1093	1328
1165	FBgn0267939	lncRNA:CR46219	long non-coding RNA:CR46219	0	0	0	0	0	0		0	0	0	0	0	0		0	0	0	2	0	0
1166	FBgn0040493	grsm	granny smith	3938	3534	3474	4622	3569	4025		3430	3874	5094	3707	3862	4046		3684	1904	2781	3135	3128	2427
1167	FBti0059798	H{}1737	NA	5	15	8	12	13	0		9	9	21	11	28	10		25	16	16	18	32	22
1168	FBgn0263544	mir-4949	mir-4949 stem loop	0	0	0	0	0	0		0	0	0	0	0	0		0	0	0	0	0	0
1169	FBgn0016685	Nlp	Nucleoplasmin	10869	10124	10262	11758	9699	12248		9574	10549	13892	10586	9801	10421		13286	7973	9650	9253	10503	10127
1170	FBti0063897	INE-1{}5836	NA	0	0	0	0	0	0		0	0	0	0	0	0		0	0	0	0	0	0
1171	FBti0059725	Dm88{}1664	NA	6	7	14	11	10	7		12	17	32	22	21	18		59	60	82	43	54	102
1172	FBgn0039136	CG5902	NA	1854	1901	1679	2142	1834	1788		2360	2283	2908	2192	2368	2615		1817	1023	1276	1529	1603	1205
1173	FBti0063085	Tc3{}5024	NA	0	0	0	0	0	0		0	0	0	0	0	0		0	0	0	0	0	0
1174	FBgn0037446	Zif	Zinc-finger protein	1037	1056	1067	1221	1134	1033		1164	1225	1343	1072	1256	1265		1553	991	849	1028	1073	1058
1175	FBgn0038721	subdued	subdued	637	564	532	654	571	537		564	564	952	640	709	665		841	599	651	645	713	804
1176	FBgn0263412	lncRNA:CR43458	long non-coding RNA:CR43458	0	0	0	0	0	0		0	0	0	0	0	0		0	0	0	0	0	0
1177	FBgn0011672	Mvl	Malvolio	1442	1170	1339	1339	1466	1210		1291	1272	1625	1219	1550	1755		1601	1013	1181	1308	1476	1268
1178	FBti0019422	opus{}1412	NA	0	0	0	0	0	0		0	0	0	0	0	0		0	0	0	0	0	0
1179	FBgn0039697	Etfb	Electron transfer flavoprotein beta subunit	2112	2098	2330	2610	2224	2622		2081	2468	3128	2295	2105	2513		2092	1428	1708	1423	1920	2023
1180	FBgn0027518	Wdr24	WD repeat domain 24	538	450	460	520	535	573		426	511	713	510	500	492		682	455	475	465	483	516
1181	FBgn0037873	SdhC	Succinate dehydrogenase, subunit C	848	1039	1021	1188	1051	1099		929	1076	1208	1029	1053	1215		1629	1200	1054	1111	1417	1571
1182	FBgn0039713	RpS8	Ribosomal protein S8	36622	40658	39887	44445	37735	44994		36032	42007	46732	37794	38908	41416		55569	37035	43145	37045	43182	47255
1183	FBgn0039602	CG1647	NA	1240	899	960	1168	1024	1160		1054	950	1551	1091	1128	970		1372	854	1159	1007	966	1058
1184	FBgn0039067	wda	will decrease acetylation	471	392	431	513	412	484		406	419	670	404	441	438		533	380	386	369	447	409
1185	FBgn0039589	CG9986	NA	657	492	502	671	554	547		619	613	897	564	575	602		799	440	547	581	540	696
1186	FBgn0264830	CG44038	NA	1	2	0	0	0	0		5	3	0	1	0	0		0	3	0	0	4	2
1187	FBgn0037760	FBXO11	F-box protein 11	6471	4710	4720	5903	5591	4517		5076	4937	7311	5021	5941	5492		6117	3785	4625	4918	4686	4434
1188	FBgn0039118	CG10208	NA	90	38	39	48	39	69		51	61	116	43	51	76		161	97	157	89	98	178
1189	FBgn0266247	lncRNA:CR44942	long non-coding RNA:CR44942	4	0	0	0	0	0		0	0	0	0	0	0		0	0	0	0	1	0
1190	FBgn0038063	OctŒ≤2R	Octopamine Œ≤2 receptor	76	100	112	128	80	142		78	88	132	118	86	87		365	367	348	272	302	482
1191	FBgn0039349	Ssadh	Succinic semialdehyde dehydrogenase	1155	1206	1357	1346	963	1598		1271	1268	2144	1569	1367	1217		2750	3095	2683	1631	2502	3929
1192	FBti0063920	INE-1{}5859	NA	0	0	0	0	0	0		0	1	0	0	0	0		2	0	0	0	0	0
1193	FBgn0039667	FipoQ	F-box involved in polyQ pathogenesis	62	56	79	74	49	65		48	57	114	59	42	59		113	101	131	85	81	146
1194	FBgn0039483	CG14259	NA	0	0	0	2	0	0		0	0	0	0	0	0		9	2	2	1	0	1
1195	FBgn0263480	snoRNA:Irbp-a	NA	0	0	0	0	0	0		0	1	0	0	0	0		3	0	0	0	0	0
1196	FBgn0037432	CG10298	NA	24	20	11	14	9	17		9	7	19	16	15	7		29	22	20	34	22	34
1197	FBgn0037896	ninaG	ninaG	0	4	1	0	2	0		9	4	3	3	5	1		9	13	32	1	3	13
1198	FBgn0267799	lncRNA:CR46124	long non-coding RNA:CR46124	0	0	0	0	0	0		0	0	0	0	0	0		0	0	0	0	0	0
1199	FBgn0038569	CG7218	NA	812	581	699	717	618	687		597	728	980	725	711	798		823	533	636	581	709	764
1200	FBgn0262363	CG43061	NA	0	0	0	0	0	0		0	0	0	0	0	1		0	0	0	1	0	0
1201	FBgn0038658	CG14292	NA	0	0	0	6	0	0		2	0	0	4	64	0		1	2	0	5	7	4
1202	FBgn0013813	Dhc98D	Dynein heavy chain at 89D	51	35	18	22	20	18		30	20	36	22	37	30		34	16	30	18	16	15
1203	FBgn0038546	CG7379	NA	1339	1256	1248	1415	1288	1373		1395	1321	1769	1298	1392	1510		1913	1322	1231	1342	1507	1402
1204	FBgn0086054	snoRNA:Me18S-G1358b	NA	2	2	0	2	2	0		4	3	0	1	2	4		0	1	1	6	1	2
1205	FBgn0037621	M1BP	Motif 1 Binding Protein	1767	1582	1623	1773	1556	1931		1691	1637	2310	1694	1813	1712		2032	1289	1480	1492	1647	1626
1206	FBgn0002937	ninaB	neither inactivation nor afterpotential B	25	47	24	27	44	41		31	41	33	20	27	38		39	20	12	11	20	13
1207	FBgn0003169	put	punt	1945	1794	1803	2019	2098	2180		1673	2063	2775	2037	1889	2232		2368	1610	1559	1736	1891	1783
1208	FBgn0004897	fd96Ca	forkhead domain 96Ca	144	144	140	268	171	180		85	186	137	190	90	267		74	42	34	55	41	41
1209	FBgn0037780	ohgt	ohgata	961	985	852	1083	938	940		925	908	1186	899	1065	983		1266	801	833	838	954	997
1210	FBgn0262582	cic	capicua	10473	7412	7709	9147	8497	7818		8191	7757	10190	7750	9665	8499		10864	7037	8724	7984	7360	7917
1211	FBgn0038741	CG17186	NA	109	142	94	95	138	161		151	154	150	148	127	153		246	167	113	153	170	158
1212	FBgn0051207	CG31207	NA	0	0	0	0	0	0		1	0	0	0	0	3		0	0	0	0	1	0
1213	FBgn0025879	Timp	Tissue inhibitor of metalloproteases	146	121	114	108	119	124		119	140	211	142	169	201		390	232	307	322	288	366
1214	FBgn0040253	Ugt35E1	UDP-glycosyltransferase family 35 member E1	0	0	0	0	0	0		0	3	0	3	0	0		0	0	0	0	0	0
1215	FBgn0085384	CG34355	NA	3166	2047	2258	2604	2839	2259		2859	2291	2958	2346	3399	2532		3760	1923	2586	2903	2668	2033
1216	FBti0063746	INE-1{}5685	NA	0	0	0	0	0	0		0	0	0	0	0	0		0	0	0	0	0	0
1217	FBgn0053551	tRNA:Arg-TCG-2-4	transfer RNA:Arginine-TCG 2-4	0	0	0	0	0	0		0	0	0	0	0	2		0	0	0	0	0	0
1218	FBgn0027562	CG10345	NA	3	1	4	3	2	11		3	1	7	2	4	5		7	0	0	1	1	1
1219	FBgn0039594	snu	snustorr	535	655	632	665	488	922		515	874	937	591	597	811		748	636	651	568	643	781
1220	FBti0062446	INE-1{}4385	NA	0	0	0	0	0	0		0	0	0	0	0	0		0	0	0	0	0	0
1221	FBgn0037324	Orco	Odorant receptor co-receptor	19	22	12	31	20	16		26	20	38	23	21	16		40	31	17	29	40	39
1222	FBgn0038234	mRpL11	mitochondrial ribosomal protein L11	262	235	219	254	259	255		247	226	302	237	261	251		310	149	227	243	275	245
1223	FBgn0039197	CG17780	NA	2	0	0	3	3	0		0	0	2	0	0	0		2	0	5	0	4	1
1224	FBgn0266566	CG45105	NA	93	158	137	131	153	129		106	192	249	105	110	167		78	20	41	23	53	27
1225	FBgn0019925	Surf4	Surfeit 4	2251	2173	1972	2639	2249	2466		2207	2366	3267	2318	2387	2764		2466	1581	1772	1918	2192	2144
1226	FBgn0039480	Cpr97Ea	Cuticular protein 97Ea	62	169	135	69	93	176		42	54	65	38	85	27		25	13	13	14	25	30
1227	FBgn0037611	CG11755	NA	96	69	74	100	75	89		72	86	108	107	99	105		176	102	79	112	115	100
1228	FBti0063300	G5A{}5239	NA	0	0	0	0	0	0		0	0	0	0	0	0		0	0	0	0	0	0
1229	FBgn0266599	Hsc70-4	Heat shock protein 70 cognate 4	94279	83613	80355	99783	82908	97873		84963	95238	132985	93630	90331	98315		102800	72986	89299	77347	88374	94872
1230	FBgn0039065	Rad60	Rad60	664	551	592	670	624	644		608	592	929	578	611	663		904	633	609	607	602	634
1231	FBgn0038765	CG4424	NA	97	59	95	110	89	76		108	102	139	110	110	121		157	91	101	108	107	109
1232	FBgn0267818	lncRNA:CR46143	long non-coding RNA:CR46143	0	3	0	9	0	3		1	0	2	0	0	3		0	0	1	0	1	4
1233	FBgn0004186	snRNA:U1:95Cb	small nuclear RNA U1 at 95C b	1	9	1	3	8	8		1	8	1	0	0	1		18	7	8	14	10	7
1234	FBgn0262994	lncRNA:CR43302	long non-coding RNA:CR43302	0	0	1	0	2	0		0	0	0	0	0	0		0	0	0	0	0	0
1235	FBgn0038217	CG14840	NA	12	0	0	0	0	0		4	0	9	0	0	1		7	0	2	2	0	1
1236	FBgn0038584	mTerf5	mitochondrial transcription termination factor 5	315	314	348	459	329	342		370	398	499	431	346	399		449	312	301	324	397	383
1237	FBgn0039687	Naa40	N(alpha)-acetyltransferase 40	295	319	361	395	323	384		339	358	450	361	343	298		325	243	249	255	279	301
1238	FBgn0263652	lncRNA:CR43643	long non-coding RNA:CR43643	3	0	9	10	2	1		2	5	7	0	0	4		8	1	1	0	0	2
1239	FBgn0038492	Mur89F	Mucin related 89F	58	27	49	84	26	21		54	80	176	76	48	80		35	0	23	16	13	15
1240	FBgn0037885	CG17721	NA	202	204	214	318	206	220		262	260	237	271	275	304		305	170	184	218	215	194
1241	FBti0019372	S{}rdx[S1357]	NA	1	0	1	0	0	0		0	0	0	0	2	0		2	5	0	0	0	0
1242	FBti0059907	gtwin{}1846	NA	2	0	0	0	0	0		0	0	0	0	0	0		0	0	0	0	0	0
1243	FBti0019424	H{}1414	NA	2	0	0	0	0	0		0	0	0	0	0	0		0	0	0	0	2	0
1244	FBgn0266268	FeCH	Ferrochelatase	868	866	882	984	787	978		772	841	1230	891	948	838		1106	857	835	799	910	1049
1245	FBgn0038942	CG13862	NA	0	0	0	0	0	0		0	0	0	0	0	0		0	0	1	2	0	0
1246	FBgn0040623	Spase12	Spase 12-subunit	0	0	0	0	0	0		0	0	0	0	0	0		0	0	0	0	0	0
1247	FBti0062759	INE-1{}4698	NA	0	0	0	2	0	0		0	0	0	0	0	0		0	0	0	0	0	0
1248	FBgn0037485	CG14606	NA	1	0	0	47	0	2		0	0	1	0	2	0		2	1	3	1	1	3
1249	FBti0061927	INE-1{}3866	NA	0	0	0	0	0	0		0	0	0	0	0	0		0	0	0	0	0	0
1250	FBgn0051176	CG31176	NA	125	188	163	136	179	159		141	205	247	112	162	219		146	45	75	54	108	54
1251	FBgn0051477	ATPsynŒµL	ATP synthase, Œµ subunit-like	30	23	22	39	19	25		13	23	21	18	1	18		11	1	22	5	9	19
1252	FBgn0039204	CG6607	NA	611	598	608	667	608	680		590	677	823	623	621	717		985	678	708	665	753	820
1253	FBgn0038179	CG9312	NA	33	30	38	38	86	32		41	45	50	29	58	79		27	2	14	21	15	13
1254	FBgn0038588	CG7156	NA	547	502	510	607	506	504		486	458	601	474	554	528		841	535	487	586	529	530
1255	FBgn0037574	Coq2	Coenzyme Q biosynthesis protein 2	95	144	117	163	121	120		116	123	130	114	130	129		250	193	128	138	187	174
1256	FBgn0038878	CG3301	NA	32	15	4	13	13	20		8	17	35	22	14	34		133	190	106	77	127	276
1257	FBti0061865	INE-1{}3804	NA	0	0	0	0	0	0		0	0	0	0	0	0		0	0	0	0	0	0
1258	FBgn0038511	cysu	Curly Su	160	337	159	249	362	177		185	295	368	180	184	446		54	19	72	18	36	11
1259	FBgn0026576	Pisd	Phosphatidylserine decarboxylase	971	674	791	948	560	923		1027	993	1425	1120	1138	1019		1268	816	843	1016	1018	1008
1260	FBgn0266916	Cenp-C	Centromeric protein-C	2033	1573	1590	2043	1656	2031		1557	1440	2307	1853	1859	1674		2371	1607	1690	1622	1705	1903
1261	FBgn0261932	CG42798	NA	0	1	8	8	2	0		8	3	7	12	7	6		0	0	0	0	0	1
1262	FBgn0039305	CG11858	NA	194	278	253	268	265	198		286	395	168	282	358	393		462	287	212	338	379	343
1263	FBgn0038014	CG10041	NA	67	6	6	35	15	31		17	30	91	19	16	18		13	3	66	6	16	58
1264	FBgn0038484	CG5246	NA	0	2	0	2	0	0		0	0	0	0	6	0		0	0	0	0	0	0
1265	FBgn0250910	OctŒ≤3R	Octopamine Œ≤3 receptor	534	322	407	477	307	417		450	394	603	445	524	393		780	855	589	581	640	922
1266	FBgn0265274	Inx3	Innexin 3	4829	5907	4871	6337	5081	6368		4104	6509	7812	5393	4538	7237		3747	1861	2742	2630	3063	2537
1267	FBgn0263413	lncRNA:CR43459	long non-coding RNA:CR43459	11	5	21	19	16	36		21	15	72	15	14	14		55	67	97	54	78	106
1268	FBti0061078	INE-1{}3017	NA	0	0	0	0	0	0		1	0	0	0	0	0		0	1	0	0	0	0
1269	NA	NA	NA	0	0	0	0	0	0		0	0	0	0	0	0		0	0	0	0	0	0
1270	FBgn0037618	ouib	ouija board	128	92	95	69	122	98		92	129	194	100	143	102		161	113	121	151	145	134
1271	FBti0062551	INE-1{}4490	NA	0	0	0	0	0	0		0	0	0	0	0	0		0	0	0	0	0	0
1272	FBgn0039840	pHCl-2	pH-sensitive chloride channel 2	2	8	4	19	3	5		8	4	4	9	9	10		4	5	6	5	11	1
1273	FBgn0038156	side-IV	sidestep IV	721	658	629	749	784	689		757	688	861	764	824	789		1061	577	594	763	638	715
1274	FBgn0051506	tRNA:Leu-TAA-1-1	transfer RNA:Leucine-TAA 1-1	2	0	0	3	2	4		3	0	7	9	7	4		1	4	0	0	3	0
1275	FBgn0267766	asRNA:CR46097	antisense RNA:CR46097	0	0	0	0	0	0		0	0	0	0	0	0		0	0	0	0	0	0
1276	FBgn0026417	Hus1-like	Hus1-like	229	179	187	209	158	219		183	238	228	186	238	195		164	136	147	128	119	119
1277	FBgn0038028	CG10035	NA	1	0	2	0	2	0		0	0	5	0	2	0		3	3	1	2	2	7
1278	FBti0061735	INE-1{}3674	NA	0	0	0	0	0	0		0	0	0	0	0	0		0	0	0	0	0	0
1279	FBgn0037429	Osi19	Osiris 19	0	4	0	0	0	0		4	9	11	5	2	13		6	2	2	0	3	0
1280	FBti0019403	blood{}1389	NA	0	0	0	0	0	0		0	0	0	0	0	0		0	0	0	0	0	0
1281	FBgn0001197	His2Av	Histone H2A variant	11735	11791	12022	13613	11383	12934		11124	11922	14663	11974	11636	11655		12793	7947	8579	8786	10240	9409
1282	FBti0060417	INE-1{}2356	NA	0	0	0	0	0	0		0	0	0	1	0	0		0	0	0	0	2	0
1283	FBgn0013278	Hsp70Bb	Heat shock protein 70 Bb	154	133	111	146	160	168		159	140	229	137	159	141		50124	37484	41151	37420	31524	44772
1284	FBgn0038977	CG5376	NA	13	1	0	6	2	4		4	1	20	3	8	9		10	9	31	11	5	34
1285	NA	NA	NA	0	0	0	0	0	0		0	0	0	0	0	0		0	0	0	0	0	0
1286	FBgn0039376	CG14354	NA	10	0	0	4	0	0		0	1	0	1	0	0		0	0	0	0	1	0
1287	FBgn0024558	Dph5	Diphthamide methyltransferase	1020	941	1081	1140	833	1193		892	1076	1703	965	991	980		1586	1169	1270	985	1202	1365
1288	FBgn0039875	sip3	septin interacting protein 3	2029	1700	1694	1949	1870	1827		1609	1757	2448	1683	1856	1802		2138	1335	1594	1588	1604	1716
1289	FBgn0039434	TwdlM	TweedleM	5	0	2	6	3	5		0	1	0	0	2	2		1	1	5	2	3	0
1290	FBgn0264832	CG44040	NA	5	2	0	0	1	13		1	0	3	3	6	5		2	10	3	3	6	7
1291	FBgn0037556	CG9636	NA	3758	3116	3257	3792	3544	3612		3334	3244	4621	3200	3671	3284		5222	3076	3527	3697	3333	3585
1292	FBgn0262005	CG42823	NA	0	0	0	0	0	0		0	0	0	0	2	0		0	0	0	0	0	0
1293	FBgn0267104	CG45544	NA	2	4	1	2	0	1		0	2	2	2	3	0		3	0	1	1	7	5
1294	FBgn0041707	7B2	7B2	2684	2573	2866	3189	2474	3489		3291	3195	4533	3694	3876	3128		7081	5578	4968	4838	5419	6944
1295	FBgn0263554	mir-4952	mir-4952 stem loop	0	0	0	0	0	0		0	0	0	0	0	0		0	0	0	0	0	0
1296	FBgn0267761	asRNA:CR46092	antisense RNA:CR46092	0	0	0	0	0	0		0	0	0	0	0	0		0	0	0	0	0	0
1297	FBgn0037225	TwdlG	TweedleG	9	4	6	4	6	14		3	5	1	4	0	0		3	17	9	13	12	21
1298	FBgn0004510	Ets97D	Ets at 97D	309	348	407	384	383	447		332	451	469	398	383	411		611	400	297	350	422	459
1299	FBgn0038076	Cyp313a4	Cytochrome P450 313a4	2	1	1	0	1	1		0	2	2	0	0	0		14	21	14	2	23	25
1300	FBti0061577	gypsy{}3516	NA	0	0	0	0	0	0		0	0	0	0	0	0		0	0	0	0	0	0
1301	FBti0064294	INE-1{}6233	NA	0	0	0	0	0	0		0	0	0	1	0	0		0	0	0	0	0	0
1302	FBgn0051140	CG31140	NA	12237	8371	9444	10439	9786	9663		12558	9559	15213	11479	14403	10039		23440	17953	18382	16504	16376	20288
1303	FBgn0266697	lncRNA:CR45187	long non-coding RNA:CR45187	15	24	14	15	18	63		27	7	27	15	18	17		28	5	14	18	16	5
1304	FBti0061513	INE-1{}3452	NA	0	0	0	0	0	0		0	0	0	0	0	0		0	0	0	0	0	0
1305	FBgn0039366	CG17198	NA	0	0	0	0	0	0		0	0	0	0	0	0		0	0	0	0	0	0
1306	FBgn0264430	lncRNA:CR43848	long non-coding RNA:CR43848	1	0	0	0	0	0		0	0	0	0	0	0		0	0	0	0	0	0
1307	FBgn0025571	SF1	Splicing factor 1	6336	5903	5376	6271	5684	5174		5784	6280	8134	5874	6728	6629		7463	4779	5492	5402	5527	5991
1308	FBti0062854	H{}4793	NA	0	0	0	0	0	0		0	0	0	0	0	0		0	0	0	0	0	0
1309	FBgn0039347	CG5071	NA	95	45	77	81	57	80		81	71	96	95	114	100		210	227	175	161	172	222
1310	FBgn0058182	CR40182	NA	0	0	0	0	0	0		0	0	0	1	1	0		0	0	0	0	0	0
1311	FBgn0267918	lncRNA:CR46199	long non-coding RNA:CR46199	0	0	0	0	0	0		0	0	0	0	0	0		0	0	0	0	0	0
1312	FBti0020352	invader1{}1318	NA	0	0	0	0	0	0		0	0	0	0	0	0		0	0	0	0	0	0
1313	FBgn0086704	stops	slow termination of phototransduction	92	110	111	120	116	99		87	83	124	74	67	94		160	80	68	53	89	83
1314	FBti0062098	INE-1{}4037	NA	0	0	0	0	0	0		0	0	0	0	0	0		0	0	0	0	0	0
1315	FBgn0085465	CG34436	NA	5	2	2	4	1	1		2	13	22	6	22	8		1	6	1	2	11	13
1316	FBgn0038186	CG14362	NA	5	0	0	0	0	0		0	0	1	0	0	0		1	6	0	0	0	0
1317	FBgn0011905	tRNA:Lys-TTT-2-5	transfer RNA:Lysine-TTT 2-5	0	0	0	0	0	0		0	0	0	0	0	0		0	0	0	0	0	0
1318	FBgn0039453	CG6403	NA	0	6	0	0	0	0		0	0	0	6	1	4		35	23	24	36	648	163
1319	NA	NA	NA	0	0	0	0	0	0		0	0	0	0	0	0		0	0	0	0	0	0
1320	FBgn0037391	CG2017	NA	845	640	782	832	771	813		886	846	1160	854	989	835		1377	1068	949	1024	977	1105
1321	FBgn0038829	CG17271	NA	1643	1543	1482	1987	1716	1810		1343	1555	2237	1432	1600	1717		1603	977	1263	1235	1293	1159
1322	FBgn0083049	snoRNA:Œ®18S-1377c	snoRNA:Œ®18S-1377c	0	4	1	7	1	2		9	4	1	11	1	9		2	1	2	0	0	3
1323	FBgn0038123	CG8508	NA	20	0	0	2	0	0		0	0	0	0	5	2		1	2	0	4	0	4
1324	FBgn0000454	Dip-B	Dipeptidase B	2827	2342	2420	2895	2589	2752		2155	2542	3688	2459	2656	3082		3009	1872	2350	2209	3076	2736
1325	FBgn0039348	Npl4	Nuclear protein localization 4	3180	2685	2730	3183	2759	2998		2812	2779	3936	2695	2782	2880		3613	2225	2663	2664	2774	2718
1326	NA	NA	NA	0	0	0	0	0	0		0	0	0	0	0	0		0	0	0	0	0	0
1327	FBgn0266407	lncRNA:CR45047	long non-coding RNA:CR45047	0	2	3	2	0	0		2	3	1	2	0	0		2	1	0	5	4	3
1328	FBgn0037215	Œ≤-Man	Œ≤-Mannosidase	1546	1663	1556	1863	1451	1852		1334	1579	2244	1462	1534	1889		1717	1151	1313	1231	1405	1304
1329	FBgn0286204	ich	ichor	36	209	35	47	268	16		50	77	137	45	54	271		4	3	52	4	2	4
1330	FBgn0283555	mir-9373	mir-9373 stem loop	0	0	0	0	0	0		0	0	0	0	0	0		0	0	0	0	0	0
1331	FBgn0037538	CG3223	NA	1613	1390	1364	1628	1499	1475		1448	1350	1958	1307	1542	1573		1493	791	1217	1169	1356	989
1332	FBti0020385	FB{}CG34376[FB]	NA	0	1	0	0	1	0		0	2	0	0	0	0		0	0	1	1	0	3
1333	FBgn0259917	CG42446	NA	1	0	0	1	0	0		0	0	4	0	1	0		0	0	0	4	0	0
1334	FBgn0037999	CG4860	NA	355	331	347	472	340	344		422	373	370	315	405	391		423	271	311	268	309	323
1335	FBgn0027657	glob1	globin 1	467	388	425	480	482	520		440	409	527	450	540	475		834	619	790	479	622	819
1336	FBgn0037862	mAcon2	Mitochondrial aconitase 2	47	0	0	1	0	0		5	1	11	1	1	0		0	0	0	7	0	2
1337	FBgn0038909	CG6569	NA	53	27	22	23	17	29		31	26	60	35	42	40		29	31	56	27	34	43
1338	FBgn0038127	CG8476	NA	5	0	0	1	0	0		0	0	6	0	0	0		1	0	1	1	1	1
1339	FBti0019368	I{}1353	NA	0	0	0	0	0	0		0	0	0	0	0	0		0	0	0	0	0	0
1340	FBgn0039405	PIG-P	Phosphatidylinositol glycan anchor biosynthesis class P	0	0	0	0	0	0		0	0	0	0	0	0		0	0	0	0	0	0
1341	FBgn0053207	pxb	pxb	1417	1006	1106	1484	1276	1273		1277	1311	1961	1320	1414	1356		1757	1292	1466	1440	1356	1425
1342	FBgn0039467	CG14253	NA	39	13	18	16	20	29		26	27	63	47	39	22		113	120	105	71	123	106
1343	FBgn0267661	asRNA:CR45999	antisense RNA:CR45999	17	1	10	9	7	8		6	7	37	2	0	7		3	5	10	4	5	14
1344	FBgn0260760	CG42558	NA	0	0	0	0	0	0		0	0	0	0	0	0		0	0	0	0	0	0
1345	FBgn0020912	Ptx1	Ptx1	520	447	402	549	468	379		511	464	642	428	580	439		958	771	989	773	781	1243
1346	FBgn0004606	zfh1	Zn finger homeodomain 1	4892	2957	3407	3967	3971	3389		3827	2897	4903	3334	4028	3348		4397	3206	4099	3642	3586	4183
1347	FBgn0038771	CG4390	NA	1987	2329	2175	2454	2058	2458		1882	2318	2387	1914	1994	2315		2352	1567	1615	1587	1953	1866
1348	FBti0019456	H{}1453	NA	0	0	0	0	0	0		0	0	0	0	0	0		0	0	0	0	0	0
1349	FBgn0051269	CG31269	NA	0	0	0	0	0	0		0	0	0	0	0	0		0	0	0	1	0	0
1350	FBgn0263118	tx	taxi	9	31	18	27	20	19		24	27	66	41	39	35		139	204	164	138	166	293
1351	FBgn0037992	CG4702	NA	4	10	4	7	6	5		155	347	512	242	145	202		19	4	4	7	10	3
1352	NA	NA	NA	0	0	0	0	0	0		0	0	0	0	0	0		0	0	0	0	0	0
1353	FBgn0039482	CG14258	NA	0	0	1	7	1	14		4	4	4	2	10	5		59	8	4	27	14	21
1354	FBgn0002629	E(spl)m4-BFM	Enhancer of split m4, Bearded family member	364	694	928	752	667	644		661	768	826	719	651	874		802	512	411	474	736	314
1355	FBgn0037671	ATP6AP2	ATPase H+ transporting accessory protein 2	3204	2908	3161	3625	2894	3768		3326	3263	4941	3491	3655	3383		5770	4758	4261	4229	4893	5503
1356	FBgn0051345	CG31345	NA	2	2	7	1	2	4		2	0	3	0	0	2		4	0	4	4	11	11
1357	FBgn0039324	CG10553	NA	0	5	0	3	0	4		0	6	7	0	0	0		0	0	2	0	0	2
1358	FBgn0267807	lncRNA:CR46132	long non-coding RNA:CR46132	0	1	2	0	0	0		2	0	0	0	1	3		0	2	0	1	1	1
1359	FBgn0037661	Ada	Adenosine deaminase	104	87	81	69	67	140		56	79	104	60	52	92		51	29	44	27	54	53
1360	FBgn0051327	CG31327	NA	24	0	0	4	0	0		0	0	0	0	6	2		0	3	1	3	0	3
1361	FBgn0083050	snoRNA:Œ®18S-1377b	snoRNA:Œ®18S-1377b	4	5	1	6	0	7		5	0	2	2	4	3		11	4	2	2	7	3
1362	FBti0063778	INE-1{}5717	NA	0	0	0	0	0	0		0	0	0	0	0	0		0	0	0	0	0	0
1363	FBgn0039038	CG6688	NA	2	0	0	0	0	0		0	0	0	0	0	5		4	3	0	3	3	6
1364	FBgn0039568	CG4815	NA	3	5	4	1	3	0		1	4	0	4	1	3		3	2	0	1	6	2
1365	FBgn0039818	CG11318	NA	1	1	1	7	4	1		6	3	5	6	4	3		17	1	5	2	13	5
1366	FBgn0038673	CG14286	NA	221	268	250	266	215	259		165	249	261	218	279	201		322	187	223	181	242	252
1367	FBgn0037548	CG7900	NA	192	244	206	217	167	257		169	255	405	202	207	277		192	89	159	173	212	144
1368	FBgn0039408	CG14551	NA	0	1	6	7	4	0		1	2	3	2	3	0		3	2	5	3	2	4
1369	FBgn0037506	Mics1	Mitochondrial morphology and cristae structure 1	13	0	4	13	5	3		0	1	2	2	5	10		10	5	11	8	2	9
1370	FBgn0283546	mir-9384	mir-9384 stem loop	0	0	0	0	0	0		0	0	0	0	0	0		0	0	0	0	0	0
1371	FBgn0028837	CSN6	COP9 signalosome subunit 6	1401	1467	1404	1624	1428	1621		1351	1442	1945	1444	1457	1477		1905	948	1246	1219	1401	1193
1372	FBgn0260794	ctrip	circadian trip	21480	14264	14597	18082	15971	15207		18264	17238	22512	17777	20896	18959		18962	12192	16450	15484	14802	14979
1373	FBgn0039811	CG15550	NA	14	4	18	31	8	18		16	13	43	11	53	9		22	23	37	2	43	31
1374	FBgn0262576	CG43116	NA	28	3	7	28	9	21		7	12	26	5	5	8		3	1	47	6	2	30
1375	FBti0060429	H{}2368	NA	0	0	0	0	0	0		0	0	0	0	0	0		0	0	0	0	0	0
1376	FBti0062139	invader4{}4078	NA	0	0	0	0	0	0		0	0	0	0	0	0		0	0	0	0	0	0
1377	FBti0061873	INE-1{}3812	NA	0	0	0	0	0	0		0	0	0	0	0	0		0	0	0	0	0	0
1378	FBgn0285993	hpRNA:CR46343	hairpin RNA:CR46343	0	0	0	0	0	0		0	0	0	0	0	0		0	0	0	0	0	0
1379	FBgn0266464	Nsf2	N-ethylmaleimide-sensitive factor 2	2022	1729	1702	2089	1901	1861		1810	1907	2692	1975	1940	2111		2418	1583	1853	1822	1955	1901
1380	FBgn0037622	CG8202	NA	1384	1229	1172	1255	1210	1315		1110	1106	1642	1258	1293	1292		1635	1096	1099	1107	1216	1221
1381	FBti0019458	roo{}1455	NA	0	0	0	0	0	0		0	0	0	0	0	0		0	0	0	1	0	0
1382	FBgn0267565	lncRNA:CR45905	long non-coding RNA:CR45905	0	0	3	2	0	2		1	6	0	2	5	1		1	0	1	0	3	3
1383	FBgn0037798	CG12817	NA	151	119	154	144	146	140		158	119	179	146	193	150		336	222	167	237	178	210
1384	FBti0019420	roo{}1410	NA	0	0	0	0	0	0		0	0	0	0	0	0		0	0	0	0	0	0
1385	FBgn0039151	CG13607	NA	70	43	40	33	39	63		87	55	83	69	241	78		149	85	54	74	211	87
1386	FBgn0086472	RpS25	Ribosomal protein S25	15582	20985	18215	20405	18847	18407		18938	23633	18469	19199	21481	24293		30087	18925	20348	20155	24630	25548
1387	FBgn0085336	CG34307	NA	0	0	0	2	0	0		0	0	8	0	0	0		0	0	0	0	0	0
1388	FBgn0264896	asRNA:CR44087	antisense RNA:CR44087	0	0	0	0	0	0		0	0	0	0	0	0		0	0	0	0	0	0
1389	FBgn0038945	CG5386	NA	0	0	0	1	2	2		11	4	9	3	7	0		0	0	0	0	1	0
1390	FBgn0082831	pps	protein partner of snf	5544	4293	4537	4992	4467	4354		4639	4616	6374	4702	5390	5050		6992	5306	5572	5194	4903	5684
1391	FBgn0040608	CG14246	NA	0	0	0	0	0	0		0	0	0	0	0	0		0	0	0	0	3	0
1392	FBgn0043457	CG5180	NA	702	730	743	868	675	692		829	768	1005	781	799	802		1059	717	783	690	822	878
1393	FBgn0037223	TwdlU	TweedleU	3	11	3	4	4	6		5	15	16	10	11	5		5	5	12	5	1	5
1394	FBgn0039740	ZIPIC	Zinc-finger protein interacting with CP190	391	390	386	431	404	372		445	443	493	425	421	470		491	329	403	374	438	411
1395	FBgn0038617	Wdr37	WD repeat domain 37	563	455	474	535	472	529		501	542	756	537	621	544		773	432	489	545	605	537
1396	FBgn0037845	CG14694	NA	20	15	12	5	10	7		9	7	20	11	5	6		37	24	51	26	35	59
1397	FBgn0262587	CG43124	NA	120	15	129	135	49	77		16	34	148	21	48	69		24	24	35	8	111	36
1398	FBti0019314	HMS-Beagle2{}1232	NA	0	0	0	0	0	0		0	0	0	0	0	0		0	0	0	0	0	0
1399	FBgn0270928	VAChT	Vesicular acetylcholine transporter	2786	1872	2558	2696	2534	2598		2982	2252	4158	3179	3409	2555		5040	4340	3692	3574	3886	4409
1400	FBgn0038397	CG10185	NA	86	30	26	51	36	39		41	57	108	31	43	63		47	21	117	24	34	57
1401	FBgn0267152	lncRNA:CR45592	long non-coding RNA:CR45592	5	5	0	10	3	0		0	1	1	3	3	5		2	2	8	3	6	3
1402	FBgn0039518	CG13978	NA	30	1	1	8	4	0		4	1	13	6	10	0		10	0	3	5	2	5
1403	FBgn0040252	Ugt303A1	UDP-glycosyltransferase family 303 member A1	5	5	16	18	2	1		10	10	12	9	9	6		44	29	16	27	26	49
1404	FBgn0038365	CG9593	NA	33	17	15	46	14	43		14	24	13	17	17	21		16	39	35	20	17	41
1405	FBgn0037749	CG9471	NA	451	558	594	577	450	561		406	473	602	462	406	470		644	437	503	386	512	570
1406	FBgn0285911	Vps16A	Vacuolar protein sorting 16A	1490	1237	1254	1352	1337	1318		1344	1363	1715	1416	1490	1480		1853	1034	1124	1381	1255	1197
1407	FBti0019338	HMS-Beagle{}1266	NA	0	0	0	0	0	0		0	0	0	0	0	0		0	0	0	0	0	0
1408	FBgn0266738	lncRNA:CR45211	long non-coding RNA:CR45211	1	1	1	5	3	0		2	1	14	0	4	3		0	0	2	2	8	0
1409	FBgn0037290	CG1124	NA	264	197	265	388	279	175		304	278	297	235	300	293		307	231	212	172	204	333
1410	FBgn0002626	RpL32	Ribosomal protein L32	21350	24216	26215	27651	23197	31772		21000	23639	28967	21617	21539	23666		33862	22210	27141	21683	26801	26905
1411	FBti0061786	1360{}3725	NA	0	0	0	0	0	0		0	0	0	0	0	0		0	0	0	0	0	0
1412	FBgn0067782	att-ORFB	alternative testis transcripts open reading frame B	0	0	0	0	0	0		0	0	0	0	0	0		0	0	0	0	0	0
1413	FBgn0037411	Osi3	Osiris 3	0	3	0	2	0	3		1	2	6	2	3	5		6	3	9	8	3	6
1414	FBgn0040227	eIF3d1	eukaryotic translation initiation factor 3 subunit d1	8341	7684	7519	9037	7370	8974		6852	7296	11157	7579	7693	7810		8059	5432	6860	6104	6905	7080
1415	FBgn0038775	CG17199	NA	6	1	3	2	0	0		2	1	0	0	3	1		4	4	2	8	8	2
1416	FBgn0051205	CG31205	NA	6	0	1	2	3	2		1	2	0	1	0	3		0	0	0	0	4	0
1417	FBgn0038447	CG14892	NA	2	3	4	10	9	0		8	7	18	8	5	2		7	1	0	0	6	0
1418	FBgn0038438	Der-2	Derlin-2	643	564	540	673	547	535		522	520	736	561	614	640		751	481	572	590	680	648
1419	FBgn0039068	Pex11c	Peroxin 11c	114	121	153	141	118	174		85	132	168	132	145	152		163	111	91	121	105	134
1420	FBgn0015230	Glut3	Glucose transporter type 3	14	3	6	4	0	5		2	2	1	2	6	1		5	1	1	6	5	1
1421	FBgn0046225	CG17230	NA	582	554	510	530	527	606		519	621	736	548	583	630		844	569	403	493	545	525
1422	FBgn0003358	Jon99Ci	Jonah 99Ci	14	0	0	1	1	11		2	19	30	6	4	61		1	2	11	2	19	2
1423	FBgn0262588	CG43125	NA	11	4	21	14	3	7		0	0	12	3	5	7		3	5	6	10	15	5
1424	FBgn0024289	Sodh-1	Sorbitol dehydrogenase 1	10	3	3	6	9	13		3	8	25	12	10	3		27	46	71	16	68	49
1425	FBgn0015625	CycB3	Cyclin B3	3919	3129	3464	3925	3053	4040		2984	3099	4966	3241	3205	2943		3731	2701	2822	2734	2967	3541
1426	NA	NA	NA	0	0	0	0	0	0		0	0	0	0	0	0		0	0	0	0	0	0
1427	FBgn0266175	pre-mod(mdg4)-P	NA	0	0	0	0	0	0		0	0	0	0	0	0		0	0	0	0	0	0
1428	FBgn0267195	lncRNA:CR45635	long non-coding RNA:CR45635	0	0	0	0	0	0		0	0	0	0	0	0		0	0	0	0	0	0
1429	FBgn0053346	CG33346	NA	10	1	0	11	1	1		0	5	13	5	4	29		4	0	2	2	12	2
1430	FBgn0037916	CG5342	NA	8	9	12	11	9	9		6	11	14	5	16	10		18	19	15	20	21	22
1431	FBti0020332	invader1{}1297	NA	0	0	0	0	0	0		0	0	0	0	0	0		0	0	0	0	0	0
1432	FBti0062535	INE-1{}4474	NA	0	0	0	0	0	0		0	0	0	0	0	0		0	0	0	0	0	0
1433	FBgn0038601	Polr1E	RNA polymerase I subunit E	459	434	380	428	349	529		369	445	563	437	483	473		553	369	449	398	501	513
1434	FBgn0038271	UQCR-C1	Ubiquinol-cytochrome c reductase core protein 1	5187	5212	5704	6081	5012	6080		5123	5650	7773	5446	5486	5652		7350	5954	5907	5175	6055	7464
1435	FBgn0051105	ppk22	pickpocket 22	8	5	2	5	14	1		2	1	9	6	5	9		0	0	10	7	6	4
1436	FBgn0064912	CG31178	NA	53	1	3	5	5	1		16	2	5	7	5	12		10	6	3	10	7	11
1437	FBgn0015737	Hmu	Hemomucin	5311	4987	4947	6097	5466	5312		5411	6258	7498	5839	6038	6643		6287	4267	4488	5171	5200	5341
1438	FBgn0039448	TwdlQ	TweedleQ	0	1	0	0	0	0		0	0	3	0	0	0		0	0	3	0	0	0
1439	FBgn0038702	CG3739	NA	4	0	0	1	0	0		1	0	0	1	0	3		6	3	3	2	0	3
1440	FBgn0039565	CG4884	NA	0	0	0	0	0	0		0	0	0	0	0	0		0	0	0	0	0	0
1441	FBgn0027524	CG3909	NA	728	784	706	858	718	963		700	713	952	783	746	830		919	559	606	633	709	622
1442	FBti0061018	jockey{}2957	NA	0	0	0	0	0	0		0	0	0	0	0	0		0	0	0	0	0	0
1443	FBti0059850	INE-1{}1789	NA	0	0	0	0	0	0		0	0	0	0	0	0		0	0	0	0	0	0
1444	FBgn0263406	lncRNA:CR43452	long non-coding RNA:CR43452	0	0	0	0	0	0		1	1	0	0	0	4		0	1	1	0	0	1
1445	FBgn0003507	srp	serpent	548	55	220	297	158	204		152	262	1273	236	583	630		102	96	174	104	451	159
1446	FBgn0015572	Œ±-Est4	Œ±-Esterase-4	15	9	8	16	8	4		3	9	11	3	5	9		14	4	14	9	17	10
1447	FBgn0042106	CG18754	NA	14	5	7	17	19	9		10	8	27	12	10	10		5	5	61	11	16	22
1448	FBgn0262003	CG42821	NA	0	0	0	0	5	0		0	0	1	0	0	0		6	0	2	0	3	5
1449	FBgn0039471	CG6295	NA	0	0	0	0	0	1		0	1	0	2	0	0		0	0	29	3	1	6
1450	FBgn0086060	snoRNA:Me28S-U1554	NA	0	0	0	1	1	0		0	0	0	0	0	0		0	1	0	0	0	0
1451	FBti0020298	HB{}1194	NA	0	0	0	0	0	0		0	1	0	0	0	0		0	0	0	0	0	0
1452	FBgn0003525	stg	string	3487	3195	3564	3880	3641	3841		3383	3475	5249	3601	3251	3637		3348	2082	2279	2029	2884	2235
1453	FBgn0015229	glec	gliolectin	2574	2056	2111	2540	2317	2409		2068	1873	2964	1955	2060	2120		2310	1396	1638	1532	1755	1658
1454	FBgn0283499	InR	Insulin-like receptor	4054	2334	2595	3336	2926	2886		3581	2903	3649	2977	3814	3323		3496	2214	2861	2668	2470	2604
1455	FBgn0267148	lncRNA:CR45588	long non-coding RNA:CR45588	1	2	13	4	1	0		4	6	7	3	3	2		10	2	7	6	4	5
1456	FBgn0039490	CG5882	NA	48	36	26	38	14	34		12	9	11	8	9	6		49	5	48	20	12	37
1457	FBgn0037384	dgrn	degringolade	568	424	445	540	433	637		480	428	748	419	411	413		597	386	480	424	459	387
1458	FBgn0265082	Cdep	Chondrocyte-derived ezrin-like domain containing protein	4655	3411	3866	4292	4027	3752		4430	4271	5765	4638	5117	4750		6551	5321	5511	5266	5293	6369
1459	FBti0019350	mdg3{}1283	NA	0	0	0	0	0	0		0	0	0	0	0	0		0	0	0	0	0	0
1460	FBgn0037239	Sfxn1-3	Sideroflexin 1/3	540	454	624	585	468	557		515	606	882	605	682	703		1199	1103	888	660	973	1628
1461	FBgn0053658	CG33658	NA	0	0	0	0	0	0		0	0	0	0	0	0		0	0	1	0	0	0
1462	FBgn0051413	Qsox4	Quiescin sulfhydryl oxidase 4	0	0	0	0	0	0		0	3	0	0	0	0		0	0	1	0	4	0
1463	FBgn0039686	CG15506	NA	16	25	34	43	30	22		23	21	44	39	16	114		10	19	7	15	15	15
1464	FBgn0051313	CG31313	NA	15	6	5	19	4	18		16	11	45	30	65	47		196	120	169	88	284	206
1465	FBgn0039698	CG7789	NA	367	370	371	424	325	395		351	385	451	348	444	428		486	255	286	311	402	384
1466	FBgn0037553	CG18249	NA	17	14	10	15	9	10		13	14	60	17	42	33		21	13	22	27	71	22
1467	FBgn0039754	CG9747	NA	328	272	277	588	213	338		200	376	327	381	192	498		147	83	51	132	106	222
1468	FBti0063269	INE-1{}5208	NA	0	0	0	0	0	0		0	0	0	0	0	0		0	0	1	0	0	0
1469	FBgn0038173	Adgf-C	Adenosine deaminase-related growth factor C	37	8	33	36	19	31		21	23	45	40	35	18		60	98	81	38	50	155
1470	FBgn0265419	lncRNA:CR44331	long non-coding RNA:CR44331	9	5	14	12	11	10		18	12	8	18	18	12		27	15	14	25	13	16
1471	FBti0019326	Doc{}1247	NA	0	0	0	0	0	0		0	0	0	0	0	0		0	0	0	0	0	0
1472	FBgn0051125	CG31125	NA	405	410	503	595	482	546		457	486	607	483	493	546		618	433	400	444	446	432
1473	FBgn0039829	CG15561	NA	136	124	104	150	95	129		128	140	140	134	126	136		155	113	138	128	152	134
1474	FBgn0010328	woc	without children	10252	8084	8009	9638	7988	8225		8109	8367	12070	8583	9101	8668		9269	5795	7365	7353	6924	7183
1475	FBgn0038515	CG5823	NA	1069	874	1010	1114	967	1138		1015	921	1457	995	1009	1027		1283	858	864	892	1119	1060
1476	FBgn0039776	PH4Œ±EFB	prolyl-4-hydroxylase-alpha EFB	2198	1735	1728	2097	2038	1681		2009	1795	2324	1924	2274	1972		2263	1397	1443	1591	1726	1602
1477	FBgn0019957	ND-42	NADH dehydrogenase (ubiquinone) 42 kDa subunit	2032	1992	1888	2332	1845	2499		1809	2036	2803	2060	1978	2103		2692	2094	2250	1891	2338	2699
1478	FBgn0000150	awd	abnormal wing discs	15365	19711	19782	20594	17067	19431		16548	20051	17426	17542	17739	20046		20787	12512	13731	14320	17691	16305
1479	FBgn0038047	CG5245	NA	91	80	97	84	69	70		63	46	87	63	66	67		70	33	83	49	57	111
1480	FBgn0002645	Map205	Microtubule-associated protein 205	13355	9684	9820	11503	11556	11270		10410	10079	14342	10593	11593	10920		13349	8909	10760	10307	10315	10509
1481	FBgn0004436	Ubc6	Ubiquitin conjugating enzyme 6	4005	3346	3426	4067	3665	4025		3132	3277	5568	3539	3497	3619		4351	2956	3174	3247	3254	3528
1482	FBgn0069242	eca	eclair	1446	1381	1328	1616	1536	1568		1546	1642	1800	1424	1510	1773		2414	1653	1703	1735	1859	2030
1483	FBgn0263388	lncRNA:CR43440	long non-coding RNA:CR43440	3	0	0	1	1	0		0	1	0	0	0	0		0	1	2	0	0	3
1484	FBgn0267722	asRNA:CR46055	antisense RNA:CR46055	6	3	6	8	6	13		6	15	10	3	6	3		7	3	3	4	4	0
1485	FBgn0083946	lobo	lost boys	40	25	27	20	18	12		20	24	43	18	23	28		27	10	15	10	28	16
1486	FBgn0038381	EndoU	Endoribonuclease U-specific	522	651	629	699	479	759		526	767	994	601	581	772		641	524	514	428	580	657
1487	FBgn0051373	CG31373	NA	15	14	29	21	10	26		12	13	15	14	25	23		41	37	25	21	25	31
1488	FBgn0025821	I-t	inhibitor-t	8	0	0	2	0	0		0	0	0	0	0	3		0	0	0	0	0	4
1489	FBgn0044823	Spec2	Spec2	504	432	401	587	492	416		469	456	698	510	575	558		718	460	467	455	487	468
1490	FBti0062454	INE-1{}4393	NA	0	0	0	0	0	0		0	0	0	0	0	0		0	0	0	2	0	0
1491	FBgn0086061	snoRNA:Or-CD8	NA	1	1	0	5	3	16		0	6	5	7	2	3		1	2	4	1	1	7
1492	FBgn0039472	CG17192	NA	0	0	0	0	0	0		0	0	0	0	0	0		0	1	0	0	0	0
1493	FBgn0040687	CG14645	NA	0	0	0	0	0	0		0	0	0	0	0	0		0	0	0	0	0	0
1494	FBgn0038188	Art9	Arginine methyltransferase 9	0	0	1	3	0	0		0	0	3	5	0	1		0	0	0	0	0	0
1495	FBgn0038575	CG7208	NA	33	6	3	5	1	9		4	7	8	3	11	3		10	7	20	11	8	26
1496	FBgn0053108	CG33108	NA	202	214	154	246	177	219		219	224	274	236	257	228		346	177	207	218	256	214
1497	FBgn0051174	CG31174	NA	37	16	18	13	12	8		16	12	44	9	21	13		20	20	11	20	50	18
1498	FBgn0267810	asRNA:CR46135	antisense RNA:CR46135	24	10	10	3	25	45		13	21	39	15	23	16		34	16	16	21	20	18
1499	FBgn0039059	CG13829	NA	2	0	0	0	1	0		0	1	3	0	0	1		1	1	0	2	0	0
1500	FBgn0001280	janA	janus A	1031	856	916	1067	858	1079		936	1249	1235	992	1034	1213		1335	826	911	913	1079	1048
1501	FBgn0016917	Stat92E	Signal-transducer and activator of transcription protein at 92E	4298	3235	3712	4017	3598	4103		3312	3717	5905	3719	4012	3967		5253	3751	4224	3802	4339	4621
1502	FBgn0051087	CG31087	NA	0	0	0	26	0	2		0	0	0	0	3	0		5	4	4	18	77	34
1503	FBgn0039339	CG5116	NA	10	4	8	10	9	3		13	8	14	7	4	8		7	5	9	8	10	6
1504	FBti0061896	INE-1{}3835	NA	0	0	0	0	0	0		0	0	0	0	0	0		0	0	0	0	0	0
1505	FBgn0038038	Sccpdh2	Saccheropin dehydrogenase 2	563	419	526	642	422	620		497	536	789	639	608	583		777	462	520	510	666	700
1506	FBgn0267953	lncRNA:CR46233	long non-coding RNA:CR46233	0	0	3	0	0	0		0	0	1	0	0	0		3	0	2	0	0	0
1507	FBti0019282	Quasimodo{}1186	NA	0	0	0	0	0	0		0	0	0	0	0	0		0	0	0	0	0	0
1508	FBgn0039040	CG13833	NA	1	0	1	0	0	0		5	2	1	2	4	3		39	3	0	1	5	1
1509	FBgn0038250	CG3505	NA	76	17	64	58	31	58		32	52	107	31	87	65		113	47	123	102	161	93
1510	FBgn0039039	lmd	lame duck	2	1	0	0	5	3		6	0	0	1	1	0		4	2	0	3	0	4
1511	FBgn0038056	CG5961	NA	210	162	184	250	172	226		237	236	263	272	238	215		389	336	269	243	292	356
1512	FBti0063801	gypsy4{}5740	NA	0	0	0	0	0	0		0	0	0	0	0	0		0	0	0	0	0	0
1513	FBti0062520	INE-1{}4459	NA	0	0	0	0	0	0		0	0	0	0	0	0		0	0	0	0	0	0
1514	FBgn0038676	CG6026	NA	68	122	71	88	73	126		122	253	368	145	113	199		52	23	51	14	55	9
1515	FBgn0262367	mir-13b-1	mir-13b-1 stem loop	0	0	0	0	0	0		0	0	0	0	0	0		0	0	0	0	0	0
1516	FBgn0083039	snoRNA:Œ®18S-301	snoRNA:Œ®18S-301	3	0	5	1	2	4		2	7	5	2	1	2		2	1	2	4	0	0
1517	FBgn0039009	CG13842	NA	3	8	3	5	3	2		7	2	9	0	1	5		0	5	20	1	1	15
1518	FBti0019425	flea{}1415	NA	0	0	0	0	0	0		0	0	0	0	0	0		0	0	0	0	0	0
1519	FBgn0004118	nAChRŒ≤2	nicotinic Acetylcholine Receptor Œ≤2	1121	810	983	966	1029	1129		1116	878	1438	1003	1298	865		1901	1229	1240	1499	1373	1420
1520	FBgn0038001	CG17404	NA	0	0	0	0	0	0		0	0	0	0	0	0		0	0	0	0	0	0
1521	FBgn0026190	PH4Œ±MP	prolyl-4-hydroxylase-alpha MP	62	69	81	101	188	91		27	29	41	50	46	61		190	33	154	129	80	56
1522	FBgn0051050	CG31050	NA	5	0	0	0	0	0		2	0	0	0	0	0		1	0	0	0	0	2
1523	FBti0060383	INE-1{}2322	NA	0	0	0	0	0	0		0	0	0	0	0	0		0	0	1	0	0	0
1524	FBgn0003889	Œ≤Tub85D	Œ≤-Tubulin at 85D	344	63	48	126	95	95		100	86	103	98	166	84		194	78	128	136	117	126
1525	FBti0063766	INE-1{}5705	NA	0	0	0	0	0	0		0	0	0	0	0	0		0	0	0	0	0	0
1526	FBgn0051550	CG31550	NA	2399	2063	2223	2556	2153	1968		2514	2429	2867	2398	2820	2697		3479	2467	2183	2593	2660	2832
1527	FBgn0038356	CG12784	NA	0	0	0	0	0	0		0	0	1	0	3	0		0	2	0	0	0	2
1528	FBgn0038069	CG11608	NA	3	4	0	5	0	4		0	4	7	0	0	0		0	0	16	0	0	10
1529	FBti0062420	Bari2{}4359	NA	0	0	0	0	0	0		1	0	0	0	0	1		0	1	0	0	0	0
1530	FBgn0262006	CG42824	NA	0	0	0	0	0	0		0	0	0	0	0	0		0	0	0	0	0	1
1531	NA	NA	NA	0	0	0	0	0	0		0	0	0	0	0	0		0	0	0	0	0	0
1532	FBgn0027865	Tsp96F	Tetraspanin 96F	2067	1668	1786	2004	2014	2246		1851	1790	3040	1870	2087	2016		2679	1861	1816	1792	1883	2111
1533	FBgn0266451	fau	fau	0	0	0	0	0	0		0	0	0	0	0	0		0	0	0	0	0	5
1534	FBti0019395	H{}1380	NA	0	0	0	0	0	0		0	0	0	0	1	0		1	0	0	0	0	1
1535	FBgn0262223	mir-994	mir-994 stem loop	0	0	0	0	0	0		0	0	0	0	0	0		0	0	0	0	0	0
1536	FBti0061757	gypsy{}3696	NA	0	0	0	0	0	0		0	0	0	0	0	0		0	0	0	0	0	0
1537	FBti0061079	INE-1{}3018	NA	0	0	0	0	0	0		0	0	0	0	0	0		0	0	0	0	0	0
1538	NA	NA	NA	0	0	0	0	0	0		0	0	0	0	0	0		0	0	0	0	0	0
1539	FBgn0286507	vrs	versager	65	3	2	6	2	6		1	1	3	2	24	10		11	10	17	5	0	15
1540	FBgn0037672	sage	salivary gland-expressed bHLH	87	91	69	115	100	92		103	90	157	121	123	99		102	76	100	77	84	92
1541	FBgn0038846	CG5697	NA	3	11	3	6	47	0		12	12	4	6	4	13		4	0	4	0	1	6
1542	FBgn0051167	tRNA:Ser-GCT-1-1	transfer RNA:Serine-GCT 1-1	0	0	0	0	0	0		0	0	0	0	0	0		0	0	0	0	0	0
1543	FBgn0038371	Pbp45	PSEA-binding protein 45kD	87	85	96	148	158	98		97	140	143	143	136	136		187	125	114	115	121	117
1544	FBgn0287587	CG46457	NA	1	0	0	0	0	0		0	0	0	0	0	0		0	0	0	0	0	0
1545	FBti0019363	roo{}1348	NA	0	0	0	0	0	0		0	0	0	0	0	0		0	0	0	0	0	0
1546	FBgn0045471	Gr92a	Gustatory receptor 92a	0	0	0	0	0	0		0	0	0	0	0	0		0	0	0	0	0	0
1547	FBgn0039771	Osi23	Osiris 23	1	3	0	2	0	0		1	2	20	0	0	0		0	0	5	0	0	1
1548	FBgn0039544	CG12877	NA	783	755	749	811	698	741		764	832	1071	778	848	799		1093	775	835	781	867	856
1549	FBgn0051568	tRNA:Ala-AGC-2-6	transfer RNA:Alanine-AGC 2-6	0	0	0	0	0	0		0	0	0	0	0	0		0	0	0	0	0	0
1550	FBgn0263750	CG43675	NA	5	1	2	6	2	7		5	2	5	1	3	14		4	11	4	5	6	9
1551	FBgn0039846	PNPase	Polynucleotide phosphorylase	527	527	550	610	514	671		526	533	714	578	599	525		653	475	498	466	514	562
1552	FBgn0010247	Parp	Poly-(ADP-ribose) polymerase	2538	2343	2462	2463	2282	2799		2023	1975	3277	2343	2214	2240		2461	1861	2246	1931	2309	2015
1553	FBgn0261380	mRpL37	mitochondrial ribosomal protein L37	562	487	543	609	490	639		437	594	715	581	589	630		698	540	522	512	575	789
1554	FBgn0037762	eloF	elongase F	2	0	0	0	0	0		3	2	4	0	5	2		3	2	4	1	4	3
1555	FBgn0266748	lncRNA:CR45221	long non-coding RNA:CR45221	0	1	0	0	1	0		0	0	0	0	0	0		0	0	1	2	0	1
1556	FBgn0038285	CG6974	NA	1	0	0	0	0	0		0	1	2	1	0	0		0	0	1	0	0	4
1557	FBgn0039576	UQCR-14L	Ubiquinol-cytochrome c reductase 14 kDa subunit-like	6	0	0	0	0	0		0	0	0	0	1	0		0	0	0	2	0	0
1558	FBgn0040588	CG13841	NA	0	0	1	0	0	1		6	5	2	1	4	1		1	2	1	1	5	1
1559	FBgn0039085	Ugt303B3	UDP-glycosyltransferase family 303 member B3	2	0	0	2	1	2		0	0	0	0	0	4		0	0	0	0	1	6
1560	NA	NA	NA	0	0	0	0	0	0		0	0	0	0	0	0		0	0	0	0	0	0
1561	FBgn0051436	CG31436	NA	72	24	37	53	52	34		49	28	34	66	65	30		38	28	32	52	51	43
1562	FBgn0037703	Kdm3	Lysine demethylase 3	765	704	751	746	755	707		760	749	1012	745	890	831		826	596	702	738	636	806
1563	FBgn0039128	CG13599	NA	193	231	244	236	171	308		165	222	294	205	173	187		277	209	174	181	182	215
1564	FBgn0266181	lncRNA:CRG	CASK regulatory gene	0	0	0	0	0	0		0	0	0	0	0	0		0	0	0	0	0	0
1565	NA	NA	NA	0	0	0	0	0	0		0	0	0	0	0	0		0	0	0	0	0	0
1566	FBgn0040208	Kat60	Katanin 60	1784	1783	1723	2207	1808	1978		1879	1931	2593	2053	2033	2020		2517	1559	1849	1882	1778	1832
1567	FBti0059724	Dm88{}1663	NA	0	7	14	3	3	2		4	7	2	5	2	0		18	30	13	8	13	20
1568	FBti0060426	INE-1{}2365	NA	0	0	0	0	0	0		0	0	0	0	0	0		0	0	1	0	1	0
1569	FBti0019390	412{}1375	NA	0	0	0	0	0	0		0	0	0	0	0	0		0	0	0	0	0	0
1570	FBgn0266405	CG45045	NA	1	6	18	6	7	9		1	9	2	9	6	1		14	9	18	9	13	4
1571	FBgn0039252	CG11771	NA	1286	1007	969	1338	1035	1287		1020	1165	1648	1251	1145	1223		1513	1242	1167	1072	1249	1376
1572	FBti0019384	blood{}1369	NA	0	0	0	0	0	0		0	0	0	0	0	0		0	0	0	0	0	0
1573	NA	NA	NA	0	0	0	0	0	2		0	0	0	0	0	0		0	0	0	0	0	0
1574	FBgn0038654	CG14298	NA	3	7	12	1	4	2		10	7	7	8	2	10		35	28	19	29	22	36
1575	FBti0019393	roo{}1378	NA	0	0	0	0	0	0		0	0	2	0	0	0		1	0	0	1	0	1
1576	FBgn0004369	Ptp99A	Protein tyrosine phosphatase 99A	6910	4222	5049	6105	5514	5066		5799	4972	7239	5553	6620	5476		8319	5986	6310	6378	6034	6889
1577	FBgn0039438	TwdlO	TweedleO	0	0	0	0	0	0		0	0	0	0	0	0		0	1	6	0	0	0
1578	FBgn0000591	E(spl)m8-HLH	Enhancer of split m8, helix-loop-helix	257	369	591	614	499	415		360	474	449	470	390	608		374	205	254	296	388	250
1579	FBti0019364	copia{}1349	NA	0	0	0	0	0	0		0	0	0	0	1	0		0	0	0	0	0	0
1580	FBgn0014869	Pglym78	Phosphoglyceromutase 78	1793	1931	2336	2242	1497	2985		1877	2193	3580	2520	2065	2024		6001	7209	5779	3634	5713	9570
1581	FBgn0262167	ana1	anastral spindle 1	1340	1120	1167	1430	1013	1270		957	1107	1623	1105	1162	1158		1631	1360	1408	1138	1258	1541
1582	FBgn0051460	CG31460	NA	6	2	6	4	7	4		8	2	5	3	6	4		2	2	3	4	2	0
1583	FBgn0002632	E(spl)m6-BFM	Enhancer of split m6, Bearded family member	161	210	193	260	243	200		219	159	265	233	253	221		304	229	171	205	212	276
1584	FBgn0039145	CG6000	NA	1	0	3	0	1	4		2	0	1	0	2	0		3	0	0	1	0	1
1585	FBti0019376	jockey{}1361	NA	1	0	0	0	0	0		0	0	0	0	0	0		0	0	0	0	0	0
1586	FBgn0037978	KLHL18	Kelch like family member 18	887	795	825	928	840	931		845	909	1136	862	991	902		1168	813	847	855	853	997
1587	NA	NA	NA	0	0	0	0	0	0		0	0	0	0	0	0		0	0	0	0	0	0
1588	FBgn0037359	MED27	Mediator complex subunit 27	520	467	489	495	454	502		394	436	600	406	445	444		481	303	391	358	396	329
1589	FBgn0038211	CG9649	NA	0	0	0	0	0	0		0	0	0	0	0	0		0	0	1	0	2	2
1590	FBti0063825	INE-1{}5764	NA	0	0	0	0	0	0		0	0	0	0	0	0		0	0	0	0	0	0
1591	FBgn0037420	CG15597	NA	0	0	0	0	2	2		0	0	0	0	0	0		97	2	57	14	8	28
1592	FBgn0266256	lncRNA:CR44951	long non-coding RNA:CR44951	8	1	4	1	6	6		5	0	16	0	2	4		18	6	5	7	6	3
1593	FBgn0039488	CG6066	NA	458	452	467	609	471	481		470	545	606	473	554	579		563	398	449	406	536	531
1594	FBgn0038181	CG9297	NA	26	14	19	26	35	87		13	27	68	17	16	42		126	622	252	260	243	624
1595	FBgn0039234	Nct	Nicastrin	3212	2641	2719	3190	2920	3062		2807	2595	3888	2658	2779	2910		3017	1914	2117	2284	2383	2380
1596	FBgn0051071	tRNA:Gln-TTG-1-2	transfer RNA:Glutamine-TTG 1-2	0	0	0	0	0	0		0	1	0	0	0	0		0	0	0	0	0	0
1597	FBgn0039747	AdoR	Adenosine receptor	17	28	37	27	17	26		12	32	29	29	32	20		107	68	67	64	52	96
1598	FBti0020296	rooA{}1191	NA	0	0	0	2	2	0		1	1	0	0	0	0		0	0	0	0	0	2
1599	FBgn0038202	CG12402	NA	1662	1083	1313	1309	1225	1286		1621	1339	2063	1502	1730	1303		2423	1389	1449	1824	1718	1462
1600	FBgn0038597	CG8064	NA	871	708	770	1041	715	973		750	837	1320	893	802	871		989	679	764	820	772	884
1601	FBgn0037415	Osi8	Osiris 8	0	0	0	0	0	0		3	0	4	0	0	0		1	0	0	1	0	0
1602	FBgn0038237	Pde6	Phosphodiesterase 6	938	479	618	681	653	605		718	609	1090	766	912	625		1412	1471	1298	1000	1043	1664
1603	FBgn0010113	hdc	headcase	39177	22822	27440	32266	27937	29785		30488	22831	39354	29376	35789	24968		49812	39366	40631	34348	38687	37915
1604	FBgn0039743	Jasper	JIL-1 anchoring and stabilizing protein	2797	2674	2428	2954	2431	2878		2680	2954	3632	2727	2763	2722		3302	1985	2462	2457	2646	2814
1605	FBgn0038083	Ugt37A3	UDP-glycosyltransferase family 37 member A3	0	2	0	14	1	0		5	0	4	4	30	4		7	11	11	1	5	4
1606	FBgn0038972	CG7054	NA	99	75	155	114	87	136		78	106	137	109	73	139		251	243	223	170	279	355
1607	FBgn0027620	Acf	ATP-dependent chromatin assembly factor large subunit	3373	2563	2814	3018	2711	2786		2949	2907	3888	3159	3210	2974		5050	3248	4335	3631	3795	4060
1608	FBgn0039371	CG4960	NA	4	0	0	0	0	0		0	3	3	0	0	3		1	0	0	4	0	1
1609	FBgn0039170	CG13609	NA	114	73	124	96	128	117		115	91	143	100	79	77		148	145	100	136	94	110
1610	FBgn0039759	CG9733	NA	10	50	36	43	29	35		23	21	31	24	25	36		12	6	2	20	12	14
1611	FBgn0051467	CG31467	NA	133	114	105	135	133	91		92	98	200	127	138	106		219	111	126	122	134	108
1612	NA	NA	NA	0	0	0	0	0	0		0	0	0	0	0	0		0	0	0	0	0	0
1613	FBti0061901	INE-1{}3840	NA	0	0	1	0	0	0		0	0	0	0	0	0		3	0	0	0	0	0
1614	FBgn0267122	lncRNA:CR45562	long non-coding RNA:CR45562	1	0	0	2	0	0		0	0	0	1	3	0		0	0	0	0	0	0
1615	FBgn0002441	l(3)mbt	lethal (3) malignant brain tumor	1931	1443	1581	1757	1445	1664		1314	1560	2084	1390	1485	1625		2217	1599	1894	1604	1565	2024
1616	FBgn0265146	CG44215	NA	1	1	0	0	0	0		0	0	6	0	0	0		0	0	3	2	0	0
1617	FBgn0014141	cher	cheerio	3077	2519	2990	3941	1933	3596		2149	3328	5106	2880	2725	3576		5342	6952	6458	5929	5613	9027
1618	FBgn0038251	Hexim	Hexamethylene bisacetamide inducible	692	700	662	728	555	713		575	681	941	655	739	832		818	530	616	554	704	607
1619	FBti0061829	Tc3{}3768	NA	1	2	0	2	1	4		3	0	2	1	1	2		1	4	0	0	0	4
1620	FBgn0025457	Bub3	Bub3	2956	2746	3007	3149	2687	3564		2477	2871	4027	2918	2604	2721		3308	2350	2656	2369	2675	2625
1621	FBgn0037970	GC2	Glutamate Carrier 2	0	0	0	0	0	0		0	0	0	0	0	0		0	0	0	0	0	0
1622	FBgn0037653	Iru	Iruka	997	918	1005	1107	950	944		889	1026	1402	1012	1047	1141		1459	1052	1081	1096	1106	1135
1623	FBgn0266371	asRNA:CR45015	antisense RNA:CR45015	0	0	0	0	0	0		0	0	0	0	0	0		0	0	0	0	0	0
1624	FBti0063107	INE-1{}5046	NA	0	0	0	0	0	0		0	0	0	0	0	0		0	0	0	0	0	0
1625	FBgn0263651	lncRNA:CR43642	long non-coding RNA:CR43642	0	0	0	0	2	0		0	1	4	1	0	1		0	1	7	2	3	0
1626	FBti0020375	invader1{}1341	NA	0	0	0	0	0	0		0	0	0	0	0	0		0	0	0	0	0	0
1627	FBgn0038190	CG9926	NA	0	0	0	0	0	0		3	0	1	1	0	0		3	4	0	0	0	3
1628	FBgn0051418	CG31418	NA	0	0	0	0	0	0		0	0	0	0	0	0		0	0	0	0	0	0
1629	FBgn0051265	CG31265	NA	0	0	0	0	0	0		1	0	0	1	0	0		1	0	0	0	0	0
1630	FBgn0038315	CG14866	NA	9	8	2	2	0	1		19	21	33	4	15	8		1	4	9	9	8	8
1631	FBti0062504	INE-1{}4443	NA	0	0	0	0	0	0		0	0	0	0	0	0		0	0	0	0	0	0
1632	FBgn0004185	snRNA:U1:95Ca	small nuclear RNA U1 at 95C a	4	2	2	0	0	10		2	3	2	1	1	0		15	6	2	6	4	7
1633	FBgn0038261	CG14856	NA	25	12	5	18	11	8		5	14	19	11	13	17		11	11	11	15	25	30
1634	FBti0019341	297{}1269	NA	0	0	0	0	0	0		0	0	0	0	0	0		0	0	0	0	0	0
1635	FBgn0063261	CG31275	NA	7	0	0	0	0	0		0	0	0	0	4	6		1	0	0	0	0	0
1636	FBgn0038150	yellow-e3	yellow-e3	16	24	33	29	5	44		16	50	82	29	20	44		4	4	31	15	27	12
1637	FBgn0039593	Sid	Stress induced DNase	32	28	73	53	55	41		38	53	96	48	105	155		59	6	25	61	82	9
1638	FBgn0038391	GATAe	GATAe	1	0	2	22	0	6		0	0	3	3	8	4		6	3	2	8	51	23
1639	FBti0060455	INE-1{}2394	NA	0	0	0	0	0	0		0	0	0	0	0	0		0	0	0	0	0	0
1640	FBti0062885	INE-1{}4824	NA	0	0	0	0	0	0		0	0	0	0	0	0		0	0	0	0	0	0
1641	FBti0063789	INE-1{}5728	NA	0	0	0	0	0	0		0	0	0	0	0	0		0	0	0	0	0	0
1642	FBgn0039321	CG10550	NA	53	42	77	63	31	63		76	93	140	102	93	72		252	257	275	164	240	423
1643	FBgn0266227	lncRNA:CR44922	long non-coding RNA:CR44922	247	202	244	239	147	311		195	202	636	265	251	153		163	192	155	99	141	246
1644	FBgn0051198	CG31198	NA	0	5	0	203	3	12		0	0	7	0	7	3		2	1	15	6	4	2
1645	FBgn0026399	Or85e	Odorant receptor 85e	0	1	0	0	0	0		0	0	0	0	2	0		0	1	0	0	0	0
1646	FBgn0039645	CG11898	NA	4	0	0	1	2	0		0	2	2	4	4	1		7	5	8	2	2	9
1647	FBgn0039187	CG6454	NA	1624	1301	1310	1569	1480	1332		1425	1555	1974	1553	1673	1615		2291	1591	1366	1630	1763	1745
1648	FBgn0037304	CG1113	NA	2	6	7	6	8	0		12	11	5	2	12	6		40	21	24	39	28	26
1649	FBgn0037913	fabp	fatty acid binding protein	13109	12647	13510	14507	11394	12459		12518	13129	14454	13033	13275	13384		11511	7111	8761	9255	10711	9227
1650	FBgn0039367	CG17197	NA	0	0	0	0	0	0		0	0	0	0	0	0		0	0	0	0	0	0
1651	FBgn0082978	snoRNA:Œ®28S-3091b	snoRNA:Œ®28S-3091b	3	0	6	1	0	5		2	2	0	4	2	1		3	0	1	1	3	12
1652	FBgn0039079	Ir94g	Ionotropic receptor 94g	0	0	0	0	0	0		0	0	0	0	0	0		0	0	0	0	0	0
1653	FBgn0086664	snoRNA:Œ®28S-2149	snoRNA:Œ®28S-2149	1	4	7	4	1	0		0	3	0	5	3	5		4	0	1	1	4	0
1654	FBgn0264829	CG44037	NA	1	0	0	0	0	0		1	0	0	2	3	3		4	1	0	1	3	2
1655	FBgn0261552	ps	pasilla	1594	1153	1392	1478	980	1797		1149	1525	3297	1797	1680	1612		3412	4226	3503	2677	3450	5363
1656	FBgn0051294	CG31294	NA	14	0	0	1	0	0		0	0	1	0	3	2		1	0	0	0	0	1
1657	FBgn0038897	CG5849	NA	22	18	27	16	27	8		19	20	19	13	50	33		14	6	7	4	13	10
1658	FBgn0037836	CG14692	NA	17	17	25	15	9	6		12	13	14	13	23	15		40	34	40	37	40	66
1659	FBgn0266581	pit	pitchoune	1671	1486	1386	1814	1379	1696		1380	1498	2242	1458	1420	1572		2033	1316	1580	1419	1462	1742
1660	FBgn0266393	CR45033	NA	0	0	0	0	0	0		0	0	0	0	0	0		0	0	0	0	0	0
1661	FBgn0037856	Leash	Leash	1003	791	875	1095	1079	1022		815	998	1317	910	986	1144		1230	737	806	892	840	840
1662	FBgn0038947	Sar1	Secretion-associated Ras-related 1	4719	4408	4406	5409	4643	5098		4507	4707	6422	4691	4572	4852		5264	3394	3852	3951	4509	4142
1663	FBgn0267650	pre-mod(mdg4)-AA	NA	0	0	0	0	0	0		0	0	0	0	0	0		0	0	0	0	0	0
1664	FBgn0039849	CG11334	NA	982	1024	984	1213	929	1173		789	1099	1499	999	1037	1144		1143	869	958	870	949	957
1665	NA	NA	NA	0	0	0	0	0	0		0	0	0	0	0	0		0	0	0	0	0	0
1666	FBgn0016123	Alp4	Alkaline phosphatase 4	94	98	89	914	47	157		91	74	216	129	97	98		197	216	263	134	216	298
1667	FBgn0038318	CG6236	NA	2314	1761	2016	2284	1823	2226		2013	2083	3395	2108	2328	2244		3194	2254	2175	2375	2528	2504
1668	FBgn0015032	Cyp4c3	Cytochrome P450 4c3	4	2	0	1	3	0		0	4	0	0	4	1		19	1	3	3	1	8
1669	FBgn0039559	NSD	Nuclear receptor binding SET domain protein	2536	2029	1990	2421	1912	2212		2294	2225	3212	2244	2414	2315		2886	2009	2217	2041	2231	2341
1670	FBgn0264426	CG43844	NA	75	35	38	73	45	60		38	34	54	48	48	46		36	20	15	19	22	28
1671	FBgn0037370	CG1236	NA	784	867	827	1023	895	1120		940	1050	1292	929	1389	1077		1167	689	771	812	858	947
1672	FBgn0038691	CG5250	NA	4	0	0	0	0	0		2	0	0	0	0	0		2	0	1	0	0	0
1673	FBgn0037835	CG14687	NA	822	604	733	850	1182	517		988	516	459	574	853	902		441	267	608	282	495	371
1674	FBgn0027493	AdSS	Adenylosuccinate Synthetase	2241	2285	2099	2599	2060	2434		2248	2471	3387	2404	2342	2479		4207	3508	3287	3001	3515	4312
1675	FBgn0267956	lncRNA:CR46236	long non-coding RNA:CR46236	0	0	0	0	0	0		0	0	0	0	3	0		0	2	1	0	0	1
1676	FBgn0010015	CanA1	Calcineurin A1	45	31	60	66	31	95		44	44	109	65	32	47		50	31	42	88	48	78
1677	FBgn0261053	Cad86C	Cadherin 86C	875	1117	895	1170	983	1101		601	1330	1315	863	782	1487		609	386	585	456	605	611
1678	FBgn0037801	CG3999	NA	12	7	4	18	38	19		15	16	43	26	114	29		179	47	36	146	49	32
1679	FBgn0051130	tRNA:Leu-TAA-4-1	transfer RNA:Leucine-TAA 4-1	0	0	0	0	1	0		0	0	0	0	6	2		0	0	0	1	0	0
1680	FBti0063833	INE-1{}5772	NA	0	0	0	0	0	0		0	0	0	0	0	0		0	0	0	0	0	0
1681	FBgn0267563	lncRNA:CR45903	long non-coding RNA:CR45903	0	0	0	0	0	4		0	1	0	0	4	3		0	3	3	2	0	5
1682	FBgn0051451	lncRNA:CR31451	long non-coding RNA::CR31451	3087	1993	2198	2867	2456	2402		2765	2232	4280	2827	3343	2350		5410	4295	4130	3980	3979	4768
1683	FBgn0038256	CG7530	NA	688	521	610	744	427	777		647	784	1142	784	701	778		788	536	751	624	647	737
1684	FBgn0038549	Nnk	Nicknack	234	176	232	241	227	201		230	205	258	214	268	214		419	277	260	261	252	292
1685	FBgn0004087	Dhfr	Dihydrofolate reductase	208	330	331	357	252	342		264	326	332	283	325	361		391	229	277	248	270	328
1686	FBti0061732	INE-1{}3671	NA	0	0	0	0	0	0		0	0	0	0	0	0		0	0	0	0	0	0
1687	FBgn0053339	CG33339	NA	3	0	0	0	0	0		0	4	1	0	0	0		0	0	0	1	0	0
1688	FBgn0011282	Obp84a	Odorant-binding protein 84a	0	5	6	1	1	9		2	1	8	2	0	4		4	3	2	7	1	0
1689	FBgn0051578	tRNA:Pro-TGG-1-4	transfer RNA:Proline-TGG 1-4	0	1	1	0	0	0		0	1	0	1	2	2		3	1	0	0	0	1
1690	FBgn0038613	Vha100-4	Vacuolar H[+] ATPase 100kD subunit 4	0	0	0	0	1	0		0	15	18	0	0	0		0	1	14	1	0	3
1691	FBgn0037472	CG10098	NA	3578	2934	3020	3430	3440	3180		3692	3165	4119	3370	3919	3298		4421	2155	2611	3127	3086	2579
1692	FBgn0026162	tRNA:Lys-TTT-2-1	transfer RNA:Lysine-TTT 2-1	0	0	0	0	2	0		0	0	0	0	0	0		0	0	0	0	0	0
1693	FBgn0260962	pic	piccolo	4253	3608	3572	4282	3644	4489		3454	3745	5556	3949	3829	3846		4356	3023	3846	3373	3448	3733
1694	FBgn0037684	Srr	Serine racemase	20	9	7	10	8	11		7	13	33	19	53	11		22	8	43	6	28	20
1695	FBgn0038722	Nup58	Nucleoporin 58kD	812	787	770	899	787	829		767	872	1172	882	903	861		1161	728	798	729	819	896
1696	FBgn0015574	Œ±-Est6	Œ±-Esterase-6	22	1	3	5	1	0		7	2	0	0	8	4		0	0	0	5	1	4
1697	FBgn0039777	Jon99Fii	Jonah 99Fii	0	0	0	0	0	20		12	12	51	43	21	719		1	7	1	1	25	0
1698	FBti0061835	G6{}3774	NA	0	0	0	0	0	0		0	0	0	0	0	0		0	0	0	0	0	0
1699	FBgn0261356	CG42633	NA	14	12	8	11	7	14		13	10	22	13	12	4		7	10	20	16	8	19
1700	FBgn0051475	myd	mayday	196	238	230	246	166	291		196	285	370	233	232	292		437	266	274	297	298	376
1701	FBgn0039738	Mgat2	Mannosyl (alpha-1,6-)-glycoprotein beta-1,2-N-acetylglucosaminyltransferase	2264	1983	1967	2254	2187	1941		2246	1955	2875	2236	2554	2076		3841	2781	2509	2739	2750	3248
1702	FBgn0039381	SppL	Signal peptide peptidase-like	2148	1779	2069	2177	2113	1917		1934	2063	2874	1951	2253	2204		2388	1434	1465	1687	1879	1643
1703	FBgn0051459	CG31459	NA	9	0	0	0	1	0		0	3	0	0	0	0		0	2	0	4	0	3
1704	FBgn0051068	CG31068	NA	527	212	188	363	175	267		244	252	410	230	284	243		385	225	468	327	307	428
1705	FBti0019289	S2{}1200	NA	0	0	0	0	0	0		0	0	0	0	0	1		0	0	0	0	0	0
1706	FBgn0037250	CG1074	NA	71	52	57	51	56	76		62	67	74	73	54	49		83	77	60	65	53	81
1707	FBti0059899	INE-1{}1838	NA	0	0	0	0	0	0		0	0	0	0	0	0		0	0	0	0	0	0
1708	FBgn0051155	Polr2G	RNA polymerase II subunit G	362	463	383	428	332	401		425	465	408	398	441	485		553	356	306	323	426	414
1709	FBgn0038750	CG4465	NA	5	0	0	6	0	4		0	0	4	0	3	0		2	0	0	0	1	6
1710	FBgn0027526	Ublcp1	Ubiquitin-like domain-containing C-terminal domain phosphatase 1	738	733	813	811	727	848		819	774	1007	851	690	740		981	609	583	748	765	685
1711	FBgn0039271	CG11839	NA	150	209	187	206	149	260		196	185	224	207	167	188		332	177	180	215	214	216
1712	FBgn0038749	Xport-A	exit protein of rhodopsin and TRP A	0	0	0	0	0	0		0	0	0	0	0	0		0	0	0	0	0	0
1713	FBgn0037607	CG8036	NA	7620	7103	7520	8569	6179	9977		6038	7708	11496	7682	6959	7935		9289	7860	8445	6667	8614	9822
1714	FBgn0037550	CG9667	NA	381	517	488	589	522	562		530	599	600	476	538	513		603	327	387	466	491	443
1715	FBti0019391	blood{}1376	NA	0	0	0	1	0	0		0	0	0	0	2	0		0	0	0	0	0	0
1716	FBgn0038693	unc79	uncoordinated 79	1927	1335	1613	1725	1325	1726		1681	1368	2724	1716	2038	1316		3568	3843	3347	2549	2755	4993
1717	FBgn0266448	CG45078	NA	4	2	8	14	4	7		1	1	6	3	4	17		32	47	16	73	70	105
1718	FBgn0037974	CG12224	NA	18	36	17	29	18	25		22	38	39	24	23	63		61	73	42	44	54	46
1719	FBgn0038877	CG3308	NA	820	811	811	950	830	1017		763	909	1241	947	983	893		2147	1962	1758	1626	1671	2213
1720	FBgn0039766	CG15536	NA	88	124	126	115	100	108		138	148	176	125	116	139		155	127	92	116	135	172
1721	FBgn0038106	CG7488	NA	340	283	333	316	304	382		312	335	469	365	340	290		494	349	408	314	398	496
1722	FBgn0003275	Polr2F	RNA polymerase II, I and III subunit F	989	1040	1098	1137	1009	917		1072	1118	1202	1077	1014	1122		1500	942	927	1017	1114	1137
1723	FBti0062172	invader4{}4111	NA	0	0	0	0	0	0		0	0	0	0	0	0		0	0	0	0	0	0
1724	FBgn0051215	tRNA:Ala-AGC-2-11	transfer RNA:Alanine-AGC 2-11	0	0	0	0	0	0		0	0	0	0	0	0		0	0	0	0	0	0
1725	FBgn0262459	mir-34	mir-34 stem loop	0	0	0	0	0	0		0	0	0	0	0	0		0	0	0	0	0	0
1726	FBti0059879	INE-1{}1818	NA	0	0	0	0	0	0		0	0	0	0	0	0		0	0	0	0	0	0
1727	FBti0063818	G5A{}5757	NA	0	0	0	0	0	0		0	0	0	0	0	0		0	0	0	0	0	0
1728	FBgn0085312	CG34283	NA	14	0	1	5	2	6		4	5	6	7	0	9		7	3	21	1	5	7
1729	FBgn0262722	lncRNA:CR43166	long non-coding RNA:CR43166	0	0	0	2	0	9		1	2	5	1	2	1		1	2	1	5	5	1
1730	FBgn0038045	NANS	N-acetylneuraminic acid synthase	241	185	179	248	199	234		172	204	272	228	185	213		295	267	292	213	263	273
1731	FBgn0037408	NPFR	Neuropeptide F receptor	409	222	240	350	230	335		334	344	413	392	426	280		578	370	366	445	410	525
1732	FBgn0038407	CG6126	NA	153	113	166	204	85	274		101	176	345	175	121	112		280	383	408	238	403	551
1733	FBgn0039644	rdog	red dog mine	518	377	267	533	308	375		357	409	578	379	417	364		868	740	926	677	722	1042
1734	FBgn0037819	Phyhd1	Phytanoyl-CoA dioxygenase domain containing 1	15	12	24	32	48	21		22	19	44	28	21	36		86	124	137	77	110	211
1735	FBgn0259831	CG34309	NA	2	1	5	1	1	0		2	1	3	0	1	1		0	0	5	0	1	5
1736	FBgn0037235	CG1103	NA	1051	1052	1002	1192	974	1114		897	1242	1319	1003	965	1347		903	518	610	724	742	585
1737	FBgn0261060	Sfp93F	Seminal fluid protein 93F	0	0	0	0	0	0		0	0	0	0	0	0		0	0	0	0	0	0
1738	FBti0059877	INE-1{}1816	NA	0	0	0	0	0	0		0	0	0	0	0	0		0	0	0	0	0	0
1739	FBgn0259237	CG42335	NA	5	2	0	9	1	1		0	3	3	1	0	0		0	7	24	3	1	4
1740	FBgn0038923	mRpL35	mitochondrial ribosomal protein L35	418	366	385	471	412	499		336	358	550	328	366	390		503	350	351	339	428	335
1741	FBgn0042710	Hex-t2	Hexokinase testis 2	15	0	0	1	0	0		2	0	0	2	2	5		0	0	2	3	0	2
1742	FBti0061921	INE-1{}3860	NA	0	0	0	0	0	0		0	0	0	0	0	0		0	0	0	0	0	0
1743	FBgn0037843	CG4511	NA	2405	2242	2317	2629	2401	2630		2049	2339	2791	2252	2166	2482		2743	2006	2087	2069	2114	2245
1744	FBti0059783	INE-1{}1722	NA	0	0	0	0	0	0		0	0	0	0	0	0		0	0	0	0	0	0
1745	FBgn0053208	Mical	Molecule interacting with CasL	15214	9560	9829	12259	12422	8683		14361	10486	12935	11001	15615	11699		10536	6590	10114	8133	8071	8592
1746	FBgn0087012	5-HT2A	5-hydroxytryptamine (serotonin) receptor 2A	78	65	77	75	80	109		63	72	94	88	99	63		136	122	123	123	136	125
1747	FBgn0038978	tHMG1	testis-enriched HMG-box-containing protein 1	38	0	2	8	4	0		1	1	7	0	5	7		5	1	0	7	0	12
1748	FBgn0051547	NKCC	sodium potassium chloride cotransporter	2642	1628	1651	2262	2060	1656		2157	1899	2178	1844	2047	1816		2019	1182	1341	1531	1394	1434
1749	FBgn0051391	CG31391	NA	35	9	7	18	11	13		7	16	27	9	8	13		22	14	13	14	15	14
1750	FBgn0040575	CG15922	NA	94	104	88	105	105	130		93	91	156	111	102	92		143	88	97	66	103	86
1751	FBgn0039154	Npc2f	Niemann-Pick type C-2f	41	20	16	41	19	17		19	18	38	21	27	27		71	17	22	35	49	103
1752	FBti0063112	INE-1{}5051	NA	0	0	0	0	0	1		2	1	1	0	0	0		0	0	0	0	0	0
1753	FBgn0038918	Qsox3	Quiescin sulfhydryl oxidase 3	0	0	1	5	1	0		0	0	0	0	0	0		0	0	0	2	0	0
1754	FBgn0038805	TFAM	mitochondrial transcription factor A	1381	1333	1492	1637	1303	1674		1294	1364	1922	1429	1358	1430		1720	1171	1306	1211	1426	1522
1755	FBgn0038481	CG17475	NA	0	0	0	0	0	0		0	0	0	0	0	0		0	0	1	2	0	0
1756	FBgn0051301	CG31301	NA	1948	1764	1741	1972	1728	2088		1965	2053	2471	1832	1936	1923		2170	1389	1469	1531	1646	1718
1757	FBgn0260722	lncRNA:CR42549	long non-coding RNA:CR42549	914	860	915	1045	926	887		770	767	1183	697	829	903		965	688	755	700	721	718
1758	FBgn0262538	CG43092	NA	2	1	3	1	0	7		2	0	0	1	0	4		0	0	0	0	2	2
1759	FBgn0038198	Npc2b	Niemann-Pick type C-2b	466	381	424	444	562	371		479	407	388	332	460	457		784	428	414	474	472	544
1760	FBgn0039296	Sil1	Sil1 nucleotide exchange factor	269	272	256	349	293	314		292	275	353	245	265	296		413	316	228	294	287	296
1761	FBgn0039344	CG4582	NA	8	2	7	2	3	3		1	5	6	6	3	5		5	0	5	6	7	7
1762	FBgn0037310	Tim17b1	Tim17b1	21	5	4	5	11	9		9	6	27	20	15	10		16	21	8	14	7	23
1763	FBgn0038435	Gyc89Da	Guanylyl cyclase at 89Da	31	15	20	19	14	13		14	25	17	11	17	17		9	10	10	31	11	9
1764	FBgn0286915	CR46415	NA	0	0	0	0	0	0		0	0	0	0	0	0		0	0	0	0	0	0
1765	FBgn0037683	CG18473	NA	18	9	3	22	6	33		6	11	14	7	21	10		11	13	27	18	24	29
1766	FBti0063716	INE-1{}5655	NA	0	0	0	0	0	0		0	0	0	0	0	0		0	0	0	0	0	0
1767	FBgn0000276	CecA1	Cecropin A1	2	12	102	2	11	10		0	5	2	1	1	3		6	2	3	3	27	1
1768	FBgn0037371	Sym	Symplekin	1773	1395	1485	1744	1478	1545		1466	1508	2082	1532	1505	1672		1946	1218	1303	1429	1392	1454
1769	FBgn0037345	PolZ2	DNA polymerase zeta subunit 2	64	56	78	81	74	102		71	55	107	57	96	81		189	146	143	95	149	157
1770	FBgn0270925	CG4836	NA	613	4	4	84	3	11		44	28	51	18	100	45		22	24	28	84	9	55
1771	FBgn0037614	TMEM216	Transmembrane protein 216	449	345	369	373	436	363		431	388	528	425	466	491		614	421	390	486	466	440
1772	FBgn0037525	CG17816	NA	6881	5122	5121	5673	5517	5790		6330	5483	9299	6395	7221	5923		10240	7819	7842	6714	7561	9631
1773	NA	NA	NA	0	0	0	0	0	0		0	0	0	0	0	0		0	0	0	0	0	0
1774	FBgn0038046	CG5641	NA	3017	2948	2929	3421	2932	3144		2911	2953	3665	2959	2977	2884		3299	1991	2377	2447	2650	2427
1775	FBgn0262542	CR43096	NA	0	0	0	0	0	0		0	0	0	0	0	0		0	0	0	0	0	0
1776	FBgn0266235	lncRNA:CR44930	long non-coding RNA:CR44930	4	2	0	7	5	10		1	4	3	4	6	6		8	6	6	9	4	6
1777	FBgn0266702	asRNA:CR45192	antisense RNA:CR45192	0	0	0	0	0	0		0	0	0	0	0	0		0	0	1	0	0	0
1778	FBgn0038761	CG17190	NA	38	29	24	38	15	71		28	35	62	50	36	21		120	175	130	82	117	238
1779	FBti0062095	INE-1{}4034	NA	0	0	0	0	0	0		0	0	0	0	0	0		0	0	0	0	0	0
1780	FBgn0051576	tRNA:Ala-AGC-2-10	transfer RNA:Alanine-AGC 2-10	0	0	0	0	0	0		0	0	0	0	0	0		0	0	0	0	0	0
1781	FBgn0038536	CG7655	NA	466	430	497	599	444	582		406	447	569	434	468	491		488	347	358	372	364	418
1782	FBgn0037330	mRpL44	mitochondrial ribosomal protein L44	835	711	779	900	655	808		733	780	1064	724	770	722		928	595	651	643	697	764
1783	FBgn0038348	AOX2	Aldehyde oxidase 2	0	1	1	2	6	7		3	0	2	0	7	5		24	6	19	9	9	34
1784	FBgn0259685	crb	crumbs	2159	2852	2343	2904	2677	2820		1483	2832	2872	1842	1827	3303		1504	812	1430	1080	1278	1169
1785	FBgn0051089	CG31089	NA	16	3	15	15	5	6		20	17	17	6	15	12		38	26	17	16	18	19
1786	FBgn0038946	rdhB	retinol dehydrogenase B	4	6	0	1	3	0		11	2	4	9	6	3		0	3	0	1	4	0
1787	FBgn0037533	CD98hc	CD98 heavy chain	9855	8679	8981	11114	7493	10874		9303	11017	14700	10994	9975	10612		13048	11326	10967	9177	10938	14185
1788	FBgn0037712	CG16789	NA	136	111	94	113	110	107		91	100	153	139	124	95		173	130	207	174	175	226
1789	FBgn0037487	thw	thawb	45	29	27	28	30	35		33	49	90	33	21	46		195	171	188	157	267	172
1790	FBti0019423	jockey{}1413	NA	0	0	0	0	0	0		0	0	0	0	0	0		0	0	0	0	0	0
1791	FBgn0038953	CG18596	NA	919	802	696	884	776	995		662	832	1120	776	797	889		1173	900	1034	916	900	1144
1792	FBgn0051390	MED7	Mediator complex subunit 7	879	882	925	1040	874	909		860	880	1154	822	919	900		1215	714	840	751	907	698
1793	FBgn0053483	CG33483	NA	3	0	0	1	3	3		1	1	0	0	0	0		3	0	0	1	0	0
1794	FBgn0038627	CG7694	NA	129	118	131	138	153	154		168	181	211	159	167	141		240	193	167	160	156	206
1795	FBgn0051528	CG31528	NA	217	164	227	194	231	128		246	161	191	225	270	225		348	218	128	229	197	167
1796	FBgn0027583	CG7601	NA	229	211	263	287	195	252		257	243	323	276	232	361		274	263	244	271	278	298
1797	FBgn0267202	lncRNA:CR45642	long non-coding RNA:CR45642	0	2	1	0	0	0		1	0	2	1	4	5		0	0	2	0	0	0
1798	FBgn0010040	GstD4	Glutathione S transferase D4	7	4	20	11	6	13		11	22	20	13	7	6		10	6	8	4	12	10
1799	FBti0062914	HMS-Beagle{}4853	NA	0	0	0	0	0	0		0	0	0	0	0	0		0	0	0	0	0	0
1800	FBgn0039632	Cul5	Cullin 5	2130	1752	1635	2080	1918	1819		1876	1821	2497	1855	2049	1898		2156	1411	1574	1606	1645	1642
1801	FBgn0037442	gzl	godzilla E3 ubiquitin protein ligase	2600	2121	2375	2770	2588	2241		2560	2283	3174	2382	2690	2470		3585	2618	2491	2702	2773	2917
1802	FBgn0054024	lncRNA:CR34024	long non-coding RNA:CR34024	0	0	1	0	0	0		0	0	0	0	1	0		1	0	0	0	4	0
1803	FBgn0004103	Pp1-87B	Protein phosphatase 1 at 87B	12584	11670	11813	14075	11613	14180		11234	12042	16839	12279	12187	12434		14612	9490	10933	10871	11494	11566
1804	FBgn0039702	Vps16B	Vacuolar protein sorting 16B	193	171	193	216	186	195		204	203	186	198	173	214		286	193	185	186	196	220
1805	FBgn0266416	asRNA:CR45056	antisense RNA:CR45056	0	2	2	0	0	0		1	0	4	2	0	0		3	0	3	2	2	1
1806	FBgn0037563	CG11672	NA	0	0	0	0	0	0		0	0	0	0	0	0		302	50	17	249	1618	847
1807	FBgn0026059	Mhcl	Myosin heavy chain-like	5626	3859	3974	4855	4460	4337		5106	4595	5865	4392	5691	4899		5373	3313	4210	4351	3926	4303
1808	FBgn0039683	dmrt99B	doublesex-Mab related 99B	1920	1571	1634	1954	1591	1827		1892	1629	2476	1922	2175	1731		1974	1246	1269	1407	1459	1195
1809	FBgn0259233	CG42331	NA	4	8	3	8	4	5		67	115	148	65	63	60		75	149	99	54	98	150
1810	FBgn0265167	lncRNA:CR44236	long non-coding RNA:CR44236	7	1	1	6	3	6		2	5	1	6	5	10		13	14	6	5	4	16
1811	FBgn0261583	CG42693	NA	3	3	0	4	0	0		1	0	3	2	0	1		0	0	2	9	0	0
1812	FBgn0046756	asRNA:CR33945	antisense RNA:CR33945	19	5	18	19	25	10		8	14	30	5	14	8		7	4	32	3	3	10
1813	FBgn0039521	CG5402	NA	0	0	0	0	0	0		0	1	0	0	4	0		5	2	0	0	0	0
1814	FBgn0039125	Ndc1	Nuclear division cycle 1	1218	1049	1147	1365	1073	1459		1045	1078	1831	1207	1043	1154		1483	939	1008	970	1067	1083
1815	FBgn0038467	AdSL	Adenylosuccinate Lyase	875	869	829	946	886	1029		788	917	1166	933	715	971		925	661	717	677	842	730
1816	FBgn0010926	l(3)07882	lethal (3) 07882	872	775	706	883	716	944		710	784	1009	825	829	804		1016	714	799	738	816	864
1817	FBgn0038387	blp	black pearl	196	226	203	233	239	217		253	299	297	248	271	283		395	297	213	266	248	339
1818	FBgn0037244	CG14647	NA	451	381	420	568	470	563		440	537	668	462	574	495		505	376	373	376	430	472
1819	FBgn0037979	GCC185	GRIP and coiled-coil domain containing 185 kDa	850	696	657	773	698	668		742	753	1034	746	779	832		1004	663	733	747	777	839
1820	FBgn0053105	p24-2	p24-related-2	2	0	0	0	0	0		0	0	0	0	0	0		0	0	0	0	0	0
1821	FBgn0082979	snoRNA:Œ®28S-3091a	snoRNA:Œ®28S-3091a	0	0	4	4	1	1		3	3	4	5	2	4		2	3	3	4	1	1
1822	FBgn0051485	tRNA:Lys-CTT-2-1Œ®	transfer RNA:Lysine-CTT 2-1 pseudogene	0	0	0	1	0	0		0	0	0	0	0	0		0	0	0	0	0	0
1823	FBgn0001281	janB	janus B	24	6	3	6	2	12		3	11	10	1	13	5		1	3	8	2	10	6
1824	FBgn0267366	mil	milkah	78	1	0	5	0	0		0	3	4	2	9	2		1	11	8	5	0	4
1825	FBgn0038225	soti	scotti	43	1	7	7	0	0		2	8	8	1	13	1		7	7	1	4	9	9
1826	FBgn0015591	AstA	Allatostatin A	576	410	499	520	431	562		543	415	812	513	542	445		1250	1071	1236	837	1046	1603
1827	NA	NA	NA	0	0	0	0	0	0		0	0	0	0	0	0		0	0	0	0	0	0
1828	FBgn0037428	Osi18	Osiris 18	0	0	0	0	0	0		1	12	38	6	22	2		3	2	1	6	1	5
1829	FBgn0038339	CG6118	NA	39	57	40	37	48	44		175	327	561	234	211	244		48	21	49	27	66	22
1830	NA	NA	NA	0	0	0	0	0	0		0	0	0	0	0	0		0	0	0	0	0	0
1831	FBgn0011945	tRNA:Pro-TGG-1-2	transfer RNA:Proline-TGG 1-2	0	0	0	0	0	0		0	0	0	0	0	0		0	0	0	0	0	0
1832	FBgn0037613	Cks85A	Cyclin-dependent kinase subunit 85A	135	169	159	166	149	186		129	186	175	141	151	218		266	180	188	200	183	206
1833	NA	NA	NA	0	0	0	0	0	0		0	0	0	0	0	0		0	0	0	0	0	0
1834	FBgn0051262	CG31262	NA	0	2	5	2	3	2		1	6	1	6	2	4		2	0	7	3	4	0
1835	FBgn0040528	CG15864	NA	223	217	194	197	184	134		228	187	233	205	268	195		436	303	279	281	276	322
1836	FBgn0051183	CG31183	NA	67	34	57	75	65	97		84	69	153	82	90	77		148	100	90	145	105	95
1837	FBgn0014029	Septin2	Septin 2	4742	4067	4182	4538	4364	4295		4316	4269	5406	4166	4562	4041		5557	3381	3968	4194	4193	4187
1838	FBti0062057	INE-1{}3996	NA	0	0	0	0	0	0		0	0	0	0	0	0		0	0	0	0	0	0
1839	FBgn0013949	Elal	Elastin-like	84	69	61	55	68	89		49	81	129	83	142	88		320	328	369	189	321	505
1840	FBgn0037504	CG1142	NA	1052	987	1055	1127	1005	1122		1006	1067	1235	926	1040	1080		1295	804	766	844	939	923
1841	FBgn0039778	Jon99Fi	Jonah 99Fi	16	0	7	5	3	62		34	21	31	61	24	1338		0	13	0	2	46	1
1842	FBgn0037941	CG12594	NA	1321	847	985	1134	1161	972		1252	1061	1523	1062	1424	1020		1815	1206	1317	1200	1281	1662
1843	FBgn0267758	asRNA:CR46089	antisense RNA:CR46089	20	16	16	8	7	5		3	10	4	13	5	10		21	19	28	25	24	43
1844	FBgn0267569	asRNA:CR45909	antisense RNA:CR45909	0	0	0	3	1	3		1	0	0	0	0	0		0	0	0	0	0	0
1845	FBgn0267562	lncRNA:CR45902	long non-coding RNA:CR45902	0	0	1	0	1	1		0	0	1	5	0	0		3	1	1	1	1	4
1846	FBgn0023179	amon	amontillado	3906	2607	2789	3301	3126	3105		4132	3431	4917	3933	4454	3498		6632	5192	5282	4809	4803	6536
1847	FBgn0051104	CG31104	NA	1	1	3	0	2	0		3	1	5	10	3	2		11	4	8	2	3	5
1848	FBgn0046258	CG12880	NA	1221	1399	1234	1731	1422	1291		1093	1762	1401	1301	1136	2048		967	283	668	675	600	305
1849	FBgn0038095	Cyp304a1	Cytochrome P450 304a1	17	17	10	20	14	18		17	19	32	17	80	14		17	24	27	22	7	24
1850	FBgn0039202	CG13622	NA	23	9	2	20	5	30		1	27	26	5	3	2		0	8	38	3	7	37
1851	FBgn0038723	CG6195	NA	1083	1112	1091	1263	1027	1162		1051	1130	1315	1016	1126	1219		1379	810	1053	894	1099	1106
1852	FBgn0039739	RpS28a	Ribosomal protein S28a	3	0	0	0	0	0		3	3	3	0	0	0		1	2	1	1	1	0
1853	NA	NA	NA	0	0	0	0	0	0		0	0	0	0	0	0		0	0	0	0	0	0
1854	FBgn0022359	Sodh-2	Sorbitol dehydrogenase-2	47	46	61	81	33	69		40	34	105	54	70	73		185	228	190	125	210	257
1855	FBgn0004783	Ccp84Aa	Ccp84Aa	16	19	18	35	20	9		22	17	18	12	17	34		11	1	3	4	2	0
1856	FBgn0037936	CG6908	NA	2	2	0	2	0	1		4	3	4	3	2	7		8	27	10	12	10	36
1857	FBgn0038109	CG11656	NA	59	30	32	43	40	26		59	42	62	31	41	53		56	19	24	23	24	17
1858	FBgn0265166	asRNA:CR44235	antisense RNA:CR44235	0	0	0	0	0	0		0	0	0	0	0	0		0	0	0	0	0	0
1859	FBti0059903	INE-1{}1842	NA	0	0	0	1	0	0		0	0	0	0	0	0		4	0	0	0	0	0
1860	NA	NA	NA	0	0	0	0	0	0		0	0	0	0	0	0		0	0	0	0	0	0
1861	FBgn0051251	CG31251	NA	222	229	237	237	216	261		215	212	296	211	249	214		293	201	198	239	211	204
1862	FBgn0264903	CG44094	NA	0	0	0	0	0	0		0	0	0	1	0	0		1	2	0	0	0	2
1863	FBgn0039113	udt	undicht	1849	2262	1786	2184	1865	2400		1340	2303	2367	1761	1614	2412		1746	1117	1139	1083	1202	1303
1864	FBgn0038277	RpS5b	Ribosomal protein S5b	139	124	198	135	132	147		151	123	204	144	173	124		394	225	287	246	268	256
1865	FBgn0284229	CG46313	NA	0	0	0	0	0	0		0	0	0	0	0	0		0	0	0	0	0	0
1866	FBgn0038706	CG3517	NA	48	0	0	5	0	0		4	1	3	4	15	2		3	4	3	9	1	7
1867	FBgn0265169	asRNA:CR44238	antisense RNA:CR44238	0	0	0	0	0	0		0	0	0	0	0	0		3	0	0	0	0	0
1868	FBgn0262473	Tl	Toll	5091	3690	3220	4350	4081	4193		4426	3718	6114	4371	4952	4174		5215	3308	4889	3813	4031	3868
1869	FBgn0259222	CG42322	NA	1396	914	1230	1250	895	1183		1270	1156	2117	1446	1538	1022		3498	2964	2438	2209	2408	3664
1870	FBgn0267209	lncRNA:CR45649	long non-coding RNA:CR45649	3	1	0	0	2	0		0	0	0	0	0	0		0	0	0	0	1	0
1871	FBgn0016120	ATPsynD	ATP synthase, subunit D	3661	3442	3438	3826	3300	3578		3276	3500	4241	3551	3642	3616		4982	3409	3571	3474	4145	4497
1872	FBgn0083974	CG34138	NA	14	11	14	10	8	8		7	10	8	16	14	7		13	10	5	5	10	23
1873	FBgn0037853	CG14696	NA	405	432	458	478	447	387		509	477	593	392	421	644		817	872	846	565	851	1049
1874	FBgn0002863	Acp95EF	Accessory gland protein 95EF	0	0	0	0	0	0		0	0	0	0	0	0		0	0	0	0	0	0
1875	FBgn0262974	lncRNA:CR43285	long non-coding RNA:CR43285	0	0	0	0	2	0		0	0	0	0	0	0		0	5	0	0	0	3
1876	FBgn0038606	CG15803	NA	307	193	252	282	299	242		322	252	406	377	375	281		726	791	702	581	611	912
1877	FBti0019464	jockey{}1461	NA	5	1	0	8	0	0		1	0	4	6	7	1		2	6	2	2	2	5
1878	FBti0019317	S{}1235	NA	0	0	0	0	0	0		0	0	0	0	0	0		0	0	0	0	0	0
1879	FBgn0039768	CG15533	NA	3	3	0	1	2	3		2	2	4	0	4	0		1	3	11	2	1	6
1880	FBgn0039869	CG1890	NA	1117	1222	1253	1331	1316	1140		1075	1146	1331	1077	1188	1386		1743	1165	1078	1175	1338	1495
1881	FBgn0026565	Ass	Argininosuccinate synthase	0	0	0	4	0	0		0	2	0	0	3	0		0	0	0	0	0	0
1882	FBti0061856	INE-1{}3795	NA	0	0	0	0	0	0		0	0	0	0	0	0		0	0	0	0	0	0
1883	FBgn0039437	TwdlL	TweedleL	0	0	0	0	0	0		0	0	0	0	0	0		0	0	2	0	0	0
1884	FBgn0038266	CG3610	NA	26	0	1	2	0	0		3	3	5	0	12	0		6	4	8	1	0	3
1885	FBgn0065087	sncRNA:649	small non-coding RNA 649	0	0	0	0	0	0		0	0	0	0	0	0		0	0	0	0	0	0
1886	FBgn0037723	SpdS	Spermidine Synthase	128	136	100	160	155	165		117	144	197	165	144	131		245	147	170	124	153	195
1887	FBti0019359	S{}1293	NA	9	5	3	4	6	0		0	0	0	0	0	1		8	3	8	2	2	4
1888	FBgn0264741	CG43999	NA	0	0	0	0	0	0		0	0	0	0	0	0		0	0	0	0	0	0
1889	FBgn0051464	CG31464	NA	0	0	0	0	0	0		0	0	0	0	2	1		125	50	49	73	645	331
1890	FBgn0266698	lncRNA:CR45188	long non-coding RNA:CR45188	1	1	1	0	3	2		4	4	8	5	4	1		1	0	0	2	0	7
1891	FBgn0037828	tomboy20	tomboy20	7	2	0	0	0	0		1	0	0	0	2	1		1	0	0	5	0	2
1892	FBgn0259730	tal-1A	tarsal-less 1A	0	0	0	0	0	0		0	0	0	0	0	0		0	0	0	0	0	0
1893	FBgn0265041	CG44158	NA	10	3	8	11	2	3		4	1	6	8	11	7		7	2	3	3	5	11
1894	FBgn0038426	mRpS33	mitochondrial ribosomal protein S33	281	251	280	334	265	234		203	307	330	261	265	279		386	231	252	256	273	279
1895	FBgn0037719	bocks	bocksbeutel	524	524	513	557	573	529		475	537	772	557	518	554		706	465	543	555	569	582
1896	FBgn0038002	CG12256	NA	0	0	0	0	0	0		0	0	0	0	0	0		0	0	0	0	0	2
1897	FBgn0039058	VhaAC39-2	Vacuolar H[+] ATPase AC39 subunit 2	8	0	1	1	0	0		1	1	2	0	0	0		0	0	0	3	0	0
1898	FBgn0027508	Tnks	tankyrase	2329	1997	1944	2436	2098	2074		2141	2128	2928	2171	2337	2215		2605	1618	1874	1936	1989	2001
1899	FBgn0003205	Ras85D	Ras oncogene at 85D	6170	5094	5244	6377	5599	5644		5664	5670	7479	5236	5709	5756		6708	3950	4806	4993	4951	4629
1900	FBgn0261817	CG42759	NA	5	3	7	7	7	13		2	6	3	2	7	4		4	7	6	5	7	0
1901	FBgn0002772	Mlc1	Myosin alkali light chain 1	24	15	31	46	45	144		38	26	164	63	44	72		330	941	396	487	561	1168
1902	FBgn0027497	Madm	MLF1-adaptor molecule	2930	2293	2455	2883	2538	2632		2605	2664	3739	2652	2822	2877		3470	2289	2597	2700	2716	2836
1903	FBgn0044809	TotZ	Turandot Z	0	0	0	0	0	0		0	0	0	0	0	0		0	1	12	0	0	0
1904	FBgn0037462	sunz	sungrazer	2	0	1	2	2	5		3	0	1	4	1	0		0	0	3	1	2	0
1905	FBgn0038941	CG7080	NA	11	27	5	8	32	17		11	12	28	13	10	14		5	2	5	0	4	0
1906	FBgn0053631	CG33631	NA	0	0	0	0	0	0		0	0	0	0	1	0		0	1	0	0	0	0
1907	FBgn0267575	lncRNA:CR45915	long non-coding RNA:CR45915	0	0	1	0	0	0		0	0	0	0	0	0		0	3	1	1	0	0
1908	FBgn0039454	CG14247	NA	4	1	1	3	3	9		6	9	2	2	3	1		18	13	6	13	96	64
1909	FBgn0265203	lncRNA:CR44263	long non-coding RNA:CR44263	6	0	0	0	0	0		0	2	0	0	0	0		0	1	0	0	0	0
1910	FBgn0265165	lncRNA:CR44234	long non-coding RNA:CR44234	0	0	0	0	0	0		0	0	0	0	0	0		0	0	0	0	1	0
1911	FBgn0038471	Trm7-32	tRNA methyltransferase 7-32	520	505	527	605	474	598		510	527	664	515	478	484		707	442	452	512	526	542
1912	FBti0019419	Bari1{}1409	NA	1	1	0	4	0	0		0	0	3	0	0	1		0	0	0	1	0	0
1913	FBti0019430	Doc{}CHKov1[Doc1420]	NA	0	0	0	0	0	0		0	0	0	0	0	0		0	0	0	0	0	0
1914	FBgn0051144	asRNA:CR31144	antisense RNA:CR31144	0	0	0	0	0	0		0	0	0	0	0	0		0	1	4	0	0	0
1915	FBgn0024833	AP-1Œº	Adaptor Protein complex 1, Œº subunit	1589	1536	1460	1616	1505	1479		1681	1682	2016	1534	1577	1659		1863	1166	1360	1445	1541	1480
1916	FBgn0014879	Set	Set	7250	6811	7284	8339	6611	7559		6701	6278	9356	7001	6638	6521		7500	4501	4966	5226	5806	5083
1917	FBgn0267139	lncRNA:CR45579	long non-coding RNA:CR45579	0	0	0	0	0	2		0	0	0	0	0	0		0	0	0	0	0	1
1918	FBgn0038685	CG14282	NA	13	0	5	0	3	0		1	1	2	1	1	0		0	4	2	1	0	3
1919	FBgn0039420	CG6154	NA	384	261	305	372	258	377		344	356	570	424	419	296		707	587	512	490	534	870
1920	FBgn0039210	CG13625	NA	572	525	592	681	579	558		579	620	853	740	692	696		846	544	565	550	564	600
1921	FBgn0285966	hpRNA:1	hairpin RNA 1	0	0	0	0	0	0		0	0	0	0	0	0		0	0	0	0	0	0
1922	FBgn0262839	CG43203	NA	1	0	0	0	0	0		0	0	0	0	1	0		0	0	0	0	0	0
1923	FBgn0039055	Rassf	Ras association family member	2215	1693	1971	2322	2108	1916		1927	1716	2526	1941	2059	2042		2459	1523	1572	1834	1707	1623
1924	FBgn0039519	Cyp6a18	Cytochrome P450 6a18	0	5	0	93	0	1		0	0	0	0	0	0		2	0	0	0	0	0
1925	FBgn0024330	MED6	Mediator complex subunit 6	882	818	807	1014	866	1009		878	883	1200	859	863	864		1159	757	822	822	882	822
1926	FBgn0038590	CG12320	NA	337	391	357	390	307	390		347	386	520	381	392	373		493	353	350	345	415	399
1927	FBgn0278604	dmt	dalmatian	1370	1083	1273	1483	1142	1472		1140	1176	1896	1191	1106	1197		1649	1185	1228	1163	1206	1483
1928	FBgn0024944	Oamb	Octopamine receptor in mushroom bodies	653	348	362	565	494	430		601	542	687	584	617	455		875	785	659	717	692	1025
1929	FBgn0038431	CG10405	NA	1	1	1	9	2	0		2	0	0	0	2	2		63	31	5	39	454	144
1930	FBgn0039439	TwdlK	TweedleK	0	0	0	0	0	0		0	0	0	0	0	0		0	1	0	0	0	0
1931	FBti0060911	transib2{}2850	NA	0	0	0	0	0	0		0	0	0	0	0	0		0	0	0	0	0	0
1932	FBgn0038798	Or92a	Odorant receptor 92a	0	0	0	0	0	0		1	0	2	0	0	0		0	1	2	0	0	3
1933	FBgn0261015	Pif1A	PFTAIRE-interacting factor 1A	18	2	12	5	3	8		3	18	21	6	7	14		19	3	10	17	21	10
1934	FBti0019437	jockey{}1428	NA	0	0	0	0	0	0		0	0	0	0	0	0		0	0	0	0	0	0
1935	FBgn0039189	CG18528	NA	812	771	678	889	940	671		746	601	586	534	814	801		729	322	539	471	493	379
1936	FBgn0054041	CG34041	NA	0	0	0	0	0	0		0	0	3	0	0	0		0	0	0	0	0	0
1937	FBgn0266735	asRNA:CR45208	antisense RNA:CR45208	0	0	1	0	0	0		0	0	0	0	0	0		0	0	0	0	0	0
1938	FBgn0038718	CG17752	NA	1	2	0	86	0	5		0	0	1	0	55	0		2	1	9	0	0	0
1939	NA	NA	NA	0	0	0	0	0	0		0	0	0	0	0	0		0	0	0	0	0	0
1940	FBgn0002868	MtnA	Metallothionein A	3239	3478	4074	4689	2586	4624		4088	2696	3520	4284	4942	2995		4570	4608	4872	2744	5006	6078
1941	FBgn0065098	RNaseMRP:RNA	Ribonuclease MRP RNA	16	19	12	18	18	22		12	15	22	2	15	25		21	15	7	22	8	8
1942	FBgn0263550	mir-4918	mir-4918 stem loop	0	0	0	0	0	0		0	0	0	0	0	0		0	0	0	0	0	0
1943	FBgn0051352	Unc-115a	Uncoordinated 115a	7663	6324	6704	7741	7062	6307		7649	7095	10360	7106	8328	7666		17350	12284	12129	12014	11452	14462
1944	FBgn0051419	CG31419	NA	0	0	0	0	0	0		0	0	0	0	0	0		0	0	0	0	0	0
1945	FBgn0014135	bnl	branchless	80	103	122	96	55	90		65	119	185	81	100	108		171	121	139	173	140	213
1946	NA	NA	NA	0	0	0	0	0	0		0	0	0	0	0	0		0	0	0	0	0	0
1947	FBgn0086663	snoRNA:Œ®18S-1275	snoRNA:Œ®18S-1275	9	6	6	0	1	2		3	0	4	4	9	8		9	7	3	6	4	5
1948	FBgn0038902	CG6800	NA	27	34	21	21	29	41		36	41	27	41	27	23		63	23	56	38	37	57
1949	FBgn0037572	CG11698	NA	2	0	0	1	0	0		0	2	0	0	0	0		0	0	1	0	0	1
1950	FBti0063293	INE-1{}5232	NA	0	0	0	0	0	0		0	0	0	0	0	0		0	0	0	0	0	0
1951	FBgn0038208	CG14355	NA	92	0	2	21	3	0		16	3	9	1	14	4		5	4	2	20	5	3
1952	FBgn0038919	Qsox2	Quiescin sulfhydryl oxidase 2	65	122	108	104	59	156		68	132	155	68	86	111		127	105	127	108	156	180
1953	FBgn0267127	lncRNA:CR45567	long non-coding RNA:CR45567	0	0	1	0	0	2		2	0	1	0	0	2		1	0	1	0	1	3
1954	FBgn0039642	CG11882	NA	612	661	586	747	728	713		692	633	820	673	673	707		695	321	478	419	488	402
1955	FBgn0037824	CG14684	NA	44	28	51	33	34	51		45	42	46	30	51	22		57	50	42	39	54	41
1956	FBgn0039201	DZIP1	NA	2	2	5	3	2	9		5	5	0	2	5	9		19	16	13	2	6	8
1957	FBti0020345	Dm88{}lncRNA:Œ±Œ≥-element:CR32865[1311]	NA	0	0	0	0	0	0		0	0	0	0	0	0		0	2	0	0	2	0
1958	FBti0019375	Idefix{}1360	NA	0	0	0	0	0	0		0	0	0	0	0	0		0	0	0	0	0	0
1959	FBgn0039784	CG9698	NA	1	1	0	1	2	2		0	1	5	1	2	7		0	4	1	0	0	1
1960	FBgn0263547	mir-4944	mir-4944 stem loop	0	1	0	0	0	0		0	2	0	3	1	2		0	0	0	0	0	0
1961	FBti0061578	baggins{}3517	NA	0	0	0	0	0	0		0	0	0	0	0	0		0	0	0	0	0	0
1962	FBgn0265189	sud1	sudestada1	590	511	624	670	600	762		562	604	888	650	653	654		666	516	588	492	553	634
1963	FBgn0267205	lncRNA:CR45645	long non-coding RNA:CR45645	3	0	0	2	2	0		0	0	0	0	3	0		0	1	0	1	0	0
1964	FBgn0266719	stac	staccato	606	505	507	619	540	599		459	512	639	426	452	544		664	548	668	581	555	662
1965	FBgn0000166	bcd	bicoid	9	1	3	2	2	1		13	2	3	8	5	2		5	10	6	6	7	9
1966	FBgn0283438	CG46280	NA	2540	1956	2075	2319	2173	2448		2180	2350	3358	2404	2396	2373		2861	2205	2246	2265	2258	2474
1967	FBgn0039680	Cap-D2	CAP-D2 condensin subunit	3262	2554	2710	3113	2388	3091		2350	2615	3986	2690	2569	2626		2711	1954	2364	1998	2239	2474
1968	FBgn0051445	CG31445	NA	25	0	0	4	1	0		1	8	10	0	2	3		0	0	6	1	3	10
1969	FBgn0053329	Sp212	Serine-peptidase 212	0	2	2	9	2	18		0	3	1	0	0	3		35	42	39	30	38	48
1970	FBgn0267145	lncRNA:CR45585	long non-coding RNA:CR45585	1	2	0	0	2	0		1	1	4	2	1	1		1	4	2	1	3	5
1971	FBgn0037901	Exd2	Exonuclease 3'-5' domain-containing 2	797	691	750	944	868	811		909	785	1017	821	817	856		969	575	757	777	740	617
1972	FBgn0038482	CG4053	NA	1	0	0	0	0	0		0	0	0	0	0	0		0	0	0	0	0	0
1973	FBgn0082954	snoRNA:Œ®28S-3571	snoRNA:Œ®28S-3571	2	6	4	8	3	1		6	3	0	6	6	0		3	2	1	1	1	3
1974	FBgn0039664	CG2006	NA	230	279	220	289	205	307		232	271	386	295	284	278		363	235	239	276	269	281
1975	FBgn0039427	CG5447	NA	822	785	822	875	771	754		788	767	1076	794	812	835		1087	720	742	788	796	874
1976	FBgn0267124	lncRNA:CR45564	long non-coding RNA:CR45564	4	1	5	0	9	0		4	1	7	4	1	2		1	9	7	11	7	2
1977	FBgn0038345	maca	maca	12	0	0	0	0	0		0	1	0	0	0	2		0	1	1	1	0	6
1978	FBgn0022338	dnk	deoxyribonucleoside kinase	892	980	968	1138	795	1000		790	889	1129	1036	923	997		1159	813	839	850	888	1092
1979	FBgn0285959	sisRNA:1	stable intronic sequence RNA 1	0	0	0	0	0	0		0	0	0	0	0	0		0	0	0	0	0	0
1980	FBgn0039056	CenB1A	Centaurin beta 1A	1282	1093	1043	1252	1076	1139		1095	1201	1859	1037	1126	1175		1471	1052	1171	1053	1110	1325
1981	FBgn0051370	CG31370	NA	41	21	18	23	18	24		22	24	24	15	39	35		103	51	53	78	58	69
1982	FBgn0260645	CG42537	NA	1	0	6	1	2	0		4	0	3	1	2	0		2	2	4	1	0	2
1983	FBti0062499	INE-1{}4438	NA	0	0	0	0	0	0		0	0	0	0	0	0		0	0	0	0	0	0
1984	FBgn0022800	Cad96Ca	Cadherin 96Ca	435	576	437	541	403	537		336	641	669	448	368	604		390	217	329	243	288	303
1985	FBgn0267160	asRNA:CR45600	antisense RNA:CR45600	489	335	447	407	447	416		468	361	603	411	522	371		1043	770	729	653	565	834
1986	FBgn0037501	Ir84a	Ionotropic receptor 84a	1	0	0	0	0	0		0	3	3	0	1	0		0	2	0	3	1	1
1987	FBgn0003479	spn-A	spindle A	295	266	320	361	295	389		282	354	415	283	234	340		296	228	227	210	259	313
1988	FBgn0051300	CG31300	NA	2	4	2	1	2	9		1	2	2	2	2	0		13	14	5	6	6	16
1989	FBgn0028471	Nab2	Nuclear polyadenosine RNA-binding 2	2274	1834	1756	1956	1830	1893		1928	1744	2685	1903	2213	1944		2595	1631	1984	1793	1869	2177
1990	FBgn0261847	CG42779	NA	0	0	0	0	0	0		0	0	0	0	0	0		0	3	2	1	2	1
1991	FBgn0051326	CG31326	NA	0	0	0	0	0	3		0	2	0	4	0	0		25	4	10	9	18	29
1992	FBgn0038110	CG8031	NA	1482	1277	1200	1575	1422	1316		1322	1283	1572	1160	1336	1413		953	401	758	895	810	621
1993	FBti0019369	jockey{}1354	NA	0	0	0	0	0	0		0	0	0	0	0	0		0	0	0	0	0	0
1994	FBgn0037975	CG3397	NA	30	9	9	22	26	11		24	41	61	37	102	29		108	135	107	93	110	114
1995	FBti0063106	INE-1{}5045	NA	0	0	0	0	0	0		0	0	0	0	0	0		0	0	0	0	0	0
1996	FBgn0085328	CG34299	NA	0	0	4	5	0	3		1	2	4	0	0	0		3	2	3	1	3	5
1997	FBgn0039316	CG11893	NA	20	16	10	5	7	22		15	16	39	21	18	11		28	30	28	19	19	26
1998	FBgn0037455	CG2336	NA	10	0	0	4	0	0		4	0	3	1	1	0		0	6	3	0	5	3
1999	FBgn0037571	CG11694	NA	11	1	0	0	0	0		0	0	0	0	0	2		0	1	1	3	0	1
[truncated: 21,933 more rows]

## Sheet: 1B TPM
number	primary_FBid	current_symbol	current_fullname	UAS-tau_1	UAS-tau_2	UAS-tau_3	UAS-tau_4	UAS-tau_5	UAS-tau_6		tub-GAL4_1	tub-GAL4_2	tub-GAL4_3	tub-GAL4_4	tub-GAL4_5	tub-GAL4_6		tub>tau_1	tub>tau_2	tub>tau_3	tub>tau_4	tub>tau_5	tub>tau_6
1	FBgn0250732	gfzf	GST-containing FLYWCH zinc-finger protein	69.4365	62.1535	64.1665	63.8593	69.3825	59.7091		59.7374	63.5333	64.7253	68.7486	61.6443	64.4437		59.7906	59.6946	58.9373	61.0319	53.1904	57.2443
2	FBti0060344	INE-1{}2283	NA	0	0	0	0	0	0		0	0	0	0	0	0		0	0	0	0	0	0
3	FBgn0286036	sisRNA:CR46358	stable intronic sequence RNA CR46358	0	0	0	0	0	0		0	0	0	0	0	0		0	0	0	0	0	0
4	FBgn0037409	Osi24	Osiris 24	1.64109	5.66581	2.3154	2.10473	4.98244	2.94855		3.66813	7.13746	6.71929	3.32403	4.18011	5.70711		1.91852	0.91472	1.43436	1.54391	1.4587	0.766551
5	FBgn0027948	msps	mini spindles	145.065	119.698	113.899	120.602	123.94	111.009		125.402	122.175	125.059	123.571	128.821	123.032		117.901	124.406	130.21	133.281	111.948	125.892
6	FBgn0038675	CG6013	NA	57.2532	59.598	57.5649	65.5609	73.6516	41.3304		71.1714	66.181	50.3838	64.7133	55.4633	71.6063		63.2305	57.2707	44.3069	65.2671	48.3502	48.0962
7	FBgn0264900	lncRNA:CR44091	long non-coding RNA:CR44091	0.589404	0.626121	0	0.539943	0	0		0	0.596149	0.218394	0.298459	0	0		0	0	0.286197	0.950569	0	0
8	FBgn0000500	Dsk	Drosulfakinin	24.264	25.9769	25.3583	26.9165	23.6266	27.0722		27.5663	20.5153	25.848	31.1006	32.8705	23.4187		41.1761	47.1239	39.9478	31.1833	40.7842	42.3325
9	FBgn0261504	7SLRNA:CR42652	Signal recognition particle 7SL RNA CR42652	22.3658	22.2263	15.8344	17.1843	16.5244	9.97137		22.9265	19.7028	11.7626	14.9788	11.6624	25.6167		29.3845	22.1177	21.37	31.4165	30.2558	17.6524
10	FBgn0037610	CG8043	NA	20.0411	13.1575	16.9898	16.1531	18.3257	14.6615		22.8853	19.2265	18.6126	20.8193	19.381	15.5628		22.1219	21.0947	21.9687	22.1026	22.8185	24.106
11	FBgn0053095	CG33095	NA	0	0	0	0	0	0		0	0	0	0	0	0		0	0	0	0	0	0
12	FBgn0038070	CG6753	NA	5.04648	4.06908	2.7959	3.45332	6.02361	3.41728		4.6501	4.30477	5.3168	4.98766	7.74345	3.60784		3.16418	1.6267	3.30659	5.88345	3.43661	5.03085
13	FBgn0267571	lncRNA:CR45911	long non-coding RNA:CR45911	0.890624	0.608211	1.09701	0.72847	0.576035	1.14299		0.890847	1.19036	0.872159	1.32075	1.52691	1.05202		1.05558	1.13467	1.57539	1.94935	1.10192	1.52819
14	FBgn0261859	CG42788	NA	25.8602	21.5245	22.036	21.6063	25.0564	20.1111		26.8485	23.0885	23.2767	22.8732	29.1591	23.0843		32.5479	35.1224	30.8009	34.9504	28.8553	33.5576
15	FBgn0262389	mir-1017	mir-1017 stem loop	0	0	0	0	0	0		0	1.53655	3.37742	0	0	0		4.58318	3.38704	1.47532	0	0	0
16	FBgn0037363	Atg17	Autophagy-related 17	42.2682	34.3577	33.748	37.5611	39.4309	32.8275		39.5032	35.5862	38.793	36.6373	38.1734	36.8887		37.3006	37.6954	33.3705	39.7604	32.8708	32.8714
17	FBgn0039552	CG12426	NA	0	0	0.173691	0.456747	0.177045	1.07191		0	0.336195	0.123162	0	0.488451	0.323338		0.877442	1.11162	0.322798	0.714758	1.06059	0
18	FBgn0267797	lncRNA:CR46122	long non-coding RNA:CR46122	0.119712	0.25434	0.375336	0.548333	0	0		0	0	0.53229	0.242477	0.351837	0		0.722321	0	0.116257	0.128712	0.109136	0.426037
19	FBgn0039732	CG15525	NA	45.3543	61.3197	56.5352	56.6569	53.2344	56.9847		47.2565	58.0507	43.5105	47.2688	56.2272	54.0659		41.1733	31.4389	32.033	33.1594	39.8438	29.3471
20	FBgn0038224	ATPsynE	ATP synthase, subunit E	289.726	363.951	359.313	323.601	334.333	369.505		339.524	367.287	312.402	379.595	324.343	352.367		307.215	357.38	331.993	306.836	344.433	359.735
21	FBgn0264776	CG44014	NA	0.127495	0	0	0.116796	0.950726	0		0.824021	0.257908	0	0.129121	0.874324	0		2.21168	1.13702	2.22868	0.822478	1.74347	1.3612
22	FBgn0038525	CG14329	NA	0.488943	0.623283	0	0.179165	0.104172	0		0	0.494539	1.30442	0	0	0		0	0.109012	1.1396	0	0	0.609025
23	FBgn0262397	mir-2c	mir-2c stem loop	0	0	0	0	0	0		0	0	0	0	0	0		0	0	0	0	0	0
24	FBti0019351	I{}Sirt6-iso-1a	NA	0	0	0	0	0	0		0	0	0	0	0	0		0	0	0	0	0	0
25	FBti0019410	BS{}1396	NA	0	0	0	0	0	0		0	0	0	0	0	0		0	0	0	0	0	0
26	FBgn0262899	CG43254	NA	0	0	0	0	0	0		0	0	0	0	0	0		0	0	0	0	0	0
27	FBgn0261436	DhpD	Dihydropterin deaminase	38.8028	39.0581	40.6947	39.2753	37.3612	34.6272		39.5328	38.0118	41.0721	33.2517	37.3494	38.0759		39.5501	41.2899	38.2758	45.1478	41.1879	40.4984
28	FBti0063117	INE-1{}5056	NA	0	0	0	0	0	0		0	0	0	0	0	0		0	0	0	0	0	0
29	FBgn0262378	mir-317	mir-317 stem loop	0	0	0	0	0	0		0	0	3.47531	0	0	0		0.884255	1.30696	0	0	0	0
30	FBgn0038814	CG15923	NA	1.84804	1.22035	1.3311	1.67009	1.43661	1.33459		1.34507	1.64186	1.61012	0.834635	1.0765	1.26326		1.09247	0.167039	2.47379	0.563871	0.842386	0.86655
31	FBgn0286871	lncRNA:CR46393	long non-coding RNA:CR46393	0	0	0	0	0	0		0	0	0	0	0	0		0	0	0	0	0	0
32	FBgn0267809	asRNA:CR46134	antisense RNA:CR46134	0.101183	0.053743	0	0.046346	0	0		0.544967	0.0511704	0	0.0512364	0.148689	0		0	0	0	0.108789	0.0461217	0.0450117
33	FBgn0038279	Sdr	Secreted decoy of InR	21.4451	18.7029	22.108	24.1082	17.2043	20.4666		19.5641	20.9675	19.6201	19.3858	18.7786	18.3371		19.1697	27.6841	22.9602	22.0325	18.5367	28.7612
34	FBgn0037625	CG11768	NA	0.0868445	0.0153758	0	0.0928163	0.0308379	0		0.0779569	0.0292795	0.0429051	0	0.0850792	0.0703993		0.141917	0.145217	0.0140564	0.14006	0.0791719	0.0386332
35	FBgn0053093	CG33093	NA	0	0	0.106849	0	0	0		0.22026	0.103408	0	0.103541	0.300479	0.198906		1.4651	1.70957	1.29073	0.549618	2.88936	1.45539
36	FBti0062189	invader4{}4128	NA	0	0	0	0	0	0		0	0	0	0	0	0		0	0	0	0	0	0
37	FBti0019436	roo{}1426	NA	0	0	0	0	0	0		0	0	0	0	0	0		0	0	0	0	0	0
38	FBgn0051579	tRNA:Ala-AGC-2-7	transfer RNA:Alanine-AGC 2-7	0	0	0	0	0	0		0	0	0	0	0	0		0	0	0	6.35449	1.34701	0
39	FBgn0027574	CG5815	NA	32.8924	29.9641	29.724	30.2181	31.5456	24.4352		31.9994	30.4727	25.5214	29.4681	29.0565	29.2618		27.7768	24.3927	23.6616	30.3777	25.1168	25.8463
40	FBgn0260746	Ect3	Ectoderm-expressed 3	78.0496	46.5802	62.3117	67.8764	51.9012	63.2911		70.2526	66.1598	63.2737	66.1962	63.8452	54.5262		47.4793	32.91	39.8192	64.8308	47.6705	31.7165
41	FBgn0037930	CG14715	NA	137.354	163.814	156.231	172.145	177.38	162.892		147.594	151.199	144.378	154.296	156.026	151.483		169.313	140.53	134.699	138.982	168.085	157.143
42	FBgn0038709	CG15025	NA	1.14502	0.08109	0	0	0	0		0	0	0.113138	0	0.523481	0.0742556		0	0	0.0741316	0.0820732	0	0
43	FBgn0027095	Manf	Mesencephalic astrocyte-derived neurotrophic factor	178.41	191.553	190.449	178.487	190.599	171.424		182.168	174.656	172.51	171.657	160.561	207.988		125.917	96.5326	122.309	122.815	133.508	126.669
44	NA	NA	NA	34.716	55.0221	45.5948	39.796	51.2214	38.9999		44.595	50.3228	28.616	43.6192	44.5589	52.1907		45.5064	42.8393	36.2381	46.5075	44.0038	53.8461
45	FBgn0051450	mRpS18A	mitochondrial ribosomal protein S18A	1.64047	1.16178	0.428615	1.50281	0.43689	2.77109		2.79791	2.3506	4.55887	2.76897	3.61603	3.19158		14.5381	23.4689	18.852	30.5724	19.3173	27.488
46	FBgn0038774	CG5023	NA	39.359	32.2721	36.9759	33.8396	37.346	29.6261		38.6904	31.6518	36.3799	38.0638	35.9778	32.0104		31.5916	26.014	25.7954	30.6978	28.3818	25.546
47	FBgn0037794	CG6254	NA	185.943	168.855	169.115	164.728	181.928	141.593		197.159	188.247	170.769	179.866	211.385	196.767		183.905	165.954	158.017	194.674	161.162	160.074
48	FBgn0039229	Saf-B	Scaffold attachment factor B	7.84443	9.89556	18.446	11.2284	8.87879	11.2933		15.3156	17.3561	14.5331	12.9097	17.2912	14.7846		16.6401	8.19818	20.9496	12.1241	22.795	15.7033
49	FBgn0065064	snoRNA:Œ®28S-291	NA	0	0	0	0	0	0		0	0	0	0	0	0		0	0	0	0	0	0
50	FBti0019348	flea{}1281	NA	12.1901	13.0651	12.6262	11.0675	11.2467	11.4324		12.8966	15.412	11.5341	13.7785	14.2881	11.3287		16.336	14.8025	15.7492	17.5534	14.6852	15.4938
51	FBgn0038737	Mrm2	Mitochondrial rRNA methyltransferase 2	0	0	0	0	0	0		0	0	0	0	0	0		0	0	0	0	0	0
52	FBgn0262431	mir-1003	mir-1003 stem loop	0	0	0	0	0	0		0	0	0	0	0	0		0	0	0	0	0	0
53	FBti0063768	INE-1{}5707	NA	0	0	0	0	0	0.166468		0.0973091	0	0	0	0	0		0	0	0	0.194254	0	0
54	FBgn0037399	Or83c	Odorant receptor 83c	0	0	0	0	0	0		0	0	0	0	0	0		0	0	0	0	0	0
55	FBti0019411	opus{}1397	NA	0	0	0	0	0	0		0	0	0	0	0	0		0	0	0	0	0	0
56	FBti0020393	1360{}1463	NA	16.4078	18.1442	23.6134	19.7126	21.9202	18.5875		20.8615	18.3639	16.6442	19.8859	16.0742	21.9789		15.7225	21.8891	14.3669	21.5454	19.372	17.9485
57	FBgn0039291	CG13663	NA	1.31005	0.173958	0.114095	0.250024	0.0581488	0.0502942		0.0587991	0.0552102	0.161806	0.110563	0.267379	0.265494		0.576377	0.973602	0.10602	0.469512	0.447866	0.388522
58	FBgn0037547	CG7910	NA	9.08895	8.37349	11.4323	10.8315	9.25385	8.74496		13.9494	9.43703	8.28529	8.0644	10.559	15.492		5.70249	4.21422	7.03007	7.35078	8.65258	4.29373
59	FBgn0038966	pinta	prolonged depolarization afterpotential (PDA) is not apparent	35.7246	26.7376	29.3074	29.6944	32.5345	26.6436		38.3478	32.0906	29.6679	36.7493	38.9755	30.3773		47.4354	40.869	30.6298	48.4829	34.1626	34.5629
60	FBgn0037690	Task7	TWIK-related acid-sensitive K[+] channel 7	0	0	0	0	0	0		0	0	0	0	0	0		0	0	0	0	0	0
61	FBti0019321	Doc{}1240	NA	0.224243	0.119106	0	0.308138	0	0.413228		0.241553	0	0	0	0.219685	0		0.422825	0.374969	0.326657	0.12055	0.306647	0.0997556
62	FBgn0038783	CG4367	NA	0	0	0	0	0	0		0	0	0	0	0	0		0	0	0	0	0	0
63	FBgn0011998	tRNA:Val-CAC-2-2	transfer RNA:Valine-CAC 2-2	42.1312	37.6684	37.5753	34.125	42.7757	36.8838		42.7882	36.865	38.6385	37.413	41.0932	35.2147		46.6396	49.4457	43.375	51.4091	40.718	45.1244
64	FBgn0038055	trus	toys are us	0	0.939182	0	1.61983	0	0		0	0	0	0.895377	0.866134	0.860025		0.666815	4.92786	0	0.950569	0	1.5732
65	FBgn0261453	scaRNA:MeU2-C41	small Cajal body-specific RNA : MeU2-C41	127.486	155.776	164.576	138.218	144.673	128.169		153.563	148.001	128.799	141.037	136.123	137.759		119.363	85.7606	104.9	124.578	123.666	88.0027
66	FBgn0261792	snRNP-U1-C	small ribonucleoprotein particle U1 subunit C	0	0	0	0	0	0		0.284772	0	0	0	0	0		1.99391	1.47353	1.28368	0.852716	1.68706	2.58729
67	FBgn0040606	CG6503	NA	6.9031	11.2616	12.2388	14.9061	11.0962	11.6986		11.0876	12.7797	13.5656	14.0446	9.60072	11.5116		10.9243	15.6655	14.4852	11.0668	13.4293	19.3027
68	FBgn0037709	CG8199	NA	0	0	0	0	0	0		0	0	0	0	0	0		0	0	0	0	0	0
69	FBti0059826	INE-1{}1765	NA	0	0.410192	0	1.12016	0	0.118593		0	0.0650927	0.238461	0.130353	0.126096	0.250413		0.339773	0	0.187496	0.553553	1.29075	0.286291
70	FBgn0051106	CG31106	NA	0	0	0	0	0	0		0	0	0	0	0	0		0	0	0	0	0	0
71	FBti0019291	transib3{}1202	NA	4.31892	9.47387	10.6102	8.22129	4.66061	11.9382		4.53147	8.45304	7.85605	7.44145	5.49497	7.52958		4.90732	2.18845	6.0463	5.00544	4.6021	1.54702
72	FBgn0039131	CG12268	NA	0	0	0	0	0	0		0	0	0	0	0	0		0	0	0	0	0	0
73	FBgn0267686	lncRNA:CR46022	long non-coding RNA:CR46022	0	0	0	0	0	0		0	0	0	0	0	0		0	0	0	0	0	0
74	FBti0062552	INE-1{}4491	NA	1.76821	1.87836	0	0	1.88364	1.6292		0	7.15379	0	0	0	0		0	0	12.0203	0	3.22398	4.71959
75	FBti0061858	INE-1{}3797	NA	18.3504	22.172	24.3019	23.74	16.713	12.9067		15.9946	19.6938	16.2979	22.1309	23.0549	24.5275		20.602	25.9218	20.8136	22.8927	23.3697	27.7924
76	FBgn0037777	CG11722	NA	28.6139	31.7025	29.3593	30.3084	29.8864	28.939		30.9832	30.9763	32.9116	31.3181	29.9667	30.7702		29.1123	32.8116	32.8536	34.1299	28.5314	33.8778
77	FBgn0046685	Wsck	Wsck	0	0	0	0	0	0		0	0	0	0	0	0		0	0	0	0	0	0
78	FBgn0259733	tal-AA	tarsal-less AA	2.24957	0.62887	0.989908	0.542314	2.7748	0.872723		1.27538	3.35309	1.05289	1.79862	0.463966	1.49726		1.51808	3.29967	3.56442	0.891093	0.971441	0.632041
79	FBgn0266388	asRNA:CR45028	antisense RNA:CR45028	0	0	0	0	0	0		0	0	0	0	0	0		0	0	0	0	0	0
80	FBti0061730	INE-1{}3669	NA	0	0	0	0.893194	0	1.23525		0	0	0.361275	0.493722	0	0.118557		1.10307	0.135864	0	0.131039	0.222218	0.325305
81	FBgn0267561	lncRNA:CR45901	long non-coding RNA:CR45901	0.547054	0.290567	1.90576	1.92107	1.55404	0.840079		2.06249	2.12104	1.14865	1.66209	1.96509	3.63639		1.92548	3.35411	1.41671	2.45075	2.16113	1.6224
82	FBgn0038993	CG13843	NA	0.16171	0.171784	0	0.14814	0	0		0	0.327122	1.31822	0	0.316847	0.157306		0	0	0	0.695469	0.44227	0
83	FBgn0262971	lncRNA:CR43282	long non-coding RNA::CR43282	0.872552	0.713007	0.771614	20.4752	0	0.371057		0.650705	0	0.2487	0.543801	11.5071	0.326456		0.455609	0.448936	0.325912	0.360826	0.917842	0.537451
84	FBgn0039313	CG11892	NA	78.4241	61.0563	67.2827	64.0514	62.7712	65.961		70.2483	64.6848	75.0059	73.9173	75.5943	64.7147		84.9639	106.768	75.598	82.7253	76.8875	78.8435
85	FBgn0004395	unk	unkempt	2.12966	2.2956	1.4729	1.92225	1.60142	2.16423		2.02416	1.36211	2.15845	1.01497	2.48523	1.49281		2.12591	3.66585	3.16312	3.46831	2.62674	4.48616
86	FBgn0051201	GluRIIE	Glutamate receptor IIE	33.5644	28.5734	30.6885	33.9956	35.2629	29.4345		33.2912	30.7915	31.4703	33.0947	34.9963	34.4121		24.4723	25.9897	24.3626	31.8615	25.3645	23.9655
87	FBgn0266674	Sec15	Secretory 15	3.58342	2.28399	0	0.656542	0.381734	0.660341		0	0.724886	0.265555	0	0.702115	0.697163		0	0	3.48	0.38528	0.653365	0.637641
88	FBgn0267767	lncRNA:CR46098	long non-coding RNA:CR46098	110.486	123.993	120.271	135.487	123.292	119.641		121.372	126.356	117.628	130.839	126.03	123.12		116.169	95.2407	91.2561	108.795	98.5309	87.5947
89	FBgn0039019	HP1c	Heterochromatin Protein 1c	0	0	0	0	0	0		0	0	0	0	0	0		0	0	0	0	0	0
90	FBti0062939	INE-1{}4878	NA	135.049	142.312	151.721	157.489	151.258	140.565		133.951	137.11	132.166	132.257	134.612	145.121		113.191	103.489	104.068	112.889	111.624	102.933
91	FBgn0039172	Spase22-23	Spase 22/23-subunit	86.6209	96.1953	118.115	109.94	102.145	106.871		100.84	104.056	99.6885	106.403	100.445	103.818		109.304	90.6184	90.4024	94.6363	92.4348	95.8871
92	NA	NA	NA	0	0	0	0	0	0		0	0	0	0	0	0		0	0	0	0	0	0
93	FBgn0011290	Taf12	TBP-associated factor 12	0	0	0	0	0	0		0	0	0	0	0	0		0	0	0	0	0	0
94	FBgn0262384	mir-1014	mir-1014 stem loop	0.530029	0	0.276967	0	0	0		0.856415	0	0	0	1.29814	0		0	0	1.80156	0.284937	0.483201	0.471572
95	FBgn0283626	lncRNA:CR46299	long non-coding RNA:CR46299	29.8659	28.607	28.668	29.8528	33.5703	27.32		32.1713	35.0612	32.7478	31.2621	32.5565	31.6302		39.6494	42.076	28.3084	38.1174	38.0006	43.1396
96	FBgn0267816	lncRNA:CR46141	long non-coding RNA:CR46141	0.935445	0.0432052	0.680095	0.596136	0.0866531	0.224845		0.613355	0.082274	0.180842	0.24714	0.796895	0.276946		1.04297	1.45086	0.592466	1.0495	0.852799	2.13497
97	FBgn0037747	Naa80	N(alpha)-acetyltransferase 80	1.14543	0.60839	0.798059	0.961863	0.203366	1.58306		1.54231	1.7378	2.3343	2.22339	2.05726	0.557114		1.8718	1.5961	3.05901	2.56569	3.39374	6.5392
98	FBgn0037751	topi	matotopetli	4.30513	1.48324	1.09442	2.87795	1.85926	1.28649		3.50942	2.11836	2.15567	1.29622	1.59585	3.39557		3.15928	1.29709	3.27691	3.75306	2.01542	1.44931
99	FBgn0039486	CAH9	Carbonic anhydrase 9	75.4259	86.7167	75.418	57.1994	112.04	96.1983		54.8546	95.5716	115.584	66.7337	92.8828	64.7212		37.5394	33.9467	38.2088	51.0375	63.863	53.1051
100	FBgn0039228	CG6980	NA	0.710036	0.479989	0.809521	1.36004	0.618862	1.01106		0.764846	0.848737	0.765359	0.849831	1.3912	0.690697		0.486843	1.65501	0.814916	0.624611	1.35346	0.861444
101	FBgn0039073	CG4408	NA	0.480449	0	0.12553	0	0.127953	0		0	0.485948	0.356045	0.243287	0.235341	0		0.271775	0.267795	0.933167	0.258284	0	0.854921
102	FBgn0040256	Ugt35C1	UDP-glycosyltransferase family 35 member C1	45.1473	38.019	45.4678	44.9681	38.4756	38.5727		46.5102	58.4498	46.7184	42.7301	44.2295	50.3056		45.0714	46.6685	42.4094	49.2473	47.7439	47.3252
103	FBgn0037888	scpr-B	SCP-containing protein B	1.77793	0.419708	0.206457	0.18097	0.210443	0		1.27678	0.599425	0	0.800264	0.774127	0.384334		0.595981	0.22022	0.575538	1.06199	0	0.17576
104	FBgn0039404	CG14543	NA	0.61215	0.260114	0.127952	0.560781	0.130422	0		1.18693	0.247662	0	0	0.479765	0.119095		0.738719	0.545925	0	0.131634	0.223227	0.217854
105	FBgn0264905	lncRNA:CR44096	long non-coding RNA:CR44096	95.4588	88.693	85.7898	89.677	90.1221	83.5984		82.4794	88.2085	94.3121	84.3559	84.5657	89.7032		73.2506	75.9189	80.5636	82.8778	73.717	78.4367
106	FBgn0038342	B9d1	B9d1	0.169194	0.808801	0.442062	0.387489	0.180238	0.155892		0.273381	0.598955	0.188076	0.342701	0.745894	0.329171		0.765661	2.82917	1.80742	0.363826	0.616982	0.752666
107	FBgn0005674	GluProRS	Glutamyl-prolyl-tRNA synthetase	191.358	211.078	192.57	207.522	188.467	220.319		191.096	215.743	189.637	182.114	188.101	214.555		206.877	210.892	209.888	209.474	223.434	221.861
108	FBgn0266229	lncRNA:CR44924	long non-coding RNA:CR44924	0	0	0	0	0	0		0	0	0	0	0	0		0	0	0.258318	0	0	0
109	FBgn0011768	Fdh	Formaldehyde dehydrogenase	42.7279	36.6868	36.0931	39.557	35.8255	36.9917		40.7605	33.7861	40.3183	39.8805	41.4603	39.0104		57.6936	62.4158	50.4619	54.6998	54.3031	58.634
110	FBgn0265449	lncRNA:CR44349	long non-coding RNA:CR44349	66.1147	52.7069	48.6808	57.5291	55.4508	47.2245		62.3537	53.5375	43.9331	52.4737	52.2863	52.1895		41.9111	32.064	32.2779	47.6334	35.6907	27.6521
111	FBgn0037917	wkd	whacked	130.908	139.623	130.343	132.349	131.878	138.454		139.027	151.321	119.166	139.513	142.31	139.001		152.77	183.663	143.757	143.723	156.562	179.509
112	FBgn0086365	Orct2	Organic cation transporter 2	10.0336	7.67879	9.21764	8.648	8.90713	5.51704		9.52972	8.97533	9.3544	8.38596	10.6223	9.05188		12.3075	14.4625	11.0275	13.0788	12.5896	13.7744
113	FBgn0017567	ND-23	NADH dehydrogenase (ubiquinone) 23 kDa subunit	0	0	0	0	0	0		0	0	0	0	0	0		0	0	0	0.350361	0	0
114	FBgn0039290	CG13654	NA	0	0	0	0	0	0		0	0	0	0	0	0		0	0	0	0	0	0
115	FBgn0267208	asRNA:CR45648	antisense RNA:CR45648	2.19506	0.482443	0.474635	0.901421	0.645064	0.767154		0.570743	0.306232	0.224371	0.22997	0.667379	0.368151		0.114177	0.506273	0.514552	0.40691	0.138009	0.875469
116	FBti0019361	1360{}1299	NA	71.1906	87.9336	93.1267	79.4416	91.2345	84.1935		82.9907	93.027	69.7526	81.5338	77.5837	86.2159		59.4595	56.7245	58	67.9378	61.0896	62.4888
117	FBgn0051287	CG31287	NA	12.5301	13.7453	14.0573	12.9544	12.6398	12.3461		9.66848	14.1219	13.322	12.2496	11.6741	13.6564		13.2307	14.3672	14.0806	11.9049	12.239	16.2217
118	FBgn0038577	CG12321	NA	0	0	0	0	0	0		0	0	0	0	0	0		0	0	0	0	0	0
119	FBgn0037720	CG8312	NA	3.05091	3.79431	5.716	3.34024	1.90248	4.0109		2.72533	3.27399	3.50169	3.54197	3.09824	4.34314		5.94912	3.06925	1.3369	4.16034	1.39068	3.47579
120	FBgn0038033	CG10097	NA	20.6282	16.9487	17.4668	18.5569	18.2656	18.9352		19.22	19.393	21.2847	18.7441	17.8893	18.9825		22.0711	25.8593	26.1945	23.6598	19.9767	25.3474
121	FBgn0001112	Gld	Glucose dehydrogenase	9.5135	8.79367	5.42323	5.77238	5.00146	4.78123		6.52138	4.87367	9.33916	3.75381	5.80994	5.64878		7.45489	10.4676	9.11896	6.37633	8.22245	8.46426
122	FBgn0038344	obe	obelus	0.61111	0.32459	0.958009	0	0	0.563067		0	0	0	0.618901	0.598687	1.18893		0.230457	0	0.296737	0	0	0
123	FBgn0037678	CG16749	NA	30.2548	29.5087	31.3699	32.7179	34.0733	23.3127		33.4259	28.2773	27.8823	29.9455	33.0597	30.94		37.694	37.4856	33.5541	38.6886	34.382	36.6604
124	FBgn0267709	CG46042	NA	2.18135	1.47909	1.84319	2.2534	2.27431	3.72038		4.39951	5.68009	5.91581	4.60634	6.27463	4.37932		25.3436	25.8692	30.559	29.8906	26.9946	27.7489
125	NA	NA	NA	81.8809	82.537	77.5403	78.709	88.418	66.3887		84.0089	87.5912	75.822	77.2585	79.0725	88.4534		63.0776	53.0422	52.5866	77.993	62.627	56.5747
126	FBgn0051072	Lerp	lysosomal enzyme receptor protein	0	0	0	0.0514902	0	0		0.121091	0	0	0	0	0		0.0423926	0	0	0	0	0
127	FBgn0013277	Hsp70Ba	Heat shock protein 70 Ba	0	0	0	0	0	0		0	0	0	0	0	0		0	0	0	0	0	0
128	FBgn0037718	P58IPK	P58IPK	46.8627	31.4818	30.4047	39.039	49.4917	23.6488		46.7448	32.637	26.7094	31.1277	40.6847	40.0726		17.0791	14.6865	23.668	21.8014	18.9299	15.6988
129	FBgn0039520	Gr98a	Gustatory receptor 98a	1.16188	0.411419	1.21428	0.709584	0.825149	1.07053		0.417189	0.391725	0.143505	0.980574	0.569129	0.565115		0.584211	0.431741	0.376115	0.416407	0	0.172289
130	FBti0062070	INE-1{}4009	NA	0	0	0	0	0	0		0	0	0.146934	0.200801	0	0		0	0.221029	0	0.426358	0	0
131	FBgn0286071	AdamTS-A	ADAM metallopeptidase with thrombospondin type 1 motif A	51.6	43.7814	42.5742	46.026	44.2171	49.2003		45.8976	41.8341	46.2894	45.5676	48.25	44.0184		38.3368	31.1339	39.1691	36.5388	32.6545	31.3788
132	FBgn0266701	lncRNA:CR45191	long non-coding RNA:CR45191	0	0	0	0	0	0		0	0	0	0	0	0		0	0	0	0	0	0
133	FBgn0265197	CG44257	NA	0.300867	0	0	0	0	0		0	0	0	0	0	0		0	0.503096	0	0	0	0.267685
134	FBgn0003002	opa	odd paired	0.94284	1.20189	1.57658	2.93665	1.60702	1.04246		2.84374	1.14436	0	0.95486	0.554204	1.65089		1.42223	2.73273	2.74689	3.04116	2.57862	2.51656
135	FBgn0012000	tRNA:Val-CAC-2-3	transfer RNA:Valine-CAC 2-3	44.4684	47.6121	46.964	44.9232	45.7486	48.746		42.4105	43.1996	43.5481	38.5678	40.1781	37.729		41.4048	50.0945	43.0144	43.087	41.6613	46.9139
136	FBgn0264428	lncRNA:CR43846	long non-coding RNA:CR43846	40.859	40.9215	39.7164	33.3859	41.6819	32.5422		47.37	46.2298	38.6189	45.5881	39.0956	45.0513		36.1707	31.6522	29.8439	30.1558	33.9346	34.5813
137	FBgn0266399	lncRNA:CR45039	long non-coding RNA:CR45039	1.14139	0	0	0	0	0		0	0	0.211461	0	0	0		0	0	0	0	0.780408	0
138	FBgn0041588	eIF2D	eukaryotic translation initiation factor 2D	6.22879	8.92359	7.67431	7.17188	5.99621	7.71357		6.30949	10.2304	10.0577	8.01546	6.96991	12.2017		4.82721	3.50368	3.7737	5.40679	4.48027	4.83002
139	FBgn0039557	CG12259	NA	29.9407	37.1398	49.1718	35.7759	33.4801	40.952		34.0548	32.5405	35.6939	38.4209	26.9636	37.6276		33.2419	42.7059	36.8424	29.9921	37.4677	28.2931
140	FBti0020309	Stalker4{}1224	NA	0.175099	0.651024	1.55547	0.0802026	0.0932646	0.161333		2.16908	6.28715	7.1368	4.16728	3.00194	4.42857		0.198096	0.390389	0.170045	0.188262	0.0798145	0.155787
141	FBgn0051028	CG31028	NA	69.5275	51.3266	56.5332	58.0483	62.8316	43.6721		70.7461	52.5551	50.5366	61.1734	71.916	54.5508		72.6823	64.7598	58.3148	73.6713	56.093	64.9957
142	FBgn0266598	Kmn2	kinetochore Mis12-Ndc80 network component 2	0	0	0	0	0	0		0	0	0	0	0	0		0	0	0	0	0	0
143	FBgn0037424	Osi15	Osiris 15	16.2999	13.1254	13.4177	13.4941	13.6339	16.1309		16.8211	12.5785	15.9566	16.956	15.456	9.59185		27.2284	30.5984	24.6627	25.444	22.9685	30.7231
144	FBgn0038725	CG6184	NA	247.362	190.498	188.061	198.428	189.515	179.486		199.092	185.984	206.461	202.725	206.889	191.322		165.528	163.609	196.073	190.693	159.299	168.772
145	FBgn0263757	Polr2D	RNA polymerase II subunit D	19.086	19.0745	16.1412	21.2803	19.9306	15.9658		20.5593	22.3525	15.3537	22.3813	24.8487	27.8492		27.5591	24.076	15.9744	28.0811	25.2983	24.6895
146	FBgn0039277	Nepl16	Neprilysin-like 16	101.02	87.8644	88.8256	91.0206	82.0034	91.1571		84.1838	93.7079	94.8033	92.7731	82.69	89.4904		76.9534	79.3489	83.1087	82.8703	76.7407	85.5598
147	FBgn0039302	Nup358	Nucleoporin 358kD	0.405746	0	0	0.123899	0	0		0	0	0	0.0684865	0	0		0.153012	0.226157	0.0656727	0	0	0.30083
148	FBgn0039461	CG5500	NA	0	0	0	0	0	0		0	0	0	0	0	0		0	0	0	0	0	0
149	FBgn0037894	Ipo9	Importin 9	0	0	0.0631871	0.110773	0	0.055707		0.260509	0	0	0.183693	0.118462	0		0.319204	0	0.11743	0.650053	0.275593	0.591712
150	FBgn0039799	CG15543	NA	106.996	78.125	82.4195	90.7019	97.9344	74.5529		96.4568	79.3649	92.6045	88.2525	96.5241	87.3765		76.2124	69.2102	73.6267	87.3434	72.2825	63.19
151	FBgn0262290	mir-iab-8	mir-iab-8 stem loop	11.3141	12.3394	14.6622	12.023	9.48142	19.1813		16.0874	15.4107	13.7506	8.8611	14.1876	14.8213		14.1085	15.3033	17.1406	9.5695	8.93922	13.6901
152	FBgn0039817	CG15553	NA	16.6219	14.0873	11.2014	16.5168	36.1881	11.3818		6.01726	9.55445	11.7122	7.68101	6.85176	6.45001		8.90584	9.92296	37.1359	17.9203	42.9346	11.1925
153	FBgn0051224	CG31224	NA	17.1277	14.4836	20.4864	15.7349	16.23	20.9671		17.5091	16.6857	17.3672	18.2306	19.5365	19.9651		26.7146	34.4547	26.6229	27.9099	27.9557	31.902
154	FBgn0054008	CG34008	NA	0	0.34203	0	0	0	0		0	0	0.0795345	0	0.105143	0		0.24284	0	0.104227	0.115392	0	0.0954875
155	FBgn0013276	Hsp70Ab	Heat shock protein 70 Ab	0	0	0	0	0	0		0	0	0	0	0	0		0	0	0	0	0	0
156	FBgn0039714	Zip99C	Zinc/iron regulated transporter-related protein 99C	12.6838	13.2683	17.4047	16.4091	17.7407	13.6493		15.2274	14.0042	12.0544	15.297	12.5208	13.8453		15.3356	15.9744	8.74467	17.1768	12.6224	15.3337
157	FBgn0037832	Desi	Desiccate	0	0	0	0.372866	0	0		0	0.20584	0	0	0.0996871	0		0	0	0	0	0	0
158	FBgn0263409	lncRNA:CR43455	long non-coding RNA:CR43455	1.14868	0	0	0.210457	0	0.105837		0.24747	0	0.255374	0	0.506398	0.167609		0.0866363	0.128051	0	0.247006	0	0.0510995
159	FBgn0037802	Sirt6	Sirtuin 6	0.518562	0.275433	0	1.18762	0.82862	0.238897		1.39648	2.62248	0.960723	1.83811	0.508021	1.51331		0.586669	1.73423	1.00719	0	0.236374	0.692055
160	FBgn0004781	Ccp84Ac	Ccp84Ac	9.96783	14.6979	11.3503	12.6749	14.4222	14.2561		11.9392	13.3924	12.734	10.8483	13.3361	15.1958		14.6433	18.3262	13.0032	10.4772	12.7492	17.6708
161	FBgn0037502	wa-cup	walker cup	0	0	0	0	0	0.310567		0	0	0.333051	0	0	0.21859		0	0	0.763787	0	0	0
162	FBgn0051230	CG31230	NA	2.17901	4.6295	1.13864	2.05853	3.19172	2.32141		5.94138	5.50986	4.1379	3.03433	2.7351	3.17949		2.00297	0.683181	1.19032	0.366065	0.931169	0.908759
163	FBgn0039328	CHKov2	CHK domain ov2	20.3933	18.455	17.7354	19.554	25.7418	15.1298		17.0968	12.4056	15.1263	15.4065	18.1853	16.2763		16.8999	19.2645	20.5158	17.1041	16.7891	20.3754
164	FBgn0038204	CG14357	NA	36.8097	25.2349	29.0761	37.2497	31.9172	33.9158		37.3458	33.984	32.6707	32.0772	31.2392	30.8108		23.2433	23.6186	24.7322	32.4438	26.1437	21.8968
165	FBgn0285912	mah	mahogany	58.6612	53.7297	53.8322	54.2674	54.4956	49.6463		54.8978	57.451	52.9316	54.5043	56.9032	60.1522		55.7583	58.5647	57.3108	57.0019	53.7417	56.6144
166	FBgn0051116	ClC-a	Chloride channel-a	0.11958	0.381087	0.874812	0.21909	0.382157	0.771252		2.4474	2.05612	1.24063	1.21104	1.52294	0.581614		1.17247	1.46634	0.8129	2.44281	0.981134	0.744739
167	FBgn0263835	CR43697	NA	33.8619	79.1119	97.2585	77.5509	82.235	63.7088		78.5633	81.552	63.4368	91.9693	75.2785	97.7823		59.5625	69.293	42.4281	49.5193	75.6645	39.9239
168	FBgn0266672	Sec8	Secretory 8	114.142	101.867	99.7518	107.764	110.19	84.2104		106.218	100.035	97.9183	102.573	103.229	104.959		80.987	77.232	75.5832	92.1122	73.63	74.4373
169	FBgn0037292	plh	pasang lhamu	0	0	0	0	0	0		0	0	0	0	0	0		0	0	0	0	0	0
170	FBgn0002735	E(spl)mŒ≥-HLH	Enhancer of split mŒ≥, helix-loop-helix	0	0	0	0	0	0		0	0	0	0	0.0829422	0		0.0638551	0	0.16444	0	0	0
171	FBgn0017550	Rga	Regena	24.9106	22.5039	24.0603	23.4749	21.5883	21.6353		25.4589	23.4403	27.7285	25.1248	23.104	29.9426		28.8368	32.0943	26.472	29.8019	26.9446	29.9748
172	FBti0062066	INE-1{}4005	NA	0.451129	0.0435666	0	0	0.174756	0.0377876		0	0.0829622	0.0303925	0	0.20089	0.119684		0.309321	0.0457186	0.438109	0.264569	0.0373884	0.291908
173	FBti0059750	Dm88{}1689	NA	18.2652	13.6843	10.6497	15.6757	16.5901	12.7548		26.7168	22.558	19.52	26.2867	110.377	23.1916		24.2169	28.2917	25.3935	30.181	29.7974	37.2912
174	FBgn0037679	Aduk	Another Drosophila Unc-51-like kinase	0	0	0	0	0	0		0	0	0	0	0	0		0	0	0	0	0	0
175	FBgn0037837	CG14693	NA	0.319825	0.679497	0.752062	0.585972	0.425878	1.91543		0.602898	0.566099	0.829541	0.72878	0.156662	0.933341		6.51294	21.3027	16.8498	7.30719	7.87235	30.2336
176	FBgn0040609	CG3348	NA	3.39253	2.40258	3.54554	2.46654	2.98298	2.58004		1.21814	2.45097	2.99297	2.29052	2.1102	2.67153		2.92427	2.16108	2.301	2.20012	2.89643	2.01224
177	FBgn0284417	lncRNA:TS20	long noncoding RNA: testis-specific 20	2.70418	2.57453	3.0661	6.07628	1.22294	4.91265		3.2152	3.87046	6.73034	5.1931	3.92382	3.79689		28.4384	47.9196	37.2118	28.6632	28.9087	43.6699
178	FBgn0038113	CG11668	NA	5.68053	4.48901	4.77836	4.56923	6.34655	6.63819		8.3577	7.00676	11.1915	7.15611	11.8767	9.29954		14.8909	27.0289	19.3081	14.5986	22.1041	24.0991
179	FBgn0014931	CG2678	NA	81.1237	60.9027	61.5512	67.584	76.2867	56.0656		79.161	66.4482	65.9696	61.7306	70.1051	67.2278		48.5868	51.3903	53.1206	55.365	51.0069	49.1069
180	FBgn0267408	AOX1	Aldehyde oxidase 1	148.302	125.211	119.68	132.549	158.423	107.889		151.415	108.626	93.5027	113.102	119.666	123.038		89.8328	94.8808	109.657	89.0707	87.9387	94.1291
181	FBgn0038115	CG7966	NA	0	0	0	0	0	0		0	0	0	0	0	0		0	0	0	0	0	0
182	FBgn0038745	ClpX	Caseinolytic protease chaperone subunit	513.251	475.437	486.677	485.493	489.241	506.102		487.113	533.639	547.792	541.39	503.917	523.212		576.323	675.64	584.23	581.011	562.254	621.115
183	FBgn0038321	Nagk	N-acetylglucosamine kinase	0.179768	1.7187	1.50301	0.494048	0.957517	0		1.35552	0.181825	0	0.54618	0.528342	0.699487		1.22027	1.2024	0.52374	0.386565	0.163886	1.59941
184	FBgn0266538	CG45099	NA	0	0	0	0	0	0		0	0	0	0	0	0		0	0	0	0	0	0
185	FBgn0263594	lost	lost	0	0	0	0	0.0755934	0.196147		0	0	0	0	0	0		0	0	0.137826	0	0	0
186	FBgn0083984	CG34148	NA	0.254029	0.161913	0.265487	0.744679	0.541225	0.0936235		0.273639	0.256937	0.64006	0.56599	1.14478	1.23555		2.83561	2.09556	2.76302	1.25638	6.39178	3.11897
187	FBgn0051162	tRNA:Ser-GCT-2-4	transfer RNA:Serine-GCT 2-4	0	0	0	0	0	0		0.930986	0.349664	0.384289	0.175058	0.16934	1.17702		0	1.34885	0.671462	0.743394	0.157582	0.76895
188	FBgn0039378	Œ±4GT2	Œ±1,4-galactosyltransferase 2	0	0	0	0	0	2.3189		0	0.363651	0	1.8206	0.352228	0		0.542343	0.4008	0	0	0.655543	0.319883
189	FBgn0015568	Œ±-Est1	Œ±-Esterase-1	218.243	157.556	160.181	167.377	178.363	141.205		212.153	165.646	178.78	189.37	217.629	172.478		192.287	193.341	183.061	200.897	169.672	177.378
190	FBgn0267107	lncRNA:CR45547	long non-coding RNA:CR45547	537.776	504.143	452.201	472.606	539.246	397.569		556.751	526.585	478.531	523.878	572.378	537.162		446.64	395.652	392.364	474.406	405.781	400.945
191	FBgn0267759	lncRNA:CR46090	long non-coding RNA:CR46090	0.325864	0	0	0	0	0.600491		0	0	0	0	0	0		0	0	0	0	0	0
192	FBgn0038881	aus	argus	0.582638	0	0	0	0	0		0.313807	0.147327	0.0539718	0.0737583	0.142699	0		0.16479	0	0.0707279	0.313219	0	0.388784
193	FBgn0259139	glo	glorund	25.9838	21.6451	22.5647	20.5497	20.6107	32.6391		16.8139	35.4512	40.5202	19.0264	29.3014	20.0027		29.2555	19.5885	19.0616	28.5401	28.119	23.7833
194	FBgn0267159	lncRNA:CR45599	long non-coding RNA:CR45599	0	0.0924034	0	0	0	0		0	0	0.0644614	0	0.0852164	0		0	0	0	0	0	0.077391
195	FBgn0038423	CG10317	NA	0	0	0	0	0	0		0	0	0	0	0	0		0	0	0	0	0	0
196	FBgn0262112	sro	shroud	50.4463	45.0397	51.3882	55.2039	49.9756	49.8263		48.7372	44.0749	43.1299	51.5864	44.7095	54.1323		60.2548	50.9843	40.7936	49.8067	46.2578	41.3025
197	FBgn0266732	asRNA:CR45205	antisense RNA:CR45205	13.0272	9.49091	12.9888	12.1169	7.49708	13.0148		18.334	14.5898	14.7214	19.9162	18.8257	13.7891		7.83022	5.34152	5.62275	7.94238	6.50689	4.35195
198	FBti0062737	FB{}4676	NA	0.157807	0	0	0.216846	0	0		0	0.239419	0.0584727	0	0.0772994	0		0	0	0.153252	0.67868	0.0719323	0.280804
199	FBgn0039258	Œ≤4GalT7	Œ≤-4-galactosyltransferase 7	4.33018	2.50905	2.46845	1.68289	1.25805	2.05533		2.40289	1.59263	5.05654	2.25914	3.34231	2.9358		5.24529	6.14364	5.22466	5.36112	2.51212	4.66982
200	FBgn0039415	CG6142	NA	7.69718	5.19041	5.45617	5.88627	6.38146	6.50619		7.42616	4.56961	6.79535	6.88021	6.91778	5.30638		7.47131	10.5951	7.63754	9.46322	6.01033	11.8207
201	FBgn0039325	CG10560	NA	0.573728	0	0	0.525583	0.916771	0		0	0.290147	0	0.290521	0.562066	0		2.59632	1.91872	0.835755	0.925288	0.26152	1.27613
202	FBgn0264427	CG43845	NA	0	0	0	0	0	0		0	0	0	0	0	0		0	0	0	0	0	0
203	FBgn0004841	TkR86C	Tachykinin-like receptor at 86C	0.217461	0.231008	1.59089	0.996065	0	0.601097		0.234248	0.21995	0.966922	0.660702	0	0.423077		0.820075	1.2121	1.05593	1.87047	3.17198	1.16087
204	FBgn0275433	lncRNA:CR46265	long non-coding RNA:CR46265	98.661	98.5726	104.023	102.006	89.218	102.56		98.9298	102.477	100.033	104.015	104.076	100.294		91.9391	101.983	93.426	91.1127	86.5461	94.095
205	NA	NA	NA	1.15447	1.05119	0.861818	0.453255	1.75691	0.835775		1.42125	0.667249	1.03887	1.08568	1.29258	1.52411		2.23903	2.39009	1.8419	4.6104	1.27801	2.34777
206	FBti0019345	jockey{}1278	NA	0	0	0	0	0	0		0	0	0	0	0	0		0	0	0	0	0	0
207	FBgn0267674	lncRNA:CR46010	long non-coding RNA:CR46010	201.571	189.819	219.444	203.966	226.428	160.429		240.511	208.09	192.962	222.465	243.178	220.923		261.509	260.403	185.805	247.866	212.923	232.585
208	FBgn0002924	ncd	non-claret disjunctional	13.1182	3.09676	0	5.34106	0	0		0	2.94852	7.56115	5.90465	0	1.41788		2.19869	8.12432	8.49308	6.26862	1.3288	3.89047
209	FBgn0039008	CG6972	NA	0.0647424	0.0687756	0	2.491	0.0689688	0.0596526		0.13948	0	0	0	1.33195	0		0	0.0721728	0.502992	0	0.0590225	0.057602
210	FBgn0259721	CG42375	NA	0	0	0	0	0	0		0	0	0	0	0	0		0	0.186708	0	0.180077	0	0
211	FBgn0051211	CG31211	NA	0	0	0	0	0	0		0	0	0	0	0	0		0	0	0	0	0	0
212	FBgn0283548	mir-9381	mir-9381 stem loop	0.567689	0	0	0	0	0		0	0	0	0	0	0		0	0	0	0	0	0
213	FBgn0038717	CG17751	NA	0	0	0	0	0	0		0	0	0	0	0	0		0	0	0	0	0	0
214	NA	NA	NA	0	0	0	0	0	0		0	0	0	0	0	0		0	0	0	0	0	0
215	FBgn0267612	lncRNA:CR45950	long non-coding RNA:CR45950	12.115	7.22282	8.7855	7.36117	7.14434	7.57462		10.9196	7.28344	8.68031	8.48222	9.99156	8.02707		16.9463	19.2246	18.5485	16.7474	14.2567	20.1829
216	FBti0062734	INE-1{}4673	NA	12.3718	12.7723	14.3866	11.1739	10.9519	13.6469		9.76046	10.3984	8.65179	12.353	11.4374	12.8823		13.5367	14.1802	8.96873	9.36748	10.961	8.6818
217	FBgn0263389	CR43441	NA	93.5325	107.815	107.318	101.726	92.9392	97.181		106.24	98.387	96.5085	95.5311	92.2551	95.3987		85.374	87.4956	92.3019	89.4377	87.7363	85.9789
218	FBgn0051575	tRNA:Ala-AGC-2-9	transfer RNA:Alanine-AGC 2-9	85.4633	74.8493	73.1886	72.5024	80.1429	81.0815		77.5661	73.7882	80.6649	75.4508	82.5047	80.1664		64.5883	61.0065	67.8837	72.4289	63.8038	63.3774
219	FBgn0263664	lncRNA:CR43655	long non-coding RNA:CR43655	101.774	80.2239	78.9139	88.464	91.1971	76.9884		95.1473	82.9688	87.6073	83.2452	97.6954	84.5566		80.7292	71.5847	81.2217	84.5768	69.2741	68.5591
220	FBgn0037993	dpr15	defective proboscis extension response 15	1.04954	0.343054	0.675005	1.77502	1.20406	0.371936		1.73933	0.979898	1.13676	0.408817	1.1864	0.785353		0.304459	1.26	1.8817	0.173607	0.662413	1.58026
221	FBgn0262962	CG43273	NA	0	0	0	0	0	0		0	0	0	0	0	0		0	0	0	0	0	0
222	FBgn0038049	Srlp	Spliceosome-ribosome linker protein	198.269	202.486	201.939	205.831	197.047	215.937		198.356	204.081	232.494	208.132	199.008	200.491		183.835	201.966	193.585	189.049	181.564	210.309
223	FBgn0005777	PpD3	Protein phosphatase D3	37.4783	35.0037	31.5349	34.205	33.685	34.5319		34.1372	36.1369	37.5968	38.287	33.2871	37.1158		32.5617	34.1573	40.1813	38.7903	34.7415	36.2516
224	FBgn0261238	Alh	Alhambra	6.00082	2.12488	8.20116	4.36961	8.5234	4.39489		4.47511	6.84764	4.67506	6.70064	7.83845	3.44256		8.00749	8.23326	8.96559	6.94824	12.344	8.76142
225	FBgn0042101	CG18744	NA	0.713523	0	0.745705	0.762588	0.253367	0		0.640502	1.20281	0.705025	0.843056	0.349509	0.694089		0.717543	0.530275	0.923907	0.511442	0.433656	0.952243
226	FBti0063301	diver2{}5240	NA	32.7631	19.4655	25.9741	25.7904	31.7607	25.1634		36.1493	22.5102	29.76	30.2182	34.0917	24.2445		36.5543	34.7232	37.4993	42.9759	36.3543	34.7922
227	FBgn0037891	CG5214	NA	0	0	0	0	0	0		0	0	0	0	0	0		0	0	0	0	0	0
228	FBgn0039182	CG5728	NA	0	0	0	0	0	0		0	0	0	0	0	0		0	0	0	0	0	0
229	FBgn0262808	CG43179	NA	99.5057	85.4721	89.5206	92.3308	93.3163	79.7414		91.0291	82.9776	90.9506	88.115	90.9734	86.556		78.0517	75.1729	80.9489	92.0965	75.2705	72.7858
230	FBgn0085345	CG34316	NA	8.08737	6.81691	6.01755	6.12024	7.81933	5.42669		7.67005	8.17992	4.78811	7.70083	7.27708	6.24237		8.48654	7.59462	5.71974	8.27003	8.25439	6.84346
231	FBgn0085383	CG34354	NA	26.1579	33.848	26.4377	25.0475	24.5399	30.4492		29.4526	33.752	26.6441	32.4873	36.1719	30.9952		26.4676	24.12	23.1031	28.2401	27.1834	21.1659
232	FBgn0267808	asRNA:CR46133	antisense RNA:CR46133	3.60243	6.00289	4.50313	4.40017	4.96629	7.02893		5.78272	8.64475	6.54324	6.86749	4.9132	7.62702		6.49959	8.26797	7.5457	5.84784	8.0494	9.67819
233	FBgn0051480	tRNA:Thr-CGT-1-1	transfer RNA:Threonine-CGT 1-1	1.15979	0	0.606053	0.796852	0	0		0.624661	0.586534	0	0	0.284055	0		1.09343	0	0.844742	0.311746	0	0
234	FBgn0040080	pins	partner of inscuteable	13.3891	10.4244	13.1238	11.1227	9.74496	11.1871		12.1831	8.24313	10.3536	10.5278	9.9395	9.62671		10.2865	11.9591	10.499	14.1273	10.9173	7.99091
235	FBgn0037383	Sec20	Secretory 20	58.3211	69.8745	81.9037	59.3465	66.7173	71.1393		59.2536	64.5187	50.9552	63.7629	57.4602	65.9194		54.1093	59.4735	61.465	50.4137	58.4551	57.6379
236	FBgn0037779	CG12811	NA	0	0	0	0	0	0		0	0	0	0	0	0		0	0	0	0	0	0
237	FBgn0000533	ea	easter	16.4488	21.6747	23.2027	21.4911	17.8098	22.278		21.0105	19.0008	18.7841	20.8459	19.9009	22.0339		18.9142	17.9358	17.1961	19.6182	15.8969	20.4725
238	FBgn0264563	CG43935	NA	0	0	0	0	0	0		0	0	0	0	0	0		0	0	0	0	0	0
239	FBgn0263025	HSPBAP1	HSPB1 associated protein 1	88.927	90.3452	98.9392	79.6164	89.111	98.9523		131.4	96.0666	96.2637	100.12	118.136	80.9191		164.81	241.518	183.422	178.209	184.071	243.847
240	FBgn0264291	Det	Deterin	15.8006	16.5518	13.8757	13.3689	12.2734	12.6375		16.0747	10.6543	8.53803	13.0016	15.4794	16.7578		14.1517	18.3479	11.0822	19.1119	15.9051	16.4009
241	FBti0019286	Juan{}1190	NA	575.214	451.145	454.424	474.732	502.782	446.709		520.726	440.238	512.014	493.368	537.567	452.37		444.873	426.73	437.059	454.724	389.026	389.167
242	FBgn0010340	140up	upstream of RpII140	31.2886	34.6581	33.1656	31.6027	27.5385	32.7712		34.1839	37.7776	29.0002	32.4097	33.7091	32.0839		42.1548	49.0897	42.4186	40.7331	39.9014	45.7618
243	FBgn0262327	mir-2281	mir-2281 stem loop	0.558865	0.197893	0	0.170656	0	0		0.401337	0	0.552209	0	0	0.181214		0.140503	0.207668	0.542736	0	0.849149	0.994455
244	FBgn0039722	Capa	Capability	116.066	88.1449	96.9369	102.006	104.282	90.443		107.968	92.6515	109.512	103.838	113.031	102.461		110.936	118.188	95.0663	119.597	100.778	112.34
245	FBgn0038490	Smug	Single-strand-selective monofunctional uracil-DNA glycosylase	0	0	0	0	0	0		0	0	0	0	0	0		0	0	0	0	0	0
246	FBgn0265276	l(3)neo38	lethal (3) neo38	57.242	54.7774	59.5766	44.421	51.9075	52.9598		47.9017	47.6096	50.8341	52.462	39.6256	53.612		55.6615	63.5478	51.4552	46.7947	66.8481	70.5005
247	FBgn0014930	CG2846	NA	0	0	0	0	0	0		0	1.4546	1.06576	0	0	1.39897		2.16937	0	0	4.63878	1.31109	3.8386
248	FBgn0267315	lncRNA:TS16	long noncoding RNA: testis-specific 16	0.813022	0	0.283231	0.248265	0	0		0	0	0	0	0.132749	0.790878		0	0	0.131593	0.14569	0.123532	0.120559
249	FBgn0038809	CG16953	NA	0	0	0	0	0	0		0	0	0	0	0	0		0.13765	0	0	0.0981129	0	0
250	FBti0020305	1360{}1206	NA	32.698	36.6521	37.6122	40.263	33.8147	40.2025		36.0225	44.0247	35.3244	40.1034	38.8976	43.9933		36.8323	33.6104	31.7543	33.9005	29.422	37.1203
251	FBgn0038678	mRpL55	mitochondrial ribosomal protein L55	1.07861	0.687481	1.12726	1.38333	0.229804	0.198763		1.16187	1.09095	1.91837	1.31083	0.211337	0.839385		0.976217	1.2024	1.67597	1.39163	0.983315	1.53544
252	FBgn0262434	mir-11	mir-11 stem loop	57.0857	63.6327	69.5024	63.9461	75.1879	58.5017		72.2639	74.1377	56.3338	69.5138	71.8088	77.7243		74.1755	64.7196	62.3208	77.2434	68.5045	71.3474
253	FBgn0261996	CG42814	NA	26.6003	29.6358	25.5399	29.7172	26.8393	32.0312		24.2857	22.5846	27.205	29.5676	23.5701	24.3506		19.8995	24.2891	21.7897	19.5317	21.0957	22.8488
254	FBti0059756	Dm88{}1695	NA	79.5104	63.5724	65.1758	67.0237	73.1312	56.235		77.8342	63.7085	67.4787	67.6475	79.3549	65.9567		70.3334	70.0819	71.7171	73.9189	63.4479	65.847
255	FBgn0037478	CG2656	NA	5.34357	3.7843	9.7213	15.9546	7.58986	11.1234		7.67474	19.6171	7.91989	10.4225	4.84717	21.5622		2.3883	2.86811	2.69077	3.40461	1.98467	2.81732
256	FBgn0267708	lncRNA:CR46041	long non-coding RNA:CR46041	45.0815	45.1588	42.9908	46.0637	40.2539	47.5422		41.6058	51.1006	47.4542	46.7462	37.0776	44.5516		41.758	45.4565	41.7482	44.8064	42.7884	40.801
257	FBgn0038428	CG14894	NA	0.598562	0	0.125112	0	1.4028	0		0.644767	0.242165	0.53229	0.606193	2.2283	0.582259		2.16696	0	0.348772	2.83166	0.873087	0.532547
258	FBgn0015270	Orc2	Origin recognition complex subunit 2	10.5943	9.81829	9.33084	11.3756	10.884	10.2249		8.12733	8.58517	8.73639	8.50073	9.20864	9.60241		6.40189	6.20299	6.59445	6.32069	6.87833	5.03459
259	FBgn0038853	RhoGAP93B	Rho GTPase activating protein at 93B	0	0	0	0	0	0		0	0	0	0	0	0		0	0	0	0	0	0.333211
260	FBgn0267119	lncRNA:CR45559	long non-coding RNA:CR45559	0	0	0	0	0	0.180365		0	0	0	0	0	0		0	0	0	0	0.17846	0
261	FBgn0038306	Art3	Arginine methyltransferase 3	77.6666	101.928	95.1945	87.4381	90.4205	86.0892		91.7932	89.0747	63.3988	76.788	81.3465	87.2999		83.3757	62.6444	79.4977	79.357	78.2981	83.876
262	FBgn0046876	Obp83ef	Odorant-binding protein 83ef	0.8796	0	0	0	0	0		0	0.333625	0	0	0.107715	0		0.0829271	0.122569	0.213554	0	0	0.489118
263	NA	NA	NA	0	0	0	0	0	0		0	0	0	0	0	0		0	0	0	0	0	0
264	FBgn0051320	HEATR2	HEAT repeat containing 2	0	0	0	0	0	0		0	0	0	0	0	0		0	0	0	0	0	0
265	FBgn0053333	CG33333	NA	0	0	0	0	0	0		0	0	0	0.532858	0	0.51182		0.198418	0	0.255483	0	0	0
266	FBgn0051268	CG31268	NA	1.84825	0.481585	0.4009	0.734763	0.668683	0.385572		1.1645	1.12869	0.956188	0.74166	1.05907	0.61061		0.710148	0.505373	1.01598	0.787377	0.349708	1.36517
267	FBgn0051184	LSm3	Like Sm 3	46.5029	55.712	66.2855	58.4574	56.0061	50.8213		56.9108	57.4873	48.6294	44.0869	50.3665	47.1212		57.287	53.136	55.0711	50.6932	52.0509	51.3728
268	FBgn0038219	CG14839	NA	147.346	103.324	110.461	116.004	125.547	101.866		126.902	108.374	122.412	118.217	132.144	115.711		112.987	107.551	113.955	123.184	102.157	101.659
269	FBgn0051225	Ir94f	Ionotropic receptor 94f	1.19477	0.141022	0.0693697	0.486447	0	0.489262		0.0714997	0.60422	0.737836	0	0.0650267	0		0.150187	0	1.03136	0.285463	0.121023	0.649609
270	FBti0062533	INE-1{}4472	NA	0.457038	0.485509	0.955303	0	0	0.210554		0	0.231134	0	0.462864	0.447747	0		1.55119	0	4.88232	0.245698	0.624988	1.21989
271	FBgn0038756	CG4783	NA	49.602	44.7385	47.56	48.5117	43.6179	45.5587		43.6856	40.9798	41.8156	47.5489	51.7263	43.8507		36.7346	32.9073	35.0296	43.8554	35.9411	33.6189
272	FBgn0037276	CG17387	NA	127.2	117.225	122.083	122.089	117.555	115.489		118.757	109.595	117.532	115.747	114.899	112.249		111.008	109.727	98.5973	109.906	101.187	95.7565
273	FBgn0039870	CG1896	NA	0	0.506245	0	24.7388	0.253834	1.46364		0.0855575	0	0.11772	0	2.41216	0		0	0.619793	0.38567	0	0	0
274	FBgn0003165	pum	pumilio	9.7863	6.12518	8.62443	9.06199	7.8893	8.67576		11.1685	8.07915	11.6429	10.3396	11.0903	7.77018		13.0466	16.9244	12.7403	15.4133	14.3229	17.6963
275	FBgn0039463	Spag1	Spag1 axonemal dynein assembly factor	2.7643	2.62591	2.4723	4.23678	4.95511	2.40004		2.97769	2.6884	2.52127	2.61111	2.86435	3.43883		1.72406	1.09632	2.16827	2.65775	1.96275	1.51349
276	FBgn0039719	CG15515	NA	12.2378	10.7896	12.9969	10.7116	11.3477	8.58231		13.1291	12.3778	9.87678	12.0927	12.4744	9.83202		10.2016	11.7092	11.0185	9.69519	8.94333	8.81625
277	FBgn0038760	MED25	Mediator complex subunit 25	98.008	87.2879	92.9473	89.1024	98.1083	89.104		92.8775	101.273	96.8775	92.9692	99.8404	98.4129		72.1815	74.1915	77.4868	82.2299	72.2318	78.3995
278	FBgn0002781	mod(mdg4)	modifier of mdg4	5.12702	7.29614	6.57146	7.62119	5.66781	4.81309		11.0456	19.373	17.0618	12.5401	10.9933	18.0675		15.03	20.9207	21.3254	17.4734	14.0222	47.0787
279	FBgn0039311	CG10513	NA	0	0	0	0	0	0		0	0	0	0	0	0		0	0	0	0	0	0
280	FBgn0038034	Cyp9f3	Cytochrome P450 9f3	0	0	0	0	0	0		0.282007	0.132397	0	0	0	0		0.39491	0.145922	0.254243	0.14074	0.238669	0.582311
281	FBgn0053970	osy	oskyddad	180.423	178.848	177.074	186.486	186.68	177.849		187.998	187.188	156.288	177.203	180.52	198.111		168.836	161.084	139.548	176.981	167.172	143.987
282	FBgn0038332	CG6136	NA	0	1.23204	4.84842	1.06247	2.47101	4.27446		2.49865	1.17307	8.59486	2.34916	1.13622	3.38462		4.37373	3.87871	1.12632	4.98793	3.17198	0
283	FBgn0024957	Irp-1B	Iron regulatory protein 1B	0.23671	0.0838187	0.577235	0.867385	0.336217	0.218101		0.849942	0.319225	0.409309	0.399546	0.463797	2.91666		0.0595109	0.703672	0	0	0.143865	0.140402
284	FBgn0038017	CG4115	NA	0.781601	0	1.22528	0	0.416312	0		0	0	0	0.791565	0	0.760312		2.94752	0	0	0.420179	0	1.3908
285	FBgn0011999	tRNA:Val-CAC-2-1	transfer RNA:Valine-CAC 2-1	175.128	128.47	134.461	147.343	142.145	136.563		146.239	138.339	160.982	150.833	147.756	140.56		148.909	158.126	149.671	157.737	133.425	139.666
286	FBgn0267671	lncRNA:CR46007	long non-coding RNA:CR46007	155.53	145.994	137.258	153.11	145.286	143.725		155.104	152.335	153.499	163.688	157.314	144.277		140.152	137.563	140.407	146.213	137.784	131.084
287	FBgn0023212	EloB	Elongin B	1.40026	1.61873	0.817789	1.54685	1.14068	1.89731		1.02035	1.54125	1.89225	0.959308	0.88763	0.761183		1.77054	1.10185	3.79956	0.885601	1.31409	2.23515
288	FBgn0086057	snoRNA:Me28S-G2017	NA	0	0	0	0	0	0		0	0	0	0	0	0		0	0	0	0	0	0
289	FBgn0263400	CG43446	NA	36.3002	25.5483	27.8454	26.9508	25.8255	26.9684		31.0094	27.2738	33.9458	29.6752	33.9978	26.335		38.6064	50.4425	47.4301	39.0406	35.3501	49.7179
290	FBti0061713	INE-1{}3652	NA	0.11801	0	0.369997	0	0	0		0.127119	0	0	0	0	0.344387		0	0	0.57302	0.253762	0.107584	0
291	FBgn0027492	wdb	widerborst	0	0.259819	0	0	0.260549	0		0	0	0	0	0	0		0.18447	0	0	0	0	0
292	NA	NA	NA	0	0	0	0	0	0		0	0	0	0	0	0		0	0	0	0	0	0
293	FBgn0011289	TfIIA-L	Transcription factor IIA L	26.228	20.6629	21.9234	23.6953	22.76	18.8276		27.166	22.3423	25.1298	27.3221	28.1782	21.1607		38.5493	51.1813	38.5332	37.3772	33.7911	52.516
294	FBgn0263986	cd	cardinal	0.818013	0	0	0.642316	0	0		0	0	0	0	0	0		0	0.651354	0	0	0	0.415883
295	FBti0019404	Rt1a{}1390	NA	17.184	11.6631	15.5993	15.2367	20.1051	11.7835		18.232	13.7197	12.032	17.1238	16.632	14.1507		16.6525	13.6226	11.382	21.552	12.5546	11.133
296	FBgn0015269	Nf1	Neurofibromin 1	168.903	124.47	135.933	127.613	143.503	131.882		161.699	131.183	163.633	146.751	160.343	120.861		225.083	276.708	219.396	233.074	200.559	253.888
297	FBgn0038485	CG5255	NA	0	0	0	0	0	0		0	0	0	0	0	1.80902		0	0	0	1.99947	0	0
298	FBgn0265062	lncRNA:CR44173	long non-coding RNA:CR44173	23.8146	23.231	24.5982	26.1455	24.4315	25.6564		21.81	26.9458	23.6569	24.3529	23.966	25.3744		20.9319	23.3972	23.6223	22.8651	19.9366	22.8782
299	FBti0063270	INE-1{}5209	NA	252.782	213.459	208.189	222.483	243.464	201.519		238.416	219.281	219.471	224.843	228.876	225.978		175.277	157.41	164.427	202.048	164.3	150.425
300	FBgn0010399	Nmdar1	NMDA receptor 1	0.322093	0.0855395	0.126233	0.479479	0.0428899	0.148386		0.0433695	0.0814448	0.358039	0.0407749	0.0394432	0		1.48795	0.718118	0.821093	3.03018	6.42329	5.19407
301	FBgn0039369	CG17195	NA	1.28085	0	0	0.247024	0	0		0.217851	0.136369	0	0	0.396256	0.918077		0	0.22545	0.0654675	0.289924	0	0.839693
302	FBgn0266750	lncRNA:CR45223	long non-coding RNA:CR45223	72.853	56.8769	58.4911	56.5525	68.3952	55.9099		75.8149	53.7839	65.4854	66.5519	74.5551	58.1818		89.8076	84.5811	82.8385	88.0226	72.132	68.2788
303	NA	NA	NA	169.725	143.194	160.028	157.948	162.37	151.252		177.351	155.517	167.819	170.009	172.761	157.93		147.406	142.924	126.181	156.292	135.082	122.786
304	FBgn0039054	Cow	Carrier of Wingless	0	0	0	0	0	0		0	0	0	0	0	0		0	0	0	0	0	0
305	FBti0062133	Cr1a{}4072	NA	0	0	0	0	0	0		0	0	0	0	0	0		0	0	0	0	0	0
306	FBgn0286828	dind	diamond	0.132956	0.0176549	0.0347383	0.213149	0	0		0.0537074	0.0168098	0	0	0.0651269	0.0323338		0.0501396	0.018527	0.112979	0.0178689	0.0909074	0.0295732
307	FBgn0028734	Fmr1	Fmr1	0	0	0	0	0	0		0	0	0	0	0	0		0	0	0	0	0	0
308	FBgn0039789	CG9717	NA	54.2699	46.6175	47.7816	45.1313	49.8561	49.4474		51.6056	43.4194	50.2442	50.9123	49.7422	43.4224		45.1426	44.6589	46.1585	52.1849	42.5056	39.4241
309	FBgn0037988	CG14740	NA	0	0	0	0	0	0		0	0	0	0	0	0		0	0	0	0	0	0
310	FBgn0037849	CG4596	NA	0.753461	0.0615691	0	0.477854	0	0.106804		0.187298	0.0586219	0.257707	0	0	0		0.0874277	0	0.281429	0	0.105676	0.97976
311	FBgn0011766	E2f1	E2F transcription factor 1	331.895	267.2	252.825	294.171	342.518	232.001		309.806	281.463	261.606	260.781	292.6	309.763		155.687	125.25	161.885	187.749	171.64	122.149
312	FBgn0262143	CG42869	NA	29.7123	27.5327	30.5889	26.9029	28.03	26.2868		27.0165	26.9623	27.35	30.64	25.5844	27.4171		30.9202	28.5082	27.5627	27.9725	28.0305	27.619
313	FBti0062606	1360{}4545	NA	21.8017	26.8166	23.2647	26.9099	24.6917	29.6029		25.2151	22.9796	21.9388	23.2417	33.2743	24.11		32.8868	26.8621	29.6415	30.8429	27.4073	24.91
314	FBgn0267430	Pzl	Piezo-like	0	0	6.83186	0	0	0		0	0	0	0	0	0		0	0	0	0	0	0
315	FBti0020308	G4{}1220	NA	113.143	116.825	121.86	125.47	114.595	122.656		109.876	107.444	113.386	112.251	103.41	111.557		120.759	110.604	115.102	129.807	106.65	114.081
316	NA	NA	NA	1.58453	0.360693	0.473141	0.622096	0.96455	1.04283		0.365751	0.572378	0.251623	0.229247	0.554398	1.43127		159.886	62.9588	18.2457	202.855	1135.3	547.997
317	FBgn0051510	CG31510	NA	0	0.0152084	0	0	0	0.0263821		0.0308434	0	0	0.0144991	0	0		0.0215958	0.0159596	0	0.0461784	0	0
318	FBti0019447	mdg1{}1442	NA	4.03583	2.48937	3.19741	3.22011	3.1898	3.47865		4.55773	3.22611	3.28026	3.49397	3.5074	4.17919		8.83721	6.16801	4.17222	6.01893	4.45073	4.51736
319	FBgn0037996	CG4830	NA	0	0	0.0593919	0	0	0		0.0612155	0.0574791	0.0421139	0.0575532	0.278368	0		0	0	0	0	0	0.151683
320	FBgn0038535	alt	aluminum tubes	15.5735	12.1014	18.0843	14.9271	13.8251	15.9435		15.3777	15.8976	14.5331	15.48	13.5617	11.362		15.6612	16.5571	15.9643	11.783	11.3055	14.2408
321	FBgn0260444	Not10	CCR4-NOT transcription complex subunit 10	112.968	92.9422	86.9252	93.8855	96.7721	80.5175		102.409	95.9177	96.296	95.1517	106.004	92.2784		86.012	80.5694	92.4136	93.5568	76.3005	83.1678
322	FBgn0038437	Sdhaf3	Succinate dehydrogenase assembly factor 3	0	0.0548756	0.0539874	0	0.165089	0.0951928		0.0556451	0	0	0	0	0.100501		0	0.115172	0	0	0	0
323	FBti0063898	INE-1{}5837	NA	119.946	86.7148	85.6524	93.7564	103.876	82.1392		106.667	84.0637	101.042	97.2822	111.029	92.1142		113.08	113.975	111.675	115.507	98.1963	104.633
324	FBgn0038369	Arpc3A	Actin-related protein 2/3 complex, subunit 3A	0	0	0	0	0	0		0	0	0	0	0	0.155442		0.120521	0	0	0	0.145676	0
325	FBgn0038645	CG7714	NA	17.4507	17.9051	14.9388	16.5319	18.7168	15.1459		19.2469	21.807	15.0066	16.9494	21.6471	15.9326		15.9918	14.6731	19.0293	17.0336	15.0945	20.1892
326	FBti0019461	roo{}1458	NA	0	0	0	0	0	0		0	0	0	0	0	0		0	0	0	0	0	0
327	FBgn0262904	asRNA:CR43259	antisense RNA:CR43259	1.20853	0	0	1.66067	2.89669	1.39189		0.650908	0.305589	0.447799	0.611966	0	0.293902		764.749	227.681	29.6346	989.801	4645.54	2543.2
328	FBgn0037570	CG11693	NA	0	0.518462	0	0.149034	0	0		0	0.329096	0	0	0	0		0.122702	0.181357	0.157991	0.349832	0	0
329	FBgn0263047	CG43342	NA	0	0	0	0	0	0		0	0	0	0	0	0.199474		0.309321	0	0.597422	0	0	0
330	FBgn0011785	BRWD3	BRWD3	34.6092	28.956	34.1305	33.5524	25.5723	33.6266		38.5421	39.0848	38.6644	38.7399	36.7736	34.5525		46.4655	55.9137	42.3288	48.8219	42.2861	55.9699
331	FBgn0039092	CG16723	NA	0.535733	0.252936	0.311053	0.599838	0.951175	0.932385		0.512967	0.240828	0.220563	0.180854	1.39958	0.63695		0.22448	0.862648	0.346848	0.83201	0.759735	0.158882
332	FBgn0037705	mura	murashka	0.725397	0.118552	0	0.0511172	0	0.051413		0.0601071	0.169315	0.0827027	0.113022	0.710651	0		0	0.0622038	0.270947	0.299973	0.0508699	0.347519
333	FBgn0267806	lncRNA:CR46131	long non-coding RNA:CR46131	0	0	0	0	0.150988	0		0	0.430073	0	0	0.277709	0		0	0	0	0	0	0
334	FBgn0038454	CG10324	NA	0	0	0	0	0	0		0	0	0	0	0	0		0	0	0	0	1.51279	0
335	FBti0061004	INE-1{}2943	NA	0.403973	0	0.422194	0.123358	0.286896	0.124072		0.725262	0.408597	0.898114	0.272749	0.527682	0.654951		2.64062	1.35101	0.915401	1.59259	0.736565	1.43768
336	FBgn0038643	CG14300	NA	19.5216	25.6172	23.5738	25.698	23.5047	18.5159		25.9764	28.9538	20.363	26.416	23.8658	30.5594		21.7762	21.0306	15.6126	20.8128	22.433	18.3173
337	FBgn0038238	CG14854	NA	116.379	79.912	83.3481	94.6153	102.482	82.9486		111.829	93.3718	95.9305	102.982	115.109	91.7689		114.177	112.109	111.443	123.525	100.006	112.97
338	FBgn0038838	TotB	Turandot B	45.8275	53.4707	51.4837	53.5833	53.5066	45.9824		56.186	53.8421	46.6072	59.2374	61.2981	55.959		50.187	49.8906	45.5471	55.9653	47.0621	42.8739
339	FBgn0260743	GC1	Glutamate Carrier 1	99.656	66.5918	74.0518	75.0766	83.6535	66.7822		92.38	72.974	76.9359	85.3643	96.5151	78.8336		80.8954	72.4189	80.1068	91.6715	74.1188	66.6701
340	FBgn0039879	Ir100a	Ionotropic receptor 100a	3.59969	2.44594	3.99929	4.48594	3.48921	2.98801		4.22689	4.3297	3.34052	4.10538	4.25723	3.31236		5.20982	3.97667	3.84223	4.98606	3.84338	6.3188
341	FBgn0039246	CG10845	NA	0.55503	0	0	0	0	0.0568218		0	0	0	0	0.120833	0		0.0465131	0	0.0598902	0.132612	0	0.0548684
342	FBgn0267116	lncRNA:CR45556	long non-coding RNA:CR45556	0	0	0	0	0	0		0	0	0.701159	0	0	0		0	0	0	0	0	0
343	FBti0061924	INE-1{}3863	NA	0	0	0	0	0	0		0	0	0	0	0	0		0	0	0	0	0	0
344	FBgn0039820	CG15554	NA	0	0	0	0	0	0		0	0	0	0.411693	0	0		0	0	0.131593	0	0	0
345	FBgn0067629	CG33332	NA	0	0.979318	0	0	0	0		0	0	0	0	0	0		0	0	1.79056	0	0	0
346	FBgn0017590	klg	klingon	1.16229	0	0.242943	0	0	0		0	0	0	0	0	0		1.05196	0.518275	1.3545	0.249934	0	0.206821
347	FBgn0039726	eIF2BŒ±	eukaryotic translation initiation factor 2B subunit alpha	0.637811	1.7315	1.33316	0.908893	1.88735	1.24063		1.67944	1.21854	1.62805	0.645942	1.31912	1.58557		0.481053	0.237004	0.412936	0.685759	0.839888	0.189156
348	FBgn0260634	eIF4G2	eukaryotic translation initiation factor 4G2	28.4125	26.5068	24.687	25.3577	19.8474	28.6311		30.8207	26.1802	32.0025	28.5051	25.097	24.6611		37.1878	50.8108	42.9719	38.5611	40.3396	53.5177
349	FBgn0037231	Vps24	Vacuolar protein sorting 24	0	0	0	0	0	0		0	0	0	0	0	0		0	0	0	0	0	0
350	FBgn0037829	CG14691	NA	94.4063	59.7913	74.5256	83.6081	69.2756	74.7942		70.5335	57.8364	50.8508	64.0427	79.3062	59.3328		80.5058	56.9952	58.7983	79.3221	72.5731	59.8534
351	FBti0063714	INE-1{}5653	NA	3.92221	0	0	0.149712	0	0		0	0.330592	0	0	0.640414	0.317949		0	0	0.317418	0.351422	0	0.436204
352	FBti0059855	INE-1{}1794	NA	0	0	0	0	0	0		0	0	0	0	0	0		0	0	0	0	0.0795562	0
353	FBgn0267685	lncRNA:CR46021	long non-coding RNA:CR46021	0	0	0	0	0	0		0	0	0	0	0	0		0	0	0	0	0	0
354	FBti0061580	INE-1{}3519	NA	86.5565	60.4504	57.7275	68.8609	70.6033	59.1476		69.5413	57.3895	66.7163	63.2718	72.2482	61.1435		57.3424	46.6883	60.4476	63.5646	49.1959	44.4091
355	FBgn0284081	CG46303	NA	1.47755	0	0	0	0	0		0	0	3.28488	0	0	0		0	0	5.73962	0	0	0
356	FBgn0037412	Osi4	Osiris 4	123.114	63.8485	23.1524	98.6433	153.59	96.5371		471.007	166.765	410.964	511.055	1655.11	452.724		805.845	346.55	596.923	494.725	1221.86	543.316
357	FBgn0037817	Cyp12e1	Cytochrome P450 12e1	0.440848	0.312208	0.20477	0.717963	0.521807	0.857514		0.422115	0.198175	0.871195	0.496076	0.19195	0.524139		0.775831	0.273024	0.713542	0.631986	0.357244	1.17668
358	FBgn0051253	CG31253	NA	3.21973	1.3155	3.36495	3.47895	3.29799	8.06308		5.06901	2.71381	8.56525	4.47312	5.21669	6.06329		15.2553	54.0228	20.3242	52.0154	27.7345	52.7752
359	FBgn0262858	MtnF	Metallothionein F	0	0	0	0	0	0		0	0	0	0	0	0		0	0	0	0	0	0
360	FBgn0267383	Ubc87F	Ubiquitin conjugating enzyme 87F	47.4552	34.8929	34.375	38.0542	37.9029	38.6047		34.6099	31.2284	39.3185	36.1246	34.1106	33.2598		32.9191	36.017	35.9894	29.9198	29.0051	29.2639
361	FBgn0039598	aqrs	aquarius	10.2808	0	0	1.27702	0	0		2.25241	0.881222	0.903918	0.882359	1.02425	0.508513		1.05139	1.16549	0	0.749398	0.158855	0.775161
362	FBgn0287598	CG46467	NA	1.76558	0.170506	0	0.294076	0.34197	0.591555		0.691589	0.162344	0.475787	0	0	0		0	0	0.31175	0.172574	0.292653	0.714025
363	FBgn0004876	cdi	center divider	0	0	0	0	0	0		0	0	0	0	0	1.31154		0	0	0	0	0	0
364	FBgn0012025	tRNA:Tyr-GTA-1-7	transfer RNA:Tyrosine-GTA 1-7	0.312414	0.248907	0.285692	1.07324	0.041601	0.575706		0.546861	0.671477	0.636679	0.474595	0.306063	0.531833		3.38719	9.09853	5.537	2.60322	4.30779	8.72092
365	FBgn0039685	Obp99b	Odorant-binding protein 99b	0	0	0	0	0	0		0	0	0	0	0	0		0	0	0	0	0	0
366	FBgn0039387	Mco3	Multicopper oxidase 3	251.864	252.256	238.067	241.333	247.626	255.738		255.186	271.881	235.141	270.159	248.404	261.346		203.112	196.728	199.282	221.541	197.95	199.969
367	FBgn0004117	Tm2	Tropomyosin 2	0	0	0	0	0	0		0	0	0	0	0	0		0	0	0	0	0	0
368	FBti0061722	INE-1{}3661	NA	0	0	0	0	0.168355	0		0	0	0	0	0.0774127	0.2306		0.119196	0	0.230215	0.0849593	0.144075	0.140608
369	FBgn0037811	CG12592	NA	69.4341	56.3523	60.665	59.9909	68.937	56.1339		64.1304	62.5437	62.1286	57.8627	64.2911	62.1009		46.5785	44.1418	52.1332	55.5851	45.8651	42.7844
370	FBgn0041102	ocn	ocnus	120.642	107.106	116.638	110.104	105.757	114.845		139.758	123.002	132.455	130.351	136.907	109.067		180.375	209.466	168.249	178.569	161.002	198.017
371	FBgn0262514	VhaPPA1-2	Vacuolar H[+] ATPase PPA1 subunit 2	3.27233	2.67398	3.94606	2.19064	3.75409	2.66718		5.01624	3.56437	3.45098	4.46121	2.58931	2.32618		8.73318	9.11971	8.92252	7.71325	5.50748	9.85404
372	FBgn0267216	lncRNA:CR45656	long non-coding RNA:CR45656	121.159	119.381	131.801	130.897	130.272	116.118		130.324	125.183	119.093	124.816	131.383	128.681		137.53	114.911	106.605	136.995	125.43	114.601
373	FBgn0038354	CG5404	NA	69.9417	69.5137	73.1819	73.4507	71.8028	78.9315		64.1366	69.8309	77.5652	64.5297	60.7372	70.3471		94.5703	103.715	94.0903	86.3827	98.6301	107.478
374	FBti0019311	Tirant{}1229	NA	71.5358	73.8512	83.6089	77.6532	73.3514	69.6477		78.054	75.736	66.8591	77.5146	71.336	74.9385		82.9609	87.7283	68.8035	79.3864	70.9439	71.2617
375	FBgn0037834	Art1	Arginine methyltransferase 1	5.14369	3.56355	3.9967	4.6301	3.83563	4.59507		4.72168	4.61444	5.61829	4.66569	5.30204	4.41621		9.63128	13.4126	11.5108	9.93062	8.97073	16.0174
376	FBti0063256	G4{}5195	NA	46.9121	55.23	53.8536	54.3114	50.0729	56.4125		58.7898	59.7782	50.2314	52.0928	52.0199	61.9837		54.6754	58.4728	52.2843	54.9068	56.911	56.7738
377	FBgn0003248	Rh2	Rhodopsin 2	0	0.102533	0.15131	0.17684	0.102821	0.311261		0.155956	0.292873	0.143055	0.244376	0.141837	0.375564		0.291191	0.753181	0.374937	0.622655	0.483958	0.686997
378	NA	NA	NA	0.300448	0.63833	0.627999	1.10094	0.640123	0		0	0	0.667957	0	0	0		0	0.33493	0.291777	0	0	0
379	FBgn0000723	FER	FER tyrosine kinase	0	0	0	0	0	0		0	0	0	0	0	0		0	0	0	0	0.0552734	0.0539432
380	FBgn0051030	VhaAC45RP	VhaAC45-related protein	2.51416	3.08456	2.14645	1.10293	2.22561	1.95761		2.13607	1.89824	2.62417	1.18345	1.83861	2.03233		2.02978	2.52638	2.47599	1.44676	1.96921	2.45741
381	NA	NA	NA	48.4118	52.9786	56.9427	50.8225	59.3484	51.4394		58.5024	51.4467	48.2536	56.6584	54.5219	53.5125		48.9342	44.6587	37.7705	49.9792	45.0397	41.5657
382	FBgn0038199	CCHa1	CCHamide-1	0	0	0	0	0	0		0	0	0	0	0.0765712	0		0	0	0	0	0	0
383	FBgn0037313	CG1161	NA	0.567417	0.0821952	0.026955	0.307156	0.137377	0.356461		0.111131	0.313042	0.783649	0.104482	0.10107	0.125446		0.0194528	0.172511	1.15218	0.0831918	0.188104	0.275366
384	NA	NA	NA	5.26565	1.80441	0.958613	3.14323	1.23045	3.00491		2.15907	3.88276	3.12176	1.65144	1.66407	1.42101		1.5886	1.24974	5.27864	1.1323	2.4157	3.65724
385	FBgn0037890	CG17734	NA	0	0	0	0	0	0		0	0	0	0	0	0		0	0	0	0	0.0819657	0
386	FBgn0039350	jigr1	jing interacting gene regulatory 1	101.702	92.7846	94.0567	93.6042	89.0219	76.37		98.6673	98.4611	100.281	103.275	100.802	95.3245		120.128	155.857	132.042	124.859	119.58	140.224
387	FBgn0037546	mAChR-B	muscarinic Acetylcholine Receptor, B-type	0	0	0	0	0	0		0	0	0	0	0	0		0	0	0.0790551	0	0	0
388	FBgn0015781	P5cr	Pyrroline 5-carboyxlate reductase	2.82781	4.72053	2.11097	5.5511	2.79724	3.53604		0.870315	1.83868	2.0956	3.27299	1.97881	3.9297		3.19921	5.40404	4.70778	5.64645	4.78767	5.21158
389	FBgn0053294	CR33294	NA	48.8851	54.2076	52.2374	51.0093	48.5117	58.0487		58.009	45.7428	48.6645	49.5613	56.9062	47.8588		45.2697	44.3541	42.4476	50.9861	41.9446	45.9124
390	FBgn0267707	lncRNA:CR46040	long non-coding RNA:CR46040	48.78	38.6493	42.7807	44.1927	43.8618	41.1927		47.707	47.1575	48.8425	49.7354	49.0498	45.8201		49.5968	50.5729	40.9454	52.8012	43.351	44.4923
391	FBgn0051424	Ir94b	Ionotropic receptor 94b	0	0	0	0	0	0		0	0	0	0	0	1.45727		0	0	1.45483	0	0	0
392	FBgn0002522	lab	labial	315.561	287.612	269.724	289.991	290.68	294.418		303.572	285.847	288.188	284.604	280.44	287.684		196.103	161.552	214.711	252.966	199.624	177.597
393	FBgn0037737	Pnn	Pinin	0	0	0	0	0	0		0	0	0	0	0	0		0	0	0	0	0	0
394	FBgn0037498	CG10029	NA	69.9033	93.7891	81.5931	84.3129	83.3406	82.9875		57.8176	91.7262	73.3194	72.733	59.0538	95.3775		48.1683	39.9097	41.784	45.8255	47.1136	41.6384
395	FBgn0051551	CG31551	NA	0	0	0	0	0	0.228463		0	0	0	0	0	0		0	0.276414	1.0836	0	0	0
396	FBgn0051514	asRNA:CR31514	antisense RNA:CR31514	13.2954	9.12355	10.7327	11.5637	10.5492	8.9553		10.0746	10.6653	11.0985	13.0006	11.9771	11.2386		17.8886	20.6135	14.8707	15.5108	14.0991	19.7967
397	FBti0019380	412{}1365	NA	131.51	102.131	119.62	114.206	105.782	115.934		124.502	116.477	146.603	130.735	121	110.862		154.155	204.103	187.142	151.054	169.057	216.249
398	FBgn0039215	CG6695	NA	0	0	0	0	0	0		0	0	0	0	0	0		0	0	0	0	0	0
399	FBgn0039597	CG9997	NA	2.79432	3.56208	47.6018	2.04787	5.6558	22.6569		3.01003	5.93524	1.65663	0.56599	0.547504	0.543643		3.58284	3.73803	6.24146	4.20614	9.93504	5.22089
400	FBgn0264901	lncRNA:CR44092	long non-coding RNA:CR44092	63.1799	66.0857	65.5618	60.8848	61.8214	55.3264		62.0307	62.9976	57.9315	59.3772	65.8417	64.7969		61.2105	52.2204	53.0984	55.4985	51.0018	52.3626
401	FBgn0037943	CG14722	NA	52.1876	48.3417	53.3272	50.7353	48.0649	53.0807		54.756	52.4911	54.8906	54.2258	50.7474	53.4034		54.3317	56.9898	45.5099	50.3853	57.9043	57.1138
402	FBgn0038478	cal1	chromosome alignment defect 1	25.582	22.096	24.8439	25.4064	25.7966	19.9203		23.3257	18.2056	24.0202	22.2069	25.1289	24.0546		22.5404	22.921	18.3425	24.4204	18.8069	18.9924
403	FBgn0051382	tRNA:Asp-GTC-1-12	transfer RNA:Aspartic acid-GTC 1-12	13.8321	10.4341	13.5332	11.5592	10.2283	10.5076		14.1469	14.5485	19.247	12.6672	13.6951	17.8212		5.49372	4.26499	4.78725	4.5486	10.0612	4.22219
404	FBgn0028684	Rpt5	Regulatory particle triple-A ATPase 5	61.1596	63.8159	72.3602	64.3599	70.0692	68.7351		67.4894	61.3103	62.9799	72.7323	64.5049	73.4924		67.17	56.1473	57.8784	62.6191	57.4889	55.6826
405	FBti0061679	INE-1{}3618	NA	0	0	0	2.0902	0.441931	0		0	0	0	0	1.62567	0		0	0	0	0	0	0
406	FBgn0051195	CG31195	NA	0	0	0	0	0	0		0	0	0	0	0	0		0	0	0	0	0	0
407	FBgn0267440	lncRNA:CR45790	long non-coding RNA:CR45790	2.11116	1.3592	0.802319	1.17212	0.817808	2.59358		0.0689128	0.647066	1.09042	0.25916	0.376044	0		0.43426	0.499217	2.79577	0.687838	0.99148	1.76448
408	FBgn0028487	f-cup	flyers-cup	0.851213	0.129177	0.127087	0	0	0.112042		0.130989	0.245987	0.18023	0	0	0.23658		0.0917153	0.813348	0	0.261487	0	0.540952
409	FBgn0002719	Men	Malic enzyme	0	0	0	0	0.257628	0		0	0	0	0	0	0		0.912012	0.269596	1.40917	0	0.220474	0
410	FBti0063748	INE-1{}5687	NA	202.821	184.092	185.137	182.92	203.583	178.39		198.876	166.191	186.548	176.936	186.625	175.444		150.697	123.746	146.043	159.997	126.769	123.061
411	FBgn0000279	CecC	Cecropin C	0.302555	0.321403	0.368902	0.554332	0.268588	0.789847		0.597502	0.816047	0.261583	0.306412	0.691611	0.588629		0.190162	0.449705	0.244853	0.704816	0.321795	0.672966
412	FBgn0027841	CstF64	Cleavage stimulation factor 64 kD subunit	6.36919	5.2951	4.63058	6.0884	5.30998	2.80666		4.17617	4.20136	5.95131	5.04813	7.18924	4.98351		7.519	5.55666	11.4295	4.16835	6.43762	5.29716
413	FBgn0261479	nero	nero	0	0	0	0	0	0		0	0	0	0	0	0		0	0	0	0	0	0
414	FBgn0039696	Rnb	R and B	44.4821	39.6546	40.6841	37.5675	43.5759	36.4541		49.8976	47.5651	53.9889	49.1936	53.8027	42.384		51.7314	56.7752	54.6199	50.6546	51.4935	46.5368
415	FBgn0039827	CG1544	NA	0	0	0	0	0	2.39473		0	0	0	0	0	0		0	0	0	0	0	0
416	FBgn0038331	Ccm3	Cerebral cavernous malformation 3	68.6602	70.7273	72.6466	68.1834	58.1814	78.3374		66.9311	64.4241	76.1476	68.6257	67.2182	67.0661		63.6617	67.6317	68.6533	60.2472	60.4818	62.7285
417	FBgn0085313	CG34284	NA	38.5728	34.8691	36.1533	36.6758	38.5905	35.3836		31.8406	30.138	33.6517	31.0725	34.4897	30.5074		31.8376	32.4583	29.1352	34.7433	25.862	26.5712
418	FBti0019358	BS{}1292	NA	0	0.299948	0.295094	0.775992	1.80474	1.3008		0.304154	0.856769	1.04623	0.571916	0	1.09867		0.212962	0.314764	0.822628	0.60717	2.31671	2.51217
419	FBgn0051202	Œ±-Man-Ic	Œ±-Mannosidase class I c	19.0594	25.6035	22.5094	22.0012	24.4007	21.026		24.7657	25.5017	21.4715	19.1293	23.1097	24.6927		23.013	27.9162	22.6594	22.8814	22.3622	24.8657
420	FBgn0267118	lncRNA:CR45558	long non-coding RNA:CR45558	0	0	0.83811	0	0	0		0	0	0	0	0	0		0	0	0	0.431113	0.365544	0
421	FBti0061725	INE-1{}3664	NA	0	0	0	0	0	0		0	0	0	0	0	0		0	0	0	0	0	0
422	FBgn0039261	Ythdf	YTH N6-methyladenosine RNA binding protein	0.175051	0.00774819	0.0304911	0.0200452	0.0543896	0.0403224		0.12571	0.0368864	0.0864833	0.0517076	0.135765	0.092237		0.121026	0.154487	0.212499	0.133316	0.22608	0.116809
423	FBgn0037630	Ir85a	Ionotropic receptor 85a	155.353	163.247	145.295	156.847	152.176	135.833		170.964	151.941	137.323	153.271	155.486	150.033		132.091	111.919	112.359	136.936	119.087	116.137
424	FBgn0266744	lncRNA:CR45217	long non-coding RNA:CR45217	0	0	0	0	0	0		0	0	0	0	0	0		0	0	0	0	0	0
425	FBgn0267774	asRNA:CR46105	antisense RNA:CR46105	83.048	64.6985	70.3308	67.5721	64.5998	81.6458		81.9667	71.3739	94.0018	87.4192	83.6065	65.6089		123.771	162.904	131.985	123.124	115.777	163.063
426	FBgn0267337	rn	rotund	0	0	0	0	0	0		0	0	0	0	0	0		0	0	0	0	0	0
427	FBgn0051143	tRNA:Leu-CAA-2-3	transfer RNA:Leucine-CAA 2-3	0.140079	0.297611	1.31757	0.384972	0.298447	0		0.301784	0	0	0	0	0.681319		48.2826	15.6156	1.36036	58.2859	294.356	166.63
428	FBgn0037746	CG8478	NA	0.765333	0.325204	0.906499	2.15007	0.108706	0.282066		0.219843	0.103212	0.907461	0.155018	2.44927	0.148897		0.577234	1.13756	1.68469	0.768009	0.976803	1.36185
429	FBgn0038854	CG7044	NA	2.61798	0.185405	0	0.79943	0	0.160811		0.188005	0	0.51736	0	0	0		0.39491	0.778252	0	0.375306	0.159112	0.155283
430	FBgn0267200	lncRNA:CR45640	long non-coding RNA:CR45640	0	0	0	0	0	0		0	0	0	0	3.30214	0		1.69482	1.2525	0	0	1.02429	0
431	FBgn0037656	CG11986	NA	0	0	0	0	0	0		0	0	0	0	0	0		0	0.25583	0	0	0	0.10209
432	FBti0063367	INE-1{}5306	NA	94.6957	82.2081	83.1824	86.3513	91.0887	79.0925		97.7583	88.0738	80.675	90.184	98.4339	88.5086		95.6661	83.7731	86.4463	99.3356	79.2622	80.1789
433	FBti0061080	INE-1{}3019	NA	0	0	0	0	0	0		0	0	0	0	0	0		0	0	0	0	0	0
434	FBgn0039510	CG3339	NA	2.84078	1.79179	2.04113	3.74094	3.30993	2.78104		3.1557	2.69371	3.68412	2.60728	3.30485	1.29535		1.20521	1.38548	4.13819	1.14538	1.61862	3.63324
435	FBgn0037700	CG8149	NA	122.19	119.163	114.865	116.552	128.019	100.948		133.759	125.563	114.822	114.371	133.497	121.619		112.609	96.5781	105.023	120.71	103.987	97.0016
436	FBti0020376	micropia{}1342	NA	39.7551	34.759	36.8698	40.9103	34.0619	48.0212		38.4611	37.4072	46.0479	42.2048	34.8747	35.5619		48.7144	42.6543	48.5443	45.0356	44.599	41.8187
437	FBgn0038839	Ktl	Kctd12-like	17.4639	18.4758	22.4404	14.5559	17.7652	21.3007		15.8051	18.4601	14.374	19.1362	18.7917	18.4503		21.1611	21.1437	16.4733	17.0837	18.3352	17.5118
438	NA	NA	NA	0	0	0	0	0	0		0	0	0	0	0	0		0	0	0	0	0	0
439	FBti0062102	INE-1{}4041	NA	59.9227	57.5411	60.0216	54.6188	50.5184	56.2805		48.9087	55.4818	64.5888	53.5957	48.8574	50.9364		46.2644	55.6906	54.1052	39.6263	46.4049	51.0972
440	FBgn0039670	CG7567	NA	43.3322	34.5045	34.535	38.4782	37.0796	33.309		35.5176	32.9551	33.9002	34.6804	36.8176	34.0701		38.0003	40.8477	37.9983	38.0299	33.0362	38.2703
441	FBgn0039872	salt	salty dog	209.605	194.232	205.778	203.092	195.014	209.245		212.899	218.062	243.296	232.369	222.746	212.713		305.268	435.015	326.493	310.206	290.184	355.142
442	FBgn0263023	CG43318	NA	65.3434	58.4844	72.7768	68.4115	64.8184	65.4799		65.6901	75.3261	72.4086	66.9355	69.422	81.6584		83.9724	94.6424	73.5155	89.5228	79.6963	99.3597
443	FBgn0086052	snoRNA:Me18S-G423	NA	0	0	0	0	0	0		0	0	0	0	0	0		0	0	0	0	0	0
444	FBgn0039599	intr	intrepid	1.23317	0.261997	0.687352	0.225937	0	0.530236		0.0885572	0.0831519	0.30462	0.166518	0.563779	0		0.372034	0.274939	0.558869	0.0883913	0.299791	0.512008
445	FBgn0037466	CG1965	NA	3.74754	4.41528	3.91656	3.86999	2.25013	5.90135		5.65155	8.95918	13.4314	10.2818	7.54297	7.0258		23.9994	40.9408	28.4533	15.3844	22.797	38.2526
446	FBti0019320	jockey{}1238	NA	49.5418	44.4221	42.0624	49.9278	47.5876	46.6333		44.8337	48.4848	49.0223	47.5897	48.7095	51.0906		42.5729	41.0081	41.7363	47.4351	39.2936	40.4906
447	FBgn0039101	CG16710	NA	5.52892	2.04074	2.84018	2.96171	3.54389	1.6837		3.12928	2.70132	3.12506	2.7048	3.44271	3.09938		2.04969	2.24601	3.18521	2.61964	2.34936	1.79257
448	FBgn0011655	Med	Medea	200.29	175.893	177.923	192.107	203.989	177.604		204.463	171.033	203.091	188.707	205.562	187.667		194.749	167.925	177.813	204.52	166.622	160.609
449	FBgn0039274	CG11920	NA	56.987	41.3028	52.7082	42.5944	46.5513	49.8816		48.2159	41.6836	52.2515	52.9391	50.7787	45.2298		61.9709	82.9609	71.7187	66.8133	64.35	85.7093
450	FBgn0039731	Sas-6	Spindle assembly abnormal 6	0	0	0	0	0	0		0	0	0	0	0	0		0	0	0	0	0	0
451	NA	NA	NA	0	0.0721538	0	0.124445	0	0		0	0.1374	0.10067	0.137577	0.0665418	0		0.256144	0.151436	0.461736	0.365143	0.433451	0.302156
452	FBti0019466	springer{}1464	NA	42.1061	43.3623	39.5537	39.2231	39.2775	39.9815		39.191	40.5685	40.2785	39.7671	39.0769	37.8517		34.2339	31.6551	29.214	37.4003	30.8221	32.212
453	FBgn0039250	Mink	Mitotic spindle and nuclear protein	15.2259	16.4241	14.8754	16.8192	17.6109	15.593		14.2069	18.4907	17.7477	15.6316	17.4238	19.4603		14.8718	17.1189	16.7901	14.7419	14.714	17.3573
454	FBgn0015513	mbc	myoblast city	2.19564	1.31199	2.29467	2.89138	1.46186	3.41386		3.99116	4.16394	3.15254	4.03034	2.8232	2.6698		6.21003	10.7084	9.3287	3.83614	6.38029	7.56975
455	FBgn0017581	Lk6	Lk6 kinase	2.3113	1.63686	2.41555	0	0.820728	5.67893		2.48972	0.779252	0	0	0.754774	2.24835		0	3.43543	0.7482	4.14176	0.702368	1.37093
456	FBgn0020249	stck	steamer duck	0.668559	0.473472	0	0.306228	0.356101	0.205333		0	0	0.0825746	0.677083	0.327484	0.108392		0	0.372644	0.324632	0.599016	0.406328	0.0991373
457	FBgn0267651	pre-mod(mdg4)-O	NA	1.30302	0.461397	0.15131	1.06104	1.38808	0.666989		0.935734	1.02506	0.429166	0.293251	0.992857	0.704182		2.51152	1.45256	1.68722	2.80195	0.395966	0.386436
458	FBgn0051139	CG31139	NA	0.16594	0	0	0	0	0		0	0	0	0	0	0.32284		0	0	0	0	0	0
459	FBgn0040600	CG13631	NA	1.88246	0.255284	0.293012	0.513678	0.426669	0.479746		0.258865	0.56715	0.771718	0.486755	0.313905	0.81819		0.151042	0.580438	1.71144	0.990455	0.730275	0.962143
460	FBgn0024329	Mekk1	Mekk1	49.7077	55.1113	49.4783	54.9532	56.5513	52.114		57.6516	55.6459	58.7958	57.6727	60.4224	57.7429		58.675	66.9255	55.022	63.6664	58.2509	63.0749
461	FBgn0004842	RYa-R	RYamide receptor	2423.47	2021.66	2095.31	2144.98	2167.98	2172.22		2205.72	1999.53	2361.89	2148.47	2090.01	1971.1		1913.26	1657.42	1907.47	2013.62	1764.88	1619.37
462	FBgn0039465	Tsp97E	Tetraspanin 97E	532.743	508.24	500.247	532.183	518.547	492.618		519.618	492.61	480.414	491.539	509.97	498.051		390.005	355.531	350.581	406.918	363.58	325.76
463	FBgn0013343	Syx1A	Syntaxin 1A	0	0	0	0	0	0		0	0	0	0	0	0		0	0	0	0	0	0
464	FBgn0261679	CG42726	NA	1.15979	1.12937	1.61614	1.94786	0.514794	1.24672		2.70687	0.879801	1.71897	1.76187	1.60964	1.50427		10.1325	14.2219	10.7939	13.3012	15.7718	13.4144
465	FBgn0002940	ninaE	neither inactivation nor afterpotential E	0	0	0	0	0	0		0	0	0	0	0	0		0	0	0	0	0	0
466	FBgn0027873	Cpsf100	Cleavage and polyadenylation specificity factor 100	0.216154	0	0	0.148511	0	0.0497902		0	0	0.480554	0.0547274	0.2647	0.105133		0	0.120481	1.15454	0	0	0.528865
467	FBgn0038197	foxo	forkhead box, sub-group O	11.8624	8.66728	11.7927	10.0718	8.69162	11.9428		12.3418	11.9396	15.2231	16.4088	14.2289	11.089		26.5352	36.9622	22.7591	25.1972	25.4797	37.6858
468	FBgn0039346	CG5079	NA	3.09648	3.70056	3.64066	2.36387	2.61141	1.78316		3.47449	3.13192	2.00787	5.48793	5.81429	4.64373		6.32517	6.18459	4.38538	8.18444	4.35199	5.85432
469	FBgn0082958	snoRNA:Œ®28S-3405c	snoRNA:Œ®28S-3405c	483.84	520.851	530.097	528.377	515.425	517.837		495.559	520.488	467.858	509.32	488.706	510.502		576.589	582.346	547.814	545.618	526.274	553.292
470	FBgn0039147	CG10694	NA	84.3527	81.1201	93.7776	100.499	109.992	98.6735		118.008	95.1087	78.9074	103.634	109.281	95.6564		84.9439	63.7169	62.819	94.4936	78.0208	66.7106
471	FBgn0263449	asRNA:CR43472	antisense RNA:CR43472	0.942391	0.455044	0.089536	0.31393	0.365058	0.552557		0.369141	0.693219	0.317443	0.520585	0.335721	0.916723		0.129232	0.0955043	0.166399	0.0921123	0	0.0762231
472	FBgn0266372	asRNA:CR45016	antisense RNA:CR45016	110.564	90.0082	97.8139	96.2184	121.129	97.6439		105.015	93.7101	97.0272	92.7487	99.9415	103.028		87.5144	68.9488	81.6741	89.6127	82.8597	66.2695
473	FBgn0038952	CG7069	NA	2.48481	1.83156	3.33885	3.20539	2.48495	2.19601		3.82374	2.41066	4.24651	3.74905	5.86218	3.15707		10.2885	12.0975	8.22422	8.28742	8.18273	7.89556
474	FBgn0000139	ash2	absent, small, or homeotic discs 2	0.148569	0.157824	0.310539	0	0	0		0	0.0751345	0.165149	0.150463	0.145549	0.0722611		0.0560272	0.331239	0	0	0.0677214	0.132183
475	NA	NA	NA	40.6705	33.053	36.2936	35.397	29.8295	37.1204		33.0503	36.5223	35.9874	34.4787	35.4402	35.2551		34.4039	40.2532	41.259	36.5324	33.9964	39.2213
476	FBgn0020238	14-3-3Œµ	14-3-3Œµ	20.0903	16.6749	18.3905	17.7953	20.061	16.0603		20.1063	17.5821	19.0239	18.7351	20.7521	19.3583		17.9109	18.2398	18.3344	19.7112	16.9731	18.5507
477	FBgn0038476	kuk	kugelkern	106.558	105.386	107.182	108.017	111.135	104.44		100.949	117.002	95.1738	103.487	102.295	109.359		126.905	123.248	108.815	120.872	117.675	118.735
478	FBgn0039341	CG5112	NA	0.133657	0.0709914	0.139685	0.183661	0	0.369447		0.359935	0.608338	0.297146	0.270721	0.13094	0.0650081		0.302422	1.19197	0.259599	0.718522	0.487393	0.53512
479	FBgn0037850	CG14695	NA	0	0	0	0	0	0		0	0	0	0	0	0		0	0	0	0	0	0
480	FBti0062076	INE-1{}4015	NA	14.8619	15.0092	14.2556	14.5846	15.1815	16.2071		12.6319	13.0964	13.2466	13.5669	12.4855	15.685		13.6353	15.4328	12.8513	15.4538	12.2497	12.8243
481	FBgn0039873	Smvt	Sodium-dependent multivitamin transporter	0	0	0	0	0	0.101825		0.119044	0	0	0	0.108267	0.430013		0	0	0.536619	0	0	0
482	FBgn0037908	dpr5	defective proboscis extension response 5	0	0	0	0	0	0		0	0	0	0	0	0		0	0	0	0	0	0
483	FBgn0263383	lncRNA:CR43435	long non-coding RNA:CR43435	13.0979	2.12889	4.48809	3.54062	18.2227	9.29845		4.70299	6.29814	21.6936	12.685	16.8985	36.2044		25.3177	6.14364	12.0943	27.6264	22.9679	12.9906
484	FBgn0037270	eIF3f1	eukaryotic translation initiation factor 3 subunit f1	30.4037	35.7582	41.6102	43.3259	43.6987	29.3475		37.9492	40.8802	28.7005	35.9232	41.6054	34.9744		46.7725	34.0276	32.4555	42.2886	36.7368	32.3103
485	FBgn0038540	CG14321	NA	25.1875	26.333	27.8515	33.3018	28.0352	32.2698		30.7112	33.5419	34.7703	35.2005	32.6185	28.5096		42.004	51.6372	44.0806	37.2274	42.6527	54.93
486	FBgn0267692	lncRNA:CR46028	long non-coding RNA:CR46028	62.5145	52.2681	55.6803	57.3825	55.5293	51.2095		59.6681	58.5742	63.3142	61.0436	57.3741	58.815		63.3124	75.93	67.7781	66.445	61.0177	79.8877
487	FBgn0038965	mats	mob as tumor suppressor	239.13	190.471	215.319	228.518	209.816	229.127		219.508	213.493	250.478	232.733	217.259	202.244		241.052	291.354	253.386	261.863	241.83	287.829
488	FBgn0039609	Nepl17	Neprilysin-like 17	35.4334	30.2836	27.2703	30.6281	34.0575	31.5468		35.1214	32.0404	35.1499	31.6619	31.0101	32.4994		27.7916	29.3328	29.4848	32.7483	26.945	30.766
489	FBgn0039424	ppk15	pickpocket 15	27.2829	22.3051	28.6532	32.0993	31.842	25.3844		41.6343	27.054	29.9312	33.9288	35.3756	27.0601		46.6523	49.7956	32.7946	40.2622	40.3567	46.7628
490	FBgn0003268	rod	rough deal	9.50471	12.1162	13.2445	12.061	10.8002	12.0659		14.1063	12.6044	12.8351	14.3319	11.3118	12.1908		13.1161	14.5198	10.8714	11.8846	12.4519	13.2797
491	FBgn0260935	Vps15	Vacuolar protein sorting 15	0.297137	0	0.414052	0.0907343	0.316534	0.456296		0.106691	0.500897	0.293598	0.401234	0.38813	0.481741		0.224109	0.110413	0.192375	0	0.361181	0.44061
492	FBgn0026566	CG1307	NA	0.847392	0.128597	0.253032	1.33077	0.386875	0.334617		0	0.734648	0.269132	0.367798	0.118595	0.353276		0.547821	0.809696	1.76343	0.390469	0.772526	1.29246
493	FBgn0266700	asRNA:CR45190	antisense RNA:CR45190	0	0	0	0	0	0		0	0	0	0	0	0		0	0	0	0	0	0
494	FBgn0262404	mir-996	mir-996 stem loop	0.0716208	0.152165	0.149702	0	0.228888	0.13198		0.231448	0	0.371531	0.145068	0.0701649	0.13934		0.270091	0.0798406	0.0695538	0.15401	0.522345	0
495	FBgn0037540	Pbp95	PSEA-binding protein 95kD	52.5933	51.5835	54.328	60.2141	50.0291	55.2887		46.2929	48.0703	50.4487	47.9422	46.4224	46.4601		48.3013	40.847	36.6322	42.6751	41.531	37.6096
496	FBgn0039703	CG7829	NA	1.85647	0.854585	1.48749	0.453515	0.527376	1.19737		1.19987	2.06549	1.97194	1.81747	0.909366	2.10689		1.16683	1.7936	1.14183	1.59682	1.69245	1.10115
497	FBgn0039080	Ir94h	Ionotropic receptor 94h	97.3006	84.469	83.2999	86.4934	92.4492	85.3297		85.1672	84.7127	91.4282	87.9789	88.5588	90.1021		80.0551	75.0342	75.2262	82.7525	71.521	70.9661
498	FBgn0039529	CG5612	NA	2.12453	1.38885	1.53717	3.14394	1.91503	1.95751		4.04894	2.14885	1.57442	1.32407	2.72176	3.33846		1.2326	0.728727	2.69805	3.51422	2.23481	1.74482
499	FBgn0044871	Gos28	Golgi SNARE, 28 kDa	3.11137	2.26467	3.31192	1.8474	2.39379	2.49515		2.23437	1.98143	1.87875	2.56751	2.48366	2.85848		3.08544	2.31231	3.30135	3.28332	3.78198	2.56317
500	FBgn0039674	CG1907	NA	26.8589	28.0997	23.1792	32.9761	27.824	26.4858		16.9369	35.941	19.8357	23.0799	17.85	37.7694		10.0312	6.68114	12.7544	12.2314	10.3374	8.6403
501	FBgn0051522	CG31522	NA	0	0	0	0	0	0		0	0	0	0	0	0		0	0	0	0	0	0
502	FBgn0283535	Vha26	Vacuolar H[+]-ATPase 26kD subunit	0.533378	0	0	0	0	0		0.127678	0	0	0.0600198	0.116119	0.17295		0.0446986	0.0660659	0	0	0	0.158184
503	FBgn0023083	fray	frayed	3.16772	0.336506	0	0.29019	0.168725	0.583737		0.170612	1.92238	1.99537	1.12284	0.155166	0.308144		0	0.706255	2.61485	0.340586	1.29953	1.55009
504	FBgn0037902	CG5281	NA	0	0	0	0	0	0		0	0	0.157657	0.215456	0.416838	0.206949		5.45552	1.42296	1.23962	2.28737	1.55158	24.0385
505	FBgn0051133	Slimp	Seryl-tRNA synthetase-like insect mitochondrial protein	0	0	0	0	0	0		0	0	0	0	0	0		0	0	0	0	0	0
506	FBgn0037395	CG10280	NA	65.6582	65.1106	71.3035	69.3236	69.1236	71.7754		73.2163	66.0633	71.6218	68.1424	71.2003	57.7077		96.4596	114.419	95.0214	81.8229	90.7615	107.161
507	FBgn0265606	ProsŒ±4T1	Proteasome Œ±4 subunit, Testis-specific 1	0	0	0	0	0	0		0	0	0	4.36944	0	0		0	0	2.09496	0	0	1.9193
508	FBgn0012001	tRNA:Val-CAC-2-4	transfer RNA:Valine-CAC 2-4	0	0	0	0	0	0		0	0	0	0	0	0		0	0	0	0	0	0
509	FBgn0039196	CG17781	NA	1.58853	1.85623	1.32814	2.18283	0.846112	2.19546		3.59341	3.21341	1.05948	2.09141	3.11247	0.618104		2.75565	4.4271	2.31402	3.58668	3.04118	2.54399
510	FBgn0004107	Cdk2	Cyclin-dependent kinase 2	6.64441	12.705	12.4994	6.69552	10.6172	11.0197		11.9289	15.457	12.1458	8.07494	11.2829	16.8049		11.025	9.87597	9.89406	13.0972	11.3071	6.69981
511	FBti0063150	Tc3{}5089	NA	25.1922	29.2336	25.8652	31.5379	25.8136	32.2309		26.5798	29.7397	31.6444	29.4413	27.4303	36.5434		20.31	23.6362	21.2366	21.5655	22.8318	25.1415
512	FBgn0250823	gish	gilgamesh	2.71348	3.12273	3.30851	3.31437	6.263	2.08347		3.4101	2.97325	4.35689	2.06106	1.99374	3.95936		3.58151	4.28528	7.46631	5.34869	6.59666	5.02961
513	FBgn0037812	CG18545	NA	50.2881	57.7477	59.3509	59.4149	68.8411	45.2521		63.7046	57.994	52.4174	60.6867	58.4744	58.9002		47.9719	42.9615	42.6751	61.9009	50.9867	46.4841
514	FBgn0037950	HisCl1	Histamine-gated chloride channel subunit 1	0.0419366	0	0	0	0	0		0.0903476	0	0.217545	0.0424712	0.0410841	0		0	0.0934991	0.0407263	0	0.0382315	0
515	FBgn0004197	Ser	Serrate	9.90027	12.4544	9.80224	12.5302	14.1546	15.3633		12.0677	15.6792	6.95062	12.665	13.4	17.107		13.6568	16.2643	8.729	13.3057	13.0634	13.3285
516	FBgn0260231	CG42505	NA	53.4952	45.479	45.6527	44.8014	51.845	45.4252		48.8446	39.8602	46.1531	48.5671	53.5707	44.3402		53.1798	57.1647	50.8754	52.8371	49.5625	52.5237
517	FBgn0037512	CG2616	NA	26.3128	29.8867	29.6587	26.6696	33.3297	30.8563		37.2454	36.0443	33.7012	29.4287	35.205	31.387		32.1879	26.2419	24.0487	25.8067	30.0595	24.9344
518	FBgn0037714	CG9396	NA	68.9921	76.9602	70.637	71.1152	74.646	82.1711		73.2711	75.5695	70.6508	80.0408	69.1763	72.7845		83.3873	74.503	76.4377	78.706	83.8623	79.4424
519	FBgn0039237	CG13640	NA	0.567191	0.200842	0.0987956	0	0	0		0	0	0	0.191474	0	0		0.142597	0.316143	0	0	0	0
520	NA	NA	NA	2.52087	3.47558	1.45742	4.17644	2.22833	2.86629		1.21329	4.23144	2.66308	1.46662	0.788177	2.71308		1.33496	1.25561	3.12525	0.576675	0.929039	2.95864
521	FBgn0267652	pre-mod(mdg4)-N	NA	37.3283	49.5391	49.2899	43.0112	41.4548	45.1113		51.8285	47.0607	39.8877	49.2633	46.722	44.1294		52.6392	48.5675	36.0456	45.5919	45.6952	38.1037
522	FBgn0037844	CG4570	NA	111.097	121.455	123.059	124.006	113.944	112.301		128.193	129.823	90.723	116.154	124.689	109.645		120.4	105.811	85.195	109.205	103.412	91.6465
523	NA	NA	NA	0	0	0	0	0	0		0	0	0	0	0	0		0	7.21439	0	0	0	0
524	FBti0063802	INE-1{}5741	NA	1460.01	1643.75	1489.63	1544.89	1689.34	1350.74		1596.13	1679.36	1426.43	1593.07	1561.84	1757.16		1197.08	1040.86	1006.94	1302.29	1213.05	1064.48
525	FBgn0261839	pre-mod(mdg4)-Y	NA	23.8772	16.3946	19.1106	21.769	19.5403	19.9236		22.7396	20.5437	19.7875	22.1592	23.1682	21.0068		21.4298	21.7837	22.1076	23.9545	18.7509	21.6752
526	NA	NA	NA	1.59322	0	0	0.291904	0.509167	1.02758		0.858102	1.12802	0.354205	0.806765	0.624333	0.309965		2.0428	1.42086	1.54724	1.54169	1.01672	2.12625
527	FBgn0267199	lncRNA:CR45639	long non-coding RNA:CR45639	14.6177	29.645	43.2848	29.4197	31.3798	26.733		20.9948	34.9463	25.9328	20.1873	26.2543	37.057		24.3887	32.3438	25.8106	18.8123	28.2678	18.523
528	FBgn0037883	Dph3	Diphthamide biosynthesis 3	0	0	0	0	0	0		0	0	0	0	0	0		0	0	0	0	0	0
529	FBgn0039877	Mccc1	Methylcrotonoyl-CoA carboxylase 1	246.552	195.031	192.61	203.277	207.462	169.086		213.878	185.298	195.414	198.19	228.966	200.59		205.514	194.808	211.049	220.432	183.742	195.805
530	FBgn0014949	btn	buttonless	8.83979	6.09557	6.56419	9.23454	7.43435	6.64447		6.76574	8.62723	9.25168	5.81126	9.57168	9.8059		9.5914	7.08819	14.7596	11.5052	10.7451	24.0775
531	FBgn0038206	twf	twinfilin	0	0	0	0	0	0		0	0	0	0	0	0		2.75464	0.475884	0.27638	4.02884	8.38888	11.141
532	FBti0059759	FB{}1698	NA	0	0	0	0	0	0		3.22742	0	0	0	0	0		0	0	0	0	0	0
533	FBgn0039764	CG15535	NA	0.122291	0	0	0.224058	0	0.338032		0	0.247382	0.0906261	0	0	0.237921		0	0	0.356286	0	0.222974	0.108804
534	FBgn0038402	Fer2	48 related 2	40.4262	40.4976	40.6848	43.1534	40.0593	43.0847		42.1201	42.6363	42.5907	40.3001	43.4408	42.5182		50.5135	56.3003	46.6976	50.1523	47.8795	58.7164
535	FBgn0039286	dan	distal antenna	78.4836	57.5195	65.4682	66.4557	68.3429	58.8459		82.0988	64.5978	70.7811	75.5828	82.1434	64.0185		68.7794	83.598	77.3023	84.4997	67.1188	85.4587
536	FBgn0038183	CG9286	NA	49.0788	60.6513	56.8038	58.487	53.2564	57.141		57.1846	57.3924	55.3898	51.7696	46.0835	62.4477		42.6379	51.8897	42.5411	40.7481	41.3454	39.4119
537	FBti0020295	HB{}1185	NA	0	0.117398	0.115498	0.101239	0	0		0	0	0	0.111922	0	0.107503		0	0.246393	0.429295	0.118821	0	0.196649
538	FBgn0038412	Zip89B	Zinc/iron regulated transporter-related protein 89B	54.6929	41.1812	42.0375	47.3094	48.8054	38.2788		59.7179	41.0607	47.9643	51.3406	60.8846	43.2153		44.4967	38.9467	35.4754	45.9068	37.5346	39.5557
539	FBgn0038806	CG5412	NA	0.930727	0.219713	0.216157	0.568416	0	0.0952841		0.111397	0.209195	0.536458	0.209465	0.911807	0.100597		0.62398	0.345848	1.0043	0.778318	0	0.276026
540	FBgn0022943	Cbp20	cap binding protein 20	0.613282	0.325743	0.72106	0.140454	0.0816645	0.282534		0.165156	0.387688	0.511293	1.2422	0.300407	0.0745722		0.867286	0.0854584	1.04227	1.0715	0.419324	0.204616
541	FBti0062394	Rt1c{}4333	NA	3.30279	0	0	0.124341	0	0		0.0974723	0.0915229	0.2347	0	0.398916	0		0.272991	0.201745	0.0439379	0.535094	0	0.563552
542	FBgn0005585	Calr	Calreticulin	0	0	0	0	0	0		0	0	0	0	0	0		0	0	0	0	0	0
543	NA	NA	NA	0.833976	0.632806	0.539556	0.254664	0.719195	0.109773		0.299451	0.281173	0.323731	0.241317	0.272341	0.347683		0.838675	0.885419	0.732773	0.853972	0.434454	0.459331
544	FBgn0040212	Gnpat	Glyceronephosphate O-acyltransferase	7.12192	3.83761	3.55976	10.8738	3.29862	14.4555		1.55657	3.44511	5.73676	5.64473	2.93242	6.82753		18.3722	32.6776	19.1453	18.2	25.1239	34.7127
545	FBgn0053189	CG33189	NA	0	0	0	0	0	0		0	0	0	0	0	0		0	0	0	0	0	0
546	FBgn0040551	CG11686	NA	5.08062	4.83879	4.94358	6.25919	5.10123	3.71267		7.92613	5.96569	6.31841	5.55938	5.43502	5.28308		6.56273	9.83012	7.08906	7.40898	7.13396	7.48183
547	FBgn0064119	CG33934	NA	1904.97	2435.91	2233.53	2183.4	2656.85	1930.95		2330.87	2322.97	1557.49	1869.56	1881.11	2251.59		1085.28	361.91	697.974	1009.51	881.089	447.329
548	FBgn0261885	osa	osa	0.129485	0.343878	0.338313	0.474476	0.827625	0.298263		0	0	0.33585	0.458975	0.126853	0.188937		1.02544	2.45388	0.377244	0.417657	1.23947	0.403214
549	FBgn0039494	grass	Gram-positive Specific Serine protease	0.352487	0	0	0.430543	0	0		0	0	0	0	0	0		0	0	0	0	0.21423	0.104537
550	FBgn0039591	CG9988	NA	0	0	0	0	0	0		0	0	0	0	0	0		0	0	0	0	0	0
551	FBgn0051228	tRNA:Pro-TGG-1-5	transfer RNA:Proline-TGG 1-5	0	0	0	0	0	0		0	0	0	0	0	0		0	0	0	0	0	0
552	FBgn0267770	asRNA:CR46101	antisense RNA:CR46101	13.8156	14.0294	14.9161	16.4566	16.1771	16.8324		15.5791	16.168	17.5715	17.4993	18.9413	16.6974		17.3381	19.941	16.2999	19.601	17.6608	19.2675
553	FBgn0037955	Kyat	Kynurenine aminotransferase	0	0	0	0	0	0		0	0	0	0	0	0		0	0	0	0	0	0
554	FBgn0011701	repo	reversed polarity	0.733748	0	0.766842	1.34435	0	2.70425		2.37116	1.48429	4.89381	0.743102	2.1565	4.28258		3.32047	0	0	3.15563	4.01353	1.30564
555	FBgn0086253	rumi	rumi	0.422432	0.59833	0	1.41894	0	0.259481		0	0.854532	0.626101	0	0	0		0.106203	0.313942	0.683734	0	0	0.501122
556	FBgn0265161	lncRNA:CR44230	long non-coding RNA:CR44230	71.0322	56.1241	55.0453	58.6308	59.5367	50.7566		61.4807	53.6325	58.0915	60.0107	64.5315	52.8223		62.5686	67.7755	75.0175	66.5803	61.0785	74.2171
557	FBgn0038498	beat-IIa	beaten path IIa	0	0	0.0711204	0	0	0		0	0	0	0	0	0		0	0	0	0	0	0
558	FBgn0267819	asRNA:CR46144	antisense RNA:CR46144	7.82467	4.21378	7.38254	8.76095	6.13582	5.10675		10.0676	10.0027	15.0603	9.8505	11.8178	10.5187		18.9752	27.8642	20.9496	20.1559	19.5672	27.9918
559	FBgn0019940	Rh6	Rhodopsin 6	0	0	0	0	0	0		0	0	0	0	0	0		0	0	0	0	0	0
560	FBgn0037985	ssp5	short spindle 5	0	0	0	0	0.237892	0.137172		0	0	0	0	0	0		0.393002	0.497888	0.506029	0.160068	0.271446	0.198685
561	FBti0020312	G4{}1241	NA	0	3.58063	0	0	0	0		0	0	4.99576	0	0	2.1859		0.847411	1.2525	0	2.41603	1.02429	0
562	FBgn0261987	Pxt	Peroxinectin-like	32.9629	27.5365	26.1736	28.7138	30.7721	25.8248		29.2884	28.1912	28.2292	25.9756	28.9107	30.3385		29.2748	29.3751	29.0756	30.7644	24.8407	30.5595
563	FBgn0039297	CG11852	NA	0.545303	0.289636	0	0.34968	0.11618	0.100487		0.176219	0.0551543	0.161642	0.220902	0.213687	0.371315		0.287897	0.0607886	0.15887	0.0586296	0.149138	0.0485161
564	FBti0019299	17.6{}1213	NA	1.12052	0.396776	0.390355	0.874421	0.486311	0.955957		0.268227	0.629638	0.36906	0.12609	0.325258	0.847782		0.532118	0.23132	0.161213	0.803174	0.60535	0.812323
565	FBgn0038592	CG18599	NA	103.069	83.8674	90.3058	95.5675	101.098	86.99		97.2428	93.1248	97.6859	97.3253	97.3471	96.2899		105.17	105.855	97.6097	108.769	99.7213	108.802
566	FBgn0063127	lncRNA:CR33938	long non-coding RNA:CR33938	44.4856	29.9041	38.0202	35.4868	39.6439	30.3961		47.8931	32.6466	36.6439	43.0128	46.3968	33.5247		56.2475	41.869	32.7293	55.2512	41.9213	34.0499
567	NA	NA	NA	0	0	0	0	0	0		0	0	0	0	0	0		0	0	0	0	0	0
568	FBgn0038257	smp-30	Senescence marker protein-30	27.5326	28.0225	30.5631	29.3464	31.5495	25.6766		31.6619	28.5251	27.3242	29.843	32.2217	31.2706		25.9011	28.038	21.9324	31.0825	25.8803	24.0988
569	FBgn0263453	asRNA:CR43476	antisense RNA:CR43476	23.2667	19.6621	22.477	25.4338	21.8001	26.2415		22.2546	22.4123	22.9896	22.9693	22.2191	22.1258		22.6113	29.4243	22.0256	22.8435	24.063	24.1217
570	FBti0019283	Burdock{}1187	NA	0.923467	0.196199	1.35117	1.35356	0.19675	0.51052		0	0.373614	0	0.374096	1.99033	0.718651		0.1393	0	0.179363	0	0.841879	0.49297
571	FBgn0264841	asRNA:CR44049	antisense RNA:CR44049	10.6045	18.5087	12.286	10.1811	17.7353	12.5655		13.1164	15.4731	15.2744	9.12542	11.7771	12.6631		7.01306	2.41862	2.494	2.49934	4.64208	2.24548
572	FBgn0015240	Hr96	Hormone receptor-like in 96	0	0	0	0	0	0		0	0	0	0	0	0		0	0	1.4349	0	0	0
573	FBgn0039436	TwdlB	TweedleB	97.7072	95.2883	99.1429	101.946	93.269	91.9504		99.0621	104.459	92.5734	101.656	100.382	100.746		84.0646	75.2227	75.4479	86.4	81.2993	76.71
574	FBgn0082923	snoRNA:Or-aca3	snoRNA:Or-aca3	80.4913	80.2193	89.1925	72.939	87.9988	88.6064		84.2925	100.539	88.3218	87.3132	79.0989	94.3945		86.3245	77.941	82.3969	86.0073	82.7935	83.3467
575	FBgn0266233	lncRNA:CR44928	long non-coding RNA:CR44928	72.4673	72.4604	77.2575	65.6679	59.897	72.859		72.9939	77.9414	71.8809	68.4001	63.3132	72.4547		53.2206	52.5659	53.081	54.5526	56.6708	54.111
576	FBgn0261261	plx	pollux	0.194871	0.155258	0.050915	0	0.103796	0		0	0.0492752	0.541546	0	0	0.0473907		0.0734882	0	0.709675	0	0	0.346757
577	FBgn0038505	CG17283	NA	14.7755	12.7219	13.8164	11.897	14.0003	14.0438		14.3244	13.6861	15.7329	16.7752	16.8368	12.4818		22.64	20.8058	19.7866	17.7257	19.7088	21.7253
578	FBgn0039109	CG10365	NA	0	0	0	0	0	0		0.199121	0	0	0	0	0		0	0	0	0.298122	0	0
579	FBgn0051580	tRNA:Ala-AGC-2-8	transfer RNA:Alanine-AGC 2-8	0.866353	0	0.452714	0.793651	0.922908	0		0.466615	0	0	0	0	0		0	0	2.52405	0	0	1.1562
580	FBgn0027563	CG9631	NA	11.6218	14.2185	13.7154	14.8334	13.076	14.0169		16.1762	11.0944	10.1125	12.1006	14.6477	15.2431		11.8186	14.4841	10.5255	12.9167	12.4998	11.8504
581	FBti0063873	INE-1{}5812	NA	0	0	0	0	0	0		0	0	0	0	0	0		0	0	0	0	0	0
582	FBgn0004387	Klp98A	Kinesin-like protein at 98A	151.876	159.197	148.602	153.962	148.562	148.443		149.593	155.456	148.831	157.5	143.12	153.242		130.388	117.123	120.785	133.795	128.382	128.011
583	FBgn0265068	asRNA:CR44179	antisense RNA:CR44179	1.99802	0.684674	0.707273	2.03701	1.16721	2.76142		1.70098	0.814874	3.55838	1.72976	1.64169	3.51102		8.36119	15.1243	7.04162	30.9413	7.78543	13.7625
584	FBgn0038422	CG14880	NA	119.67	88.2583	94.8067	103.558	112.06	83.2611		118.072	91.9081	113.14	109.657	119.145	94.9669		110.827	102.15	103.686	121.965	97.2349	95.8676
585	FBgn0038195	CG3061	NA	0	0	0	0	0	0		0.602005	0	0	0	0	0		0	0	0	0	0	0
586	FBgn0262477	FoxP	Forkhead box P	2.61337	0.757138	0.248295	2.17642	0.253088	1.20396		0.895715	1.80223	1.1444	1.32334	0.465499	0.808879		0.627159	0.529691	1.61506	0.383159	0.324884	2.43083
587	FBti0060339	Tc1-2{}2278	NA	71.2959	54.2545	61.8692	58.3343	57.9998	52.7477		78.7603	68.9992	63.8969	73.1579	84.0663	74.947		67.1608	72.4793	72.5804	75.6659	64.6713	66.9896
588	FBgn0039543	CROT	Carnitine O-octanoyltransferase	128.275	87.654	87.6859	98.1161	103.988	83.3971		115.507	93.935	110.516	103.448	114.098	93.4109		128.398	140.395	147.265	135.992	111.179	131.527
589	FBgn0020018	Ppox	Protoporphyrinogen oxidase	108.049	82.2815	97.8882	98.0039	77.7613	114.835		111.856	114.369	158.328	136.211	116.746	102.845		278.263	396.365	307.777	243.218	263.725	357.758
590	FBgn0002869	MtnB	Metallothionein B	132.118	136.98	129.626	129.261	136.351	135.998		129.963	127.59	133.703	133.053	120.941	134.688		116.945	130.903	121.12	111.765	121.65	139.128
591	FBgn0267435	chp	chaoptin	0	0	0.151717	1.52935	0	0.0668784		0	0	0	0	0	0		0	0	0	0	0.0661719	0
592	FBgn0012026	tRNA:Tyr-GTA-1-6	transfer RNA:Tyrosine-GTA 1-6	0	0	0	0	0	0		0	0	0.277542	0	0.366904	0		0	0	1.09112	0	0	0
593	FBgn0014366	noi	noisette	0.769748	0.613275	0.804466	1.05773	0.717497	0.531925		0.414583	0.486598	0.0713044	0.974451	0.37705	0.561587		3.1931	1.9307	3.17701	1.65523	1.31576	2.31138
594	FBgn0037305	CG12173	NA	73.2062	61.0601	62.5446	66.7762	76.5766	60.1097		80.2065	74.8886	77.199	77.2404	82.2849	72.8708		74.8958	67.4895	66.7346	86.603	62.266	61.2937
595	FBgn0037670	Ibf1	Insulator binding factor 1	85.7926	67.6391	71.2976	78.3564	67.6088	72.2383		70.4248	63.3035	70.8168	66.9967	73.9223	64.1001		55.0399	50.7001	54.4569	58.3459	53.147	52.3278
596	FBgn0038469	CG4009	NA	0.189396	0.100597	0	0.433756	0	0.436266		0.204016	0.862035	0.140355	0	0.0927729	0		0	0	0.0919649	0	0	0
597	FBgn0037923	CG6813	NA	0	0	0	0	0	0		0	0	0	0	0	0		0	0	0	0	0	0
598	FBgn0037418	Osi11	Osiris 11	2.65014	2.00195	1.81568	2.5896	2.50946	1.51934		2.50581	1.5785	1.94211	2.23661	2.79821	2.83576		3.57564	5.12078	5.80504	4.14742	3.89245	7.30937
599	FBgn0264912	lncRNA:CR44103	long non-coding RNA:CR44103	0	0	0.975981	0	0	0		0	0	0	0	0	0		0	1.04104	3.17418	1.00406	0.851355	0
600	FBgn0037708	CG9386	NA	0	0	0.578081	1.52015	0	0		0	0.186488	0	0	0	0		0	0	0.358113	0	0	0.164043
601	FBgn0038589	CG18598	NA	1.09012	0.257339	0.949403	0.776718	0.451608	1.89723		0.978554	1.71514	3.32116	1.90136	0.830633	1.29607		3.92826	13.7726	7.11651	3.71154	7.56396	14.0634
602	FBgn0040078	pont	pontin	28.0882	23.0594	25.3054	24.6892	27.0466	23.1979		31.6062	27.5127	27.0869	28.1925	33.202	26.723		28.0332	30.6026	28.4757	27.3601	25.4484	27.2372
603	FBgn0266446	CG45076	NA	6.14397	4.71374	12.1287	5.6284	4.72698	14.7814		11.0304	6.55953	6.82965	6.56799	14.0445	4.64849		16.2188	16.3618	8.94999	11.0098	10.58	10.629
604	FBgn0038165	Task6	TWIK-related acid-sensitive K[+] channel 6	0	0	0	0	0	0		0	0	0	0	0	0		0	0	0	0	0	0
605	FBti0063928	INE-1{}5867	NA	90.5943	55.8577	66.5081	69.5058	81.6216	65.1104		93.2363	64.0237	76.3158	82.6453	93.9795	66.4358		94.5769	89.2917	80.6783	99.3755	78.8014	83.9991
606	FBgn0037668	CG16736	NA	2.50839	1.42749	2.71516	1.96963	2.29041	2.22865		3.18453	2.35588	2.72194	2.72183	2.10635	2.44007		2.22973	2.79628	2.784	2.69696	2.94014	2.70997
607	FBgn0266717	Bruce	BIR repeat containing ubiquitin-conjugating enzyme	305.131	269.878	268.349	283.271	303.244	262.952		283.919	269.229	270.494	276.985	287.07	273.611		226.12	198.861	212.996	242.639	199.973	189.68
608	FBgn0039026	CG7029	NA	13.6041	10.3225	5.58551	8.01159	8.7988	4.02897		4.71028	7.3713	5.76088	9.84108	2.8559	11.343		13.1921	15.1654	7.07757	13.0596	9.30162	14.2651
609	FBgn0039332	alrm	astrocytic leucine-rich repeat molecule	22.6412	16.8228	20.2821	19.2309	12.4735	17.4457		19.8302	18.2374	25.9073	23.9509	22.5822	13.5968		40.3866	68.1917	51.5734	45.2993	38.6203	76.7084
610	FBgn0039635	Pdhb	Pyruvate dehydrogenase E1 beta subunit	0	0	0	0	0	0		0	0	0	0	0	0		0	0	0	0	0	0
611	FBgn0037786	Alp13	Alkaline phosphatase 13	0	0	0	0	0	0		0	0	0	0	0	0		0	0	0	0	0	0
612	FBgn0278600	CG46270	NA	1.52377	0.115621	0.341249	0.498535	0	0		0.468969	0.440344	0.241974	0.661368	0.106628	0.741132		0.328361	1.69865	0.634196	0.46809	1.28992	1.35571
613	NA	NA	NA	264.279	247.27	272.737	260.458	257.174	288.541		275.977	269.02	301.287	292.932	279.408	264.469		285.37	337.212	279.799	276.155	294.552	332.606
614	FBgn0038029	GstD11	Glutathione S transferase D11	33.8045	22.142	25.3835	29.6328	28.2021	27.8105		32.1804	27.9382	33.0201	32.2006	34.3719	25.2374		35.2884	40.2194	32.8289	37.8177	29.892	40.3112
615	FBgn0038755	Hs6st	Heparan sulfate 6-O-sulfotransferase	1.10943	0	0	0	0	0		0.0663926	0	0	0	0	0.179868		0.0464865	0.137417	0.239424	0.132536	0	0.0548371
616	NA	NA	NA	0	0	0.063436	0	0.0646607	0.167779		0.0653838	0	0.0449815	0	0	0		0.778264	0.202994	0.117893	0.0652613	0.0553357	0.162012
617	FBgn0260440	spdo	sanpodo	0	0	0	0	0	0.325485		0	0	0.0872622	0	0	0		0	0.262533	0.114354	0	0.429395	0
618	FBgn0037666	CR16735	NA	56.9764	59.3837	56.9995	56.4626	52.603	58.11		55.0441	60.9629	57.36	63.6545	48.0949	52.845		46.8109	49.6139	38.7672	47.6207	45.0169	43.4233
619	FBti0059824	INE-1{}1763	NA	0	0	0	0	0	0		0	0	0.289609	0	0	0		0.294752	0	0	0.420179	0.356273	0
620	FBgn0038744	CG4733	NA	0	0	0	0	0	0		0	0	0	0	0	0		0	0	0	0	0	0
621	FBgn0267204	lncRNA:CR45644	long non-coding RNA:CR45644	19.7624	19.2705	23.2857	20.3328	18.6426	18.9167		22.2075	19.9886	24.451	19.4092	19.5279	18.8089		25.4968	28.8823	23.0056	23.5427	19.5729	24.5324
622	FBgn0038157	CG12538	NA	2.11492	1.70018	2.44926	2.1469	2.07031	1.68532		1.66245	1.90787	2.41449	1.67877	1.62394	2.72455		4.00937	3.12229	3.44164	4.54782	4.68989	3.1022
623	FBgn0026315	Ugt35A1	UDP-glycosyltransferase family 35 member A1	36.1024	29.2187	34.3144	33.0333	35.1763	30.1726		47.3125	43.1138	48.2368	46.7279	48.5171	45.1912		43.0326	58.1293	42.5845	42.7028	44.3607	48.4565
624	FBgn0003651	svp	seven up	13.7056	10.9361	11.2497	12.9281	11.8002	11.6767		12.9434	12.0268	10.9684	11.7887	14.132	11.6581		12.5555	11.3368	11.0005	12.1453	10.4693	9.63268
625	FBgn0043853	scaRNA:MeU5-C46	small Cajal body-specific RNA : MeU5-C46	0	0	0	0.351636	0	0		0	0	0.568912	0	0	0		0	0	0	0.412703	0	0
626	FBti0019396	opus{}1381	NA	0.124984	0.13277	0.130621	0	0	0		0.538526	1.64338	1.2967	0.632885	1.10199	0.972636		3.77063	1.11462	1.33514	2.82197	1.02547	1.00079
627	FBgn0085391	trv	trivet	0	0	0	0	0	0		0	0	0	0	0	0		0	0	0	0	0	0
628	FBgn0038170	CG14367	NA	1.40444	0.298386	0.293557	0.514633	0.299224	0.258805		0.756426	2.41487	1.87341	1.56458	0	2.1859		0.105926	0	1.09112	0.906011	0.384107	1.24954
629	FBgn0005649	Rox8	Rox8	114.816	118.502	107.034	103.817	156.208	88.8756		138.774	104.907	88.8656	100.56	130.227	120.479		73.2748	16.9855	21.3141	46.7343	36.428	8.67459
630	FBti0062875	1360{}4814	NA	54.3073	46.1911	48.0928	51.2981	50.7729	44.9246		50.6273	47.6758	52.9722	45.1469	52.9572	47.4298		51.1396	49.4656	49.2358	52.0058	46.074	44.8635
631	FBgn0039536	unc80	uncoordinated 80	0.0648592	0.275599	0	0.415915	0	0.179281		0	0	0.28839	0.131372	0	0.252371		0	0	1.13377	0	0	0.0577059
632	FBgn0283562	mir-9383	mir-9383 stem loop	0	0	0.102852	0.360619	0.104838	0		0	0	0.0729308	0	0	0		0.222677	0	0	0	0	0
633	FBgn0266734	CG45207	NA	1.11197	0.885929	0.871591	0.509328	1.77683	0.896481		0	0.281173	0.103005	0	0.408512	0.405631		1.15318	1.23959	1.7548	0.149445	0.887011	1.36033
634	FBgn0037307	Tim17a2	Tim17a2	31.6076	36.0948	44.8701	36.6766	32.6888	35.3113		32.2032	41.0273	31.4263	35.0782	37.5452	43.6859		35.6595	38.1714	30.3117	37.9485	33.9778	33.9802
635	FBgn0262559	Mdh2	Malate dehydrogenase 2	0	0	0	0	0	0		0	0	0	0	0	0		0	0	0	0	0	0
636	FBgn0037326	CG14669	NA	0.62108	3.51878	5.19274	1.13792	2.20541	1.90751		2.8991	1.88456	2.14789	2.51599	3.85355	3.82637		3.43519	1.61551	2.61367	2.44849	6.03955	2.21032
637	FBgn0039796	CG12069	NA	0	0	0	0	0	0		0	0	0	0	0	0		0	0	0	0	0	0
638	FBgn0038007	Cyp313a3	Cytochrome P450 313a3	6.91909	19.9814	5.54389	8.09915	23.9413	8.52379		5.10682	8.47569	5.1465	4.64558	5.14659	17.026		2.22272	2.28539	5.49995	1.07456	1.68208	1.66439
639	FBti0020313	HB{}1242	NA	457.119	465.046	479.085	473.105	516.934	466.012		484.828	503.38	443.363	461.641	477.805	487.892		407.022	341.769	377.434	451.65	396.639	344.326
640	FBgn0037377	CG1218	NA	24.6952	53.3806	32.6028	36.518	40.4502	35.7468		20.6736	53.3301	27.2728	29.5035	22.8117	51.2571		10.9731	6.40308	11.1228	7.95071	8.43468	5.8754
641	FBti0063296	INE-1{}5235	NA	0	0	0	0	0	0		0	0.290147	0	0	0	0		0	0	0	0	0	0.510452
642	FBgn0262420	mir-318	mir-318 stem loop	34.4809	29.9969	29.913	29.7397	36.2202	33.1861		35.1768	34.0012	28.8268	34.6287	34.5327	42.2308		31.0773	33.9413	26.5834	36.7632	29.2455	32.4725
643	FBgn0037743	Alg12	Alg12 alpha-1,6-mannosyltransferase	60.5099	78.6982	76.3417	67.5816	79.0296	65.2041		83.2618	80.9045	64.9593	78.9101	83.0324	84.5634		70.3327	72.9987	62.6878	81.8804	67.0656	75.0388
644	FBgn0267702	lncRNA:CR46035	long non-coding RNA:CR46035	0.33205	0.940627	1.33027	0.608371	0.825361	0.662882		1.66918	0.503775	0.779226	0.616519	0.9759	0.915184		0.834802	0.555238	0.4837	0.952032	0.554975	0.24619
645	FBgn0039431	plum	plum	43.0815	41.5478	40.2592	40.0424	44.4282	34.5879		43.1044	41.9444	38.364	38.2167	40.5498	45.0435		33.2047	28.9645	27.6758	36.1348	32.5741	27.5934
646	FBgn0038475	Keap1	Keap1	475.17	467.64	439.55	464.984	492.728	417.963		517.921	506.675	476.056	518.054	498.329	504.321		437.748	420.561	415.814	473.994	432.857	413.058
647	FBgn0263404	CG43450	NA	0	0	0.0891818	0.0781722	0.363614	0		0	0	0	0	0	0		0	0	0	0	0.311176	0.0759216
648	FBgn0038132	apn	apnoia	2.57533	1.60927	2.21652	2.77555	2.09793	2.23329		3.1005	4.13704	2.35755	3.22185	4.1555	4.12619		2.51367	1.51989	2.64812	2.44318	1.93348	0.808693
649	FBgn0262424	mir-10	mir-10 stem loop	9.7907	1.21341	0.170538	3.88661	0.173831	0.45105		1.58197	1.15532	1.33019	0.330517	1.43875	2.53974		1.8461	2.9105	2.69397	3.33346	1.04133	1.16145
650	FBgn0039264	CG11786	NA	0	0	0	0	0	0		0	0	0	0	0	0		0	0	0	0	0	0
651	FBgn0263117	CG34377	NA	0	0	0.330574	0	0	0		0	0.213285	0.234405	0.21356	0	0		0.159045	0.117537	0.614358	0.56681	0.192241	0.375229
652	FBgn0039240	CG3744	NA	12.6655	8.84849	9.48893	11.095	11.8774	9.41697		12.6424	9.51307	12.5026	11.1432	12.8073	10.1324		13.8926	15.3185	10.3687	14.827	10.967	13.6326
653	FBgn0051002	Ugt35D1	UDP-glycosyltransferase family 35 member D1	0	0.191927	0.18882	0.16551	0	0		0.194618	0	0	0.182975	0	0		0	0	0.350915	0	0	0.803726
654	FBti0020323	1360{}1270	NA	36.6553	29.3622	30.7684	40.0617	32.5278	30.1244		35.8451	37.1308	37.7649	34.0372	37.0497	32.37		49.4751	61.5479	57.5448	53.3022	47.8717	57.1058
655	FBgn0264904	asRNA:CR44095	antisense RNA:CR44095	1.18349	0.56358	0.682411	0.635552	0.173896	0.902441		0.923166	0.660433	1.42142	0.454633	0.679668	0.635176		1.63134	2.63864	2.73462	1.53573	5.98992	4.42971
656	FBgn0037815	Rrp46	Rrp46	118.693	115.559	108.253	114.946	121.321	107.481		107.782	118.353	110.944	111.07	113.797	123.98		88.6522	76.7098	91.063	95.5084	92.4184	83.1637
657	FBti0061907	INE-1{}3846	NA	53.7655	57.8157	81.0109	69.0459	47.788	95.2784		66.088	61.2201	96.5542	79.004	81.9172	41.7125		106.354	151.679	112.116	103.025	101.188	135.877
658	FBgn0265422	lncRNA:CR44334	long non-coding RNA:CR44334	0	0	0.353372	0	0	0		0	0	0	0	0.331249	0.328913		0	0	0.328364	0	0	0
659	FBti0019405	copia{}1391	NA	0.746155	0.704567	0.779809	1.67088	0.883182	1.06944		1.07167	0.586985	0.921586	1.51134	1.5432	0.967776		0.500239	0.277263	0.483081	0.178277	0.377907	0.516337
660	FBgn0039804	CG15544	NA	17.9835	17.7423	21.641	21.4277	15.8721	22.3636		18.0342	17.2981	20.8067	19.1051	16.5585	17.8443		15.8292	15.9844	16.6477	13.1343	13.364	14.9667
661	FBgn0086134	ProsŒ±2	Proteasome Œ±2 subunit	0.900986	0.273461	0.941623	0.235822	0.137115	0.118593		0.831888	0.260371	0	0.260706	0	0.250413		0.48539	0	0.124998	0.415165	0.352022	0.34355
662	FBgn0027570	Nep2	Neprilysin 2	0	0	0	0	0.189607	0		0	0	0	0	0	0		0	0.396831	0.691406	0.191369	0	0
663	FBgn0085309	CG34280	NA	0.134658	0.0715232	0.0703656	0.0616789	0.143448	0		0.217579	0.0680994	0	0.136375	0.131921	0		0.0507812	0	0	0	0.368283	0
664	FBgn0037933	Ho	Heme oxygenase	69.07	82.5629	72.1124	70.3044	65.7007	59.0117		72.3726	76.8466	65.714	74.19	71.8353	67.6639		77.3523	71.164	65.8571	69.8367	69.2009	64.4318
665	FBgn0037299	Vps37B	Vacuolar protein sorting 37B	0	0	0	0	0	0		0	0	0	0	0	0		0.155251	0	1.1994	0.221316	0.375311	0.183139
666	FBgn0037912	sea	scheggia	21.7058	21.4363	22.9839	19.4036	19.9719	18.8126		19.8869	19.7829	22.2014	22.0308	20.3766	19.3511		17.8102	16.3262	18.9019	21.0294	16.4828	13.7517
667	FBgn0037279	CG1129	NA	0.100149	0	0.0523332	0	0	0.138414		0.16182	0.303887	0.148435	0	1.32453	0.633241		0.15107	0.33493	1.02122	0.107678	0.547808	0.267312
668	FBgn0038145	Droj2	DnaJ-like-2	0	0	0	0	0	0		0	0	0	0	0	0		0	0	0	0	0	0.0560543
669	FBti0019415	pogo{}SKIP[pogo1404]	NA	0.317238	0	0	0.435925	0	0		0	0	0.235095	0	0.310789	0		0	0.176823	0.154041	0	0	0.28225
670	FBgn0267568	asRNA:CR45908	antisense RNA:CR45908	0.301147	0.213272	0.367185	0.505773	0.213871	0.878662		0.162197	0.152297	0.0371951	0	0.491709	0.0488242		0.719254	0.559516	1.0236	0.917394	0.411812	0.535867
671	FBgn0053293	CG33293	NA	0	0	0	0	0	0		0	0	0	0	4.91481	0		0	0	0	8.09089	0	0
672	FBti0063104	BS4{}5043	NA	0	0.165578	0.0814493	0.214183	0.166043	0		0	0	0.173263	0.157855	0.1527	0.53068		0.646579	0.173757	0.30274	0.167586	0.213146	0.485372
673	FBgn0266742	lncRNA:CR45215	long non-coding RNA:CR45215	0	0.101041	0	0	0	0.175276		0	0	0.0704869	0	0.0931819	0		0	0	0	0	0	0
674	FBgn0038740	CG4562	NA	0	0	0	0	0	0		0	0	0	0	0	0		0	0	0	0	0	0
675	FBgn0267138	lncRNA:CR45578	long non-coding RNA:CR45578	0	0	0	0.613724	0	0		2.16498	1.35522	0	0	0.656325	0		1.51587	1.49366	1.95183	1.44061	0	0
676	FBgn0001297	kay	kayak	0	0	0	0	0	0		0	0	0	0	0	0		0	0	0	0	0	0
677	FBgn0039821	CG15556	NA	0	0	0	0	0	0		0	0	0	0	0	0		0	0	0	0	0	0
678	FBgn0028968	Œ≥COP	Coat Protein (coatomer) Œ≥	1.68394	1.22395	1.75989	0.811911	2.26594	1.30657		0.76376	0.358571	1.51063	2.24396	1.21558	1.29322		0.868997	0.197601	0.688565	0.285874	0.403991	0.473122
679	FBgn0013767	Crz	Corazonin	27.7637	27.9273	30.5566	27.1595	26.3481	24.2982		31.3184	30.9807	29.0111	30.523	29.9273	33.62		31.7499	32.0457	23.7015	30.9956	28.9693	27.5435
680	FBgn0265163	lncRNA:CR44232	long non-coding RNA:CR44232	91.8772	106.274	107.438	105.973	107.552	96.0968		106.773	104.792	86.8346	102.714	109.724	103.357		88.6366	75.7588	81.5203	84.9371	87.7435	85.0179
681	FBgn0040582	BomBc3	Bomanin Bicipital 3	0	0.375673	0.0923982	0.242974	0	0		0.0952353	0.0894224	0.196555	0.0895377	0.0866134	0.0860025		0.200045	0	0	0	0.402998	0
682	FBgn0038390	Rbf2	Retinoblastoma-family protein 2	0.930982	0	0	0.121837	0.141679	0.367625		0.286528	0	0.78848	0	0	0.129375		0	0	0	0	0.242494	0
683	FBgn0038847	CG12278	NA	0	0	0	0	0	0		0	0	0	0	0	0		0	0	3.80902	0	0	0
684	FBti0019362	S{}1347	NA	2.79295	5.08617	3.93822	7.35082	4.62819	3.55371		3.15181	3.49751	3.74528	3.54691	2.99676	6.0375		2.6415	3.01465	3.35814	4.67119	2.3037	2.60324
685	FBgn0264827	asRNA:CR44035	antisense RNA:CR44035	57.5203	62.4186	60.6321	59.4218	56.7916	64.0238		56.0933	67.7776	63.1752	61.2624	54.6532	60.5295		59.5664	57.314	56.1007	54.3024	54.3945	58.9593
686	FBgn0003512	Sry-Œ¥	Serendipity Œ¥	62.6394	52.9517	52.3208	55.1778	58.8916	45.1054		59.2006	54.4656	54.3771	54.2345	58.5839	50.3305		55.6486	53.3361	52.7943	64.6149	50.0287	51.4957
687	FBgn0286880	CR46402	NA	0.0592968	0	0.123943	0.760492	0.884347	0.655622		0.574867	0.0599754	0.3076	0.66058	0.464731	0.519136		0	0.0661022	0.287927	0.0637545	0	0.211028
688	FBgn0024909	Taf7	TBP-associated factor 7	29.7141	18.3795	19.7713	22.2299	19.8554	21.053		24.0973	20.386	26.3828	23.4236	26.0016	17.4322		38.9674	49.364	38.7209	40.1441	34.4024	51.4003
689	FBgn0262983	CG43291	NA	336.912	375.966	386.854	355.518	357.437	384.538		365.56	396.555	326.655	358.431	368.038	363.207		326.215	357.304	358.435	315.127	367.905	392.993
690	FBgn0038450	CG17560	NA	0	0	0	0	0	0		0	0	0	0	0	0		0	0	0	0	0	0
691	FBgn0051438	CheB93b	Chemosensory protein B 93b	0.337593	0	0	0	0.359631	0.311053		0	0.170728	0.250179	0	0	0		0.127311	0.564507	0	0	0.153883	0
692	FBgn0051091	CG31091	NA	0	0	0	0	0	0		0	0	0	0	0	0		0	0	0	0	0.0614188	0.179822
693	FBgn0065105	sncRNA:157	small non-coding RNA 157	0	0	0	0.103034	0	0		0	0.0568797	0.0833495	0	0.220372	0		0.0848294	0.0626903	0.0546131	0.0604637	0.0512677	0
694	FBgn0038866	CG5810	NA	0	0	0	0	0.0892789	0		0	0	0.248429	0	0.0410522	0.0407627		0.0316051	0.28028	0	0.0901083	0.114605	0.0372824
695	FBti0019297	Tc1{}1211	NA	32.8622	29.4014	32.2837	33.1149	30.1063	31.6917		33.9829	35.6757	28.2496	37.7186	33.6965	35.448		34.6446	34.9241	31.8428	35.2541	33.3541	36.9696
696	FBti0019431	roo{}1421	NA	0	0	0	0	0	0		0	0	0	0	0	0		0	0.039775	0	0	0	0
697	FBgn0263484	snoRNA:Pi4KIIŒ±-a	NA	92.5288	96.5845	112.053	102.64	114.674	96.714		104.638	88.2739	82.872	101.092	94.4292	108.052		98.8186	75.897	75.8017	85.075	80.9329	82.7053
698	FBti0063753	Doc3{}5692	NA	0	0	0	0	0	0		0	0	0	0	0	0		0	0	0	0	0	0
699	FBti0020335	invader1{}1301	NA	0.299139	0	0.0893231	0	0	0		0	0.12967	0	0.0432789	0.0418654	0.0415702		0.29008	0.0476386	0.0830016	0.0918934	0	0
700	FBgn0038894	CG15497	NA	0	0	0	0	0	0		0.26679	0	0	0	0	0		0	0	0	0	0	0
701	FBgn0039876	CG2126	NA	0.468669	0.248933	0.244904	0.368006	0.178308	0.185068		0.324545	0.372454	0.322507	0.271225	0.262367	0.260517		0.934203	1.26883	0.585184	0.575888	0.396744	0.774391
702	FBgn0022344	CG10340	NA	8.76752	8.8805	10.2284	11.2071	4.34412	8.45399		10.1032	4.12459	5.28852	8.46631	8.38955	3.7685		10.1497	7.04619	10.8906	7.23439	8.36468	6.7121
703	FBgn0038550	CG17801	NA	4.44629	0	0	0.210681	0	0.141267		0.412889	0.0775375	0	0	0.300407	0.149144		0.346914	0.170917	0.0744478	0.494539	0.349437	0.272821
704	FBgn0266228	lncRNA:CR44923	long non-coding RNA:CR44923	3.71934	0.858922	0.169004	0.740702	2.0672	1.48997		0.52258	1.30849	2.03725	0.491316	0.792116	1.57306		1.0977	0.901349	2.66974	0.347734	0	1.58263
705	FBti0062544	INE-1{}4483	NA	1.57461	2.50905	0.822816	7.21238	0.838701	0		0.84808	0.796316	2.33379	4.78406	2.3139	2.29759		1.18761	1.75533	2.29375	1.69298	1.4355	2.80189
706	FBgn0038366	CG4576	NA	0	0	0	0.235261	0	0		0	0.519501	0	0	0.251591	0		0.193694	0	1.9952	0	0	0
707	FBgn0038989	CG6937	NA	0	0	0	0	0	0		0	0	0	0	0	0		0	0	0	0	0	0
708	FBgn0026441	ear	ENL/AF9-related	41.3786	48.5892	49.5816	45.3121	48.1591	48.9066		35.7499	39.1624	43.5134	49.0161	45.7479	44.1836		73.9704	101.979	89.9758	78.7997	77.3851	101.643
709	FBgn0085305	CG34276	NA	80.0974	83.6737	81.856	82.3143	78.3337	90.146		99.0838	89.4474	77.8944	86.9576	81.3368	94.1374		69.7776	66.0528	58.4039	72.004	64.4492	65.0288
710	FBgn0038980	OctŒ≤1R	Octopamine Œ≤1 receptor	0.874784	0.836352	1.00566	0.6411	0.559134	2.09563		1.97885	1.23871	1.94482	0.531562	0.771302	0.936054		0.527828	0.780145	2.29375	0.376219	0.797498	2.41274
711	FBgn0016119	ATPsynCF6	ATP synthase, coupling factor 6	7.59006	7.40914	6.86045	7.70482	7.51736	7.22017		5.25913	7.9259	8.42192	8.22698	7.67693	6.82459		9.0975	11.6627	8.9249	8.46943	7.1813	9.23512
712	FBti0061702	INE-1{}3641	NA	1.73207	0	0	0.461592	0.0670961	0.0290164		0	0.159263	0.0700136	0.0956812	0.215964	0.306345		0.118761	0.10532	0.0917501	0.406316	0.0287099	0.168114
713	FBgn0053630	CG33630	NA	0.0770986	0.57331	0	0.282515	0.328526	0.0710374		0.6644	0	0.399947	0.0780815	0.302125	0.299995		0.755946	0	0.374367	0.580262	0.70287	0.205786
714	FBgn0267132	lncRNA:CR45572	long non-coding RNA:CR45572	6.62175	5.39293	4.45982	4.41475	5.17294	4.74536		9.23314	7.36728	5.53419	6.74342	7.24397	5.11733		5.71569	5.90537	5.89475	9.37406	6.03672	6.9388
715	FBgn0267753	lncRNA:CR46084	long non-coding RNA:CR46084	0	0	0	0	0	0		0	0	0	0	0	0		0	0	0	0	0	0
716	FBgn0267751	asRNA:CR46082	antisense RNA:CR46082	1447.51	1446.55	1501.81	1504.8	1366.23	1615.1		1366.02	1441.88	1613.58	1464.42	1337.93	1392.35		1347.02	1440.69	1430.18	1319.3	1382.25	1453.72
717	FBgn0010770	ppan	peter pan	71.6664	56.4904	66.3389	58.6458	67.8121	60.8717		68.5705	54.8827	59.09	62.2724	60.4156	64.0904		49.5104	45.7865	46.2038	57.8228	50.8952	43.7227
718	FBgn0039049	CG6726	NA	34.2662	30.7541	29.9257	30.6661	34.3459	29.4733		31.6285	29.922	28.8169	28.038	26.9673	33.3329		20.666	20.5279	21.8468	23.9151	23.1911	20.6624
719	FBgn0038196	CG9922	NA	0	0	0	0	0	0		0	0	0	0	0	0		0	0	0	0	0	0
720	FBgn0051497	tRNA:Thr-AGT-1-3	transfer RNA:Threonine-AGT 1-3	91.5413	105.855	104.367	98.2156	89.9183	110.634		94.9986	108.111	82.0947	98.7283	96.4568	114.806		122.516	123.131	103.069	122.244	113.505	115.485
721	FBgn0250846	glob2	globin 2	0	0	0	0	0	0		0	0	0	0	0	0		0	0	0	0	0	0
722	FBgn0267140	lncRNA:CR45580	long non-coding RNA:CR45580	0	0	0	0	0	0		0	0	0	0	0	0		0	0	0	0	0	0
723	FBgn0016650	Lgr1	Leucine-rich repeat-containing G protein-coupled receptor 1	0	0	0	0	0	0		0	0	0	0	0	0		0	0	0	0	0	0
724	FBgn0263402	CG43448	NA	0	0	0	0	0	0		0	0	0	0	0	0		0	0	0	0	0	0
725	FBgn0038630	CG14305	NA	0.777843	0.688583	0.948414	0.653189	1.17388	1.13476		0.907711	0.458935	1.63323	0.984699	0.889036	1.63942		2.05334	1.01163	1.76259	1.39386	1.89099	1.67247
726	FBgn0263384	lncRNA:CR43436	long non-coding RNA:CR43436	5.23206	0.641307	0	1.10608	0	0		7.80361	0	6.85985	13.8583	4.33713	8.41734		0.151775	0	0	2.16361	0	0
727	FBgn0083047	snoRNA:Œ®18S-1377e	snoRNA:Œ®18S-1377e	0	0	0.690158	0	0.234494	0.405638		0.474233	0.445287	0.489381	0	0	0.214129		0.166023	1.47233	0	0	0	0.783387
728	FBgn0286918	CR46418	NA	22.6047	24.4576	26.9784	21.8583	18.1346	25.8417		25.4018	25.6861	25.3343	25.5779	21.325	25.7896		24.416	25.8212	26.2886	21.0035	19.3356	23.4636
729	FBti0061737	INE-1{}3676	NA	0.772274	0	0	0.353734	0	0		0	0	0	0	0.126096	0		0	0	0.249995	0	0	0.34355
730	FBgn0037354	CG12171	NA	0	0	0	0	0	0		0	0	0	0	0	0		0	0	0	0	0	0
731	FBgn0038461	EMC2B	ER membrane protein complex subunit 2B	0	0	0	0	0	0		0	0	0	0	0	0		0	0	0	0	0	0
732	FBgn0039655	CG14507	NA	0	0	0	0	0	0		0	0	0	0	0	0		0	0	0	0.7721	0	0.127783
733	FBgn0000246	c(3)G	crossover suppressor on 3 of Gowen	430.248	326.334	320.728	347.325	382.401	331.359		357.816	281.395	321.665	305.439	338.156	290.687		315.535	320.088	353.511	334.314	292.229	328.854
734	FBgn0026563	CG1979	NA	10.2104	7.5533	7.61105	8.51962	9.30434	7.00475		9.80593	8.08758	9.53571	9.6927	10.9428	7.13209		10.1689	9.40746	9.00775	11.2954	8.56812	11.711
735	FBgn0051274	CG31274	NA	0	0	0	0	0	0		0	0	0	0	0	0		0	0.187875	0	0	0	0
736	FBgn0038139	PK2-R2	Pyrokinin 2 receptor 2	2.50638	2.84614	1.4452	2.05853	2.67	2.62787		0.372394	2.44765	1.60121	2.62587	2.70944	2.1859		2.34668	2.02327	1.34292	2.23018	3.38802	2.46064
737	FBgn0051491	tRNA:Gly-TCC-1-2	transfer RNA:Glycine-TCC 1-2	0	0	0	0	0	0		0	0	0	0	0	0		0	0	0	0	0	0
738	FBgn0039830	ATPsynC	ATP synthase, subunit C	62.9542	54.587	53.5312	58.0167	63.55	51.5793		62.0019	53.8327	58.1944	56.6462	60.128	55.6702		50.5026	50.5071	52.191	54.8689	50.0464	41.8405
739	FBgn0037848	Tsp86D	Tetraspanin 86D	0.357155	0	0.93316	0	0.76094	0.493616		0.192363	0.361243	0	0.180854	0.69979	0.173714		0.404063	0.796291	0.346848	1.15201	0.651202	0.794411
740	FBgn0038870	Oga	O-GlcNAcase	4.51974	4.23165	2.16164	5.40365	3.34587	3.88208		3.79588	6.1986	3.80359	4.03428	4.50291	5.96154		2.77334	2.13494	1.71108	1.56493	1.74594	1.97655
741	FBti0062925	INE-1{}4864	NA	0.614592	0.244829	0.642312	0.774149	0.327356	0.0707844		1.07581	0.23311	1.02477	0.544624	0.301049	0.822047		0.579426	1.37026	2.53663	0.908592	0.770403	2.39229
742	FBgn0086768	Pcmt	Protein-L-isoaspartate (D-aspartate) O-methyltransferase	2.90838	1.54478	1.78181	1.42403	1.33545	2.95695		1.78251	1.21724	1.70938	1.47273	1.71938	1.99993		3.44165	4.69556	4.04188	3.34268	4.06857	5.75522
743	FBgn0267121	lncRNA:CR45561	long non-coding RNA:CR45561	1.47755	0	0.308838	0.63166	0.104933	0.363037		0.318321	0.0996304	0.0729974	0.0997589	0.193002	0		0.520055	0	0.478301	0.211816	0.359202	0.788753
744	FBti0061703	INE-1{}3642	NA	6.70234	7.6166	5.7829	5.92572	7.55497	6.39085		10.5777	7.96143	7.85461	7.81385	6.4134	6.36817		6.23067	9.03537	6.20617	6.36826	8.09956	6.7952
745	FBti0019365	pogo{}1350	NA	0	0	0	0	0	0		0	0	0	0	0	0		0	0	0	0	0	0
746	FBgn0064126	CG33722	NA	93.5291	83.3395	87.5789	88.7319	100.148	76.646		113.685	83.5171	83.2451	93.9225	109.232	86.8461		130.771	118.823	90.1488	122.991	104.565	103.14
747	FBgn0004110	tin	tinman	0	0	0	0	0	0		0	0	0	0	0	0		0	0	1.247	0	0	0
748	FBgn0262023	CG42834	NA	27.6903	22.74	23.9596	25.2401	27.3646	20.6143		25.3648	20.3244	20.418	21.8192	25.6391	21.6966		31.7177	28.5589	24.1417	26.3567	26.5659	25.8036
749	FBgn0267564	lncRNA:CR45904	long non-coding RNA:CR45904	53.8924	56.2	52.51	54.1747	60.5685	54.1379		53.9586	58.1226	51.3166	54.2716	51.9033	54.7168		51.7118	48.2146	50.344	54.92	49.6162	43.688
750	FBgn0039403	Sld5	Sld5	36.4186	30.6472	31.1748	32.1933	29.1207	30.4653		34.4021	28.6698	32.9275	30.9312	31.1131	30.2874		28.9677	30.8375	28.9974	32.6463	26.1117	25.6945
751	FBgn0037516	CG11286	NA	8.81937	10.8678	7.92675	8.80642	9.86485	8.45107		11.1152	11.6856	9.73826	9.46771	8.29449	12.6114		8.78037	14.3541	10.8773	13.1805	13.3467	12.0839
752	FBgn0085346	Rpp14a	Ribonuclease P/MRP subunit p14 a	5.98676	6.2543	4.21728	8.63561	7.22322	3.53518		5.73631	7.66109	2.84334	4.25421	4.69853	9.16991		4.41558	3.4291	2.44123	5.121	7.44798	5.59133
753	FBgn0262823	hemo	hemotin	0.641735	0.104879	0.103181	0.271331	0.31552	0.363867		0.319049	0.549221	0.768227	0.799897	2.03115	0.864355		1.45204	0.990535	3.59547	1.27381	3.24021	1.62503
754	FBgn0267123	lncRNA:CR45563	long non-coding RNA:CR45563	0	0	0	0	0	0		0	0	0	0	0	0		0	0	0	0	0	0
755	FBgn0285925	Fas1	Fasciclin 1	73.4216	80.8755	74.206	84.2432	81.1027	78.8569		78.9314	93.235	88.5662	87.7153	74.7288	95.1578		85.3306	107.089	89.3062	84.2196	85.5056	107.048
756	FBgn0063649	CG6006	NA	2711.02	3043.21	3065.09	3049.81	2878.7	3530.83		2631.18	2856.98	2835.67	2753.08	2582.28	2732.46		3093.92	2945.3	3216.01	2860.26	2898.15	2813.52
757	FBgn0266733	asRNA:CR45206	antisense RNA:CR45206	1.12485	0.265539	0.522483	1.03046	0.133143	0.806106		0	0.126414	0.555728	0	0	0.243159		0.659861	0.557311	0.72826	0.806276	0.113941	0.889593
758	FBgn0053099	CG33099	NA	0.0475787	0.151628	0.0994493	0.305102	0.304108	0.526059		0.307509	0.0962464	0.564144	0.578223	2.05091	0.647959		1.11244	2.38676	2.03304	1.33004	2.51576	1.31227
759	FBti0062080	INE-1{}4019	NA	65.3026	61.811	65.0397	59.567	80.1192	66.3399		78.1594	58.1465	65.2487	64.5807	72.3138	66.5101		88.2974	84.619	77.6463	87.3146	71.4907	68.7769
760	FBgn0038286	CG6966	NA	42.5906	43.3665	40.0789	41.2291	45.3082	38.4282		43.0863	40.4564	39.4204	45.2813	39.8781	40.9149		34.7443	35.6583	36.0411	35.4052	32.5981	32.8094
761	FBgn0027494	RpS10a	Ribosomal protein S10a	43.9323	41.6751	39.3052	40.8522	38.9707	44.2		45.6118	42.0911	48.553	41.6424	42.0662	39.4508		36.8553	41.8146	40.5424	36.1648	33.0186	44.1827
762	FBgn0039272	CG11836	NA	4.96085	6.70713	3.61351	4.20027	5.68505	3.46276		3.6435	4.9416	6.29431	3.73001	4.49182	3.43651		5.21556	4.35713	6.86154	4.76808	4.59109	5.81808
763	FBgn0040682	CG14664	NA	0.152741	0.0811283	0.133025	0.0233207	0	0		0.054844	0.0257482	0.0754611	0.0773443	0.0997577	0		0.0576007	0.255407	0.173055	0.273706	0.301701	0.249142
764	FBgn0039232	sosie	sosie	0.511998	0	0	0	0.363614	0		0	0	0	0	0	0		0	0.570759	0	0	0.311176	0.45553
765	FBgn0250821	CG14644	NA	0	0	1.11979	0	0	0		0	0	0	0	0	0.347427		0	1.19444	0	0	0.325601	0
766	FBgn0003480	spn-B	spindle B	1.24875	1.32654	0.163134	2.00193	1.66284	0		0.336287	0.631521	1.38811	0.474252	1.22337	0.60737		0.58865	0	1.21271	2.18177	0.569213	0.694391
767	FBgn0283560	mir-9380	mir-9380 stem loop	0	0	0	0	0	0		1.70863	0	0	0	0	0		0	3.53647	0	0	0	0
768	FBgn0039734	Tace	Tace	0	0	0	0	0	0		0	0	0	0	0	0		0	0	0	0	0	0
769	FBgn0053536	tRNA:Leu-TAA-2-1	transfer RNA:Leucine-TAA 2-1	8.94456	11.7375	12.6473	20.2439	14.5729	10.1805		12.4689	19.4243	7.01844	12.7886	14.175	13.5632		17.064	19.0624	12.2632	16.6883	16.3086	15.2139
770	FBgn0051388	CG31388	NA	46.4823	66.8873	53.4078	56.4175	57.451	65.9577		45.3159	72.4047	54.4806	49.0305	44.7266	74.6671		43.0684	34.0577	40.5195	37.2971	39.5463	40.1899
771	FBgn0264816	koko	kokopelli	0.646648	0.686931	0.540651	0.473907	0.275544	0.178743		0.208969	0.196215	0.287526	0.458424	0.570153	0.88065		0.438947	0.57669	0.251194	0.139052	0.707421	0.230132
772	FBgn0038303	SIDL	Shal Interactor of Di-Leucine Motif	0.307363	0.125581	0.271807	0.0433185	0.302241	0.130708		0.280153	0.789159	0.455554	0.287337	0.347441	0.620983		0.0178324	0.0527137	0.160727	0.101683	0	0.252428
773	FBgn0051441	CG31441	NA	0	0	0	0	0	0		0	0	0	0	0	0		0	0	0	0	0	0
774	FBgn0038652	CG7720	NA	0.55408	0	0	0	0	0		0.397901	0.560421	0	0	0	0.359326		5.15412	8.23561	6.27771	5.75875	1.51538	5.91564
775	FBgn0039611	Nepl18	Neprilysin-like 18	0.258659	0	0.540651	0	0	0		0	0	0	0	0.253401	0		0	0	0	0	0	0.460263
776	FBgn0266170	pre-mod(mdg4)-C	NA	0.280888	0	0.293557	1.28658	0	0		0	0	0	1.42234	0	0		0	0	0	0	0	0
777	FBgn0000447	Dhod	Dihydroorotate dehydrogenase	6.29984	7.43588	6.11845	8.16127	8.60918	8.91207		6.78614	6.82248	10.8934	7.99131	8.72777	8.41861		6.09536	8.72537	4.57307	6.77343	6.26537	7.36014
778	FBgn0039300	RpS27	Ribosomal protein S27	2.21253	0.979318	0.192694	0.506716	0.196414	0.509648		1.19166	2.23785	2.73272	1.12037	1.8063	2.69034		1.39062	1.43877	0.716226	2.77534	0.504264	0.164043
779	FBgn0263022	CG43317	NA	28.8372	25.6284	24.9684	29.3008	29.5742	24.5706		31.7582	25.6869	26.3543	29.1454	32.005	28.3941		30.5971	26.3277	23.771	30.6477	27.0559	26.3003
780	FBgn0039022	Nepl13	Neprilysin-like 13	8.4458	3.95968	7.64326	6.57002	7.23792	20.5197		7.82712	6.29947	17.8676	9.65252	7.71943	9.27142		40.0707	202.925	69.6945	84.9732	91.191	179.042
781	FBgn0039098	GILT3	Gamma-interferon-inducible lysosomal thiol reductase 3	0	0	0	0	0	0		0	0	0	0	0	0		0	0	0	0	0	0
782	FBgn0039626	Slu7	Slu7	2.95509	3.13918	0	0	0	0		0	0	0	0	0	0		1.1144	0	1.4349	0	0	0
783	FBgn0010768	sqz	squeeze	0	0	0	0	0	0		0	0	0	0	0	0		0	0	0	0	0	0
784	FBgn0039848	Loxl1	Lysyl oxidase-like 1	0	0	0.897022	0	0	1.58167		0	0	0	0	0	0		0	0	0	0	0	0
785	FBti0019296	F{}1209	NA	27.9043	27.6665	25.4988	29.9215	29.8021	24.6888		29.4032	28.5131	29.5868	31.702	29.3348	29.3715		25.768	25.3242	24.5628	27.7327	24.7215	24.031
786	FBgn0051526	lncRNA:CR31526	long non-coding RNA:CR31526	18.6601	30.0341	22.2595	23.9578	22.8398	27.3961		15.5322	30.9794	19.9394	20.4251	19.758	30.2531		12.7945	5.77824	8.37435	9.32214	8.63461	8.38488
787	FBti0019329	invader3{}1256	NA	65.9466	61.3433	54.994	59.6301	55.9343	56.5644		58.2162	56.9093	55.7078	52.7724	58.5806	59.6632		50.297	47.6135	45.3502	55.3518	46.5699	47.6278
788	FBgn0085308	CG34279	NA	2.65776	0.117639	0.23147	1.21737	0.353908	0.408137		0.238577	0.672045	1.31305	0.897215	1.30187	0.754067		0.083523	0.987597	0.752809	0.714391	0.504782	0.197053
789	FBti0061727	INE-1{}3666	NA	13.6561	12.7134	14.1348	13.4381	17.5051	13.101		11.4368	13.0914	12.1219	12.9753	12.5699	14.1783		12.4079	12.8186	12.7519	14.5214	13.0311	15.9051
790	FBti0063889	R1A1{}5828	NA	0	0	0	0	0	0		0	0	0	0	0	0.779132		0	0	0.259277	0.287053	0.243395	0.475074
791	FBgn0037602	SLIRP2	SRA stem-loop interacting RNA binding protein 2	4.79382	3.7036	4.04219	3.34356	2.43731	4.51733		3.22742	3.41612	3.43143	3.6412	4.37616	3.55043		3.82105	3.58291	3.01547	5.03706	3.4267	2.81109
792	FBgn0039690	Gnpnat	Glucosamine-phosphate N-acetyltransferase	4.39672	7.79865	5.396	7.50125	8.72293	5.31471		4.73612	8.69009	5.55998	3.79916	3.27991	8.98556		1.82539	1.57382	3.40803	2.51542	2.31671	2.04562
793	FBgn0051516	CG31516	NA	0	0	0	0	0	0		0	0	0	0	0	0		0	0	0	0	0	0
794	FBgn0038073	CG14395	NA	0	0	0	0	0	0		0	0	0	0	0	0		0	0	0	0	0	0
795	FBgn0263579	mir-4947	mir-4947 stem loop	0	0	0	0	0	0		0	0	0	0	0	0		0	0	0	0	0	0
796	FBgn0262982	CG43290	NA	3.83847	0.815517	1.20348	0.351636	3.68013	2.82936		2.89434	1.55296	2.27565	2.72118	3.76044	1.49357		4.3426	7.2743	1.11831	0.825405	1.74967	3.75663
797	FBgn0265418	lncRNA:CR44330	long non-coding RNA:CR44330	55.3535	53.8505	48.5389	50.1416	50.7941	53.4341		52.6951	48.3941	52.4526	51.7566	49.9854	49.4723		39.5713	39.2217	36.6918	43.1947	39.3702	38.3493
798	FBgn0250831	BG642167	BG642167	0	0	0	0	0	0		0	0	0	0	0	0.161172		0	0	0	0	0	0
799	FBgn0051495	CG31495	NA	47.7337	56.8338	59.1201	55.0816	52.549	51.33		54.4585	57.4643	49.1051	55.3015	52.4134	58.6089		52.7535	52.8016	47.6669	55.6759	50.4522	50.0022
800	FBgn0267710	lncRNA:CR46043	long non-coding RNA:CR46043	15.0809	13.3735	13.4312	12.1935	12.7126	13.4119		13.6317	12.468	15.1118	12.7497	13.9392	16.8387		16.7154	23.0978	13.3721	16.8491	17.1557	18.7846
801	FBgn0015402	ksr	kinase suppressor of ras	0	0	0	0	0	0		0	0	0	0	0	0		0	0	0	0	0.0107962	0
802	FBgn0002773	Mlc2	Myosin light chain 2	0	0	0	0	0	0		0	0	0	0	0	0		0	0	0	0	0	0
803	FBti0020372	micropia{}1338	NA	103.437	129.578	115.283	119.675	115.103	121.148		109.09	124.422	120.666	107.044	105.668	123.692		104.99	118.456	102.737	90.7719	98.5889	114.974
804	FBgn0012024	tRNA:Tyr-GTA-1-8	transfer RNA:Tyrosine-GTA 1-8	2.40155	0	0	0.478265	0	0		0.337426	0.31683	0	0.105746	0.613756	0.101571		0.236258	0.349196	0.101402	0.898117	0.19038	0.278698
805	FBgn0011959	tRNA:Arg-ACG-1-10	transfer RNA:Arginine-ACG 1-10	29.2041	23.2909	26.6485	26.7129	24.9072	23.0061		29.0349	25.0763	23.6691	24.4832	26.752	24.8039		30.6773	26.0643	25.7907	30.4509	21.7174	21.7834
806	NA	NA	NA	40.1702	52.9638	50.1075	47.3133	48.5113	51.3394		39.6817	51.115	41.4751	42.4321	38.5073	52.8817		36.2544	34.6687	30.2619	34.8306	32.9647	29.9204
807	FBgn0264899	CG44090	NA	0	0	0	0	0	0.174557		0	0	0	0	0	0.0614304		0.190519	0.211194	0.0613279	0.271591	0	0
808	FBgn0026634	Cog2	Component of oligomeric golgi complex 2	0	0.651024	0	0	0	0		0	0	0	1.55165	0.300194	1.49038		0	0	0	0	0	0
809	FBgn0051217	modSP	modular serine protease	66.5178	52.5064	52.6525	54.3467	56.1248	48.5153		62.5138	56.4597	58.1325	60.2059	61.7026	58.5464		50.9113	52.1873	49.165	59.2571	49.2358	49.9652
810	NA	NA	NA	0	0	0	0	0	0		0	0	0	0	0	0		0	0	0	0	0	0
811	FBgn0039379	CG5886	NA	55.4713	49.3786	182.24	80.4593	127.486	22.2425		66.1159	88.8347	76.3162	118.859	129.821	448.421		37.964	26.9108	41.6498	83.3875	95.2879	24.9052
812	FBgn0038361	Uros2	Uroporphyrinogen III synthase 2	7.41644	4.45304	2.35898	7.53257	7.72883	8.02181		18.062	9.78433	12.4259	15.6751	67.6025	15.6836		49.9782	29.8353	50.2602	33.9761	49.8272	36.722
813	FBgn0262127	kibra	kibra	12.5802	12.3105	10.9131	13.2276	13.1043	10.078		11.8824	15.2	14.7419	14.4665	16.9081	19.1701		16.8265	15.8201	14.6244	19.1561	17.1748	14.556
814	FBgn0266398	lncRNA:CR45038	long non-coding RNA:CR45038	0	0	0	0	0	0		0	0	0	0	0	0		0	0	0	0	0	0
815	FBgn0051019	CG31019	NA	0	0	0	0	0	0		0	0	0	0	0	0		0	0	0	0	0	0
816	FBgn0001321	knk	knickkopf	27.3883	16.1994	18.5133	20.5558	21.1423	18.4397		29.6184	20.0541	20.8475	26.301	30.1663	18.7543		26.7507	32.4398	27.3103	28.2062	24.8883	28.3361
817	FBgn0261061	Sfp96F	Seminal fluid protein 96F	0.726825	0.926524	23.3959	0.3995	0	1.74118		0	0.882172	0.215451	0.588873	0.14241	0		0	0	0.564679	0.312586	0.132522	0
818	FBti0019398	F{}1384	NA	0	0	0	0	0	0		0	0	0	0	0	0		0	0	0	0	0	0
819	FBti0062069	Doc3{}4008	NA	3.73495	4.32832	5.08626	4.56204	2.65251	3.64989		7.31503	3.7777	3.35497	4.58493	2.21759	2.86254		3.07309	2.77574	2.85776	3.65066	3.40497	2.92023
820	FBti0063896	INE-1{}5835	NA	0	0	0	0	0	0		0	0	0	0	0	0		0	0	0	0	0	0
821	FBgn0025781	Cdc16	Cell division cycle 16	0	0	0	0	0	0		0	0.401086	0	0	0	0		0.149543	0	0.0962757	0.213179	0	0.352812
822	FBgn0286030	lncRNA:CR46350	long non-coding RNA:CR46350	10.8767	0.412654	0.405975	1.8979	0.137938	0.357916		0.557921	0.261933	0.767656	0	2.53705	2.77108		1.46491	1.44346	1.00598	1.80985	0.590225	2.18888
823	FBgn0038275	CG3817	NA	11.4245	10.3515	11.2375	13.8518	13.2442	10.2168		10.1347	6.11749	9.21337	11.5702	13.4966	8.82531		7.34951	5.24411	5.5474	7.22551	3.98227	6.57703
824	FBgn0039254	Nmnat	Nicotinamide mononucleotide adenylyltransferase	0	0	0	0	0.216388	0.561476		0.437616	0	0.451594	0	0	0.395191		0	0	0	0	0.185182	0
825	FBti0019337	roo{}1265	NA	184.081	152.556	153.292	169.42	184.83	152.518		174.181	148.448	167.112	141.125	179.738	146.111		214.178	209.514	196.455	256.102	184.113	233.584
826	FBgn0038568	CG14315	NA	36.3496	31.4633	33.9336	29.6719	34.1669	26.706		38.5584	34.9233	35.2124	39.0587	46.0844	30.6603		41.6314	29.8393	27.3022	41.3812	33.4269	28.6063
827	FBgn0039265	CG11790	NA	0.341116	0.144946	0.285201	0.124996	0.145354	0.188579		0.146979	0.207012	0.556138	0	0.534691	0.066365		0.154367	0.228159	0.861305	0.36676	0.559762	0.303494
828	FBgn0038697	CG3581	NA	0.0740294	0	0	0	0.078862	0		0.239232	0	0	0	0	0.0720131		0.0558349	0.0825257	0	0.0795947	0	0
829	FBgn0263738	Ada2a	transcriptional Adaptor 2a	0	0	0	0	0	0		0	0	0	0	0	0		0.147109	0	0	0	0	0
830	FBgn0037680	pasi2	pasiflora 2	0	0	0	0	0	0		0	0.457103	0	0	0	0.146541		0	0.335866	0	0	0	0
831	FBgn0051014	PH4Œ±SG1	prolyl-4-hydroxylase-alpha SG1	17.5243	21.0632	19.7765	20.7267	16.9154	20.5434		24.1059	17.8913	16.401	20.2474	21.7624	19.2079		18.1815	18.5267	12.4643	16.1879	13.2009	13.9812
832	FBgn0262024	CG42835	NA	0	0	0	0	0	0		0	0	0	0	0	0		0	0	0	0	0	0
833	FBgn0243511	psidin	phagocyte signaling impaired	0.346708	0.441968	0.217407	0.381136	0.664814	0.0319451		0.224083	0.490946	0.385401	0.210677	0.237762	0.67453		0.0784488	0	0.303032	0.149109	0.094823	0.339317
834	FBti0063885	jockey2{}5824	NA	31.5103	18.8599	22.0106	22.8074	24.3769	20.881		28.9716	22.6693	26.6949	26.2113	32.5687	22.3171		32.8554	35.3232	29.9586	36.3283	26.9176	34.3115
835	FBgn0085325	CG34296	NA	0	0	0	0	0	0		0	0	0	0	0	0		0	0.0332614	0.014488	0	0	0.0398195
836	FBgn0039682	Obp99c	Odorant-binding protein 99c	52.7484	40.7211	39.0834	42.2325	41.8331	39.8742		50.8008	40.5264	52.56	43.6882	51.7814	40.44		45.9093	52.5044	47.9014	48.4279	41.8182	50.0312
837	FBgn0020385	pug	pugilist	0	0	0	0	0	0		0	0	0	0	0	0		0	0	0	0	0	0
838	FBgn0011845	tRNA:Asp-GTC-1-11	transfer RNA:Aspartic acid-GTC 1-11	0	0	0	0	0	0		0	0	0.74471	1.01773	0	0		0	0	0	0	0	0
839	FBti0061784	G5A{}3723	NA	108.696	115.578	126.475	111.149	106.115	130.071		127.097	108.356	108.33	128.27	116.921	85.1167		186.88	236.988	192.461	160.314	184.955	249.063
840	FBgn0000036	nAChRŒ±1	nicotinic Acetylcholine Receptor Œ±1	0	0	0	0	0	0		0	0	0	0	0	0		0	0	0	0	0	0
841	FBgn0038530	AttD	Attacin-D	0	0	0	0	0	0		0.236152	0	0	0	0	0		0	0	0	0	0	0
842	FBgn0037689	CG8135	NA	0.164047	0.1307	0.685784	0.262991	0.131067	0.302301		0.0883551	0.124443	0.0607849	0.207673	0.281246	0.518631		0.618642	0.32003	0.716906	5.24729	0.22433	3.1745
843	FBgn0038313	CG4338	NA	0.235119	0.312208	0.245724	0.269236	0	0.162476		0.633172	0.356715	0.609837	0.595291	0.460679	0.400252		0.576332	0.720784	0.742084	0.252794	0.428693	0.575266
844	FBgn0267649	pre-mod(mdg4)-H	NA	0	0	0	0	0	0		0	0	0	0	0	0		0	0	0	0	0	0
845	FBgn0267680	lncRNA:CR46016	long non-coding RNA:CR46016	26.162	29.3764	21.7057	26.9099	27.6254	23.4709		25.3387	27.9702	22.449	22.1958	25.5178	25.5611		30.377	24.048	18.2752	28.4989	25.7336	25.2163
846	FBgn0039104	CG10252	NA	145.262	169.051	170.35	162.362	168.369	163.523		183.118	158.152	143.413	165.198	157.202	177.336		138.225	116.34	127.244	149.697	134.848	121.513
847	FBgn0267108	CR45548	NA	0	0	0	0	0	0		0	0	0.460704	0.314801	0	0		0	0	0	0	0	0
848	FBgn0038914	fit	female-specific independent of transformer	0	0	0	0	0	0		0	0	0	0	0	0		0.108469	0.641279	0.418992	0	0	0.255906
849	FBgn0260745	mfas	midline fasciclin	230.583	167.413	163.856	180.293	184.751	153.861		186.634	161.016	165.761	167.178	194.684	174.834		155.612	148.24	183.264	177.127	148.347	154.964
850	FBgn0038828	CG17270	NA	0	0	0	0	0	0		0	0.447112	0	0	0.433067	0		0.333408	0.246393	0	0	0	0
851	FBgn0038414	CG6901	NA	0	0	0	0	0	0		0	0	0	0	0	0		0	0	1.4349	0	0	0
852	FBgn0278597	lncRNA:CR46267	long non-coding RNA:CR46267	8.12651	3.33538	0.386047	4.06067	0.98375	3.40347		1.1937	2.24168	5.0642	3.55391	1.99033	1.4373		0.975103	0.823561	9.6856	1.98578	2.86239	7.06591
853	FBgn0267682	asRNA:CR46018	antisense RNA:CR46018	22.2735	22.5573	22.328	19.75	21.7906	19.266		25.182	16.4201	19.8266	20.2557	22.6478	16.9924		32.0312	30.5486	26.2974	30.5109	25.8113	22.2435
854	FBgn0266382	asRNA:CR45024	antisense RNA:CR45024	0	0	0	0	0	0		0.606721	0	0	0	0	0		0.212406	0.313942	0	0	0.25674	0.250561
855	FBgn0037773	CG5359	NA	3.27727	0	0	0.176603	0	0		0	0.194987	0.0714318	0.195239	0.755448	0.18753		0	0	0	0.103637	0	0.343038
856	FBti0019468	copia{}1466	NA	0	0	0	0	0	0		0	0	0	0	0	0		0	0	0	0	0	0
857	FBgn0038642	Muc91C	Mucin 91C	2.60657	4.5866	3.39264	2.29994	3.23668	3.22676		2.72165	4.43174	3.67368	2.26731	2.92957	3.34447		2.25541	0.445663	1.32003	0.584575	2.05556	0.341461
858	FBgn0083950	side-VI	sidestep VI	0	0	0	0	0	0		0	0	0	0	0	0		0	0	0	0	0	0
859	FBti0020328	Stalker{}1277	NA	0	0	0	0	0	0		0	0	0	0	0	0		0	0	0	0	0	0
860	FBgn0000247	ca	claret	35.9273	56.86	45.4536	46.1751	48.351	46.0055		31.403	57.7939	44.5255	43.4864	32.3332	60.3101		23.1645	20.1024	25.9712	21.7668	23.1199	19.8572
861	FBti0019429	Doc{}1419	NA	0	0	0	1.93744	0.563245	0		0	0	0	0	0	0		0	0	0	0	0.482017	0
862	FBti0064286	Cr1a{}6225	NA	26.1716	21.4073	19.6846	21.9505	19.0126	22.5325		17.1228	19.1696	22.8104	21.0994	18.2449	18.2077		18.2141	20.6298	22.3791	20.4027	17.8356	21.0047
863	FBgn0028374	Hug	Hugin	41.6001	41.048	44.685	52.1625	47.5044	41.5264		47.0098	41.5601	43.6842	45.0241	47.7857	43.4119		59.4166	62.7553	47.3364	62.8671	51.4759	53.3542
864	FBgn0051242	tRNA:Gly-TCC-1-3	transfer RNA:Glycine-TCC 1-3	0	0	0	0	0	0		1.74063	0	0	0	0.395762	0		0	0	0.784629	0	0.736565	1.07826
865	FBgn0267926	lncRNA:CR46207	long non-coding RNA:CR46207	0	0	0	0	0	0		0	0	0	0	0	0		0	0	0	0	0	0
866	FBgn0004577	Pxd	Peroxidase	49.2481	46.8833	48.0334	49.3135	55.6114	39.0121		57.0204	51.3567	47.0537	49.8759	54.0379	56.015		51.546	53.6785	51.7612	62.662	55.1601	56.2553
867	FBgn0266408	lncRNA:CR45048	long non-coding RNA:CR45048	0.496728	0.301527	0.247206	0.195019	0.100791	0.457677		0.254796	0.119622	0.315522	0.167687	0.208556	0.184076		0.214083	0.0791052	0.528334	0.330615	0.194075	0.231494
868	FBgn0003510	Sry-Œ±	Serendipity Œ±	141.917	116.37	114.527	122.501	125.604	104.58		126.156	113.007	119.066	121	132.129	116.533		121.382	116.583	123.702	131.835	107.199	112.625
869	FBgn0038619	CG7685	NA	41.7113	35.3738	33.6511	36.3488	37.0165	34.6965		35.2287	35.9183	38.5346	36.6698	35.4061	35.2875		28.0461	30.3229	30.0371	29.2942	26.047	28.7875
870	FBgn0038976	Pfdn5	Prefoldin 5	0	0	0	0	0	0		0	0	0	0	0	0		0	0	0	0	0	0.940832
871	FBti0019386	invader4{}sra[invader4.1371]	NA	0	0	0	0.370351	0.430667	0.446992		0.435484	0.245342	0.0599192	0.163772	0.554481	0		0.609831	0.540809	0.706696	0.347734	0.147423	0.647439
872	FBgn0267191	lncRNA:CR45631	long non-coding RNA:CR45631	291.734	314.406	347.68	319.479	245.896	416.542		280.777	335.169	441.659	363.665	294.806	315.565		551.608	985.517	722.63	514	653.759	977.798
873	FBgn0043884	mask	multiple ankyrin repeats single KH domain	75.7309	64.0116	62.8283	71.8545	84.1874	55.0272		77.5693	70.0981	64.1212	71.7013	84.1039	75.2036		70.9354	64.8799	68.5091	74.7271	62.5652	60.0815
874	FBgn0262883	lncRNA:CR43238	long non-coding RNA:CR43238	48.8626	40.6788	38.2928	42.8506	42.0634	37.9547		43.9642	42.0209	41.5326	42.5691	42.5328	39.5966		40.8188	35.3469	34.2668	47.495	39.2091	34.2628
875	FBgn0012003	tRNA:Val-CAC-2-5	transfer RNA:Valine-CAC 2-5	0	0	0	0	0	0		0	0	0	0	0	0		0	0	0	0	0	0
876	FBgn0262364	CG43062	NA	29.1755	27.9667	26.8981	23.4875	24.3303	26.6555		25.8193	29.5591	26.4257	27.4582	25.5991	25.6574		24.7092	24.2013	24.279	23.5002	22.344	25.04
877	FBgn0038957	CG7059	NA	28.3871	31.4619	29.5604	31.8256	28.6573	32.1986		24.0101	36.1232	32.0488	32.3297	22.2882	39.0782		22.1059	26.3899	23.587	22.9184	26.6266	28.402
878	FBgn0267801	lncRNA:CR46126	long non-coding RNA:CR46126	30.9352	19.7174	24.1401	23.805	27.4622	21.0924		19.9939	20.6509	13.9079	21.9307	20.6084	17.4537		20.3767	16.3232	19.828	25.2782	25.1939	18.8994
879	FBgn0038797	Dic2	Dicarboxylate carrier 2	47.5368	39.255	42.0928	41.3306	46.792	39.8391		46.7316	43.9523	47.8897	46.7893	45.8627	40.6199		44.9258	47.355	44.9371	52.0814	43.1394	46.8255
880	FBti0062168	invader4{}4107	NA	0	0	0	0	0	0		0	0	0	0	0	0		0.385552	0	0	0	0	0.90962
881	FBgn0038247	Cad88C	Cadherin 88C	0.875731	0.232571	0.381346	0.334268	0.155483	0.470683		0.864721	0.590502	0.594894	0.221724	0.0714941	0.35495		0.935707	0.406766	0.566972	0.62771	0.598771	0.649289
882	FBti0062496	INE-1{}4435	NA	34.1721	33.7079	32.0629	32.3068	29.0057	24.5836		34.362	28.5189	34.1809	33.5422	29.602	32.5045		28.6301	30.6347	28.5676	29.9539	28.4674	29.6918
883	FBgn0284419	lncRNA:TS26	long noncoding RNA: testis-specific 26	0	0	0	0	0	0		0	0	0	0	0	0		0	0	0	0	0	0
884	FBgn0037213	CG12581	NA	15.2781	19.0042	19.4472	17.7642	18.223	17.6263		17.1608	19.019	18.9186	18.3162	19.3171	16.1322		19.0575	17.905	18.3246	18.6028	16.0116	18.3565
885	FBgn0286041	sisRNA:CR46363	stable intronic sequence RNA CR46363	86.2739	74.8882	72.2989	76.5175	81.1294	69.726		85.5957	79.8831	76.7134	80.0989	86.3022	81.974		77.5296	72.504	74.3204	84.2579	66.9757	74.777
886	FBgn0038827	Fancd2	Fancd2	17.2142	22.2216	30.0602	25.3512	34.8188	22.4863		22.5332	29.9737	21.3152	23.1713	23.6953	27.7675		29.418	25.7483	34.2812	29.7538	29.7974	35.8657
887	FBgn0243512	puc	puckered	117.678	103.386	103.628	105.945	110.928	122.779		112.098	115.98	114.175	108.507	114.196	104.987		104.059	98.8623	105.32	115.055	100.599	108.892
888	FBgn0085320	CG34291	NA	0	0	0	0	0	0		0	0	0	0	0	0		0	0	0	0	0	0
889	FBgn0011273	Acam	Androcam	397.079	378.98	361.898	365.255	370.715	351.358		373.757	385.449	376.536	393.805	388.057	391.548		287.05	274.371	305.174	316.413	300.73	281.459
890	FBgn0020626	Osbp	Oxysterol binding protein	0	0	0	0	0	0		0	0	0	0	0	0		0	0	0	0	0	0
891	FBgn0054027	CG34027	NA	12.9433	10.9164	14.5109	13.2225	13.6211	11.4198		13.6889	11.4253	9.53373	10.1689	11.6812	8.69908		14.1404	18.0141	11.1985	13.1573	10.9416	12.4231
892	FBgn0038108	CG7518	NA	0	0	0	0	0	0		0	0	0	0	0	0		0	0	0	0	0	0
893	NA	NA	NA	62.4648	44.7357	50.9872	47.4295	52.2959	44.8452		74.3522	54.9306	60.5011	67.7787	82.1094	55.1275		83.1081	100.588	78.0695	85.61	75.3504	91.9084
894	FBgn0266418	wake	wide awake	5.99227	2.12185	0	3.65962	0	0		0	0	0	2.02289	0	0		0	0	9.69889	2.14758	0	0
895	FBti0061689	INE-1{}3628	NA	0.169326	0.539624	0.530891	0.930703	0.54114	1.0921		1.64157	1.02759	0.752893	0.68594	0.497653	0.823572		0.255421	0	0.657758	0	0	0
896	FBgn0039315	CG13658	NA	0	0	0	0	0	0		0	0	0	0	0	0		0	0	0	0	0	0
897	FBgn0267385	PyK	Pyruvate kinase	1.04719	0.556214	0	1.91863	0	0		0	0	0	0	0	0		0	0.583689	1.01697	0	0	0
898	FBgn0037443	Dmtn	Dementin	0	0	0	0	0	0		0	0	0	0	0	0		0	0	0	0	0	0
899	FBgn0038747	RhoGAP92B	Rho GTPase activating protein at 92B	2.14293	4.93226	2.05295	4.25339	3.42423	2.46808		1.15418	5.41864	1.0587	2.35111	2.44927	5.21141		0.673439	0	0.346848	0.192002	0.1628	0
900	FBgn0012002	tRNA:Val-CAC-1-1	transfer RNA:Valine-CAC 1-1	1.38714	1.4289	1.31792	3.15759	1.34336	1.5492		1.13199	1.99824	1.61983	1.70282	0.782423	3.06673		0.412147	0.984037	0.163286	0.903893	0.651456	0.486182
901	FBgn0039638	dgt6	dim Œ≥-tubulin 6	153.325	140.36	145.398	153.469	148.568	131.565		159.143	146.409	148.107	149.492	160.028	145.581		157.749	144.963	130.221	156.644	141.918	122.147
902	FBgn0004901	Prat	Phosphoribosylamidotransferase	0.595095	0	0	1.77176	0	0		0.160258	0.150476	0	0	0	0		0.112209	0.663393	0.7224	0.159958	0.271259	0
903	FBgn0051054	CR31054	NA	0	0.0992896	0	0	0	0		0	0.0945366	0	0.189317	0	0		0	0	0.0907695	0	0	0
904	NA	NA	NA	52.3823	43.1647	43.0424	47.9283	47.8495	42.0114		39.361	47.5335	43.5965	40.9366	41.5318	52.3378		34.0377	36.1476	36.7627	38.4893	31.224	37.5482
905	FBgn0038376	Hmt-1	Heavy metal tolerance factor 1	0.52873	0	0	0	0	0		0	0	0	0.17849	0.172661	0		0.398782	0.785882	0.171157	0	0.321345	0.156805
906	FBgn0267194	lncRNA:CR45634	long non-coding RNA:CR45634	0	0	0	0	0	0		0	0	0	0	0	0		0	0	0	0	0	0
907	FBgn0038380	CG14877	NA	0	0	0	0	0	0		0	0	0	0	0.225306	0		0	0	0	0	0	0
908	FBgn0039705	Atg16	Autophagy-related 16	0	0	0	0	0	0		0	0	0	0	0	0		0	0	0	0	0	0
909	NA	NA	NA	11.3538	15.8042	11.6613	18.4708	16.0571	14.2489		13.7063	13.8597	18.1334	13.8775	11.6983	13.9009		14.3214	18.3306	9.88547	8.20836	12.8491	15.849
910	FBti0019353	297{}1286	NA	38.5191	33.7448	35.6433	33.766	33.076	34.309		40.7203	35.6019	39.9801	36.1827	43.0952	31.8182		65.2177	78.7721	61.3686	58.3295	57.6782	72.7709
911	FBgn0038057	Polr3C	RNA polymerase III subunit C	0.886224	0.902206	1.04197	0.338273	0.393365	0.952645		0.795529	1.86743	2.10708	1.1593	1.19379	0.862086		0.696264	1.07026	0.860648	1.31016	1.14456	1.54411
912	FBgn0023097	bon	bonus	35.6673	24.6832	28.4413	30.438	28.4606	27.7401		31.0189	30.9545	32.127	30.7655	29.3179	28.5394		29.322	26.0537	27.2626	30.4748	27.7768	28.7975
913	FBgn0083986	CG34150	NA	1.01278	0.717247	1.41128	0.773158	0.899077	0.622105		0.545479	0.512184	1.12581	1.19664	1.81902	1.31359		1.40042	0.940844	1.63925	1.99634	1.38495	1.05126
914	FBgn0037376	Hat1	Histone acetyltransferase 1	0.0983235	0	0	0	0	0		0.31774	0.198898	0.364322	0.199154	0.385299	0.382582		0.444949	2.19216	0.859373	3.38288	0.896367	13.9092
915	FBti0061723	INE-1{}3662	NA	7.01746	0	0	0	0	0		0.279969	0	0	0.263219	2.03698	0		0	0.579469	0	1.11778	0.236943	0.462481
916	FBgn0037249	eIF3a	eukaryotic translation initiation factor 3 subunit a	0.120246	0	0	0	0	0		0	0	0	0	0	0.116971		0.272078	0.268093	0.116776	0.387858	0	0
917	FBgn0085306	CG34277	NA	0.0594684	0	0	0	0.0475129	0		0	0.0150373	0	0	0.0291298	0		0.0112132	0.0331468	0	0.0319695	0.0135536	0.145502
918	FBgn0039531	CG5611	NA	238.456	218.847	207.284	222.726	223.304	201.261		219.908	209.399	225.156	216.927	221.37	207.161		195.81	180.616	186.853	202.341	174.017	176.011
919	FBti0062144	invader4{}4083	NA	0.374951	0	0	0.228991	0	0		0.134632	0	0	0	0	0		0	0	0	0.268759	0	0
920	FBgn0039883	RhoGAP100F	Rho GTPase activating protein at 100F	0	0	0	0	0	0		0	0	0	0	0	0		0	0	0	0	0	0.0136217
921	FBti0062524	INE-1{}4463	NA	0	0	0	0	0	0		0	0	0	0	0	0		0	0	0	0	0	0
922	FBgn0054034	CG34034	NA	13.492	3.18499	23.0308	9.88783	10.9392	8.35659		7.91267	11.7511	20.108	6.9079	17.6236	16.9889		4.0704	3.42588	6.5513	5.23837	8.33665	4.13469
923	FBgn0051573	tRNA:Pro-TGG-1-3	transfer RNA:Proline-TGG 1-3	0	0.758809	0.559896	0	0	0.329077		0.577088	0	0.66169	0.361709	0	0		0.404063	0	1.04054	0	0.325601	1.42994
924	FBti0062367	BS3{}4306	NA	71.1497	76.0277	62.3372	73.0262	76.3158	58.1791		80.2575	79.2134	67.4177	70.6759	80.5271	79.313		65.3976	66.7653	59.4534	68.4163	63.1106	64.6091
925	FBti0019407	F{}1393	NA	0	0	0	0	0	0		0	0	0	0	0	0		0	0	0	0	0	0
926	FBgn0010401	Os-C	Os-C	66.0885	49.1966	56.4239	54.6194	64.1212	47.0817		65.4987	49.7498	58.8946	62.8957	74.3825	52.4615		82.5624	88.984	66.0947	85.2116	70.5352	70.8374
927	FBgn0003129	Poxm	Pox meso	50.1167	59.4349	51.2049	58.8172	62.2306	46.5488		50.4089	64.2137	52.8337	56.481	50.5924	67.2136		29.1701	19.3064	27.9299	29.523	30.5138	20.5582
928	FBgn0039767	CG2218	NA	0	0	0	0	0	0		0	0	0	0	0	0		0	0	0	0	0	0
929	FBgn0037910	CG14708	NA	56.7397	31.9299	35.4319	40.608	46.1975	31.5721		53.3876	36.4083	44.7076	46.1478	55.2096	37.9876		49.2556	52.273	55.4341	53.2417	43.3134	56.754
930	FBgn0264915	asRNA:CR44106	antisense RNA:CR44106	0	0	0	0	0	0		0	0	2.14104	0	0	0		0	0	0	0	0	0
931	FBgn0264491	how	held out wings	1.27581	1.04551	0.990493	0.935001	1.3591	1.47779		1.17797	1.69597	1.75586	0.553748	1.78554	1.02831		3.18917	6.82673	8.14195	3.21375	3.78837	9.69703
932	FBgn0266730	lncRNA:CR45203	long non-coding RNA:CR45203	124.974	101.372	98.9252	101.796	106.411	89.9624		119.621	107.753	107.399	115.173	128.368	113.947		113.006	117.89	118.211	124.506	104.351	113.011
933	FBgn0263527	mir-4908	mir-4908 stem loop	0.0914075	0	0	0	0	0		0	0	0	0	0	0		0.137884	0.101898	0	0	2.16663	0
934	FBgn0051515	CG31515	NA	0	0	0	0	0	0		0	0	0	0	0	0		0	0	0	0	0	0
935	FBgn0262383	mir-284	mir-284 stem loop	54.808	59.5007	57.6992	60.4526	53.2577	61.1719		58.2285	59.2391	60.5344	62.4133	57.7712	62.4368		53.6292	59.3653	54.8819	57.4725	54.0343	53.7154
936	FBgn0002354	l(3)87Df	lethal (3) 87Df	0	0	0.106445	0	0	0.187689		0	0	0	0	0	0.0990775		0	0	0.296737	0	0	0.181237
937	FBgn0038143	CG9813	NA	29.9362	20.2141	21.1812	23.8352	25.7635	20.2976		28.3733	20.1738	24.9203	22.8168	30.6109	21.7538		34.0386	40.8056	36.9012	36.0404	32.8495	38.8924
938	FBgn0038727	CG7432	NA	1.68772	2.20033	4.56996	4.77884	2.86029	3.18077		3.80128	3.49167	3.4679	2.79694	3.08137	3.05964		8.04257	9.32159	8.19508	6.84599	6.57408	7.30316
939	FBgn0263755	Su(var)3-9	Suppressor of variegation 3-9	1.78713	0.0395513	0.31129	0.375183	0.237974	0.0686098		0.160424	0.037658	0.220731	0	0.0729502	0.108654		0.112325	0.124515	0.506204	0.160123	0.203655	0.397507
940	FBgn0039648	CG14515	NA	0	0	0	0	0	0		0	0	0	0	0	0		0	0	0	0	0	0
941	FBgn0004777	Ccp84Ag	Ccp84Ag	0.980554	0.284083	0.186324	0.163322	0.189921	0.4928		0.192045	0.180323	0	0.270833	0.0873292	0.346853		0.134465	0.397487	0.519412	0.287527	0.162531	0.396549
942	NA	NA	NA	260.829	232.941	241.286	234.345	228.145	245.037		240.601	244.239	274.231	250.362	240.926	238.289		239.953	265.387	268.999	275.946	244.882	273.821
943	FBgn0004175	Mst84Dd	Male-specific RNA 84Dd	0	0	0	0	0	0		0	0	0	0	0	0		0	0	0	0	0	0
944	FBgn0267775	lncRNA:CR46106	long non-coding RNA:CR46106	0.0640885	0	0.133958	0.234842	0.614449	0.2362		0	0	0.0474939	0.194717	0	0.124686		0.290023	0.714438	0.186717	0.344532	0.116853	0.17106
945	FBti0020386	Stalker{}1427	NA	16.2809	20.4178	20.56	19.0576	17.3437	19.8971		24.1143	25.9587	16.087	21.5266	27.0263	22.7663		28.3963	25.3336	24.3753	28.4453	22.9852	27.5622
946	FBgn0001139	gro	groucho	0	0	0	0	0	0		0	0	0	0	0	0		0	0	0	0	0	0
947	FBgn0265423	lncRNA:CR44335	long non-coding RNA:CR44335	0.288398	0.229773	0	0	0.0768061	0		0.388326	0.0729247	0	0.219056	0.0706339	0.210407		0.0543793	0.0803743	0	0.0775197	0	0
948	FBti0019300	HMS-Beagle{}1214	NA	0	0.144535	0.035549	0	0.108706	0		0	0.0344041	0	0	0.09997	0		0	0	0	0.109716	0.124038	0
949	FBti0060979	H{}2918	NA	4.16451	5.0433	4.87463	4.12025	4.0371	3.9906		3.58879	5.05461	4.22807	4.72372	3.18229	2.95729		7.13003	5.52454	7.40111	5.99996	6.68198	6.66938
950	FBgn0041710	yellow-f	yellow-f	0.291713	0	0	0	0.077689	0		0.157116	0.147526	0.0540447	0.073858	0.0714458	0.212826		0	0	0	0	0.0664851	0.12977
951	FBgn0267314	lncRNA:CR45750	long non-coding RNA:CR45750	3.47938	0	0	0	0	0		1.24932	0	0	0	0	0		0	0	0	0	0	0
952	FBgn0045862	btz	barentsz	2.11388	0.842088	0.497076	0.580948	0.619266	0.730387		0.910824	1.01559	0.352469	1.2845	2.07091	0.873931		0.837031	0.942596	0.82115	1.19322	0.915384	1.08143
953	FBti0062601	1360{}4540	NA	46.634	37.7441	40.946	38.9426	42.4124	42.9678		43.2284	42.1942	41.8468	47.5498	55.1651	35.9516		109.107	148.355	109.215	68.7289	98.7653	137.314
954	FBgn0039064	CG4467	NA	0	0	0	0	0	0		0	0	0	0	0	0		0	0	0	0.14569	0	0
955	FBgn0038638	CG7702	NA	0	0	0.0976826	0.256871	0.199137	0		0	0.0945366	0	0	0	0		0.0704952	0.208388	0.272308	0.100493	0.426046	0.249475
956	FBgn0051331	tRNA:Phe-GAA-1-7	transfer RNA:Phenylalanine-GAA 1-7	2.07176	0.481429	0.81195	2.31307	0.896594	0.715832		1.7435	1.76805	0.767656	0.786814	1.33195	0.314895		1.6114	1.65997	3.33232	1.60102	1.94774	2.64969
957	FBgn0085382	CG34353	NA	43.2786	41.6088	40.4095	39.4163	37.2136	45.363		42.7796	45.725	49.9421	41.9616	40.1392	44.5882		43.6489	47.2638	48.3828	41.8879	41.7106	41.6395
958	FBti0061579	INE-1{}3518	NA	0	0	0	0	0	0		0	0.47954	0	0	0	0		0	0	0	0	0	0.421824
959	FBgn0039048	CG17111	NA	28.2459	25.5809	27.5685	30.2613	25.7548	31.7156		26.8679	29.7312	31.2562	31.9999	21.1055	23.518		16.7902	18.3055	19.155	18.5304	18.0689	17.3359
960	FBgn0005632	faf	fat facets	0	0	0	0	0	0		0	0	0	0	0	0		0	0	0	0	0	0
961	FBgn0039592	CG14062	NA	41.8267	39.3869	43.393	40.4221	34.7644	45.8792		34.493	34.2472	33.8349	29.7916	33.0214	40.6875		29.1201	29.7184	33.0313	32.6164	36.1759	34.3511
962	NA	NA	NA	0	0	0	0	0	0		0	0	0	0	0	0		0	0	0	0	0	0
963	FBgn0051334	tRNA:Thr-CGT-1-2	transfer RNA:Threonine-CGT 1-2	17.0522	15.8398	15.4411	15.8887	19.8657	14.3126		13.6086	14.609	16.5606	13.2479	15.466	21.2649		16.282	17.7072	24.2919	18.2713	25.3948	29.8754
964	FBgn0037439	CG10286	NA	19.9091	13.6472	16.4743	15.942	18.8722	12.1034		21.8094	16.6507	16.0757	16.721	21.0392	14.3258		24.869	25.2302	21.6752	23.6085	20.8748	27.7923
965	FBgn0051081	TwdlR	TweedleR	0	0	0	0	0	0		0	0	0	0	0.1233	0		0	0	0.244453	0	0	0
966	FBgn0085413	CG34384	NA	24.0709	21.5004	23.9379	20.9064	23.2466	18.0344		25.2112	21.3978	18.7023	23.3655	23.5	23.2532		23.5574	18.2913	16.5008	25.4327	21.4887	15.0431
967	FBgn0267153	lncRNA:CR45593	long non-coding RNA:CR45593	0.058146	0.0617683	0	0.0532666	0.0619418	0.160724		0.0626345	0.176434	0	0.117775	0.683569	0.226249		0.833249	0.453735	1.18583	1.18783	0.848142	0.775996
968	FBgn0039491	CG6059	NA	2.57807	2.88671	3.64101	3.57451	2.30101	1.6692		1.65124	2.2552	2.47852	2.25811	2.86697	2.30451		2.78529	4.42744	2.90967	3.44612	4.63708	4.83544
969	FBti0061792	1360{}3731	NA	0	0	0	0.189654	0.110271	0.572253		0	0.104698	0	0	0	0.201388		0.31229	0.230787	0.703681	0.44518	0.094368	0.184194
970	FBgn0039413	CG14556	NA	0	0	0	0	0	0		0	0	0	0	0	0		2.41638	0	0	0	0	0
971	FBgn0087013	KaryŒ≤3	Karyopherin Œ≤ 3	0	0	0	0	0	0		0	0	0	0	0	0		0	0	0	0	0	0
972	FBgn0265083	CG44194	NA	1.12782	0.544583	0.214308	0.375702	1.03761	0.944689		0.607442	1.29628	1.36766	0.674937	0.954229	0.748026		0.270656	0.400038	4.38109	0.220474	0.467355	0.729771
973	FBgn0039779	PH4Œ±SG2	prolyl-4-hydroxylase-alpha SG2	1.54087	0	0	0	0	0		0	2.33776	0	0	0	0		0	0	1.4964	0	0	0
974	FBgn0039509	bigmax	bigmax	0	0.0166058	0.0326741	0.0143202	0	0.158434		0.0168387	0.0316218	0	0.12665	0.061257	0.0304125		0.0235801	0.0348521	0	0.0168072	0.0427528	0.0695398
975	FBgn0283554	mir-9371	mir-9371 stem loop	0	0	0	0.0326968	0	0		0	0	0.0793503	0	0.0349664	0		0.0269197	0.159153	0	0.115125	0.162693	0.158777
976	FBgn0051021	CG31021	NA	36.9157	39.3936	33.4951	37.5993	36.0365	30.8905		39.1146	37.2363	34.5444	38.3719	38.0064	37.8689		30.0702	30.565	29.1039	30.0929	30.1052	30.3361
977	FBgn0039050	CG17110	NA	3.90063	3.96346	4.43104	4.42779	5.78123	3.35959		5.20649	4.45987	4.52446	4.5515	3.23983	5.6091		4.79667	5.95528	6.83497	4.92323	5.25671	8.44974
978	FBgn0014342	mia	meiosis I arrest	0	0	0	0	0	0		0	0	0	0	0	0		0	0	0	0	0	0
979	FBgn0267777	lncRNA:CR46108	long non-coding RNA:CR46108	140.731	115.439	129.902	138.712	131.932	113.449		109.899	129.261	195.87	124.789	145.525	152.187		160.4	172.1	143.734	139.627	181.107	151.818
980	FBgn0262323	mir-252	mir-252 stem loop	0	0	0	0	0	0		0	0	0	0	0	0		0	0	0	0	0	0
981	FBgn0038607	hmw	hemingway	14.3589	11.0934	8.7917	12.5782	12.8756	17.6401		20.5189	20.5379	20.9594	18.6059	22.5451	18.1534		18.5967	20.8035	51.3645	25.8345	25.7398	29.5938
982	FBgn0023178	Pdf	Pigment-dispersing factor	1.11136	0.559231	1.03923	0.910935	0.373868	1.67073		2.14228	0.946597	2.12401	2.19183	2.00564	3.01569		0.83822	1.36933	0.340829	15.3452	0.639901	3.53884
983	NA	NA	NA	6.20698	0	0	0.643711	0	0		0.126153	0.118453	0	0.355818	0.114732	0.341769		0.0883295	0.130554	0.454932	0.125917	0.106766	0.208393
984	FBgn0267675	lncRNA:CR46011	long non-coding RNA:CR46011	19.8839	34.4737	28.2305	22.6832	25.3784	26.6169		27.0766	35.6694	27.1074	29.8262	24.6253	24.4516		30.4184	36.3856	29.6938	31.6647	30.44	37.3846
985	FBti0059752	Dm88{}1691	NA	0.973068	1.35174	0.156455	0.479991	0.558164	0.620702		0.483777	0.529956	0.942989	0.682251	0.953288	1.89313		0.564549	0.584094	0.654221	0.321914	0.341192	0.199788
986	FBgn0051161	CG31161	NA	0	0	0	0	0	0		0	0	0	0	0	0		0	0	0	0	2.65761	0
987	FBgn0037489	CG1234	NA	0	0	0	0	0	0		0	0	0	0	0	0		0	0	0	0	0	0
988	FBgn0266242	lncRNA:CR44937	long non-coding RNA:CR44937	0.0910987	0.870964	1.71374	1.83599	0.970456	1.17512		1.76636	1.19784	0.472572	0.18452	0.981716	0.886175		1.09934	1.3202	3.36184	0.979471	1.41185	1.37787
989	FBgn0037624	CG8223	NA	59.4695	49.3223	49.5024	50.436	54.6372	49.3107		49.5818	47.3445	51.6363	46.6155	48.3904	51.3666		49.6111	56.1567	48.3153	55.672	45.2134	51.1258
990	FBgn0261844	pre-mod(mdg4)-V	NA	206.012	291.659	290.254	271.242	239.123	307.001		243.454	365.693	262.451	288.667	216.14	356.757		209.034	207.044	200.72	228.735	216.645	223.405
991	FBgn0039835	mRpL32	mitochondrial ribosomal protein L32	0	0	0.184192	0.376725	0	0.162388		0	0	0	0.0594967	0	0.114295		0	0	0	0	0	0
992	FBgn0262233	mir-2494	mir-2494 stem loop	47.5319	69.5896	68.3042	63.7796	60.5345	66.5349		60.8833	76.8906	45.1594	65.2639	57.4609	63.7245		68.827	58.9311	53.4096	56.6743	62.0822	52.7265
993	FBgn0259227	CG42327	NA	4.38176	2.05041	1.79734	2.34642	2.81627	2.54543		3.79374	2.10955	2.62351	2.86269	3.85356	2.4916		3.20135	5.84322	6.36963	4.28824	3.52762	6.44595
994	FBgn0051361	dpr17	defective proboscis extension response 17	0.157232	1.16919	1.31459	1.44037	1.84245	0.724354		1.69369	0.318062	1.39823	0.796181	1.07825	2.14129		0.592941	0.701107	0.916163	1.35241	1.29006	0.839343
995	FBgn0037650	CG11977	NA	0	0	0	0	0	0		0	0	0	0	0	0		0	0	0	0	0	0
996	FBgn0037722	CG8319	NA	0	0	0	0	0	0		0	0	0	0.106157	0	0		0	0	0.050898	0	0	0
997	FBgn0038865	cDIP	Common Dpr-interacting protein	43.3778	40.3886	39.995	39.8604	43.1316	38.0283		41.3261	41.397	43.2487	39.5901	46.1326	39.9255		50.6697	55.9712	50.0233	53.0164	47.1161	52.4513
998	FBgn0039854	CG1635	NA	18.2378	29.0609	20.8894	28.1831	26.9838	22.0659		17.7604	29.0672	17.9523	21.0823	16.6037	32.8837		10.9071	8.41987	13.1494	10.1015	10.2446	8.11317
999	FBgn0266413	asRNA:CR45053	antisense RNA:CR45053	2.96578	0.773817	1.46821	0.953301	0.720562	0.383526		0.896764	1.47355	0.88685	1.42276	1.01947	1.01228		0.70638	0.580028	0.555826	1.00697	0.332041	0.648099
1000	FBti0062468	INE-1{}4407	NA	0	0.240715	0	0	0.241391	0		0	0	0.33585	0	0	0.66128		0.854532	0.252605	0.220059	0.243633	0	0.201607
1001	FBti0062160	invader4{}4099	NA	0	0	0	0	0	0		0	0	0	0	0	0		0	1.97115	0	0	0	1.0488
1002	FBgn0261575	tobi	target of brain insulin	0	0	0	0	0	0		0	0	0	0	0	0		0	0	0	0	0	0
1003	FBgn0261006	snoRNA:83E4-5	NA	50.0333	51.2165	51.0217	50.2385	49.0235	49.4971		49.0188	51.0307	51.2936	52.3728	44.078	47.6263		46.044	47.867	45.4618	48.7262	40.592	42.1066
1004	FBgn0267111	lncRNA:CR45551	long non-coding RNA:CR45551	220.529	223.667	222.331	233.447	229.494	213.458		227.902	235.796	234.507	231.601	229.103	220.757		194.013	176.909	197.26	195.919	195.468	189.467
1005	FBgn0262028	lncRNA:CR42839	long non-coding RNA:CR42839	0	0	0	0	0	0		0	0	0	0	0	0		0	0	0	0	0	0
1006	FBgn0039861	pasha	partner of drosha	0.384531	0	0	0	0	0		0	0	0	0	0	0		0	0	0	0	0	0
1007	FBgn0038460	CG18622	NA	1.71528	0.803883	0.685423	1.06297	0.429942	0.929666		1.14122	0.867456	1.30852	1.27732	1.72984	1.47226		3.15817	3.65556	3.38055	4.50209	2.75954	4.35388
1008	FBti0020349	invader1{}1315	NA	3.18718	1.06918	0	0.922018	0	1.23647		0	0.678664	1.61605	0	0	0		0.126519	0	2.93229	0.360714	0	1.49246
1009	FBgn0026562	SPARC	Secreted protein, acidic, cysteine-rich	0	0	0	0	0	0		0	0	0	0	0	0		0	0	0	0	0	0
1010	FBgn0261840	pre-mod(mdg4)-X	NA	515.769	556.471	616.197	591.379	545.283	656.635		571.808	590.366	601.186	579.55	531.372	565.957		523.003	532.234	546.335	489.038	526.478	545.157
1011	FBgn0001230	Hsp68	Heat shock protein 68	8.06026	5.345	6.56035	7.09299	6.37477	7.58413		7.31431	7.18902	9.88292	7.39619	7.65712	4.79947		17.3167	23.9064	22.629	13.1569	16.1882	27.0988
1012	FBgn0041711	yellow-e	yellow-e	0	0	0	0	0	0		0	0	0	0	0	0		0	0	0	0	0	0
1013	FBgn0039190	CG5762	NA	0	0.151361	0	0	0	0		0	0	0.105591	0	0.279177	0		0.107466	0	0	0.153196	0	0
1014	FBgn0010438	mtSSB	mitochondrial single stranded DNA-binding protein	0	0	0	0	0	0		0	0	0	0	0	0		0	0	0	0	0	0
1015	NA	NA	NA	0	0	0	0	0	0		0	0	0	0	0	0		0	0	0	0	0	0
1016	FBgn0039161	CG13606	NA	16.2476	21.6267	20.0492	17.0361	12.7205	16.9543		20.2431	19.0075	17.6982	20.618	15.7256	10.8541		22.2941	27.4959	26.6147	25.2565	31.2305	35.1813
1017	FBgn0051282	tRNA:Thr-AGT-1-4	transfer RNA:Threonine-AGT 1-4	221.537	231.946	222.711	242.637	238.306	219.879		251.165	237.795	210.646	227.825	228.874	228.812		217.052	196.629	200.638	224.461	205.914	211.711
1018	FBgn0260466	Indy-2	I'm not dead yet 2	0	0	0	0	0	0		0	0	0	0	0	0		0	0	0	0	0	0
1019	FBgn0267339	p38c	p38c MAP kinase	1.13166	0.0751345	0.0739185	0.518345	0.150691	0.586513		1.37139	0.357689	0.262073	0.644671	0.97007	0.34401		0.213381	0	0.206062	0.228137	0.257919	0.188783
1020	FBgn0015279	Pi3K92E	Phosphatidylinositol 3-kinase 92E	0	0	0	0	0	0		0	0	0	0	0	0		0	0	0	0	3.93326	0
1021	FBgn0038149	GILT1	Gamma-interferon-inducible lysosomal thiol reductase 1	0	0	0	0	0	0		0.240802	0	0	0	0	0		0	0	0.325641	0	0	0
1022	FBgn0259194	Ir94e	Ionotropic receptor 94e	7.84809	8.2301	8.30722	6.63647	7.93167	4.72803		9.10421	5.90254	8.42569	9.78233	11.5328	8.41734		11.0796	15.2543	8.30558	9.73624	10.3652	8.77291
1023	FBgn0039233	CG7006	NA	2.62116	4.03745	5.20484	3.00151	4.04879	5.19246		5.50582	2.65116	3.98204	4.51279	4.87897	3.69717		3.55851	2.92199	2.03641	1.83184	1.43375	2.21547
1024	FBgn0000015	Abd-B	Abdominal B	0	0	0	0	0	0		0	0	0	0	0	0		0	0	0	0	0	0
1025	FBgn0039622	eIF4E6	eukaryotic translation initiation factor 4E6	0	0	0.278335	0.609936	0.141854	0.490772		0.286882	0.269371	0.59209	0	0.260909	0.388604		0.301302	0	0	0.143172	0.121397	0
1026	FBgn0262174	mir-993	mir-993 stem loop	0.569688	0.252157	0.793843	0.521882	0.758596	0.481159		0.715941	0.576208	0.98508	0.62503	1.67432	1.38543		2.3632	2.80489	2.62792	2.19484	2.38038	1.85848
1027	FBgn0039093	CG10183	NA	29.097	23.8108	24.6985	23.435	20.7632	23.1858		21.4453	25.6281	24.8901	25.2029	21.2769	23.5307		22.1032	23.7841	20.9226	21.1432	19.8313	23.5035
1028	FBgn0261550	Orp8	Oxysterol-binding protein-related protein 8	0	0	0	0	0.0332953	0		0	0.0632253	0.023162	0.0316534	0	0		0	0.0696841	0	0.0336046	0	0
1029	FBgn0037972	CG10005	NA	0	0	0	0	0	0		0	0	0	0	0	0		0	0	0	0	0	0
1030	FBgn0051055	CG31055	NA	0	0	0	0	0	0		0	0	0	0	0	0		0	0	0	0	0	0
1031	FBgn0262539	CG43093	NA	372.616	360.79	349.154	366.969	346.529	381.65		363.116	370.435	363.455	377.366	354.463	355.866		304.4	296.916	297.798	302.041	288.755	289.785
1032	FBti0062489	INE-1{}4428	NA	58.4743	49.6972	48.5905	47.6587	46.3741	49.2516		43.4831	44.4093	52.502	48.9304	48.5161	46.6012		42.1903	50.6723	53.3821	43.3833	43.022	52.9488
1033	FBgn0259991	CG42488	NA	21.0445	16.0986	21.8655	14.5573	13.1373	32.2226		22.3386	19.6719	37.8746	28.8935	24.8843	20.352		77.2792	165.176	112.494	73.223	100.289	160.651
1034	FBgn0037382	Hpr1	Hpr1	61.9193	55.2892	59.2365	60.1346	60.7952	60.8017		62.3147	61.6207	63.9201	59.5514	61.3394	60.1486		51.9591	53.8208	50.3766	58.5666	51.1592	49.9665
1035	FBgn0037573	CG7483	NA	236.602	169.964	182.951	214.903	258.11	161.737		205.449	173.384	167.228	170.238	201.73	228.242		94.6569	78.761	99.4341	88.7185	95.2586	63.2106
1036	FBti0019414	mdg1{}CG42335[iso-1]	NA	39.1667	31.6907	34.0447	33.6462	34.5396	30.2251		38.086	34.6053	40.5449	38.6628	37.6614	31.3176		38.5062	41.793	36.0013	42.7256	35.7758	39.6266
1037	FBgn0038886	Ugt49B2	UDP-glycosyltransferase family 49 member B2	92.5938	59.0541	70.7385	66.0925	53.6755	86.5933		71.6024	68.2598	111.945	87.198	74.4437	52.5339		148.59	209.398	168.386	157.06	142.278	199.626
1038	FBgn0037601	Cyp313b1	Cytochrome P450 313b1	636.347	508.012	540.999	530.155	508.114	579.417		588.606	522.988	673.465	607.813	599.589	501.73		759.26	1067.78	881.655	759.409	759.419	1104.33
1039	FBgn0038142	CheA87a	Chemosensory protein A 87a	0	0	0	0	0	0		0	0.321341	0	0.160878	0.155623	0		0	0	0	0	0	0
1040	FBgn0051570	tRNA:Ala-AGC-2-2	transfer RNA:Alanine-AGC 2-2	0	0	0	0	0	0		0.221309	0.207801	0.609007	0.208069	0	0.199854		0.154955	0	0	0.220894	0.374596	0.731161
1041	FBgn0016691	ATPsynO	ATP synthase, oligomycin sensitivity conferring protein	0	0	0	0	0	0		0	0	0.0571107	0.0156096	0	0		0	0	0	0	0	0
1042	FBgn0051191	CG31191	NA	1.36966	0	0	0.10456	0	0		0	0.461779	0	0.115594	0.447273	0.11103		0.172172	0.127238	0	0.490876	0.104054	0.406201
1043	FBgn0264740	CG43998	NA	0	0	0.0789396	0	0	0.208784		0.162727	0.152795	0	0.0764958	0.221992	0.440853		0	0.421008	0.146706	0.162422	0.0688596	0.134405
1044	FBgn0267210	lncRNA:CR45650	long non-coding RNA:CR45650	1.88847	3.54928	2.65684	2.32885	1.47013	3.61387		2.66017	3.15899	2.20688	3.38374	2.56166	4.16866		3.0678	3.64363	2.68042	1.63997	3.44326	3.94199
1045	FBti0020316	gypsy3{}1250	NA	21.5897	22.3753	21.3711	23.0743	22.1577	23.3696		18.0567	14.7354	14.1784	15.6432	15.0463	17.0745		21.5128	23.6762	24.8872	24.4394	19.8423	30.3746
1046	FBti0019313	Tirant{}1231	NA	0	0	0	0	0	0		0	0	0	0	0	0		0	0	0	0	0	0
1047	FBgn0038343	Trissin	Trissin	768.671	658.784	683.711	728.014	743.826	652.301		726.137	659.702	723.965	688.35	701.155	671.691		604.664	538.428	505.066	630.539	544.103	492.349
1048	FBgn0264694	mgr	merry-go-round	25.7105	25.9091	21.3489	27.7474	23.7308	23.6081		23.4271	25.5595	25.5783	26.395	26.7406	25.6955		21.3174	16.3919	18.4699	18.7444	18.7833	19.0363
1049	FBgn0261842	pre-mod(mdg4)-AE	NA	14.0266	10.6903	14.1313	11.9597	14.1972	12.3869		12.4307	12.733	13.6484	14.2448	14.2363	14.9674		14.5354	13.7739	11.1314	14.2455	13.4958	14.45
1050	FBgn0263343	lncRNA:CR43424	long non-coding RNA:CR43424	3.24484	0	0.439599	0.165141	0.320061	0.0553656		0.258913	0.243109	0.445305	0.365134	0.412077	0.350718		0.181285	0.468902	0.0583554	0.323035	0.273904	0.427699
1051	FBti0061515	INE-1{}3454	NA	0.122709	0	0	0	0	0		0	0	0	0	0	0		0	0	0	0	0.0559337	0.109175
1052	FBgn0053325	CG33325	NA	7.14425	4.76389	5.62235	5.48022	4.7681	5.05987		8.18715	5.16268	7.86501	7.29635	8.83732	5.38389		14.9836	22.6835	16.0913	13.2896	13.8736	20.7997
1053	FBgn0083985	CG34149	NA	1.45337	0.441117	2.38688	1.14121	0.331767	1.24346		3.57843	0.315001	5.69296	4.4157	3.86467	7.87681		3.13191	0	0.302448	13.6172	0.567843	0.646539
1054	FBgn0265318	asRNA:CR44291	antisense RNA:CR44291	11.7014	9.48987	9.8294	10.7483	9.01389	10.1149		11.7576	10.7536	15.7813	12.201	9.73788	8.69004		31.2927	51.1256	35.8019	31.8924	30.0816	50.2633
1055	FBgn0051471	tRNA:Thr-AGT-1-7	transfer RNA:Threonine-AGT 1-7	30.3183	61.8996	53.477	46.6687	56.9107	49.431		36.7865	46.2828	41.5948	45.5435	33.2353	60.8488		24.652	13.0668	13.0251	15.7534	23.5297	9.12519
1056	NA	NA	NA	1.38597	0.692851	0.596433	1.41903	1.91069	0.450709		0.96603	0.742145	2.05419	0.908236	1.03831	2.22059		0.737882	0.272653	0.316698	1.31485	0.371623	0.217607
1057	FBgn0287601	asRNA:CR46470	antisense RNA:CR46470	24.6133	19.0443	20.282	20.7592	21.9971	21.479		22.2432	17.5342	20.7832	22.2906	21.7365	19.6263		23.8298	20.051	21.03	22.1379	19.7957	19.372
1058	FBgn0039023	Nepl14	Neprilysin-like 14	50.3089	54.9937	48.9398	49.6877	65.6754	59.5977		44.7571	45.5463	53.7597	44.5815	38.1748	50.5772		36.5044	38.8698	48.2026	38.0327	42.4346	46.9084
1059	FBgn0260399	gwl	greatwall	0.113958	0.121057	0.0595487	0.104395	0	0		0.122754	0.0576309	0.126675	0	0.223282	0		0.0429749	0	0.110669	0	0.0519448	0.101389
1060	FBgn0267131	lncRNA:CR45571	long non-coding RNA:CR45571	187.284	159.747	158.509	168.512	168.431	153.587		167.961	162.666	173.522	160.871	167.473	153.222		158.677	177.103	169.165	168.908	146.616	169.494
1061	FBti0062757	gtwin{}4696	NA	0	0	0	0	0	0.259934		0	0	0	0	0	0		0	0	0	0	0.0857293	0
1062	FBti0020368	invader1{}1334	NA	31.0874	26.0388	27.1073	28.7216	28.184	27.0447		24.1064	29.5541	27.3047	26.6375	27.0559	32.7992		20.9963	21.8551	21.6901	23.3483	18.9308	21.9067
1063	FBgn0263979	Caf1-55	Chromatin assembly factor 1, p55 subunit	0	0	0	0	0	0		0	0	0	0	0	0		0	0	0	0	0	0
1064	FBgn0000140	asp	abnormal spindle	0.610369	0.37051	0.911284	1.35793	1.11465	0.723065		1.7846	0.793741	3.10165	1.2363	2.221	0.848206		2.30178	1.84685	2.11698	1.87501	2.86171	2.63768
1065	FBgn0038037	Cyp9f2	Cytochrome P450 9f2	0.300448	0	0	0	0	0		0	0	0.222652	0	0	0		0	0	0	0	0	0
1066	FBgn0039554	CG5003	NA	0	0	0	0.756679	0	0		0	0.0696205	0	0	0.134867	0.133916		0.415323	0.537128	0	0.81408	5.71038	1.34731
1067	FBgn0038071	Dtg	Dpp target gene	57.8785	56.2835	56.5279	67.7779	61.4885	63.2228		64.813	52.7906	53.3076	59.576	58.3264	59.989		68.845	82.3899	70.471	67.663	76.3041	72.9923
1068	FBgn0027539	lili	lilipod	0	0	0	0	0	0		0	0	0	0	0	0		0	0.318939	0	0	0	0
1069	FBgn0051221	CG31221	NA	9.6533	5.28429	6.22823	9.92608	6.9256	6.80694		11.0882	8.41877	8.90569	8.37975	15.2471	8.19263		7.42936	4.50213	4.87867	10.0083	6.51053	4.82015
1070	FBgn0002921	AtpŒ±	Na pump Œ± subunit	0	0	0	0	0	0		0	0	0	0	0	0		0	0	0	0	0	0
1071	FBgn0260969	CG42592	NA	10.2777	8.80483	11.2033	10.3264	9.53592	10.488		11.7854	10.6189	13.8407	11.8637	14.9408	12.6854		14.5032	15.5228	14.918	15.8032	11.8884	15.437
1072	FBgn0267764	lncRNA:CR46095	long non-coding RNA:CR46095	0	0	0	0	0	0		0	0	0	0	0	0		0	0	0	0	0	0
1073	FBti0019445	297{}1440	NA	36.9142	33.5285	36.2845	34.0679	31.6492	36.6674		36.4378	34.1443	40.0678	36.8984	41.2053	38.2449		45.178	46.2755	34.1164	36.222	42.9105	39.6191
1074	FBgn0038209	Recs1	Recs1	0	0	0.269679	0	0.0687213	0		0	0	0	0.195998	0	0.0627531		1.16772	4.89014	2.50593	0.277439	1.76432	5.62474
1075	FBgn0267112	lncRNA:CR45552	long non-coding RNA:CR45552	4.39252	4.92539	2.29532	1.78841	2.85955	4.72174		3.68013	1.97458	2.53179	2.71854	3.34696	2.13644		5.15348	4.89665	2.36986	3.67324	3.55951	4.12519
1076	FBgn0037217	CG14636	NA	0.535373	0.106636	0.227305	0.306529	0.0891128	0.292887		0.378459	0.406125	0.433942	0.474423	0.491709	0.634714		0.580451	0.484914	0.227466	0.557632	0.640596	0.595408
1077	FBgn0039711	CG7824	NA	26.5092	20.4088	20.1381	24.7024	22.1666	21.6937		31.4417	24.3908	26.4892	27.5399	29.433	20.9624		33.1941	29.5516	29.1213	34.9379	32.3787	28.3533
1078	FBti0020325	1731{}pyd[1272]	NA	73.6435	62.8369	67.2905	69.3297	68.6171	58.3031		69.94	65.8275	69.6134	66.4608	65.0228	62.1562		61.1254	55.9951	52.4116	60.6323	51.8103	54.1652
1079	FBgn0001215	Hrb98DE	Heterogeneous nuclear ribonucleoprotein at 98DE	143.457	104.321	106.607	114.762	138.5	93.4307		125.712	95.2371	106.971	101.916	127.621	105.76		115.597	94.9236	127.814	121.048	101.881	94.3807
1080	FBgn0265351	nac	neuronally altered carbohydrate	116.018	143.991	119.184	125.531	135.442	122.234		106.69	141.015	120.173	113.492	107.444	150.692		75.8824	66.4121	73.3796	75.482	69.4856	65.7605
1081	FBgn0038268	CG3631	NA	51.9898	36.6584	39.6368	39.9893	38.9737	36.4773		53.4945	40.2365	49.7419	49.559	60.0884	38.7467		65.9845	74.0725	67.9261	71.2032	56.4861	76.0615
1082	FBgn0039071	bb8	big bubble 8	0	0.32831	0.322996	0.283122	0	0		0	0.312594	0	0	0	0		0.699296	5.1679	8.70399	0.996872	5.63504	2.47474
1083	NA	NA	NA	0	0	0	0	0	0		0	0	0	0	0	0		0	0	0	0	0	0
1084	FBgn0039086	Ugt303B1	UDP-glycosyltransferase family 303 member B1	93.9807	101.064	108.092	108.346	99.9103	94.4078		104.766	105.488	86.2182	93.6169	98.4916	106.142		103.089	94.5586	93.515	107.575	106.943	103.941
1085	FBgn0037698	CG16779	NA	36.2358	43.4382	39.0864	40.464	35.5018	46.4982		32.252	39.5397	39.9857	39.2157	29.8504	35.7119		32.7161	36.4435	35.0872	31.9641	35.5903	38.1695
1086	FBgn0039299	CG11854	NA	0.036329	0	0	0	0.0387006	0		0	0	0.0807668	0	0.0355905	0		0	0	0.0352806	0	0.0331194	0.0323223
1087	FBgn0027608	CG2082	NA	1.36425	0.0905772	0.0891113	0	0	0		0	0	0	0	0.501194	0		0.128619	0	0	0.550053	0	0.455169
1088	FBgn0002592	E(spl)m2-BFM	Enhancer of split m2, Bearded family member	0	0	0	0	0	0		0	0	0	0	0	0		0	0	0	0	0	0
1089	FBgn0046689	Takl1	Tak1-like 1	3.96547	4.21251	1.65773	2.17962	0.844868	0.730745		11.1061	1.60434	4.70189	6.42565	4.66184	0		4.18721	3.53647	0.770206	4.26358	2.8921	0.705624
1090	FBgn0025808	Rad17	Rad17	0.270038	0.32784	0.12095	0.353396	0.0410951	0.284353		0.872649	0.70233	0.571761	0.273481	0.264549	0.300209		1.83303	3.95639	3.33425	1.53465	2.98933	5.62884
1091	FBgn0038981	CG5346	NA	0	0	0	0	0	0		0	0	0	0	0	0		0	0	0	0	0	0
1092	FBgn0063298	asRNA:CR31429	antisense RNA:CR31429	19.553	12.354	13.1335	14.7902	13.5686	11.775		16.9784	12.7967	10.3861	15.7469	17.361	13.6748		3.53423	1.23469	4.30245	5.86259	4.8156	2.80466
1093	FBgn0039338	XNP	XNP	0	0	0	0	0	0		0	0	0	0	0	0		0	0	0	0	0	0
1094	FBgn0038134	wntD	wnt inhibitor of Dorsal	24.7423	23.5629	25.6057	25.7649	24.0409	28.3183		23.4769	24.5855	26.7873	23.6384	23.0084	24.7265		19.1715	21.71	20.9778	19.3802	19.913	18.4879
1095	FBgn0285955	cv-c	crossveinless c	0.158386	0.504758	0.33106	0.145095	0.168725	0		0.341225	0.160199	0.469499	0.320811	0.620666	0		2.62809	0	0.461445	1.87322	0.721964	0.986423
1096	FBti0019335	G2{}1263	NA	28.1351	28.2722	30.7489	25.1847	33.8973	24.1447		35.2216	27.6288	30.3864	31.7519	38.5082	31.3518		49.102	47.9916	38.0024	40.9415	37.8608	43.9752
1097	FBgn0266238	lncRNA:CR44933	long non-coding RNA:CR44933	0.480449	0	0	0	0.767719	0		0.517537	0	0.534068	0.243287	0	0		0.181184	0	0	0	0	0
1098	FBgn0040679	CG11373	NA	0.428586	0	0.149306	0.523495	0.913128	1.05305		0.923341	0.433491	2.01154	1.44683	0.139958	0.555884		1.293	0.955549	0.416217	1.53602	0.781442	0.635529
1099	FBgn0042102	CG18745	NA	0	0	0.210309	0.184346	0	0.741652		0.216767	0.814144	0	1.01899	0.78857	1.56602		1.06243	2.24328	0.195425	1.73089	0.550363	1.25327
1100	FBgn0261995	CG42813	NA	4.4942	3.65253	3.76318	4.04266	3.54743	3.01836		5.1036	2.98479	4.39386	5.23697	5.0394	4.05576		7.88194	8.05825	6.31012	7.65561	6.24444	7.05766
1101	FBgn0004779	Ccp84Ae	Ccp84Ae	6.86322	4.91167	5.58721	6.51892	6.00292	5.85771		6.30352	4.23813	5.70179	5.96298	5.59129	4.98965		5.09468	4.71134	5.26196	7.30149	5.13721	5.78489
1102	FBgn0038716	CG7342	NA	47.8847	49.6173	45.8228	49.0862	55.2282	43.2082		41.4665	44.1847	50.6118	47.6011	46.0726	53.5545		44.933	49.6228	43.3073	53.0664	43.02	47.5064
1103	FBgn0263460	snoRNA:CG31191-a	NA	0.0807947	0.0858278	0	0.0740147	0.172138	0.446658		0	0.0817193	0	0	0.0791523	0		0.182812	0	0	0.260605	0.0736565	0
1104	FBgn0039538	CG12883	NA	97.774	71.604	71.8251	82.3909	94.495	66.0747		85.9453	74.3503	77.3977	76.9234	86.9224	80.7716		64.3073	50.6489	58.6067	70.331	58.3911	47.1254
1105	FBti0063783	1360{}5722	NA	0	0	0	0	0	0		0	0	0	0	0	1.32814		0	0	0	1.46797	0	0
1106	FBgn0039360	CLS	Cardiolipin synthase	28.4536	27.1871	25.6966	25.3576	27.593	27.4991		26.9021	25.5729	22.5185	23.9614	27.345	26.1744		26.4757	28.961	25.6802	27.7662	25.8693	21.6007
1107	FBgn0026314	Ugt35B1	UDP-glycosyltransferase family 35 member B1	35.9074	61.4138	42.3084	57.6601	53.4634	53.5228		31.3615	61.1382	49.11	45.3512	33.6835	71.3423		22.6906	13.4459	15.8872	18.7817	19.5905	17.3921
1108	FBgn0264902	asRNA:CR44093	antisense RNA:CR44093	0	0	0	0	0	0		0	0	0	0	0	0		0.187662	0	0.120817	0	0	0
1109	FBgn0020546	lncRNA:iab4	long non-coding RNA:iab4	0	0	0	0	0	0		0	0	0	0	0	0		0	0	0	0	0	0
1110	FBgn0038092	beat-Vb	beaten path Vb	0	0	0	0	0	0		0	0	0	0	0.0382856	0		0	0	0	0	0	0
1111	FBgn0011474	PR-Set7	PR/SET domain containing protein 7	0.786031	0	0	0.240023	0	0		0	0.265009	0.647224	0.353801	0.171123	0.084958		0	0	0.848162	0	0	0.466226
1112	FBgn0261649	tinc	tincar	0	0	0	0	0	0		0	0	0	0	0	0		0	0	0	0	0	0
1113	FBgn0037537	CG2767	NA	0.300658	0	0	0.344284	0.0800711	0		0	0.152049	0.0557019	0.152245	0	0		0.170073	0.0837909	0.218985	0	0.274095	0.133749
1114	FBgn0038975	Nrx-1	Neurexin 1	658.593	640.052	609.497	641.271	705.266	553.016		714.34	722.694	641.089	682.715	702.856	758.541		480.263	442.234	446.055	535.231	498.476	437.703
1115	FBgn0266253	lncRNA:CR44948	long non-coding RNA:CR44948	3.69685	2.07908	3.10602	4.11707	5.17368	3.20585		3.82605	2.78604	3.22307	4.5515	7.74049	2.67949		6.06856	2.18177	4.57569	5.22174	4.16323	4.25651
1116	FBti0059740	looper1{}1679	NA	13.3609	18.1007	11.9849	16.4518	14.0026	14.0051		8.62371	16.9059	13.5893	14.2982	9.00883	20.8373		21.1334	34.3715	25.5829	15.9938	21.0569	37.0095
1117	FBgn0039163	CG5515	NA	0.325864	0.346164	0.681122	0	0	0.300246		0	0	0.965948	0	0.31924	0.950965		0.245775	1.08979	0.316459	1.7518	0.297074	0.579848
1118	FBgn0003257	r-l	rudimentary-like	7.12384	10.8718	10.2764	12.3167	9.6197	13.7747		9.72729	9.94543	12.7891	10.2631	9.14154	8.29625		11.8054	10.0666	9.35424	10.1406	14.0866	10.4446
1119	FBgn0266404	asRNA:CR45044	antisense RNA:CR45044	0	0	0	0	0	0		0	0	0	0	0	0		0	0.289386	0	0	0	0.115481
1120	FBgn0038280	CG14861	NA	443.774	476.026	517.321	505.096	474.332	464.32		476.425	506.279	413.619	498.149	467.808	487.972		491.175	515.4	458.996	474.513	510.681	548.181
1121	FBgn0027544	CG2217	NA	0.78476	0.277882	0.273385	0.399392	0.37155	0.160681		0.0939264	0.440967	0.775413	0.353229	0.170846	0.593744		0.197295	0.194406	0.254037	0.187501	0.397459	0.543051
1122	FBgn0083048	snoRNA:Œ®18S-1377d	snoRNA:Œ®18S-1377d	0.0632615	0	0	0.0579528	0	0		0	0	0.281286	0	0	0.0615385		0	0	0	0	0	0
1123	FBgn0263390	Nha2	Na[+]/H[+] hydrogen antiporter 2	0	0	7.35168	0	0	0		0	0	0	0	0	0		0	0	0	0	0	0
1124	FBti0061904	INE-1{}3843	NA	17.581	16.4192	13.9764	17.0598	15.0007	17.1969		14.6748	15.0011	17.598	14.7673	15.5503	15.8459		14.3913	16.1156	17.6401	15.0953	15.9518	17.4953
1125	FBgn0038337	CG6125	NA	289.978	287.15	289.462	309.268	304.536	265.183		311.695	297.212	278.988	283.794	293.717	311.079		222.68	158.824	201.6	250.92	224.052	185.592
1126	FBgn0284234	CG46318	NA	0.632409	1.56755	0.660933	0.901195	0.748547	0.841666		0.908302	1.42144	1.04146	1.70792	3.23545	0.751892		2.2259	2.58496	2.32015	3.92861	1.72961	3.87611
1127	NA	NA	NA	117.498	93.4163	89.5802	101.724	99.9305	87.7128		95.7578	90.038	99.961	94.5023	93.7761	91.1317		69.8896	66.6622	72.0517	78.9402	66.7651	65.4056
1128	FBgn0061476	Zwilch	Zwilch	171.871	203.993	214.686	218.513	184.188	227.099		140.756	159.401	146.124	151.708	143.87	150.442		212.646	218.335	206.209	191.753	203.773	235.657
1129	FBgn0267233	lncRNA:CR45673	long non-coding RNA:CR45673	53.5573	53.163	47.7146	51.3553	50.7402	46.4346		55.5163	51.1509	52.1495	58.9083	49.9742	53.5932		48.8042	49.5249	51.0311	46.7276	43.7429	51.8687
1130	FBgn0038330	CG14868	NA	0	0	0	0	0	0		0	0	0	0	0	0		0	0	0	0.139891	0	0
1131	FBgn0037284	CG14659	NA	174.438	166.294	160.825	187.556	168.413	164.275		163.664	173.567	167.217	166.299	167.594	174.34		123.08	94.0192	119.632	149.308	126.317	95.6496
1132	FBgn0267443	lncRNA:CR45793	long non-coding RNA:CR45793	1.23694	3.94198	2.06836	2.71953	3.42598	0		2.39836	2.25197	3.84994	2.75595	6.78604	2.40649		4.66465	4.41247	3.84396	4.78773	7.21699	4.84227
1133	FBgn0267781	lncRNA:CR46112	long non-coding RNA:CR46112	0	0	0	0	0	0		0	0	0	0	0	0		0	0	0	0	0	0
1134	FBgn0260463	Unc-115b	Uncoordinated 115b	1085.5	1074.08	1071.1	1075.74	1031.88	1127.06		1029.98	1065.6	1028.16	1070.71	958.94	1012.41		1000.77	887.66	935.943	993.579	956.273	899.849
1135	FBgn0039396	CCAP-R	Crustacean cardioactive peptide receptor	0	0	0	0	0	0		0	0	0	0	0	0		0	0	0	0	0	0
1136	FBgn0051523	CG31523	NA	0.369176	0.457536	0.900263	0.620026	0.655459	0.396845		0.795348	1.05797	1.45912	1.3709	1.26585	1.07736		2.73801	4.11546	4.89979	2.84466	3.02904	5.58381
1137	FBgn0038931	CG13407	NA	102.236	111.358	96.762	108.206	107.735	90.8455		140.185	127.334	118.836	122.416	127.926	140.273		75.5703	62.8862	68.3325	90.653	80.5855	59.1195
1138	FBgn0044826	Pak3	Pak3	0	0	0	0	0	0		0	0	0	0	0	0		0	0	0	0	0	0
1139	FBti0062074	INE-1{}4013	NA	73.8295	79.8658	79.3917	79.6347	86.0058	67.763		89.2684	88.2124	70.8574	77.2944	87.6036	87.6091		83.3919	78.652	58.7004	78.6908	69.6433	67.0171
1140	FBgn0037981	Spt3	Spt3	15.7912	14.8525	13.7831	14.8521	15.0791	12.2656		15.0608	14.1415	17.4892	16.0678	17.2188	16.0363		15.7243	16.5534	15.6725	17.1915	16.1136	17.7329
1141	FBgn0037433	CG17919	NA	0	0	0	0	0	0		0	0	0	0	0	0		0	0	0	0	0	0
1142	FBgn0085324	CG34295	NA	27.543	23.7398	26.7292	23.4294	29.8293	21.2947		26.5623	24.574	23.0016	23.5804	29.0041	32.6085		23.0642	21.5695	21.9067	26.8617	25.7017	21.5483
1143	FBgn0267676	asRNA:CR46012	antisense RNA:CR46012	0	0	0	0	0	0		0	0	0	0	0	0		0	0	0	0	0	0
1144	FBti0019366	mdg3{}1351	NA	197.061	207.949	227.207	223.091	221.057	225.413		209.157	232.913	216.287	216.866	192.415	228.09		147.221	148.532	154.766	142.755	163.319	167.939
1145	FBgn0037224	TwdlF	TweedleF	21.4764	19.0826	19.1909	19.0159	22.7508	21.0753		18.3182	20.632	21.0924	20.6182	19.5537	19.1052		20.5336	20.2477	18.4142	19.9577	17.5774	18.3264
1146	FBgn0267681	lncRNA:CR46017	long non-coding RNA:CR46017	100.956	131.4	127.034	129.565	133.291	120.552		119.137	129.566	106.576	124.066	122.813	140.708		146.271	159.258	121.859	142.21	153.792	166.403
1147	FBgn0003450	snk	snake	3160.07	3726.88	3597.03	3513.27	3468.66	3577.25		3349.16	3666.21	2988.31	3302.77	3289.07	3476.4		3616.49	3562.47	3615.48	3436.87	3396.92	3627.86
1148	FBgn0039562	Gp93	Glycoprotein 93	32.5975	25.1054	26.375	28.1281	28.6765	28.0971		29.8467	25.2597	30.2157	29.0462	29.0504	24.8051		27.2031	25.0268	29.5888	28.4624	23.1509	24.7455
1149	FBgn0043069	MESK4	Misexpression suppressor of KSR 4	18.514	16.3686	17.7058	18.4728	17.252	17.5294		17.1909	16.6585	19.517	16.0828	16.9824	16.7479		15.8019	16.6513	14.735	15.595	16.0183	14.3038
1150	FBgn0040259	Ugt302C1	UDP-glycosyltransferase family 302 member C1	32.5216	25.8712	25.9699	30.4274	29.2133	24.9479		33.0059	30.6909	32.9046	28.274	27.884	28.9875		29.8301	24.2797	26.2952	30.9216	24.3685	30.6524
1151	FBgn0266739	lncRNA:CR45212	long non-coding RNA:CR45212	0.411683	0.874658	0	0	0	0		2.21731	1.24918	0	0.416931	0	0		0	1.37679	0	0	1.50124	0.732556
1152	FBgn0039836	CG1750	NA	123.797	95.7206	94.3713	103.454	113.944	79.6214		104.605	95.5309	103.651	97.2816	111.347	102.206		88.263	80.7215	85.9275	101.16	81.7278	75.4715
1153	FBgn0051189	CG31189	NA	9.12357	4.09215	4.13187	4.45758	4.21163	6.44484		5.56911	6.25452	8.71441	4.41461	5.06493	7.49451		12.3098	10.9617	15.4562	9.70045	9.05685	16.0543
1154	FBgn0019624	COX5A	Cytochrome c oxidase subunit 5A	1.02238	0	0	0	0	0		0	0	0	0	0	0		0	0	0	0	0.233013	0
1155	FBgn0038849	CG7079	NA	1.09023	1.52387	1.67912	1.68209	1.22252	1.87686		1.20529	1.27682	1.40325	1.7143	1.2086	1.21403		3.9491	5.86887	4.84803	4.1952	3.94947	6.15176
1156	FBgn0038731	Acsx1R	Acyl-CoA synthetase X1 R	66.4069	73.6587	81.5399	70.8943	58.9822	84.6542		78.7173	73.7382	91.3511	91.3599	76.9982	68.0658		119.252	198.37	149.808	100.824	131.144	200.984
1157	FBti0061867	INE-1{}3806	NA	0	0	0	0	0	0		0	1.91395	0	0	0	0		2.85444	0	0	0	0	0
1158	FBgn0037338	Snm1	Snm1	2.68785	2.57897	3.57932	2.93887	2.26294	2.59638		2.24155	2.49937	3.66249	2.5904	1.78379	2.48813		3.69482	4.88112	5.51527	3.96198	3.20131	5.63138
1159	FBgn0028688	Rpn7	Regulatory particle non-ATPase 7	0	0	0	0.184346	0	0		0	0	0	0	0	0		0.682988	0.224328	0.195425	0.10818	0	0.0895195
1160	NA	NA	NA	0	0	0	0	0	0		0	0.727302	0	0	0	0		1.62703	0	0	0	0	0
1161	FBgn0038144	CG8870	NA	3.47471	3.07598	1.66441	1.85682	1.38808	2.26776		1.4036	1.02506	2.03854	2.34601	2.12755	0.985855		3.1667	3.55071	2.81203	5.29256	2.90375	4.37961
1162	FBgn0283468	slmb	supernumerary limbs	0	0.236614	0.0581961	0	0.118639	0		0.539847	0.225287	0.123798	0.169183	0.272763	0.0541678		0.377988	0.806979	1.73048	0.0598706	0.152294	0.64406
1163	FBgn0039802	dj-1Œ≤	dj-1Œ≤	0	0	0	0	0	0		0	0	0	0	0	0		0	0	0	0	0	0
1164	FBgn0287225	bor	belphegor	34.4408	26.1782	30.9852	27.8594	27.9235	26.8482		27.2763	31.2314	30.8036	31.1428	29.5439	32.9251		26.3281	25.2017	26.1973	26.4956	27.4153	28.831
1165	FBgn0267939	lncRNA:CR46219	long non-coding RNA:CR46219	0	0	0	0	0	0		0	0	0	0	0	0.318915		0	0	0	0.352491	0	0
1166	FBgn0040493	grsm	granny smith	0	0	0	0.914904	0	0		0.358602	0	0	0.674296	10.4364	0		0.125542	0.371111	0	0.894826	1.06222	0.592376
1167	FBti0059798	H{}1737	NA	0.345556	0.251919	0.127462	0.136555	0.144358	0.112373		0.218959	0.137063	0.180763	0.150964	0.245601	0.197732		0.173751	0.120852	0.197402	0.131129	0.0988318	0.0904249
1168	FBgn0263544	mir-4949	mir-4949 stem loop	80.8202	80.5331	78.7251	78.2404	82.8169	76.3573		90.7	80.6463	79.127	79.3443	82.3113	88.6591		87.0875	88.952	72.1571	87.0906	82.9242	75.2898
1169	FBgn0016685	Nlp	Nucleoplasmin	2.87629	3.05547	0	2.63492	3.06405	0		6.19664	4.36381	0	1.45648	2.81782	5.5959		0	1.6032	1.39664	9.27755	1.31109	2.55906
1170	FBti0063897	INE-1{}5836	NA	125.471	119.332	120.444	115.332	117.701	126.337		129.343	117.57	121.556	121.821	126.12	118.254		108.826	102.034	102.059	113.908	106.617	102.725
1171	FBti0059725	Dm88{}1664	NA	1.24608	2.48857	1.25019	1.23284	2.33627	1.88292		1.66442	2.06696	1.21893	1.00957	1.31841	1.84246		1.46613	1.11127	0.580858	0.589493	0.908794	0.576499
1172	FBgn0039136	CG5902	NA	52.2775	51.2227	50.6465	49.7126	60.0709	53.9874		48.4378	56.0836	55.2733	55.4482	49.7402	58.3574		48.004	48.2398	40.6933	50.1677	46.3356	42.6378
1173	FBti0063085	Tc3{}5024	NA	7.07607	7.51688	7.1898	12.0642	8.95136	8.14972		4.49927	9.24452	4.98893	9.45551	4.33264	12.7629		2.7426	2.30072	1.62252	2.90584	1.83672	1.79251
1174	FBgn0037446	Zif	Zinc-finger protein	50.2932	54.7605	46.5999	51.9218	52.2941	45.3267		52.146	48.0633	45.9969	47.6483	54.603	50.0434		49.9713	46.7308	42.3363	47.153	45.5159	46.4226
1175	FBgn0038721	subdued	subdued	89.8026	67.5148	69.0836	71.8508	77.6152	61.7667		75.6569	67.275	64.7515	67.301	81.1896	70.8913		70.2601	67.2651	72.6466	73.6068	57.534	60.3986
1176	FBgn0263412	lncRNA:CR43458	long non-coding RNA:CR43458	7.93309	10.9787	7.14995	6.33395	10.6994	10.7965		11.8382	11.3365	8.0903	10.9089	9.05525	10.8321		13.5037	13.5493	7.98686	11.9726	11.2796	10.2311
1177	FBgn0011672	Mvl	Malvolio	0	0	0	0	0	0		0.139146	0	0	0	0	0.376969		0	0	0	0	0.117762	0
1178	FBti0019422	opus{}1412	NA	9.89798	8.71414	8.07715	6.70738	8.59418	7.74562		8.69029	9.59984	10.6007	9.74953	11.2244	13.2555		19.9416	17.5334	20.2122	23.4709	17.7998	22.0761
1179	FBgn0039697	Etfb	Electron transfer flavoprotein beta subunit	0	0	0	0	0	0		0	0.20662	0	0.206886	0	0		0	0	0	0	0	0
1180	FBgn0027518	Wdr24	WD repeat domain 24	61.0999	41.9656	45.5421	46.0369	58.3659	40.1686		59.4344	44.7195	42.3044	45.8521	64.2631	47.5336		54.7292	41.3708	48.4663	60.236	46.9401	34.9073
1181	FBgn0037873	SdhC	Succinate dehydrogenase, subunit C	0	0	0	0	0	0		0	0	0	0	0	0		0	0	0	0	0	0
1182	FBgn0039713	RpS8	Ribosomal protein S8	0	0	0	0	0	0		0	0	0	0	0	2.87461		0	0	0	0	0	0
1183	FBgn0039602	CG1647	NA	0.133546	0.0472886	0.186093	0.12234	0.0948427	0.451174		0.143855	0.0450249	0.230923	0.0901659	0.174442	0.216515		0.235023	0	0	0.0478619	0.0405825	0.0396058
1184	FBgn0039067	wda	will decrease acetylation	12.8492	16.7112	15.8634	14.6311	12.4855	20.4029		13.3236	21.2312	16.677	14.3751	14.0468	18.9474		13.5495	17.028	15.1839	14.6673	14.0786	16.6886
1185	FBgn0039589	CG9986	NA	0	0	0	0	0	0		0	0	0	0	0	0		0	0	0	0	0	0
1186	FBgn0264830	CG44038	NA	1.05583	1.29869	0.696914	1.5781	1.18395	0.819217		1.55634	1.12411	1.56488	1.2944	1.14324	0.864899		1.67649	1.92037	0.917422	1.73267	2.02641	1.9282
1187	FBgn0037760	FBXO11	F-box protein 11	38.5008	36.6844	33.6334	34.193	40.5444	34.5262		39.0984	33.5906	32.8876	35.271	37.5742	35.8797		34.3582	24.4084	32.3948	38.3931	36.8408	32.0319
1188	FBgn0039118	CG10208	NA	0.132102	0	0	0.181524	0.211088	0		0	0	0.0978961	0	0	0		0.0996343	0	0.320723	0	0.240861	0.058766
1189	FBgn0266247	lncRNA:CR44942	long non-coding RNA:CR44942	1.8659	3.3675	2.87266	2.40775	3.27009	2.38471		2.29089	3.89626	3.70222	2.13352	2.16211	3.25933		1.18032	0.447321	0.798859	0.496149	0.969414	0.481967
1190	FBgn0038063	OctŒ≤2R	Octopamine Œ≤2 receptor	147.955	151.726	135.463	158.902	157.474	149.344		156.261	157.294	159.134	154.302	153.705	176.726		122.25	115.844	113.11	135.545	131.348	125.38
1191	FBgn0039349	Ssadh	Succinic semialdehyde dehydrogenase	3.75484	10.8726	8.54463	3.82811	5.99994	9.82095		2.73995	3.30777	2.91723	2.33069	5.04313	1.59064		1.14193	0.877664	0.764584	0.911607	1.38028	1.61648
1192	FBti0063920	INE-1{}5859	NA	10.9457	8.35733	8.81787	10.445	9.10957	9.34983		8.84299	9.91775	9.12545	12.3554	11.0583	11.6458		15.1352	12.9646	8.74745	13.73	11.9536	10.1443
1193	FBgn0039667	FipoQ	F-box involved in polyQ pathogenesis	0	0	0	0	0	0		0	0	0	0	0	0		0	0	0	0	0	0
1194	FBgn0039483	CG14259	NA	3744.12	3527.39	3335.08	3630.16	3507.47	3581.28		3634.61	3825.48	3913.76	3765.75	3514.41	3798.05		3079.13	3231.16	3444	3302.61	3199.54	3352.13
1195	FBgn0263480	snoRNA:Irbp-a	NA	42.707	37.6468	39.7935	39.4767	42.7542	38.1643		42.1239	38.5119	44.2797	37.6496	38.4993	41.4812		43.8531	45.3857	38.0391	41.9758	35.2985	36.2801
1196	FBgn0037432	CG10298	NA	8.31678	5.37379	8.51268	8.63995	8.129	6.00396		9.97472	8.84556	8.83193	9.55164	9.23968	10.092		10.1528	8.6978	8.40982	9.95604	8.36365	8.31492
1197	FBgn0037896	ninaG	ninaG	0	0.236899	0	0.612878	0	0.205475		0.0800738	0	0.110175	0	0	0.216933		0	0	0.0721902	0	0.0677681	0.264548
1198	FBgn0267799	lncRNA:CR46124	long non-coding RNA:CR46124	0.657688	6.28794	0.687352	1.80749	5.60498	4.84787		0.708457	5.32172	0.487391	0	0	0.639775		8.92882	5.13219	5.10966	9.89983	5.99582	4.09606
1199	FBgn0038569	CG7218	NA	0	0	0.287566	0	0.586235	0		0	0	0	0	0	0		0	0	0	0	0	0
1200	FBgn0262363	CG43061	NA	1.28661	0	0	0	0	0		0.461976	0	0.715099	0	0	0.104297		0.566064	0	0.208247	0.230555	0	0.0953925
1201	FBgn0038658	CG14292	NA	16.9966	17.9981	19.6241	22.6881	18.9108	17.0027		21.5054	21.7208	19.9531	23.5521	18.2898	20.9426		18.2725	18.7668	15.7725	18.7964	19.5286	18.3865
1202	FBgn0013813	Dhc98D	Dynein heavy chain at 89D	43.2323	49.6618	55.2908	53.0296	50.4257	51.8511		53.5155	53.0654	48.8716	53.5791	49.2449	42.4825		35.9229	39.6988	35.4378	40.1796	37.2751	39.2465
1203	FBgn0038546	CG7379	NA	0.252208	0	0.79075	0.770145	0.179115	0.0774601		0.181118	0.425157	0.436107	0	0	0.327118		0.507258	0.0937178	0.081643	0	0	0.149595
1204	FBgn0086054	snoRNA:Me18S-G1358b	NA	0.853004	0.421825	0.753145	1.13172	0.407343	0.284566		0.855481	1.19002	1.9182	1.13198	0.691584	1.14451		0.388233	0	0.328498	0.253001	0.174299	0.196274
1205	FBgn0037621	M1BP	Motif 1 Binding Protein	24.759	26.5618	27.4129	35.7062	26.8975	24.8453		34.592	32.2327	21.5272	33.6397	33.0214	36.2462		28.1957	23.2282	21.9019	28.7288	24.0242	21.1559
1206	FBgn0002937	ninaB	neither inactivation nor afterpotential B	0.061215	0	0.063976	0	0	0		0	0	0	0	0.119941	0		0.0923399	0.341203	0	0	0	0
1207	FBgn0003169	put	punt	6.53702	0	0	0	0	0		0	0	0	0	0	0		0	0	0	0	0	0
1208	FBgn0004897	fd96Ca	forkhead domain 96Ca	0.153429	0	0	0	0	0		0	0	0	0	0	0		0	0	0	0	0.139874	0
1209	FBgn0037780	ohgt	ohgata	61.5537	65.2376	65.3676	63.9242	59.4529	63.902		58.972	60.3216	64.6394	63.9903	65.8603	57.8077		59.155	67.7486	57.5047	60.9202	58.8308	66.1849
1210	FBgn0262582	cic	capicua	0	0	0	0	0	0		0	0	0	0	0	0		0	0	0.213771	0.473345	0	0
1211	FBgn0038741	CG17186	NA	0	0	0	0	0	0		0	0	0	0	0	0		0	0	0	0	0	0
1212	FBgn0051207	CG31207	NA	0	0	0	0.197422	0	0		0	0	0	0	0	0		0	0	0	0	0	0
1213	FBgn0025879	Timp	Tissue inhibitor of metalloproteases	0.0560316	0	0	2.41249	0	0.103253		0	0	0.0415232	0	0.109785	0		0.084521	0.0624623	0.163244	0.0602438	0.0510813	0.149556
1214	FBgn0040253	Ugt35E1	UDP-glycosyltransferase family 35 member E1	0	0	0	0	0	0		0	0	0	0	0	0		0	0	0	0	0	0
1215	FBgn0085384	CG34355	NA	5.36942	8.57868	7.31752	5.3517	8.19094	6.29296		6.52424	8.90662	7.8627	4.87233	6.81731	9.151		4.73011	2.15484	3.12867	2.49397	4.22931	2.06376
1216	FBti0063746	INE-1{}5685	NA	6.60373	5.37825	5.06116	7.86444	4.45538	5.07047		3.08251	5.1208	3.42566	4.01275	0.21565	3.85432		1.82626	0.245388	4.70297	1.18336	1.80609	3.72109
1217	FBgn0053551	tRNA:Arg-TCG-2-4	transfer RNA:Arginine-TCG 2-4	43.5291	45.2569	45.269	43.531	46.1429	44.6363		45.2776	48.783	43.4506	44.9498	43.3422	49.6895		52.9268	53.8459	48.9839	50.9377	48.9059	51.9757
1218	FBgn0027562	CG10345	NA	4.41067	4.25949	5.30803	4.65274	12.2448	3.94077		5.90293	6.08338	4.95243	3.92546	7.5945	10.2713		2.7218	0.297992	1.81719	3.01779	1.82772	1.5459
1219	FBgn0039594	snu	snustorr	22.5276	21.9623	21.9512	22.9009	22.1995	19.1249		21.5605	19.0781	18.3426	19.7701	22.3521	21.1529		26.1232	24.5622	19.4778	25.9481	19.8615	19.4202
1220	FBti0062446	INE-1{}4385	NA	6.23663	10.0423	8.02734	9.80278	8.46205	7.25852		8.2031	8.16721	6.32452	7.57937	8.36085	8.23803		12.3785	14.1243	8.16053	9.74058	11.1917	10.1631
1221	FBgn0037324	Orco	Odorant receptor co-receptor	2.66941	1.32924	0.348726	0.993445	1.15524	1.53722		0.718868	1.43435	2.16367	1.85862	1.14413	2.759		8.36794	17.6687	8.58723	6.90614	9.65823	20.4844
1222	FBgn0038234	mRpL11	mitochondrial ribosomal protein L11	0	0	0	0	0	0		0	0	0	0	0	0		0	0	0	0	0	0
1223	FBgn0039197	CG17780	NA	5.60134	12.5328	5.8174	7.98559	13.5003	5.70934		6.9765	10.4457	9.54724	6.38185	6.3106	15.1885		1.42583	0.741499	2.44786	0.677523	1.14896	0.342621
1224	FBgn0266566	CG45105	NA	49.6365	36.6005	42.2588	44.3941	30.4953	43.4734		56.5517	51.342	53.9826	57.9831	56.9908	50.6714		48.888	46.5004	41.8496	55.8412	47.4414	45.8448
1225	FBgn0019925	Surf4	Surfeit 4	46.8349	38.4952	38.2815	43.1158	40.6403	43.1105		38.638	33.5534	39.3856	43.2324	41.9559	37.5142		41.197	41.2699	37.8095	40.1756	35.8084	39.005
1226	FBgn0039480	Cpr97Ea	Cuticular protein 97Ea	0	0.193548	1.52332	1.33526	0.388182	0		1.57009	0.552848	0.945144	2.21424	1.24946	1.06341		0	0	0	0	0	0.162103
1227	FBgn0037611	CG11755	NA	42.4442	64.6111	57.8491	53.7139	61.7627	39.9138		67.4026	87.409	27.2386	62.4839	76.7328	83.6405		76.236	69.9977	45.0438	79.5084	75.5936	66.7667
1228	FBti0063300	G5A{}5239	NA	7.40438	0.704386	0.692986	3.54338	1.76591	3.15658		2.02375	3.35334	7.45269	2.12652	1.73227	1.93506		1.08357	0.36959	7.08337	0.712927	1.61199	5.70283
1229	FBgn0266599	Hsc70-4	Heat shock protein 70 cognate 4	0	0.211208	0	0.182138	0	0		0	0	0	0	0.584341	0		0	0	0	0	0	0
1230	FBgn0039065	Rad60	Rad60	9.4407	6.04734	7.51998	7.72532	5.78182	6.79266		8.56977	7.04533	7.9002	7.96755	9.07559	6.75869		10.4006	16.8505	10.1125	11.0438	10.3151	14.5025
1231	FBgn0038765	CG4424	NA	232.319	301.884	244.91	279.285	260.4	282.275		212.681	316.727	278.515	262.761	213.882	338.684		135.961	99.8066	128.108	136.039	134.34	108.592
1232	FBgn0267818	lncRNA:CR46143	long non-coding RNA:CR46143	0.156197	0.0754214	0.311643	0.247154	0.242026	0.471001		0.321212	0.215433	0.757651	0.215711	0.194755	0.193381		0.589038	1.06057	1.33762	0.824427	1.00972	1.33916
1233	FBgn0004186	snRNA:U1:95Cb	small nuclear RNA U1 at 95C b	0	0	0	0	0	0		0.395194	0	0	0	0	0		0	0.408979	0	0	0	0
1234	FBgn0262994	lncRNA:CR43302	long non-coding RNA:CR43302	12.1001	9.23872	9.38558	5.97534	12.2858	8.53582		9.36828	12.3342	13.5906	9.57371	13.2433	9.37963		11.479	11.9081	11.1082	15.3474	12.4961	11.2702
1235	FBgn0038217	CG14840	NA	0	0	0	0	0	0		0	0	0	0	0	0		0	0	0	0	0	0
1236	FBgn0038584	mTerf5	mitochondrial transcription termination factor 5	0.0565457	0.240273	0.118192	0.492106	0.0903554	0.130251		0.243643	0.114386	0.0838083	0.2577	0.249283	0.275028		0.0852964	0.157588	0.164741	0.151991	0.283525	0.0251546
1237	FBgn0039687	Naa40	N(alpha)-acetyltransferase 40	15.1801	14.7167	13.8404	14.4463	17.5841	13.3659		17.1684	14.6511	13.4338	16.2905	16.996	16.1593		16.8483	13.5425	12.1453	17.272	12.2458	13.3935
1238	FBgn0263652	lncRNA:CR43643	long non-coding RNA:CR43643	2.56812	0	0	3.52891	2.73576	4.73244		4.14954	0	6.66102	11.7039	8.80569	4.99634		0.96847	5.72571	0	0	3.51184	0
1239	FBgn0038492	Mur89F	Mucin related 89F	0	0	0	0	0	0		0	0	0	0	0	0		0	0	0	0	0	0
1240	FBgn0037885	CG17721	NA	21.1293	17.5448	18.0323	17.6657	15.53	18.6181		18.1884	22.211	15.5899	17.3806	21.5133	17.5021		11.4129	13.9886	13.1719	12.6981	10.0098	9.76888
1241	FBti0019372	S{}rdx[S1357]	NA	0.0614942	0	0.128536	0	0.131017	0		0	0	0.227857	0	0.120488	0		0.139142	0.205655	0.0597195	0.132234	0.112123	0.382984
1242	FBti0059907	gtwin{}1846	NA	0	0	0	0	0	0		0	0	0	0	0	0		0	0	0	0	0	0
1243	FBti0019424	H{}1414	NA	0	0.402742	0	0	0	0		0.40839	0.862792	0.772631	0.479947	0.185709	1.19859		0.428918	0.211318	0.184091	0	0.259222	0
1244	FBgn0266268	FeCH	Ferrochelatase	0	0	0	0	0	0		0	0	0	0	0	0		0	0	0	0	0	0
1245	FBgn0038942	CG13862	NA	1034.11	1103.77	1107.18	1098.93	1068.57	1050.16		1055.93	1062.61	957.554	1068.62	1004.54	999.084		850.269	780.675	734.177	832.441	822.642	737.691
1246	FBgn0040623	Spase12	Spase 12-subunit	0	0	0	0	0	0		0	0	0	0.421761	0	0		0	0	0	0	0.759316	0
1247	FBti0062759	INE-1{}4698	NA	7.07737	6.49304	5.3313	6.14666	7.83311	7.11379		7.87121	6.5076	7.79909	6.37637	7.15861	6.30343		1737.39	1920.35	1836.59	1848.99	1320.75	1830.65
1248	FBgn0037485	CG14606	NA	1.72684	0.141109	0	0.73012	0.28301	0.489563		0.57235	0.134354	1.96877	0.403581	1.04107	1.16294		1.00187	1.33271	3.999	1.57101	0.605489	4.01823
1249	FBti0061927	INE-1{}3866	NA	1.03613	0	0	0.379672	0	0		0	0.104799	0	0.104934	0	0		0	0	0	0	0.0944587	0
1250	FBgn0051176	CG31176	NA	97.5338	95.585	108.029	99.8608	84.8523	105.108		91.8784	104.066	120.678	93.451	92.8345	91.1566		114.382	124.61	117.934	101.268	104.782	116.128
1251	FBgn0051477	ATPsynŒµL	ATP synthase, Œµ subunit-like	82.2743	73.2279	71.7885	72.3985	80.777	68.2593		70.28	72.0603	73.5616	69.1143	73.7295	71.0795		65.387	60.346	62.77	69.2329	59.2946	61.9082
1252	FBgn0039204	CG6607	NA	0.523597	0	0.218885	0.57559	0.334666	0.482434		0	0.105918	0	0	0.205181	0.203734		0.078982	0.116738	0.508485	0.225183	0.286402	0
1253	FBgn0038179	CG9312	NA	1.71753	0.72981	0	0	0.36593	4.11451		0.370022	0	0.763683	1.04366	2.01914	1.67075		0.518162	3.8293	1.00078	1.10799	1.87895	2.13934
1254	FBgn0038588	CG7156	NA	143.993	126.832	130.426	133.103	144.658	127.519		137.608	125.721	131.214	124.176	137.801	122.404		150.912	131.388	131.242	152.305	116.426	122.215
1255	FBgn0037574	Coq2	Coenzyme Q biosynthesis protein 2	0	0	0	0	0	0		0	0	0	0	0.416017	0		0	0	0	0	0	0
1256	FBgn0038878	CG3301	NA	0.263719	0.560294	0.137807	0.241588	0	0.121493		0	0.266737	0.195433	0.267081	0.387537	0		0.298355	0	0.128054	0.141772	0.841467	0.586583
1257	FBti0061865	INE-1{}3804	NA	252.177	256.807	281.422	274.481	247.62	302.04		333.076	303.623	315.621	351.496	356.769	285.888		501.785	584.232	453.3	488.728	464.162	580.471
1258	FBgn0038511	cysu	Curly Su	0	0	0	0	0	0		0	0	0	0	0	0		0	0	0	0	0	0
1259	FBgn0026576	Pisd	Phosphatidylserine decarboxylase	0	0	0	0	0	0		0	0	0	0	0	0		0	0	0	0	0	0
1260	FBgn0266916	Cenp-C	Centromeric protein-C	0.448382	0.211695	0.312404	0.182558	0.318435	0.64265		0.160998	0.251952	0.0369202	0.201822	0	0		0.112727	0.944147	0.435442	0.696352	0.545024	0.930837
1261	FBgn0261932	CG42798	NA	17.9381	21.4607	24.6929	20.4214	23.6854	23.9093		20.7611	26.4811	20.1766	23.3993	21.782	23.2096		26.7523	25.8859	16.7439	21.8457	22.3336	23.7072
1262	FBgn0039305	CG11858	NA	0.130661	0.0694005	0.0682773	0	0.0695954	0.0601946		0	0.132157	0.0968288	0	0	0		0.689837	1.5294	0.888233	0.140484	1.36985	1.45313
1263	FBgn0038014	CG10041	NA	0	0	0	0	0	0		0	0	0	0	0	0		0	0	0	0	0	0
1264	FBgn0038484	CG5246	NA	0	0	0	0	0	0		0	0	0	2.18472	0	0		0	0	0	0	0	0
1265	FBgn0250910	OctŒ≤3R	Octopamine Œ≤3 receptor	173.169	125.84	139.672	135.328	147.524	125.993		191.43	136.82	159.539	164.513	199.677	138.195		250.181	283.215	252.621	251.11	211.267	255.436
1266	FBgn0265274	Inx3	Innexin 3	3.67708	6.24983	3.58673	3.36851	4.70054	14.2296		7.12966	1.73561	4.90493	3.72395	4.3228	4.05385		5.17691	1.36636	3.33289	4.7442	3.57569	1.09051
1267	FBgn0263413	lncRNA:CR43459	long non-coding RNA:CR43459	0	0	0	0	0	0		0	0	0	0	0	0		0	0	0	0	0	0
1268	FBti0061078	INE-1{}3017	NA	0	0	0	0	0	0		0	0	0	0	0	0		0	0	0	0	0	0
1269	NA	NA	NA	0.164673	0	0	0	0	0		0	0	0	0	0	0		0	0	0	0	0	0
1270	FBgn0037618	ouib	ouija board	219.604	217.341	194.734	199.112	209.866	165.231		215.947	220.154	208.923	206.186	228.45	223.501		195.092	184.649	184.857	201.307	174.639	184.745
1271	FBti0062551	INE-1{}4490	NA	0	0	0	0	0	0		0	0	0	0	0	0		0	0	0	0	0	0
1272	FBgn0039840	pHCl-2	pH-sensitive chloride channel 2	2.99176	1.50543	2.53427	2.33681	1.91224	2.32132		2.74778	2.26154	2.24043	3.0299	3.51714	3.06345		4.98797	7.96918	5.35209	5.45141	4.93811	6.22021
1273	FBgn0038156	side-IV	sidestep IV	0	0	0	0	0	0		0	0	0	0.375381	0.363121	0		0	0	0	0	0	0
1274	FBgn0051506	tRNA:Leu-TAA-1-1	transfer RNA:Leucine-TAA 1-1	0	0	0	0	0	0		0	0	0	0	0	0		0	0	0	0	0	0
1275	FBgn0267766	asRNA:CR46097	antisense RNA:CR46097	0	0	0	0	0	0		0	0	0	0	0	0		0	0	0	0	0	0
1276	FBgn0026417	Hus1-like	Hus1-like	4.32007	5.48708	5.44735	5.16202	5.80263	4.2833		4.40064	3.94206	4.31502	3.51914	3.08218	4.29376		5.66662	4.18772	3.10094	2.67583	3.80997	3.4676
1277	FBgn0038028	CG10035	NA	0	0	0	0	0	0		0	0	0	0	0	0		0	0	0	0	0	0
1278	FBti0061735	INE-1{}3674	NA	0.632244	0.268652	0.264304	0.463351	0.134703	0.116508		0.27242	1.66265	2.06156	0.768366	2.72533	0.984038		0.095371	0.845767	0.1228	0.27191	1.26805	1.46254
1279	FBgn0037429	Osi19	Osiris 19	0.783873	0	0	0	0	0		0	0	0.11618	0	0	0		0.118243	1.0486	0	0	0	0
1280	FBti0019403	blood{}1389	NA	0	0	0	0	0	0		0	0	0	0	0	0		0	0	0	0	0	0
1281	FBgn0001197	His2Av	Histone H2A variant	0	0.917865	0	0	0	0		0	0	0	0.875055	0.141079	0.560337		3.80147	3.69228	3.35641	5.57396	85.0718	20.8842
1282	FBti0060417	INE-1{}2356	NA	33.0226	26.5693	31.939	29.7861	32.0976	29.2743		37.2977	33.4401	33.5947	33.7998	37.8645	31.743		40.5873	46.5276	36.0166	43.0263	34.8079	38.4207
1283	FBgn0013278	Hsp70Bb	Heat shock protein 70 Bb	92.4924	92.2741	87.1919	102.471	102.908	93.8832		81.4401	88.5403	93.3237	81.6419	88.2408	94.0256		68.0618	61.3123	69.0484	74.7506	66.3583	58.0497
1284	FBgn0038977	CG5376	NA	0	3.34541	0.822816	5.04867	0.838701	1.45082		7.63272	3.18526	0.583447	8.77077	0.771302	6.89276		1.18761	0.877664	1.52917	0	0	2.10142
1285	NA	NA	NA	2.22165	0	0	0.203521	0	0		0	0	0	0	0.544121	0.216113		0.0837811	0.247662	0	0.477732	0	0.395324
1286	FBgn0039376	CG14354	NA	145.063	127.663	129.779	136.086	141.523	130.113		119.117	131.932	140.243	127.788	133.518	153.841		116.454	107.083	117.106	121.873	143.895	124.91
1287	FBgn0024558	Dph5	Diphthamide methyltransferase	138.529	124.252	124.29	127.024	128.035	120.333		131.954	122.446	127.065	118.898	118.727	122.043		118.709	108.051	112.659	124.775	110.166	105.344
1288	FBgn0039875	sip3	septin interacting protein 3	0	0.557568	0.822816	0.480825	0	0		0.565387	0.796316	0.194482	0.531562	0	0		0.395871	0.292555	0	1.41082	0.956997	0.700474
1289	FBgn0039434	TwdlM	TweedleM	51.356	58.684	54.0195	56.693	51.3467	56.6844		47.7344	53.0525	55.2411	49.1848	49.9215	61.0409		43.0183	42.6228	42.3573	43.9662	42.5487	38.5396
1290	FBgn0264832	CG44040	NA	0.849856	5.24125	0.863515	1.01643	6.73971	0.348019		1.27147	1.83855	2.39674	1.07586	1.24887	6.22328		0.0712203	0.0789494	1.19214	0.101527	0.0430429	0.0840139
1291	FBgn0037556	CG9636	NA	0	0	0	0	0	0		0	0	0	0	0	0		0	0	0	0	0	0
1292	FBgn0262005	CG42823	NA	116.922	107.034	103.332	108.106	115.751	98.5131		113.064	98.9776	105.18	95.9485	109.503	110.917		81.6248	63.9179	85.6709	91.1077	89.6085	63.7831
1293	FBgn0267104	CG45544	NA	0	0.0444454	0	0	0.0445702	0		0	0.0846356	0	0	0	0		0	0	0.0406315	0.0449843	0	0.111674
1294	FBgn0041707	7B2	7B2	0.100242	0	0	0.0918305	0	0		0	0	0.297146	0	0.0982048	0		0	0	0	0.431113	0	0
1295	FBgn0263554	mir-4952	mir-4952 stem loop	27.4879	27.2262	28.0803	33.4804	28.045	24.5421		35.1981	29.2122	21.2311	24.7016	30.7219	29.4508		24.7033	23.392	23.3859	22.3114	21.8122	22.2517
1296	FBgn0267761	asRNA:CR46092	antisense RNA:CR46092	27.9064	24.63	26.5421	26.2762	30.683	28.6306		28.3226	24.7202	23.3375	27.2333	31.6127	27.6113		37.5884	41.2346	45.8454	30.7753	33.8849	43.5431
1297	FBgn0037225	TwdlG	TweedleG	1.97563	0	0	0.0385073	0	0		0.226397	0.0425157	0.342655	0.0425705	0.0411802	0		0	0	0	0.316362	0	0.0747973
1298	FBgn0004510	Ets97D	Ets at 97D	3.61354	1.95554	1.56762	1.43655	1.23472	1.82178		2.27674	1.79297	3.03156	2.41673	2.80535	2.65292		1.49127	2.35615	3.70789	1.97925	2.11332	2.6084
1299	FBgn0038076	Cyp313a4	Cytochrome P450 313a4	0.576796	0	0	0.105679	0	0		0	0	0.512934	0	0	0		0.0870069	0	0.11203	0.124031	0.105167	0.102636
1300	FBti0061577	gypsy{}3516	NA	0	0	0	0	0	0		0	0	0	0	0	0		0	0	0	0	0	0
1301	FBti0064294	INE-1{}6233	NA	0	0	0	0	0	0		0	0	0	0	0	0		0	0	0	0	0	0
1302	FBgn0051140	CG31140	NA	30.0509	22.6637	24.5133	28.8308	28.8272	24.8746		29.1724	28.1211	30.8193	28.3507	29.3777	27.974		28.1035	30.5446	30.1928	32.8344	26.2166	26.8875
1303	FBgn0266697	lncRNA:CR45187	long non-coding RNA:CR45187	1.55339	0.550052	0.749285	0.583809	0.848611	1.06428		1.11553	1.08773	1.85957	1.8959	1.52181	0.852403		3.39465	5.32821	4.0615	3.04056	4.46631	3.75638
1304	FBti0061513	INE-1{}3452	NA	0.953033	0.0595531	0.585893	0.462207	0.418043	0.413228		0.36233	0.396916	1.53716	0.113551	0	0.381737		0.126847	0.312474	0.544428	0.241101	0.255539	0.698289
1305	FBgn0039366	CG17198	NA	0	0	0	0	0	0		0	0	0	0	0	0		0	0	0	0	0	0
1306	FBgn0264430	lncRNA:CR43848	long non-coding RNA:CR43848	15.7064	14.3426	12.6899	15.1908	15.0586	10.5476		16.626	14.1754	14.3703	13.0924	17.1626	12.8987		21.8243	25.9605	29.0103	25.1034	21.5057	33.4036
1307	FBgn0025571	SF1	Splicing factor 1	76.3059	48.9969	55.5397	56.6851	65.9835	48.7062		64.3019	45.7049	56.675	52.6671	61.552	50.8001		51.7285	55.7468	62.0914	61.0789	50.993	58.0508
1308	FBti0062854	H{}4793	NA	180.1	224.25	206.032	203.764	198.713	205.277		183.751	212.507	160.335	175.696	177.061	204.115		160.789	158.333	142.158	154.658	161.379	150.479
1309	FBgn0039347	CG5071	NA	0	0	0	0	0	0		0	0	0	0	0	0		0	0	0	0	0	0
1310	FBgn0058182	CR40182	NA	0	0	0	0	0	0		0	0	0	0	0	0		0	0	0	0.123767	0	0
1311	FBgn0267918	lncRNA:CR46199	long non-coding RNA:CR46199	0.402633	1.47324	0.841586	1.10654	0.953148	0.783179		1.15657	1.22172	2.18811	1.8576	1.70928	1.52315		4.69011	10.1738	7.12512	6.63782	6.77023	11.6623
1312	FBti0020352	invader1{}1318	NA	0.295712	0.785334	0.309049	0.474069	0.472524	0.34058		12.3434	25.9466	28.0502	18.1186	10.5016	14.5267		1.05941	0.32965	0.287178	0.556399	0.673965	0.197323
1313	FBgn0086704	stops	slow termination of phototransduction	0	0	0.125112	0.767666	0.127527	1.54422		0.515814	0.48433	0.35486	0.242477	1.17279	0.582259		5.32712	1.06761	0.46503	3.47522	1.5279	2.2367
1314	FBti0062098	INE-1{}4037	NA	51.7278	104.768	137.825	97.8983	100.974	84.3235		101.185	110.389	86.9881	103.479	90.6325	120.821		85.9603	81.1105	56.7212	72.4236	95.3517	39.7009
1315	FBgn0085465	CG34436	NA	235.413	226.975	242.729	243.995	226.517	255.088		263.241	242.492	269.036	259.77	263.091	241.795		319.753	389.715	304.04	334.084	327.749	359.738
1316	FBgn0038186	CG14362	NA	0.219229	0.232887	0.801911	0.100416	0.233541	0.403989		0.236152	0	0.243696	0	0	0.213258		0.330697	0	0.425805	0.47142	1.09923	1.07278
1317	FBgn0011905	tRNA:Lys-TTT-2-5	transfer RNA:Lysine-TTT 2-5	0	0.397296	0	0.205568	0	0.275676		0	0.453933	0.38802	0	0	0		0	0	0.145282	0	0	0.1331
1318	FBgn0039453	CG6403	NA	0	0.16776	0.33009	0	0	0		0.340226	0	0	0	0.154712	0.460863		0	0.352093	0	0.169794	0.14397	0.140505
1319	NA	NA	NA	10.0067	8.89248	8.14522	6.08195	6.86747	12.4116		5.80417	7.68825	7.41565	5.84671	4.90165	8.61099		3.70109	3.11058	4.11143	2.7932	4.73675	4.53715
1320	FBgn0037391	CG2017	NA	0.952064	0	0	0.145362	0	0		0	0	0	0	0.233178	0.0771777		0	0.132666	0.0385245	0.127954	0	0.105883
1321	FBgn0038829	CG17271	NA	3.1264	4.15146	0.816853	4.29607	0	5.04108		4.20967	0	1.15844	1.58313	3.06285	2.28094		6.48454	3.48521	1.51809	1.68072	4.98783	2.08619
1322	FBgn0083049	snoRNA:Œ®18S-1377c	snoRNA:Œ®18S-1377c	0	0	0	0	0	0		0	0	0	0	0	0		0	0	0	0	0	0
1323	FBgn0038123	CG8508	NA	0.121328	0	0	0	0	0		0	0	0	0	0	0.295059		0.183018	0.202879	0	0.195674	0.165914	0.323841
1324	FBgn0000454	Dip-B	Dipeptidase B	0.307296	0.544065	0.428208	0.0938363	0.327356	0		0.110339	0.414417	0	0.414952	0.10035	0.298926		0.23177	0.228376	0	0.110132	0.560293	0.18227
1325	FBgn0039348	Npl4	Nuclear protein localization 4	0.0390235	0.0414545	0.0407836	0.250241	0.166284	0.0359556		0.252215	0.11841	0.144595	0.237126	0.152921	0.113882		0.500353	0.0435021	0.189486	0.0839142	0.462485	0.173598
1326	NA	NA	NA	31.2825	40.2985	36.9835	34.4926	32.4199	33.7792		25.1586	35.6492	27.3783	31.2512	38.6896	27.6766		34.3769	29.5077	30.6546	27.5465	31.2286	31.7364
1327	FBgn0266407	lncRNA:CR45047	long non-coding RNA:CR45047	11.0214	14.879	12.3584	11.4112	10.2122	13.5929		10.45	14.8054	17.2286	11.7433	11.6409	15.4676		8.31265	5.69524	8.86372	10.6773	11.0943	7.35441
1328	FBgn0037215	Œ≤-Man	Œ≤-Mannosidase	0	0.0800141	0.472315	0.483008	0.320955	0		0.0811362	0.152368	0.167456	0.152564	0.221372	0		0.170429	0.167933	0.36574	0.242953	0.137334	0.268058
1329	FBgn0286204	ich	ichor	0.983304	0	0.316201	0.900789	0.402882	0.209077		0	0.0765044	0.112107	0.153206	0.370506	0.735786		0.570487	0.421599	0.808014	0.6506	0.137912	0.605669
1330	FBgn0283555	mir-9373	mir-9373 stem loop	0	0	0	0	0	0		0	0	0	0	0	0		0	0	0	0	0	0
1331	FBgn0037538	CG3223	NA	125.614	139.725	131.56	133.389	136.392	133.913		130.481	130.769	129.234	131.12	127.979	128.821		128.823	94.7526	108.492	117.512	114.516	95.1672
1332	FBti0020385	FB{}CG34376[FB]	NA	195.202	137.701	138.635	150.533	154.613	127.331		178.788	158.445	151.608	163.61	186.035	167.599		129.968	123.512	145.177	151.291	122.631	121.11
1333	FBgn0259917	CG42446	NA	2.93785	0.891674	3.9476	5.95933	1.78836	3.48028		3.61672	2.75922	6.68693	2.33774	10.8958	1.83717		3.48197	5.38038	7.54023	0.451243	8.22617	5.78777
1334	FBgn0037999	CG4860	NA	3.3669	0.383211	0.879688	3.08436	1.15286	2.32665		0.906699	1.45947	2.31687	0.608896	0.58901	0.935769		0.272078	0.134047	5.48847	0.775715	0.219245	3.20953
1335	FBgn0027657	glob1	globin 1	0	0	0	0	0	0		0	0	0	0	0	0		0	0	0	0	0	0
1336	FBgn0037862	mAcon2	Mitochondrial aconitase 2	0	0	0	0	0	0		0	0	0	0	0	0		0	0	0	0	0	0
1337	FBgn0038909	CG6569	NA	0	0	0	0	0	0		0	0	0	0	0	0		0	0	0	0	0	0
1338	FBgn0038127	CG8476	NA	0	0	0	0	0	0		0	0	0	0	0	0		0	0	0	0	0	0
1339	FBti0019368	I{}1353	NA	61.9411	56.265	54.49	58.6235	62.036	52.5273		59.7269	59.0868	61.1126	61.2727	58.2211	62.9062		55.867	54.0584	55.1258	60.0103	54.5976	51.8118
1340	FBgn0039405	PIG-P	Phosphatidylinositol glycan anchor biosynthesis class P	48.2793	45.543	42.7279	40.1055	44.9649	42.266		41.7101	39.0231	42.4478	44.4434	44.188	43.8424		43.0173	42.6206	37.2309	41.5194	38.6711	37.8956
1341	FBgn0053207	pxb	pxb	0	0	0	0	0	0		0	0	0	0	0	0		0	0	0	0.0127453	0	0
1342	FBgn0039467	CG14253	NA	0	0	0.358619	0.209564	0	0.210777		0.12321	0.694138	0	0.231678	0.560277	0.111265		0.0862688	0	0.11108	0	0.312825	0.305297
1343	FBgn0267661	asRNA:CR45999	antisense RNA:CR45999	15.3651	12.8632	16.3771	13.4232	15.8261	13.1258		17.3184	12.2475	13.498	15.0457	19.2396	14.8476		25.7869	25.1823	16.5028	25.929	16.5123	19.0119
1344	FBgn0260760	CG42558	NA	0	0	0	0	0	0		0	0	0	0	0	0		0	0	0	0	0	0
1345	FBgn0020912	Ptx1	Ptx1	3.41332	2.22737	2.03844	1.4741	2.02585	2.83048		4.56974	2.71259	2.99926	3.40745	11.5127	3.69982		5.47982	4.62043	2.55714	3.87963	9.37972	3.77439
1346	FBgn0004606	zfh1	Zn finger homeodomain 1	1961.13	2805.68	2395.92	2352.64	2526.91	2134.55		2567.5	3008.46	1722.6	2447.17	2648.61	2974.21		2856.03	2655.24	2487.06	2727.38	2826.03	2860.81
1347	FBgn0038771	CG4390	NA	0	0	0	0.275236	0	0		0	0	0.890609	0	0	0		0	0	0	0	0	0
1348	FBti0019456	H{}1453	NA	0	0	0	0	0	0		0	0	0	0	0	0		0	0	0	0	0	0
1349	FBgn0051269	CG31269	NA	0	0	0	0.115432	0.268463	0.232199		1.49306	0.509791	0.840408	0.382836	0.86411	0		0	0	0	0	0.114873	0
1350	FBgn0263118	tx	taxi	88.853	73.0895	75.9936	73.2924	76.2656	64.2951		80.0879	74.8267	75.704	76.3191	84.6289	78.7313		84.5185	94.7984	86.7245	89.5015	71.6373	81.0497
1351	FBgn0037992	CG4702	NA	0	0	0	0	0	0		0	0	0	0	0	0		0	0	0	0	0.41258	0
1352	NA	NA	NA	49.9132	55.1375	55.2111	56.5371	51.1265	45.3341		63.4931	55.2308	52.9544	56.2382	55.6552	55.4702		56.7905	56.8306	54.0657	52.7481	53.2818	55.542
1353	FBgn0039482	CG14258	NA	0.301287	1.17354	0.314876	0.368006	0.42794	0.555203		0.540908	1.52368	1.1908	1.01709	1.08226	0.488469		0.378731	0.559776	1.17037	0.539895	0.0915563	0.446764
1354	FBgn0002629	E(spl)m4-BFM	Enhancer of split m4, Bearded family member	25.8575	27.3981	26.6782	26.1109	28.4613	22.667		31.7003	29.6316	24.161	28.4643	27.2755	30.2354		24.4902	24.2544	25.8819	26.5926	26.4066	24.1824
1355	FBgn0037671	ATP6AP2	ATPase H+ transporting accessory protein 2	28.0229	24.0581	24.6571	24.3946	25.0271	24.2606		26.8619	27.2864	27.8859	27.0696	30.2815	26.3397		29.0192	23.9703	23.6372	29.1663	27.4529	23.7809
1356	FBgn0051345	CG31345	NA	1.57576	1.25544	0.9881	0.360882	0.839313	0.508159		0.76383	0.557828	1.16775	0.877718	0.385933	0.459853		2.19869	2.10793	3.90223	2.20249	2.51395	4.13581
1357	FBgn0039324	CG10553	NA	16.5093	2.19222	18.548	17.0144	7.18137	9.76066		2.37116	4.73117	15.0892	2.92596	6.46949	9.2343		2.49035	3.68081	4.67625	1.18336	13.9219	4.40655
1358	FBgn0267807	lncRNA:CR46132	long non-coding RNA:CR46132	0	0	0	0	0	0		0	0	0	0	0	0		0	0	0	0	0	0
1359	FBgn0037661	Ada	Adenosine deaminase	42.3359	30.2189	40.6245	37.5304	41.0202	36.3754		48.8123	34.6129	46.8242	48.9238	50.75	37.7682		57.7643	73.5195	54.4843	58.3932	53.8343	59.6096
1360	FBgn0051327	CG31327	NA	1.72449	0.639042	0.544873	0.936845	0.769004	0.720556		0.885605	1.15606	1.60488	0.629544	0.844718	1.22888		0.710823	0.469425	2.2784	0.517432	0.621541	1.01692
1361	FBgn0083050	snoRNA:Œ®18S-1377b	snoRNA:Œ®18S-1377b	1.82815	1.94204	0	3.34948	1.16849	0		0	0.369815	0.270957	1.11087	1.07459	1.77836		0.551535	0.815186	2.84062	1.17935	1.99996	0.975914
1362	FBti0063778	INE-1{}5717	NA	1.13857	0.0403167	0.0396642	0.278141	0.16172	0		0.163529	0.0383868	0.365629	0.230618	0.37181	0		0.286247	0	0.110571	0.204028	0.0691988	0.168833
1363	FBgn0039038	CG6688	NA	0.265406	0.281939	0.887604	0.875282	0.113093	0.0489081		0.571787	0.536886	0.47204	0.483821	0.468019	0.309812		1.76155	1.71602	0.824787	1.54093	1.25818	2.31411
[truncated: 22,569 more rows]
