# Supplementary material for: Neuronal glycolytic reprogramming drives lethality via accelerated aging in a Drosophila model of tauopathy
Source: bioRxiv. 2025 Oct 27:2025.10.27.684860. Preprint. [Version 1] doi: 10.1101/2025.10.27.684860 (PMC12636451; doi:10.1101/2025.10.27.684860)
Supplement: Supplement 5 [file media-5.xlsx]

## Sheet: 2A tub>tau vs. UAS-tau
primary_FBid	current_symbol	baseMean	log2FoldChange	lfcSE	stat	pvalue	padj
FBgn0036227	CG17826	2706.38	14.313	1.45162	9.86	6.2e-23	2.91e-21
FBgn0051439	Muc96D	3225.85	13.2264	1.24395	10.6326	2.1e-26	1.4e-24
FBgn0002578	Kaz-m1	1252.6	12.2449	1.37099	8.93149	4.2e-19	1.24e-17
FBgn0264488	CG43896	3397.84	12.1068	1.19486	10.1324	3.97e-24	2.1e-22
FBgn0036362	CG10725	1015.07	11.6123	1.49941	7.74459	9.59e-15	1.72e-13
FBgn0033541	CG12934	4323.24	11.5164	1.14795	10.0321	1.1e-23	5.56e-22
FBgn0036951	CG7017	3925.91	11.4202	1.46997	7.76896	7.91e-15	1.43e-13
FBgn0036947	obst-F	507.771	11.4176	1.41418	8.07367	6.82e-16	1.39e-14
FBgn0040950	Muc26B	1332.99	11.3678	1.14685	9.91216	3.69e-23	1.79e-21
FBgn0037563	CG11672	241.455	11.3074	1.46636	7.7112	1.25e-14	2.21e-13
FBgn0085311	CG34282	3233.21	11.1606	1.23984	9.00166	2.22e-19	6.82e-18
FBgn0034288	CG5084	2758.54	11.1138	1.43102	7.76634	8.08e-15	1.46e-13
FBgn0036226	CG7252	385.575	11.0202	1.58641	6.94666	3.74e-12	4.92e-11
FBgn0040959	Peritrophin-15a	2772.69	10.7977	1.09175	9.8903	4.59e-23	2.2e-21
FBgn0038643	CG14300	2626.92	10.3341	1.10149	9.38193	6.48e-21	2.39e-19
FBgn0051464	CG31464	100.117	10.0374	1.23638	8.11841	4.72e-16	9.82e-15
FBgn0035551	CG7465	172.102	9.8559	1.29059	7.63672	2.23e-14	3.8e-13
FBgn0036228	obst-G	85.9366	9.81707	1.57419	6.23626	4.48e-10	4.54e-09
FBgn0032663	CG15153	159.656	9.7472	1.45755	6.68738	2.27e-11	2.71e-10
FBgn0036952	CG6933	1562.33	9.68212	1.47928	6.54518	5.94e-11	6.66e-10
FBgn0036766	CG5506	541.43	9.46908	1.21281	7.80753	5.83e-15	1.06e-13
FBgn0036948	CG7298	352.747	9.38175	1.14272	8.21	2.21e-16	4.74e-15
FBgn0052302	CG32302	685.156	9.37201	1.30007	7.20883	5.64e-13	8.18e-12
FBgn0038646	CG7715	2450.26	9.12013	0.924088	9.86933	5.65e-23	2.67e-21
FBgn0036940	obst-J	655.742	9.05706	1.04899	8.63407	5.92e-18	1.54e-16
FBgn0036361	CG10154	191.072	9.02521	1.51674	5.95041	2.67e-09	2.42e-08
FBgn0039591	CG9988	48.736	8.99895	1.37406	6.54917	5.79e-11	6.49e-10
FBgn0038645	CG7714	1626.93	8.72837	0.832352	10.4864	9.98e-26	6.18e-24
FBgn0035313	CG13810	33.18	8.44413	1.60337	5.26648	1.39e-07	9.96e-07
FBgn0036363	CG10140	60.8274	8.35262	1.37903	6.05686	1.39e-09	1.31e-08
FBgn0034197	Cda9	497.676	8.21655	0.998608	8.22801	1.9e-16	4.13e-15
FBgn0013278	Hsp70Bb	19341.1	8.00242	0.0996492	80.3059	0	0
FBgn0032024	CG14273	23.0824	7.92067	1.76787	4.48034	7.45e-06	4.13e-05
FBgn0039670	CG7567	361.322	7.90978	1.07779	7.33887	2.15e-13	3.27e-12
FBgn0053985	CG33985	38.8993	7.70516	1.45714	5.28786	1.24e-07	8.94e-07
FBgn0053986	CG33986	19.8626	7.70393	1.64439	4.68497	2.8e-06	1.65e-05
FBgn0033820	CG4716	19.6788	7.69087	0.948368	8.10959	5.08e-16	1.05e-14
FBgn0261682	CG42729	19.1588	7.65266	1.19914	6.38178	1.75e-10	1.87e-09
FBgn0010388	Dro	19.0209	7.64116	1.65865	4.60687	4.09e-06	2.36e-05
FBgn0033789	CG13324	35.1546	7.55834	1.34457	5.62139	1.89e-08	1.54e-07
FBgn0052557	Mco4	259.388	7.54832	1.07915	6.99472	2.66e-12	3.54e-11
FBgn0000473	Cyp6a2	16.7833	7.45839	0.907303	8.22039	2.03e-16	4.38e-15
FBgn0052633	CG32633	23.2156	7.44284	1.58857	4.68525	2.8e-06	1.65e-05
FBgn0039237	CG13640	14.3724	7.23951	1.20189	6.02343	1.71e-09	1.59e-08
FBgn0038242	CG14852	19.6425	7.20293	1.02764	7.0092	2.4e-12	3.22e-11
FBgn0030544	CG13403	19.4064	7.18799	1.07268	6.70098	2.07e-11	2.48e-10
FBgn0004777	Ccp84Ag	18.7461	7.13353	1.16666	6.1145	9.69e-10	9.38e-09
FBgn0085300	Cpr65Ay	13.1253	7.10485	0.949244	7.48475	7.17e-14	1.15e-12
FBgn0054026	CG34026	12.9015	7.08263	1.28636	5.50593	3.67e-08	2.84e-07
FBgn0053296	CG33296	12.7666	7.06389	1.05582	6.6904	2.23e-11	2.66e-10
FBgn0039453	CG6403	74.6916	7.06311	1.51341	4.66701	3.06e-06	1.8e-05
FBgn0261681	CG42728	16.4834	6.94621	1.8978	3.66015	0.000252071	0.00107921
FBgn0038795	CG4335	11.1605	6.87025	1.10608	6.21136	5.25e-10	5.27e-09
FBgn0053983	obst-H	88.7101	6.83231	1.18085	5.78592	7.21e-09	6.2e-08
FBgn0038239	CG14850	10.8326	6.83152	1.21148	5.63899	1.71e-08	1.4e-07
FBgn0031801	CG9498	29.1384	6.80521	0.962101	7.07329	1.51e-12	2.09e-11
FBgn0035545	CG12607	10.2892	6.75545	0.947439	7.13022	1e-12	1.42e-11
FBgn0033600	Cpr47Ec	28.0441	6.73183	1.08406	6.20986	5.3e-10	5.31e-09
FBgn0051015	PH4Œ±PV	62.992	6.70279	1.09245	6.13554	8.49e-10	8.28e-09
FBgn0035611	CG13285	243.513	6.67234	0.78711	8.47701	2.31e-17	5.61e-16
FBgn0038074	Gnmt	52.2643	6.63363	1.05869	6.2659	3.71e-10	3.79e-09
FBgn0052603	CG32603	9.03745	6.56546	1.02135	6.42824	1.29e-10	1.4e-09
FBgn0035552	CG11350	190.229	6.52866	1.4618	4.46617	7.96e-06	4.39e-05
FBgn0052198	CG32198	8.61961	6.50252	1.30703	4.97506	6.52e-07	4.23e-06
FBgn0028526	CG15293	38.0466	6.44321	0.758807	8.49124	2.04e-17	5e-16
FBgn0011283	Obp28a	15.6431	6.38175	2.34792	2.71804	0.0065669	0.0212674
FBti0019818	hopper2{}460	7.88556	6.36791	0.967924	6.57894	4.74e-11	5.38e-10
FBgn0038160	CG9759	15.1322	6.33437	1.196	5.29629	1.18e-07	8.57e-07
FBgn0032184	CG13135	7.15375	6.23925	1.3624	4.5796	4.66e-06	2.66e-05
FBgn0030828	CG5162	102.408	6.21423	0.530017	11.7246	9.54e-32	1.14e-29
FBgn0003060	CG9757	25.718	6.20438	0.80883	7.67081	1.71e-14	2.97e-13
FBgn0054045	CG34045	17.9846	6.10311	0.972287	6.27707	3.45e-10	3.54e-09
FBgn0034507	CG11192	6.47172	6.08605	1.46101	4.16565	3.1e-05	0.000156534
FBgn0036220	CG5897	12.4687	6.05168	1.33228	4.54233	5.56e-06	3.14e-05
FBgn0033592	CG13215	6.22639	6.02775	1.35497	4.44864	8.64e-06	4.74e-05
FBgn0033730	Cpr49Ag	70.1094	5.90571	0.845958	6.9811	2.93e-12	3.88e-11
FBgn0053093	CG33093	7.91519	5.87961	0.995422	5.90665	3.49e-09	3.11e-08
FBgn0038466	CG8907	24.9818	5.87863	0.921168	6.38172	1.75e-10	1.87e-09
FBgn0038241	CG8087	5.48947	5.85632	1.14208	5.12775	2.93e-07	2.01e-06
FBgn0263020	CG43315	25.3158	5.85548	0.783786	7.47076	7.97e-14	1.28e-12
FBgn0262982	CG43290	15.1889	5.85331	0.94621	6.18605	6.17e-10	6.14e-09
FBgn0039476	CG6271	7.74263	5.84467	1.34758	4.33715	1.44e-05	7.65e-05
FBgn0032536	Ance-3	24.657	5.84384	0.985883	5.92752	3.08e-09	2.77e-08
FBgn0036225	CG5883	49.0908	5.76837	1.04603	5.51451	3.5e-08	2.72e-07
FBgn0039671	CG11470	75.0488	5.74883	0.945891	6.07769	1.22e-09	1.16e-08
FBgn0035697	CG10163	5.01067	5.71734	1.34412	4.25358	2.1e-05	0.000108701
FBgn0260393	CG17147	26.0739	5.71722	1.32225	4.32384	1.53e-05	8.09e-05
FBgn0034440	CG10073	6.98121	5.69441	1.05284	5.40863	6.35e-08	4.78e-07
FBgn0038431	CG10405	59.3225	5.64499	1.05877	5.33167	9.73e-08	7.14e-07
FBgn0036468	CG13461	9.43085	5.64374	0.978401	5.76833	8.01e-09	6.83e-08
FBgn0026314	Ugt35B1	21.8446	5.60471	0.937557	5.97799	2.26e-09	2.06e-08
FBgn0263235	Phae2	6.53193	5.60047	1.28906	4.34461	1.4e-05	7.42e-05
FBgn0040393	CG14265	9.11595	5.59538	1.0547	5.30519	1.13e-07	8.18e-07
FBgn0031470	CG18557	17.0247	5.58574	0.807758	6.91512	4.67e-12	6.04e-11
FBgn0262683	CG43153	33.0523	5.58162	0.751797	7.42437	1.13e-13	1.78e-12
FBgn0031559	CG3513	9.05742	5.579	1.1476	4.86144	1.17e-06	7.3e-06
FBgn0032945	CG8665	108.261	5.54172	0.904975	6.12361	9.15e-10	8.88e-09
FBgn0033065	Cyp6w1	36.5828	5.52909	0.633333	8.73015	2.54e-18	6.83e-17
FBgn0034769	Obp58c	4.38056	5.51361	1.24892	4.41471	1.01e-05	5.48e-05
FBgn0030200	RabX2	8.42182	5.4777	1.00498	5.45055	5.02e-08	3.83e-07
FBgn0053533	lectin-37Db	11.556	5.47047	1.29359	4.2289	2.35e-05	0.000120418
FBgn0037420	CG15597	15.4218	5.44916	1.04955	5.19191	2.08e-07	1.46e-06
FBgn0031942	CG7203	4.02631	5.39658	1.73255	3.11481	0.00184061	0.00671557
FBgn0085491	CG34462	3.97179	5.3781	1.13795	4.72615	2.29e-06	1.38e-05
FBgn0263830	CG40486	28.4204	5.32599	0.68528	7.77199	7.73e-15	1.4e-13
FBgn0050151	CG30151	5.39623	5.31991	1.10819	4.80053	1.58e-06	9.73e-06
FBgn0030425	Nep6	17.341	5.3192	0.815123	6.52563	6.77e-11	7.57e-10
FBgn0263216	CG43386	5.29144	5.29391	0.994304	5.32423	1.01e-07	7.42e-07
FBgn0050413	CG30413	3.68172	5.27585	1.38248	3.81622	0.000135514	0.000611065
FBgn0030543	CG11585	5.12885	5.24484	1.02728	5.10556	3.3e-07	2.25e-06
FBgn0032281	CG17107	7.14858	5.22725	1.19479	4.37504	1.21e-05	6.51e-05
FBgn0036597	CG4962	48.2686	5.21479	1.35231	3.85621	0.00011516	0.000526605
FBgn0033598	Cpr47Eb	45.9177	5.1993	0.709285	7.33035	2.3e-13	3.47e-12
FBgn0037386	CG1208	156.202	5.1986	0.595347	8.73206	2.5e-18	6.75e-17
FBgn0027586	CG5867	67.6721	5.18841	0.423388	12.2545	1.59e-34	2.55e-32
FBgn0034784	CG9826	3.46333	5.18374	1.6271	3.18588	0.00144315	0.00538664
FBgn0034294	Muc55B	3.41586	5.16631	1.61835	3.19234	0.00141127	0.00527936
FBgn0053532	lectin-37Da	6.76726	5.15219	1.26963	4.05803	4.95e-05	0.000241641
FBgn0013771	Cyp6a9	108.642	5.15176	0.598726	8.60454	7.66e-18	1.97e-16
FBgn0033593	Listericin	32.2931	5.14525	1.57389	3.26912	0.00107881	0.00413006
FBgn0050025	CG30025	15.242	5.14027	1.15923	4.43421	9.24e-06	5.04e-05
FBgn0032049	Bace	9.27168	5.13289	1.34075	3.82836	0.000128999	0.000584969
FBgn0028583	lcs	4.7009	5.13076	1.15854	4.42866	9.48e-06	5.16e-05
FBgn0046880	Obp56b	4.69154	5.12778	1.41367	3.62729	0.000286415	0.00121361
FBgn0010044	GstD8	3.29555	5.11134	1.74512	2.92894	0.00340121	0.0117317
FBgn0034289	CG10910	15.0192	5.10609	0.974802	5.23808	1.62e-07	1.15e-06
FBgn0036532	CG13445	9.04116	5.08977	0.924265	5.50683	3.65e-08	2.83e-07
FBgn0034276	Sardh	42.6803	5.08903	0.613882	8.28991	1.13e-16	2.53e-15
FBgn0032638	SPH93	68.7721	5.0887	0.475203	10.7085	9.29e-27	6.42e-25
FBgn0265533	CR44383	6.48862	5.08775	1.17766	4.32022	1.56e-05	8.21e-05
FBgn0004427	LysD	104.249	5.08732	0.941482	5.40352	6.53e-08	4.92e-07
FBgn0040606	CG6503	3.17216	5.06361	1.09353	4.63053	3.65e-06	2.12e-05
FBgn0010295	ng3	6.3498	5.0532	1.0138	4.9844	6.22e-07	4.04e-06
FBgn0035781	CG8560	102.094	5.03481	0.978897	5.14335	2.7e-07	1.86e-06
FBgn0034480	CG16898	3.08961	5.01192	1.29391	3.87346	0.000107301	0.000493344
FBgn0002564	Lsp1Œ≥	7355.39	5.00169	0.550703	9.08237	1.06e-19	3.37e-18
FBgn0034755	CG3746	79.0883	4.99648	0.493947	10.1154	4.72e-24	2.47e-22
FBgn0036066	CG14160	6.06112	4.9877	1.07433	4.64264	3.44e-06	2.01e-05
FBgn0262608	CG43134	2.86499	4.91932	1.25389	3.92326	8.74e-05	0.000408336
FBgn0085480	CG34451	2.87672	4.9165	1.62426	3.02692	0.00247063	0.00877866
FBgn0052248	CG32248	8.10193	4.90074	1.18502	4.13556	3.54e-05	0.000176523
FBgn0036831	CG6839	29.799	4.89527	1.31903	3.71126	0.000206232	0.000898933
FBgn0030562	CG9400	2.77334	4.86987	1.46262	3.32955	0.000869856	0.00339721
FBgn0030926	psh	15.5983	4.86212	0.672388	7.23112	4.79e-13	7.03e-12
FBgn0250815	Jon65Aiv	381.162	4.85207	0.760326	6.38156	1.75e-10	1.87e-09
FBgn0038938	CG7084	411.05	4.84854	0.432561	11.2089	3.69e-29	3.36e-27
FBgn0038132	apn	7.6665	4.84236	0.985545	4.91338	8.95e-07	5.68e-06
FBgn0085280	CG34251	85.5938	4.82335	0.706758	6.82462	8.82e-12	1.1e-10
FBgn0031654	Jon25Bii	58.4045	4.81456	1.28098	3.75851	0.000170931	0.000757396
FBgn0051296	CG31296	2.67165	4.812	1.21789	3.9511	7.78e-05	0.000367478
FBgn0051326	CG31326	7.46875	4.80962	1.03434	4.64997	3.32e-06	1.94e-05
FBgn0040060	yip7	93.1682	4.80822	0.865296	5.55674	2.75e-08	2.17e-07
FBgn0010042	GstD6	5.37203	4.79451	1.01056	4.74441	2.09e-06	1.27e-05
FBgn0004425	LysB	83.8063	4.78729	1.06948	4.47628	7.6e-06	4.2e-05
FBgn0031695	Cyp4ac3	58.2501	4.78137	0.545771	8.76076	1.94e-18	5.3e-17
FBgn0030105	CG15369	56.5459	4.77155	0.647343	7.37098	1.69e-13	2.61e-12
FBgn0034605	Ugt49C1	67.4709	4.7629	0.426422	11.1694	5.75e-29	5.11e-27
FBti0059673	H{}1612	2.5735	4.76025	1.1426	4.16616	3.1e-05	0.000156233
FBti0019234	invader4{}511	5.14733	4.75325	0.972349	4.88842	1.02e-06	6.42e-06
FBgn0033979	Cyp6a19	2.57317	4.75291	1.24709	3.81121	0.000138286	0.000622899
FBgn0003996	w	2761.09	4.7494	0.343861	13.812	2.16e-43	7e-41
FBgn0010041	GstD5	57.1397	4.74592	0.421224	11.267	1.91e-29	1.81e-27
FBgn0034200	Gbp2	54.2924	4.74087	0.439584	10.7849	4.06e-27	2.95e-25
FBgn0085452	CG34423	11.9574	4.73991	0.738624	6.41721	1.39e-10	1.5e-09
FBgn0035043	CG4781	5.09276	4.73637	1.34387	3.52444	0.000424384	0.00174345
FBgn0054003	NimB3	16.3687	4.72982	0.749396	6.31151	2.76e-10	2.86e-09
FBgn0036229	CG7248	2.51193	4.72268	1.51233	3.12278	0.00179154	0.00655641
FBgn0031561	IM33	61.264	4.72155	0.515954	9.15112	5.63e-20	1.86e-18
FBgn0033788	CG13323	148.827	4.7171	1.02754	4.59066	4.42e-06	2.54e-05
FBgn0030985	Obp18a	34.9101	4.71618	0.509928	9.24873	2.27e-20	7.87e-19
FBgn0264695	Mhc	2584.98	4.70961	0.576395	8.17081	3.06e-16	6.5e-15
FBgn0044011	Spn43Ad	43.7708	4.70181	0.582051	8.078	6.58e-16	1.35e-14
FBgn0026255	clumsy	2.47936	4.7012	1.24682	3.77055	0.000162888	0.000724231
FBgn0264437	lncRNA:CR43855	27.4044	4.68451	0.65526	7.14908	8.74e-13	1.25e-11
FBgn0259849	Su(Ste):CR42418	2.43626	4.67788	1.3609	3.43735	0.000587444	0.00235929
FBgn0266253	lncRNA:CR44948	6.84891	4.66443	1.08833	4.28587	1.82e-05	9.49e-05
FBgn0032074	Tsp29Fa	3.44226	4.65222	1.25346	3.7115	0.000206035	0.000898306
FBgn0034229	CG4847	21.9275	4.62477	0.863628	5.35505	8.55e-08	6.33e-07
FBgn0037562	Nazo	3.3475	4.62023	1.10597	4.17753	2.95e-05	0.000149025
FBgn0015010	Ag5r	157.377	4.6165	0.761163	6.06507	1.32e-09	1.25e-08
FBgn0050026	CG30026	4.69765	4.61465	1.08328	4.25989	2.05e-05	0.000105743
FBgn0039471	CG6295	3.33753	4.61053	1.67199	2.75752	0.00582419	0.0190635
FBgn0264486	CG43894	2.32602	4.60958	1.51357	3.04551	0.00232286	0.00830518
FBgn0034475	Obp56h	13.097	4.60748	1.23894	3.7189	0.000200096	0.000874448
FBgn0050029	CR30029	28.0448	4.59731	0.915065	5.02402	5.06e-07	3.34e-06
FBgn0000045	Act79B	90.5743	4.59384	0.402998	11.3992	4.22e-30	4.29e-28
FBgn0050031	CG30031	119.786	4.58585	0.89557	5.12059	3.05e-07	2.08e-06
FBgn0052241	CG32241	15.3367	4.57963	0.816379	5.60969	2.03e-08	1.64e-07
FBgn0004426	LysC	14.694	4.55462	1.12473	4.04953	5.13e-05	0.000249073
FBgn0033729	Cpr49Af	3.21287	4.55293	1.17984	3.85895	0.000113874	0.000521291
FBgn0036690	Ilp8	29.6197	4.54342	0.65453	6.94151	3.88e-12	5.09e-11
FBgn0031692	TpnC25D	80.8512	4.54144	0.913679	4.9705	6.68e-07	4.32e-06
FBgn0028940	Cyp28a5	714.942	4.54077	0.492436	9.22104	2.94e-20	9.92e-19
FBgn0266431	CG45061	2.20892	4.5368	1.5833	2.86541	0.00416472	0.0140885
FBgn0025679	Klf15	3.14407	4.52545	1.09642	4.12747	3.67e-05	0.000182309
FBgn0051769	CG31769	18.5486	4.52467	0.720608	6.27896	3.41e-10	3.5e-09
FBgn0263834	CR43696	4.44684	4.51611	1.07604	4.19698	2.71e-05	0.000137619
FBgn0050288	CG30288	4.38072	4.50762	1.08639	4.14919	3.34e-05	0.000167525
FBgn0036393	CG17362	4.33658	4.5014	1.09695	4.10357	4.07e-05	0.000201028
FBgn0031857	LUBEL	32.1312	4.50097	0.641442	7.01696	2.27e-12	3.06e-11
FBgn0051974	CG31974	73.1486	4.49764	0.709667	6.33767	2.33e-10	2.45e-09
FBgn0014863	Mlp84B	430.576	4.48932	0.477918	9.3935	5.8e-21	2.15e-19
FBgn0033821	CG10799	39.8438	4.48755	0.583623	7.68913	1.48e-14	2.6e-13
FBgn0030438	CG15721	2.11444	4.46557	1.2151	3.67507	0.000237784	0.00102271
FBgn0266214	lncRNA:CR44909	4.27661	4.46047	1.06424	4.19121	2.77e-05	0.000141035
FBgn0038006	Cyp313a2	2.95751	4.45314	1.48879	2.99112	0.0027796	0.00974506
FBgn0025383	CG14780	29.2495	4.44756	0.746439	5.95837	2.55e-09	2.31e-08
FBgn0052249	CG32249	41.0753	4.43687	0.589018	7.53266	4.97e-14	8.16e-13
FBgn0000406	Cyt-b5-r	23.2721	4.42836	0.579106	7.6469	2.06e-14	3.53e-13
FBgn0267236	CG45676	4.15165	4.42081	1.10909	3.98597	6.72e-05	0.000320078
FBgn0040799	CG13051	4.12986	4.41095	1.43535	3.07308	0.00211859	0.00764052
FBgn0032773	fon	486.718	4.41092	0.434376	10.1546	3.16e-24	1.71e-22
FBgn0034352	Dnaaf3	43.5447	4.41027	0.484819	9.09673	9.31e-20	3e-18
FBgn0040503	CG7763	13.2354	4.40574	0.802762	5.48822	4.06e-08	3.13e-07
FBgn0010359	Œ≥Try	122.146	4.39761	0.800296	5.49498	3.91e-08	3.02e-07
FBgn0262007	CG42825	2.86517	4.39086	1.47776	2.97129	0.00296548	0.0103492
FBgn0039800	Npc2g	90.759	4.3814	0.455923	9.60994	7.26e-22	3.02e-20
FBgn0035216	CG9168	1.95875	4.36482	1.2443	3.50786	0.000451729	0.00184768
FBgn0013773	Cyp6a22	13.2165	4.36441	0.655313	6.66004	2.74e-11	3.23e-10
FBgn0031471	CG3117	12.9129	4.36362	0.701685	6.21876	5.01e-10	5.05e-09
FBgn0029727	CG6978	2.81519	4.36278	1.30114	3.35304	0.000799283	0.00314344
FBgn0287423	Nplp2	393.618	4.35758	0.531737	8.19499	2.51e-16	5.33e-15
FBgn0028396	TotA	263.846	4.34891	0.582607	7.46457	8.36e-14	1.33e-12
FBgn0053503	Cyp12d1-d	3.9602	4.34753	1.23034	3.5336	0.000409948	0.00169032
FBgn0040262	Ugt37C2	3.92833	4.34523	1.22982	3.53323	0.000410514	0.00169224
FBgn0002563	Lsp1Œ≤	8496.36	4.34414	0.508181	8.54841	1.25e-17	3.11e-16
FBgn0030984	tgy	20.81	4.32047	0.965347	4.47556	7.62e-06	4.21e-05
FBti0062568	INE-1{}4507	1.90093	4.31303	1.50967	2.85692	0.00427767	0.0144532
FBgn0031936	CG13794	26.7919	4.30984	0.541489	7.95924	1.73e-15	3.35e-14
FBgn0266786	lncRNA:CR45251	1.88418	4.30883	1.33949	3.21676	0.00129646	0.00488347
FBgn0031935	CG13793	2.71082	4.30699	1.33138	3.23499	0.00121649	0.00460898
FBgn0035695	CG10226	316.296	4.30001	0.468262	9.1829	4.2e-20	1.4e-18
FBgn0030688	CG8952	74.9562	4.29493	0.754202	5.69467	1.24e-08	1.03e-07
FBgn0259196	CG42300	3.79931	4.28463	1.09066	3.92849	8.55e-05	0.000400553
FBgn0036782	CG7320	21.6006	4.28239	0.707992	6.04865	1.46e-09	1.37e-08
FBgn0036949	CG7290	22.1424	4.28001	1.63548	2.61698	0.00887109	0.0276907
FBgn0022700	Cht4	20.4398	4.26811	0.7044	6.05922	1.37e-09	1.29e-08
FBgn0046879	Obp56c	2.62891	4.26595	1.659	2.57139	0.0101291	0.0310673
FBgn0035743	Acbp6	18.7774	4.25493	0.694403	6.12747	8.93e-10	8.68e-09
FBgn0034512	Bbd	547.722	4.24898	0.179816	23.6296	1.92e-123	1.08e-119
FBgn0036953	CG17145	3.66263	4.2412	1.21394	3.49375	0.00047629	0.00194296
FBgn0037176	CG14456	33.7013	4.23915	1.27392	3.32765	0.000875834	0.00341818
FBgn0040837	CG8620	143.267	4.23495	0.295837	14.3151	1.76e-46	7.42e-44
FBgn0267107	lncRNA:CR45547	1.79142	4.22237	1.52014	2.77761	0.005476	0.0180641
FBgn0038113	CG11668	100.751	4.21398	0.464753	9.06713	1.22e-19	3.83e-18
FBgn0029639	CG14419	18.3123	4.20707	0.836728	5.02801	4.96e-07	3.28e-06
FBgn0039798	CG11313	63.5974	4.20347	0.330514	12.718	4.7e-37	9.18e-35
FBgn0053307	CG33307	28.1376	4.20254	0.528626	7.94993	1.87e-15	3.6e-14
FBgn0259233	CG42331	53.5733	4.2022	0.400575	10.4904	9.56e-26	5.95e-24
FBgn0032285	CG17108	31.8572	4.19545	0.614004	6.83295	8.32e-12	1.05e-10
FBgn0035325	CG13806	148.678	4.18652	0.804205	5.20579	1.93e-07	1.37e-06
FBti0061807	gypsy8{}3746	1.71262	4.16202	1.30037	3.20064	0.00137124	0.00513757
FBgn0039040	CG13833	3.4563	4.16024	1.45857	2.85227	0.00434077	0.0146338
FBgn0030836	CG8664	32.0219	4.14555	1.01647	4.07837	4.54e-05	0.000222442
FBgn0027073	Ugt49B1	81.5399	4.14449	0.426591	9.71536	2.59e-22	1.13e-20
FBgn0034756	Cyp6d2	30.1563	4.13584	0.460132	8.98838	2.51e-19	7.65e-18
FBgn0032645	CG15142	1.67865	4.13055	1.56839	2.63362	0.00844788	0.0265532
FBgn0038507	CG5863	1.65043	4.12817	1.59087	2.5949	0.00946171	0.0292544
FBgn0036607	CG13059	1.66119	4.12478	1.60667	2.56729	0.0102496	0.031391
FBgn0032181	CG13133	2.40218	4.11783	1.28319	3.20907	0.00133166	0.00500264
FBgn0263234	Phae1	16.5473	4.11033	0.947515	4.33801	1.44e-05	7.63e-05
FBgn0033366	Ance-4	69.6972	4.07244	0.487514	8.35349	6.63e-17	1.52e-15
FBgn0031563	CG10031	37.0124	4.07154	0.538242	7.56451	3.89e-14	6.48e-13
FBgn0085523	Su(Ste):CR40820	1.59516	4.06431	1.46385	2.77646	0.00549546	0.0181162
FBgn0036015	CG3088	1.59159	4.06242	1.48666	2.73259	0.00628391	0.0204057
FBgn0062978	CG31808	825.49	4.05398	0.36586	11.0807	1.56e-28	1.29e-26
FBgn0032665	CG15152	2.2652	4.04349	1.38172	2.92641	0.00342895	0.0118177
FBgn0002565	Lsp2	691.839	4.03776	0.390019	10.3527	4.07e-25	2.41e-23
FBgn0020642	Lcp65Ac	40.7741	4.02188	0.713006	5.64074	1.69e-08	1.38e-07
FBgn0039780	PH4Œ±NE1	23.852	4.02051	0.512332	7.84747	4.25e-15	7.82e-14
FBgn0038774	CG5023	87.7914	4.01676	0.33194	12.1009	1.05e-33	1.55e-31
FBgn0031937	CG13795	58.5227	4.00856	0.398031	10.071	7.43e-24	3.81e-22
FBgn0010358	Œ¥Try	41.3762	3.98999	1.01129	3.94543	7.97e-05	0.000375459
FBgn0028573	prc	32.7246	3.97177	0.613086	6.47832	9.27e-11	1.02e-09
FBgn0032416	Gr33a	2.17846	3.97029	1.28889	3.0804	0.00206721	0.00747762
FBgn0263314	CG43400	1.48878	3.96881	1.57252	2.52386	0.0116075	0.0350596
FBgn0026760	Tehao	5.54291	3.96805	1.24328	3.1916	0.00141489	0.00529171
FBgn0030615	Cyp4s3	32.5329	3.96387	0.504714	7.85369	4.04e-15	7.46e-14
FBgn0266860	lncRNA:CR45321	2.14005	3.95724	1.37558	2.87678	0.00401752	0.0136481
FBgn0036493	CG7255	80.802	3.93697	0.662409	5.94341	2.79e-09	2.52e-08
FBgn0038076	Cyp313a4	8.45369	3.93259	0.813687	4.83305	1.34e-06	8.33e-06
FBgn0263376	CG43428	2.12544	3.93114	1.56618	2.51002	0.0120724	0.0363011
FBgn0037204	CG11131	24.8216	3.91482	0.913886	4.28371	1.84e-05	9.57e-05
FBgn0037428	Osi18	1.43681	3.91325	1.39798	2.79921	0.00512272	0.0170051
FBgn0031860	Daao2	5.54423	3.91253	1.06371	3.6782	0.000234883	0.00101127
FBgn0035665	Jon65Aiii	134.958	3.91029	0.726425	5.38293	7.33e-08	5.47e-07
FBgn0038526	CG14327	2.96699	3.90135	1.25013	3.12075	0.00180393	0.00659744
FBgn0004169	up	872.22	3.89697	0.45111	8.63862	5.69e-18	1.48e-16
FBgn0051313	CG31313	89.4393	3.88781	0.347947	11.1736	5.49e-29	4.9e-27
FBgn0052564	CG32564	10.989	3.88628	1.10286	3.52382	0.000425374	0.00174709
FBgn0027560	Tps1	61.4843	3.88586	0.420724	9.23612	2.56e-20	8.76e-19
FBgn0034484	CG11044	2.05062	3.88328	1.44514	2.68713	0.00720688	0.0230391
FBti0061810	1731{}3749	1.4095	3.87844	1.55997	2.48623	0.0129105	0.0384986
FBgn0085295	CG34266	4.04247	3.87281	1.03338	3.7477	0.000178461	0.000788069
FBti0060764	INE-1{}2703	1.38836	3.8695	1.50143	2.57721	0.00996027	0.0306314
FBgn0039789	CG9717	40.0789	3.85849	0.622994	6.19347	5.89e-10	5.87e-09
FBgn0039801	Npc2h	10.5816	3.85458	0.706597	5.45513	4.89e-08	3.74e-07
FBgn0064237	Idgf5	23.6735	3.84389	0.514818	7.4665	8.24e-14	1.31e-12
FBgn0010043	GstD7	2.79772	3.82257	1.34883	2.834	0.00459699	0.0154147
FBgn0033775	Cyp9h1	194.304	3.8107	0.322357	11.8214	3.03e-32	3.84e-30
FBgn0037936	CG6908	9.0146	3.80904	0.787113	4.83925	1.3e-06	8.11e-06
FBgn0029507	Tsp42Ed	141.037	3.7936	0.297022	12.7721	2.35e-37	4.82e-35
FBgn0050411	CG30411	4.99324	3.7901	1.0972	3.45435	0.00055163	0.00222181
FBgn0051789	CG31789	15.7765	3.77868	0.905538	4.17285	3.01e-05	0.000151804
FBgn0085265	CG34236	8.54317	3.77249	1.12171	3.36316	0.000770567	0.00303617
FBgn0036589	CG13067	336.569	3.76902	0.463022	8.14003	3.95e-16	8.31e-15
FBgn0040377	Vha36-3	87.923	3.76769	0.422051	8.92708	4.37e-19	1.28e-17
FBgn0029769	frma	1.88519	3.76607	1.26767	2.97086	0.00296965	0.0103597
FBgn0038353	CG5399	194.41	3.76602	0.749058	5.02767	4.96e-07	3.29e-06
FBgn0036756	Cln3	28.9345	3.76307	0.629519	5.97768	2.26e-09	2.07e-08
FBti0063595	INE-1{}5534	1.88289	3.75553	1.37891	2.72354	0.00645862	0.0209287
FBgn0267985	lncRNA:CR46252	2.67059	3.7542	1.24743	3.00955	0.00261633	0.0092341
FBgn0263390	Nha2	45.6476	3.74916	0.433645	8.64568	5.35e-18	1.4e-16
FBgn0259209	Mlp60A	115.699	3.73424	0.436243	8.55999	1.13e-17	2.83e-16
FBgn0032282	CG7299	20.6298	3.72436	0.888961	4.18956	2.79e-05	0.000141937
FBgn0036023	CG18179	34.3859	3.71779	0.807594	4.60354	4.15e-06	2.39e-05
FBgn0054054	CG34054	2.59678	3.71371	1.28745	2.88454	0.00391981	0.0133646
FBgn0052071	CG32071	4.79309	3.71013	0.972162	3.81637	0.00013543	0.00061085
FBgn0040360	CG14626	3.65164	3.70613	1.05698	3.50634	0.000454318	0.00185692
FBgn0036471	CG13460	10.6329	3.68659	0.72011	5.11948	3.06e-07	2.09e-06
FBgn0038354	CG5404	78.6889	3.6855	0.465596	7.91567	2.46e-15	4.69e-14
FBgn0030339	Cyp28c1	108.9	3.68288	0.385432	9.5552	1.23e-21	5e-20
FBgn0038865	cDIP	8.28338	3.6771	0.69381	5.29986	1.16e-07	8.4e-07
FBgn0020906	Jon25Bi	62.3394	3.67707	0.865149	4.25021	2.14e-05	0.000110181
FBgn0033720	CG13160	4.49854	3.67402	1.23813	2.96739	0.00300343	0.0104667
FBgn0259098	CG42246	8.27889	3.66675	1.08347	3.38425	0.000713727	0.00282674
FBgn0034290	CG5773	51.0786	3.65844	0.440623	8.30286	1.02e-16	2.28e-15
FBgn0030918	CG15056	1.77301	3.65811	1.49105	2.45337	0.0141524	0.0417734
FBgn0038153	Ir87a	1.75408	3.64505	1.49833	2.43274	0.0149851	0.0439696
FBgn0259140	Cubn2	756.917	3.6331	0.559933	6.48845	8.67e-11	9.55e-10
FBgn0265843	lncRNA:CR44632	1.73859	3.63305	1.36309	2.6653	0.00769204	0.0244279
FBgn0028544	Vajk3	106.746	3.62795	0.305328	11.8821	1.47e-32	1.99e-30
FBgn0051664	CG31664	13.92	3.62785	0.595759	6.08947	1.13e-09	1.09e-08
FBgn0267102	lncRNA:CR45542	3.45989	3.62468	1.13532	3.19265	0.00140976	0.00527604
FBgn0085506	CG40635	1.18394	3.61941	1.45881	2.48108	0.0130986	0.0389976
FBgn0040923	CG11368	11.1687	3.61637	1.14525	3.15771	0.00159012	0.00587411
FBgn0002772	Mlc1	343.103	3.61595	0.541333	6.67971	2.39e-11	2.84e-10
FBgn0002562	Lsp1Œ±	2394.63	3.61091	0.654954	5.51322	3.52e-08	2.73e-07
FBgn0036833	CG3819	13.737	3.61007	0.881953	4.09327	4.25e-05	0.000209742
FBgn0032914	CG14397	1.69712	3.6095	1.24029	2.91021	0.00361189	0.0124025
FBgn0260004	Snmp1	11.4653	3.59701	0.64882	5.54392	2.96e-08	2.32e-07
FBgn0004430	LysS	39.2299	3.59596	1.02995	3.49138	0.000480526	0.00195976
FBgn0267671	lncRNA:CR46007	1.14058	3.59302	1.4311	2.51067	0.0120503	0.0362413
FBgn0267103	lncRNA:CR45543	1.69015	3.5921	1.27838	2.80989	0.00495579	0.0164997
FBgn0032549	CG4650	4.36448	3.5895	1.12109	3.2018	0.0013657	0.00511909
FBgn0035926	Acbp5	1.70184	3.58432	1.48489	2.41386	0.0157844	0.0460344
FBti0059755	Dm88{}1694	2.40597	3.58362	1.3508	2.65297	0.00797878	0.0251961
FBgn0037123	CG14569	4.44649	3.58004	0.977134	3.66382	0.000248481	0.00106546
FBgn0002773	Mlc2	1296	3.57347	0.47574	7.5114	5.85e-14	9.52e-13
FBgn0034394	CG15096	14.3252	3.57217	0.704682	5.06919	4e-07	2.69e-06
FBgn0029766	CG15784	1612.61	3.56776	0.172099	20.7308	1.83e-95	3.42e-92
FBgn0028533	CG7953	36.5283	3.56342	0.720198	4.94783	7.5e-07	4.83e-06
FBgn0032260	CG13144	4.37431	3.5623	1.02454	3.47698	0.000507092	0.00205865
FBgn0039031	Gbp3	37.2562	3.56115	0.447228	7.96271	1.68e-15	3.27e-14
FBgn0013277	Hsp70Ba	328.939	3.55565	0.164163	21.6592	4.97e-104	1.2e-100
FBgn0004428	LysE	8.7367	3.5532	1.07639	3.30104	0.000963268	0.00373006
FBgn0264960	lncRNA:CR44129	2.36601	3.54953	1.21763	2.9151	0.00355573	0.0122197
FBgn0010038	GstD2	24.0648	3.548	0.427557	8.29832	1.06e-16	2.36e-15
FBgn0010423	TpnC47D	54.528	3.5443	0.557652	6.35575	2.07e-10	2.19e-09
FBgn0015570	Œ±-Est2	27.8243	3.54325	0.563616	6.28664	3.24e-10	3.35e-09
FBti0061143	INE-1{}3082	2.34664	3.54109	1.21844	2.90624	0.00365797	0.0125429
FBgn0030041	CG12116	124.888	3.53713	0.297859	11.8752	1.59e-32	2.11e-30
FBgn0036588	CG13068	3.20621	3.52722	1.13108	3.11845	0.00181802	0.00664323
FBgn0033129	Tsp42Eh	10.592	3.52241	0.841834	4.1842	2.86e-05	0.00014515
FBgn0027584	CG4757	20.0309	3.519	0.791158	4.44791	8.67e-06	4.76e-05
FBgn0031975	Tg	342.535	3.51062	0.271981	12.9076	4.08e-38	9.05e-36
FBgn0032322	CG16743	181.447	3.50901	0.321885	10.9015	1.13e-27	8.65e-26
FBgn0058198	CG40198	9.44641	3.50194	0.906055	3.86504	0.000111072	0.000509017
FBgn0003149	Prm	900.596	3.50081	0.457337	7.65476	1.94e-14	3.34e-13
FBgn0028543	NimB2	203.717	3.49728	0.236247	14.8034	1.39e-49	6.7e-47
FBgn0264541	CG43920	1.58502	3.49317	1.25796	2.77686	0.00548869	0.0180988
FBgn0032824	CG13962	27.2589	3.48892	0.389519	8.95699	3.34e-19	1e-17
FBgn0267633	lncRNA:CR45971	3.1806	3.48577	1.27023	2.74421	0.00606562	0.0197769
FBgn0085804	CR41571	1.5566	3.47536	1.3822	2.51437	0.0119245	0.0358884
FBgn0033321	CG8738	13.2828	3.47412	0.610274	5.69271	1.25e-08	1.04e-07
FBgn0037013	CG13250	3.12921	3.47277	1.05531	3.29077	0.000999137	0.00385567
FBgn0030156	CG15247	13.6567	3.47016	0.587845	5.90319	3.57e-09	3.18e-08
FBgn0050289	CG30289	7.20913	3.46548	0.749499	4.62373	3.77e-06	2.19e-05
FBgn0262028	lncRNA:CR42839	1.55249	3.46506	1.43354	2.41715	0.0156428	0.0456613
FBgn0036985	zye	67.7656	3.46442	0.579047	5.98297	2.19e-09	2.01e-08
FBgn0034497	Mpcp1	49.9382	3.45688	0.565172	6.11652	9.56e-10	9.27e-09
FBgn0032287	CG6415	16.2297	3.45662	0.660424	5.23394	1.66e-07	1.18e-06
FBgn0033980	Cyp6a20	104.706	3.45536	0.360077	9.59615	8.3e-22	3.43e-20
FBgn0038631	CG7695	2.18877	3.45533	1.38942	2.48689	0.0128865	0.0384405
FBgn0085195	CG34166	683.263	3.45475	0.436448	7.91562	2.46e-15	4.69e-14
FBgn0030748	Traf-like	19.2875	3.45471	0.560391	6.16483	7.06e-10	6.97e-09
FBgn0010482	hlk	327.173	3.45197	0.364129	9.48008	2.54e-21	9.92e-20
FBgn0022355	Tsf1	7925.71	3.44211	0.244864	14.0572	6.96e-45	2.61e-42
FBgn0262574	CG43114	3.05689	3.44082	1.13286	3.03729	0.00238713	0.00850529
FBgn0030746	CG9981	4.04501	3.43916	0.961821	3.57567	0.000349328	0.00145712
FBgn0030928	CG15044	6.76906	3.43866	1.0964	3.13632	0.00171084	0.00628838
FBgn0036219	CCDC151	2.1667	3.42935	1.25337	2.73609	0.00621736	0.020213
FBgn0040364	CG11378	32.2049	3.42634	0.44444	7.70933	1.26e-14	2.24e-13
FBgn0036469	CG18649	3.00923	3.42276	1.07695	3.1782	0.00148194	0.0055107
FBgn0032283	CG7296	69.0602	3.41944	0.444593	7.69117	1.46e-14	2.56e-13
FBgn0032187	CG4839	14.1779	3.41768	0.907013	3.76807	0.000164518	0.000730709
FBgn0028562	sut2	29.268	3.40761	0.594238	5.73443	9.78e-09	8.25e-08
FBgn0033970	CG10205	11.3864	3.40073	0.980099	3.46978	0.000520885	0.00211007
FBgn0038680	Cyp12a5	76.6335	3.39206	0.399854	8.48324	2.19e-17	5.34e-16
FBgn0015575	Œ±-Est7	316.551	3.38992	0.241732	14.0235	1.12e-44	4.11e-42
FBgn0283435	CR46279	1.46739	3.38958	1.30452	2.59833	0.00936786	0.0290404
FBgn0001258	Ldh	3173.49	3.3882	0.337317	10.0445	9.71e-24	4.93e-22
FBgn0039226	Ude	152.657	3.38472	0.342717	9.87612	5.28e-23	2.5e-21
FBgn0037627	CG13318	11.61	3.38308	0.874057	3.87055	0.00010859	0.000498861
FBgn0033658	TwdlŒ≤	22.4191	3.37606	0.498049	6.77858	1.21e-11	1.49e-10
FBgn0036282	Smyd4-2	10.7466	3.37184	0.648661	5.19815	2.01e-07	1.42e-06
FBgn0039782	CG15539	1.44708	3.36247	1.40196	2.3984	0.016467	0.0477443
FBti0060394	INE-1{}2333	6.67565	3.35987	0.822568	4.08461	4.42e-05	0.000217061
FBgn0010357	Œ≤Try	26.8605	3.35904	0.83434	4.02598	5.67e-05	0.000273159
FBgn0267408	AOX1	782.054	3.3487	0.335157	9.99146	1.66e-23	8.24e-22
FBgn0004649	yl	4.77819	3.343	1.00135	3.3385	0.000842317	0.00329921
FBgn0001208	Hn	71.249	3.33536	0.301689	11.0556	2.06e-28	1.7e-26
FBgn0267163	CG45603	2.04352	3.33401	1.27055	2.62406	0.00868878	0.027214
FBgn0010425	ŒµTry	37.8744	3.33194	1.20461	2.76599	0.00567509	0.0186261
FBgn0038130	CG8630	164.325	3.32053	0.354622	9.3636	7.71e-21	2.81e-19
FBgn0266258	lncRNA:CR44953	23.7952	3.32046	0.47938	6.92657	4.31e-12	5.63e-11
FBgn0038181	CG9297	193.799	3.3199	0.535732	6.19694	5.76e-10	5.75e-09
FBgn0042105	CG18748	4.6386	3.31939	1.2733	2.60692	0.00913612	0.028425
FBgn0000044	Act57B	3390.55	3.31575	0.354777	9.34602	9.1e-21	3.29e-19
FBgn0050091	CG30091	13.6712	3.31271	0.703027	4.71206	2.45e-06	1.47e-05
FBgn0037850	CG14695	74.8002	3.30817	0.250679	13.1968	9.15e-40	2.3e-37
FBgn0031002	CG14196	30.5169	3.30185	0.502089	6.57622	4.83e-11	5.47e-10
FBgn0260955	CG42587	3.74758	3.29449	1.19901	2.74768	0.00600182	0.0195878
FBgn0265058	asRNA:CR44169	1.99752	3.2823	1.1572	2.83643	0.00456216	0.0153162
FBgn0010549	l(2)03659	155.153	3.28215	0.291333	11.266	1.93e-29	1.82e-27
FBgn0034382	CG18609	1.39177	3.28183	1.37091	2.39389	0.0166705	0.048293
FBgn0283471	wupA	483.914	3.27562	0.450311	7.27413	3.49e-13	5.19e-12
FBgn0020643	Lcp65Ab2	61.2649	3.27286	0.573235	5.70945	1.13e-08	9.47e-08
FBgn0028381	Decay	22.4443	3.27172	0.759472	4.30789	1.65e-05	8.66e-05
FBgn0037935	CG6834	68.1338	3.27038	0.486644	6.72027	1.81e-11	2.19e-10
FBgn0050489	Cyp12d1-p	17.1548	3.26927	0.644315	5.07402	3.89e-07	2.62e-06
FBgn0002940	ninaE	2.71815	3.2651	1.08795	3.00115	0.00268958	0.00946095
FBgn0038973	Pebp1	21.592	3.25594	0.830778	3.91914	8.89e-05	0.000414569
FBgn0032381	Mal-B1	4.52526	3.24781	0.905676	3.58606	0.000335716	0.00140556
FBgn0262721	CG43165	2.61709	3.23907	1.22056	2.65376	0.00796011	0.0251466
FBgn0030369	Cyp318a1	11.7179	3.23647	0.64708	5.00165	5.68e-07	3.71e-06
FBgn0004117	Tm2	499.949	3.23643	0.446076	7.25532	4.01e-13	5.94e-12
FBgn0039454	CG14247	18.341	3.2182	0.723682	4.44698	8.71e-06	4.77e-05
FBgn0037807	CG6293	600.642	3.21785	0.23224	13.8557	1.18e-43	4.04e-41
FBgn0034439	CG10062	21.1594	3.21366	0.841715	3.81799	0.000134545	0.000607342
FBgn0028920	CG8997	44.2267	3.21225	0.934039	3.43909	0.000583665	0.00234523
FBgn0024293	Spn43Ab	301.045	3.21189	0.270706	11.8649	1.8e-32	2.35e-30
FBgn0045495	Gr28b	13.3533	3.20565	0.533096	6.01328	1.82e-09	1.68e-08
FBgn0033826	CG4734	13.1754	3.20549	1.16465	2.75233	0.00591725	0.0193343
FBgn0039755	CG15531	2.67995	3.20512	1.28611	2.49211	0.0126987	0.0379409
FBgn0050196	CG30196	41.2642	3.20423	0.379158	8.45091	2.89e-17	6.91e-16
FBgn0051371	CG31371	3.52872	3.20043	1.23253	2.59664	0.00941402	0.0291551
FBgn0037896	ninaG	6.44263	3.19989	1.01299	3.15884	0.00158398	0.00585529
FBgn0051823	CG31823	1.89726	3.19734	1.19302	2.68003	0.00736154	0.0234978
FBgn0031737	obst-E	77.1816	3.19676	0.286557	11.1557	6.71e-29	5.8e-27
FBgn0033292	Cyp4ad1	11.7776	3.18975	0.686505	4.64636	3.38e-06	1.97e-05
FBgn0034994	Ir60a	5.08221	3.17854	0.917888	3.46289	0.000534412	0.00215864
FBgn0034328	BomBc1	1.85543	3.1777	1.23178	2.57976	0.00988697	0.0304353
FBgn0267694	lncRNA:CR46030	1.29745	3.17599	1.26901	2.50273	0.0123238	0.0369583
FBgn0029950	rumpel	299.108	3.17463	0.46398	6.84217	7.8e-12	9.86e-11
FBgn0086074	snoRNA:Me18S-A1806	4.26789	3.17308	1.08736	2.91815	0.00352115	0.0121107
FBgn0026315	Ugt35A1	78.0676	3.17008	0.435954	7.2716	3.55e-13	5.29e-12
FBgn0015568	Œ±-Est1	34.6272	3.15961	0.490398	6.44296	1.17e-10	1.27e-09
FBgn0030073	CG10962	100.542	3.15061	0.301793	10.4397	1.63e-25	9.98e-24
FBgn0033139	Tsp42Er	6.67144	3.14937	0.77775	4.04934	5.14e-05	0.000249204
FBgn0053848	His3:CG33848	4.18005	3.14898	1.11733	2.81829	0.00482798	0.0161187
FBgn0033943	CG12869	98.8806	3.14476	0.334571	9.39938	5.49e-21	2.04e-19
FBgn0038878	CG3301	81.0008	3.13368	0.376287	8.32789	8.23e-17	1.87e-15
FBti0059723	Dm88{}1662	17.5026	3.12663	0.678718	4.60667	4.09e-06	2.36e-05
FBgn0034736	gas	121.737	3.12508	0.199201	15.6881	1.82e-55	1.34e-52
FBgn0265311	lncRNA:CR44284	1.7927	3.12424	1.20573	2.59116	0.00956533	0.0295369
FBgn0262607	CG43133	14.6732	3.09498	0.756149	4.09309	4.26e-05	0.000209848
FBgn0266446	CG45076	239.578	3.09366	0.457127	6.76763	1.31e-11	1.6e-10
FBgn0038294	Mf	1005.74	3.0928	0.333865	9.26362	1.98e-20	6.88e-19
FBgn0035711	CG8519	8.87467	3.09055	0.835874	3.69738	0.000217833	0.000945588
FBti0062912	invader1{}4851	27.7175	3.08851	0.378458	8.16077	3.33e-16	7.03e-15
FBgn0030837	CG8661	10.5801	3.08821	0.871287	3.54442	0.000393474	0.00162837
FBgn0033982	Cyp317a1	15.7395	3.08037	0.625629	4.92364	8.49e-07	5.41e-06
FBgn0002926	ndl	4.82668	3.07958	1.09602	2.80978	0.00495752	0.016501
FBgn0038647	CG14302	17.2372	3.0779	0.621002	4.95635	7.18e-07	4.63e-06
FBgn0051826	CG31826	3.96794	3.07743	1.06063	2.9015	0.00371381	0.0127111
FBgn0036106	CG6409	13.5313	3.07688	0.617648	4.9816	6.31e-07	4.09e-06
FBgn0031560	CG16713	10.4788	3.07537	0.652612	4.7124	2.45e-06	1.46e-05
FBgn0025578	Lcp9	18.348	3.07043	0.730409	4.20371	2.63e-05	0.000133869
FBgn0266448	CG45078	30.9212	3.062	0.501787	6.10219	1.05e-09	1.01e-08
FBgn0034920	CG5597	83.7083	3.06199	0.289412	10.58	3.69e-26	2.41e-24
FBgn0040732	CG16926	184.463	3.05728	0.343569	8.89858	5.66e-19	1.64e-17
FBgn0015037	Cyp4p1	15.7718	3.04878	0.53066	5.74526	9.18e-09	7.76e-08
FBgn0263118	tx	99.8353	3.04768	0.290382	10.4954	9.07e-26	5.66e-24
FBgn0032116	Mco1	37.6795	3.04761	0.919224	3.31542	0.000915058	0.00355645
FBgn0039551	Or98a	3.23018	3.04576	1.10108	2.76615	0.00567217	0.0186201
FBgn0020638	Lcp65Ag1	7.94204	3.04557	0.825923	3.68747	0.000226494	0.000978648
FBgn0037139	CG14563	2.34907	3.02894	1.18204	2.56247	0.0103931	0.0317454
FBgn0262983	CG43291	4.6849	3.02545	0.969359	3.12108	0.00180189	0.00659143
FBgn0040299	Myo28B1	31.5833	3.02086	0.394507	7.6573	1.9e-14	3.28e-13
FBgn0039756	CG9743	325.694	3.02059	0.395459	7.63819	2.2e-14	3.76e-13
FBgn0264776	CG44014	7.1398	3.0185	0.818227	3.68908	0.000225069	0.00097324
FBgn0053120	CG33120	40.9489	3.01809	0.358733	8.41319	3.99e-17	9.38e-16
FBgn0053519	Unc-89	265.404	3.0178	0.408498	7.38755	1.5e-13	2.33e-12
FBgn0033978	Cyp6a23	64.0337	3.01445	0.372207	8.09886	5.55e-16	1.14e-14
FBti0060252	H{}2191	14.7527	3.01366	0.560928	5.37264	7.76e-08	5.76e-07
FBgn0031703	Acsf2	286.606	3.01096	0.381477	7.89289	2.95e-15	5.55e-14
FBgn0039817	CG15553	3.04253	3.00791	1.14546	2.62594	0.0086411	0.0270948
FBgn0063494	GstE6	177.732	3.00779	0.235763	12.7577	2.82e-37	5.74e-35
FBti0062783	INE-1{}4722	3.05628	3.00434	1.13675	2.64293	0.00821918	0.0258971
FBgn0053225	CG33225	23.4656	3.00265	0.536674	5.59493	2.21e-08	1.77e-07
FBgn0004191	snRNA:U2:34ABa	4.64742	2.98784	0.811556	3.68162	0.000231759	0.000999096
FBgn0037727	Nepl12	5.31625	2.97992	0.81978	3.63502	0.000277954	0.00118013
FBgn0032507	CG9377	10.7051	2.97861	0.679496	4.38356	1.17e-05	6.27e-05
FBgn0031033	CG14219	4.53118	2.97264	0.973199	3.0545	0.00225436	0.0080852
FBgn0033458	Lime	27.2507	2.96803	0.437668	6.78146	1.19e-11	1.46e-10
FBgn0039748	CG15529	14.3117	2.967	0.570887	5.19717	2.02e-07	1.43e-06
FBgn0038734	Acsx4	3.02718	2.96246	1.16408	2.54488	0.0109315	0.0332382
FBgn0030157	CG1468	73.7347	2.9601	0.247804	11.9453	6.87e-33	9.73e-31
FBgn0035813	CG8492	98.9576	2.953	0.229663	12.858	7.76e-38	1.66e-35
FBgn0262362	CG43060	7.21257	2.95153	0.960248	3.07372	0.00211409	0.00762756
FBgn0259219	CG42319	119.05	2.94718	0.36208	8.13959	3.97e-16	8.33e-15
FBgn0033302	Cyp6a14	26.371	2.94428	0.468062	6.29037	3.17e-10	3.27e-09
FBgn0035917	Zasp66	517.143	2.94268	0.578054	5.09067	3.57e-07	2.42e-06
FBgn0265714	CG44521	2.22718	2.94111	1.09734	2.68023	0.00735714	0.0234882
FBgn0085274	CG34245	2.20862	2.93021	1.21122	2.41923	0.0155535	0.0454481
FBgn0000552	Edg84A	5.2833	2.92635	0.821859	3.56065	0.00036994	0.00153739
FBgn0265356	tn	357.806	2.92454	0.263047	11.118	1.03e-28	8.61e-27
FBgn0051259	CG31259	5.09129	2.89665	0.844998	3.428	0.000608043	0.00243102
FBgn0000927	fs(1)Ya	7.87199	2.89608	0.770832	3.75708	0.000171905	0.000761313
FBgn0051675	CG31675	34.467	2.88328	0.406754	7.08849	1.36e-12	1.88e-11
FBgn0033667	reb	10.0556	2.87886	0.737512	3.90348	9.48e-05	0.000440639
FBgn0262484	CG43074	2.8903	2.87582	1.11844	2.57128	0.0101325	0.0310719
FBgn0263999	CG43742	21.869	2.86551	0.498609	5.747	9.08e-09	7.7e-08
FBgn0266705	asRNA:CR45195	3.6116	2.86414	0.902428	3.17382	0.00150447	0.00558339
FBgn0085474	CG34445	108.73	2.86173	0.298919	9.5736	1.03e-21	4.23e-20
FBgn0020644	Lcp65Ab1	19.0496	2.86097	0.762627	3.75147	0.000175801	0.000777139
FBti0063438	INE-1{}5377	2.15784	2.86084	1.13312	2.52474	0.0115785	0.0349783
FBgn0038416	CG17930	4.16748	2.85562	1.09247	2.61392	0.00895101	0.0279263
FBgn0026175	SkpC	3.60944	2.85224	1.01436	2.81186	0.00492553	0.0164087
FBgn0262543	lncRNA:CR43097	3.52271	2.84991	0.966161	2.94972	0.00318057	0.0110293
FBgn0032040	CG13386	5.00821	2.84851	1.13671	2.50592	0.0122133	0.0366683
FBgn0085475	CG34446	46.4807	2.84675	0.363906	7.82276	5.17e-15	9.46e-14
FBgn0033128	Tsp42Eg	63.2596	2.84635	0.394628	7.21273	5.48e-13	7.96e-12
FBgn0039022	Nepl13	21.7383	2.84475	0.468342	6.07409	1.25e-09	1.19e-08
FBgn0036235	CG6938	4.21643	2.83996	0.977217	2.90617	0.00365879	0.0125431
FBgn0039685	Obp99b	2147.47	2.83355	0.431861	6.56126	5.34e-11	6.02e-10
FBgn0030244	CG2157	14.7479	2.83187	0.585818	4.83405	1.34e-06	8.3e-06
FBgn0002789	Mp20	496.63	2.83122	0.343357	8.2457	1.64e-16	3.6e-15
FBgn0034407	DptB	6.30694	2.83001	0.861091	3.28654	0.00101425	0.00390597
FBgn0029720	CG3009	326.009	2.8161	0.263669	10.6804	1.26e-26	8.58e-25
FBgn0030394	Cpr11A	21.719	2.81237	0.69066	4.07201	4.66e-05	0.000228178
FBgn0029990	CG2233	708.369	2.80886	0.405099	6.93376	4.1e-12	5.36e-11
FBgn0266250	lncRNA:CR44945	3.49839	2.79656	1.07674	2.59725	0.00939748	0.0291146
FBgn0262004	CG42822	5.50567	2.78437	1.04855	2.65544	0.00792039	0.0250405
FBgn0040260	Ugt37D1	48.778	2.784	0.542557	5.13126	2.88e-07	1.98e-06
FBgn0002531	Lcp1	526.574	2.78017	1.08787	2.55561	0.0106	0.0323118
FBgn0040600	CG13631	241.898	2.77939	0.252441	11.01	3.42e-28	2.81e-26
FBgn0266492	SclB	7.37959	2.77929	0.705517	3.93937	8.17e-05	0.000383895
FBgn0052695	CG32695	15.8446	2.77772	0.526489	5.27594	1.32e-07	9.51e-07
FBgn0035186	CG13912	5.48985	2.7748	0.859336	3.229	0.00124223	0.00470123
FBgn0031808	Nepl5	37.3793	2.77014	0.367215	7.54367	4.57e-14	7.54e-13
FBgn0005666	bt	1256.17	2.76919	0.242282	11.4296	2.97e-30	3.13e-28
FBgn0266822	lncRNA:CR45284	6.50098	2.76903	0.845092	3.2766	0.00105066	0.00403418
FBgn0032129	jp	31.0989	2.76771	0.368438	7.512	5.82e-14	9.49e-13
FBgn0032008	CG14277	18.9267	2.76452	0.535573	5.1618	2.45e-07	1.7e-06
FBti0059720	Dm88{}1659	36.827	2.76379	0.33202	8.32416	8.49e-17	1.92e-15
FBgn0050457	CG30457	81.3672	2.76357	0.833626	3.31512	0.000916035	0.00355943
FBgn0014000	Hf	23.2385	2.7614	0.48614	5.68026	1.34e-08	1.11e-07
FBgn0039611	Nepl18	24.2673	2.75066	0.494516	5.56232	2.66e-08	2.11e-07
FBti0059725	Dm88{}1664	36.7844	2.75018	0.333314	8.25102	1.57e-16	3.45e-15
FBgn0053329	Sp212	21.4317	2.74559	0.566658	4.84523	1.26e-06	7.89e-06
FBgn0264750	CG44008	21.2245	2.74187	0.584313	4.69246	2.7e-06	1.6e-05
FBgn0034774	CG13526	3.30363	2.73861	0.910175	3.00889	0.00262208	0.00925207
FBgn0010424	TpnC73F	414.757	2.73809	0.324131	8.44749	2.98e-17	7.1e-16
FBgn0266414	lncRNA:CR45054	10.0666	2.73208	0.586366	4.65933	3.17e-06	1.86e-05
FBgn0036145	CG7607	697.351	2.72571	0.159391	17.1007	1.47e-65	1.45e-62
FBgn0015336	CG15865	34.9351	2.72474	0.956974	2.84725	0.00440986	0.0148493
FBti0061708	INE-1{}3647	3.25346	2.71864	1.09127	2.49127	0.0127288	0.0380105
FBgn0053548	SmydA-8	40.8311	2.71766	0.394671	6.88589	5.74e-12	7.36e-11
FBgn0040093	lectin-46Ca	113.682	2.71687	0.284746	9.54139	1.41e-21	5.62e-20
FBgn0039682	Obp99c	152.051	2.71478	0.248922	10.9062	1.08e-27	8.25e-26
FBgn0011722	Tig	3282.22	2.70603	0.221727	12.2043	2.95e-34	4.52e-32
FBgn0046113	GluRIIC	49.6663	2.70547	0.353659	7.64994	2.01e-14	3.46e-13
FBgn0040717	Nplp4	344.376	2.70487	0.408617	6.61958	3.6e-11	4.17e-10
FBgn0261832	CG42764	8.85936	2.7034	0.692257	3.9052	9.41e-05	0.000437649
FBgn0051354	Hsp70Bbb	225.641	2.69959	0.177861	15.1781	4.94e-52	3.33e-49
FBgn0262599	SmydA-3	29.8857	2.6995	0.444007	6.07985	1.2e-09	1.15e-08
FBgn0030773	CG9676	6.47289	2.6938	0.713057	3.77782	0.000158209	0.000704917
FBgn0264366	lncRNA:CR43818	3.20654	2.69124	0.948703	2.83676	0.00455739	0.0153032
FBgn0086450	su(r)	323.106	2.68993	0.20594	13.0617	5.45e-39	1.33e-36
FBgn0016920	nompC	106.001	2.68933	0.319503	8.41724	3.85e-17	9.08e-16
FBgn0040363	CG11384	2.50863	2.68228	1.12501	2.38423	0.017115	0.0494445
FBgn0015714	Cyp6a17	471.749	2.68098	0.202364	13.2483	4.61e-40	1.22e-37
FBgn0052072	Elo68Œ±	11.8936	2.67363	0.74966	3.56645	0.000361844	0.00150597
FBti0062693	H{}4632	5.05251	2.67005	0.758202	3.52155	0.00042903	0.00176168
FBgn0030929	CG15043	64.855	2.66898	0.533368	5.00401	5.62e-07	3.67e-06
FBgn0039820	CG15554	6.25957	2.65893	0.681576	3.90115	9.57e-05	0.000444654
FBgn0037565	CG9626	73.7263	2.65756	0.270327	9.83094	8.28e-23	3.82e-21
FBgn0037128	CG14572	211.114	2.64917	0.231966	11.4205	3.3e-30	3.44e-28
FBgn0083945	CG34109	9.80062	2.64839	0.761143	3.47949	0.000502364	0.00204142
FBgn0038799	MFS9	3171.2	2.64786	0.37132	7.13096	9.97e-13	1.41e-11
FBgn0259977	Tdc1	102.349	2.64684	0.25215	10.4971	8.91e-26	5.58e-24
FBgn0264489	CG43897	643.396	2.62757	0.190215	13.8137	2.11e-43	6.97e-41
FBgn0036937	Ir76b	3.12463	2.61968	0.909107	2.8816	0.00395666	0.0134739
FBgn0030016	Or7a	5.5154	2.61707	0.722026	3.62462	0.000289387	0.00122528
FBgn0032209	Hand	187.243	2.61677	0.242684	10.7826	4.16e-27	3.01e-25
FBgn0034335	GstE1	262.573	2.61281	0.157365	16.6034	6.58e-62	5.84e-59
FBgn0004240	DptA	10.2511	2.61006	0.922598	2.82903	0.00466893	0.0156218
FBti0063455	INE-1{}5394	7.12313	2.60155	0.84425	3.08149	0.00205967	0.00745193
FBgn0051279	CG31279	7.8954	2.60062	0.629405	4.13187	3.6e-05	0.000179171
FBgn0038404	CG8925	49.3134	2.59506	0.480462	5.40118	6.62e-08	4.98e-07
FBgn0051821	CG31821	23.701	2.59401	0.650572	3.98728	6.68e-05	0.000318409
FBgn0033926	Arc1	4748.98	2.58311	0.0903631	28.5859	1.01e-179	8.49e-176
FBgn0038207	CG14356	16.0423	2.58213	0.502909	5.13439	2.83e-07	1.95e-06
FBgn0024289	Sodh-1	26.2871	2.58157	0.471248	5.47815	4.3e-08	3.31e-07
FBgn0034911	GlyT	290.235	2.57956	0.269601	9.56807	1.09e-21	4.44e-20
FBgn0036422	CG3868	20.6774	2.57159	0.583116	4.41009	1.03e-05	5.59e-05
FBgn0040649	CG15461	2.3679	2.56977	1.03542	2.48185	0.0130701	0.0389263
FBgn0035090	CG2736	64.871	2.56738	0.365385	7.02653	2.12e-12	2.87e-11
FBgn0029161	slmo	10.6974	2.56443	0.540789	4.74202	2.12e-06	1.28e-05
FBgn0085196	CG34167	7.26386	2.56426	0.67625	3.79188	0.000149513	0.00066989
FBgn0033927	CR10102	927.517	2.56204	0.114325	22.4102	3.13e-111	1.32e-107
FBgn0262563	CG43103	11.3336	2.56107	0.486429	5.26505	1.4e-07	1e-06
FBgn0037975	CG3397	62.9772	2.55434	0.288054	8.86756	7.48e-19	2.15e-17
FBgn0004577	Pxd	24.3629	2.55296	0.721102	3.54036	0.000399575	0.0016524
FBgn0013279	Hsp70Bc	159.011	2.54569	0.191537	13.2909	2.61e-40	7.11e-38
FBgn0035975	PGRP-LA	221.991	2.54448	0.196132	12.9733	1.73e-38	4.06e-36
FBgn0259716	Nepl6	75.0562	2.54206	0.319349	7.96014	1.72e-15	3.33e-14
FBgn0032010	CG8086	896.79	2.53966	0.168751	15.0498	3.46e-51	1.95e-48
FBgn0063493	GstE7	14.5826	2.53822	0.495076	5.12694	2.94e-07	2.02e-06
FBgn0039108	CG10232	139.552	2.53131	0.249371	10.1508	3.29e-24	1.77e-22
FBgn0266758	Esyt2	930.262	2.52814	0.272703	9.27069	1.85e-20	6.46e-19
FBgn0036997	CG5955	538.155	2.528	0.294989	8.56981	1.04e-17	2.61e-16
FBgn0264894	CG44085	1069.01	2.52651	0.167072	15.1223	1.16e-51	7.49e-49
FBgn0000592	Est-6	4.56264	2.52381	0.816839	3.08973	0.00200337	0.00726541
FBgn0030040	CG15347	152.606	2.5205	0.486536	5.1805	2.21e-07	1.55e-06
FBgn0028424	JhI-26	46.1674	2.51989	0.307091	8.20567	2.29e-16	4.9e-15
FBgn0062412	Ctr1B	21.6138	2.51571	0.770287	3.26594	0.00109101	0.00417318
FBgn0033221	CG12825	47.6694	2.51307	0.408455	6.15262	7.62e-10	7.49e-09
FBgn0033865	CG6220	6.83	2.51105	0.751065	3.34332	0.000827824	0.00324811
FBgn0267781	lncRNA:CR46112	3.41283	2.5076	0.999269	2.50943	0.0120925	0.0363487
FBgn0038037	Cyp9f2	1120.11	2.49965	0.303683	8.23112	1.85e-16	4.03e-15
FBgn0267967	corolla	42.5356	2.49682	0.379707	6.57566	4.84e-11	5.49e-10
FBgn0030777	CG9672	10.8321	2.4953	0.697986	3.575	0.000350227	0.0014605
FBgn0085261	CG34232	561.462	2.4939	0.14511	17.1863	3.37e-66	3.55e-63
FBgn0037304	CG1113	16.642	2.47938	0.448852	5.52382	3.32e-08	2.59e-07
FBgn0032422	atilla	123.336	2.47784	0.304023	8.15019	3.63e-16	7.65e-15
FBgn0035847	mthl7	19.4594	2.47444	0.599137	4.13001	3.63e-05	0.000180401
FBgn0002533	Lcp2	70.4083	2.4707	1.00577	2.45654	0.0140283	0.0414652
FBgn0036116	CG7888	1103.66	2.46906	0.340767	7.2456	4.31e-13	6.35e-12
FBgn0029723	Proc-R	528.875	2.46792	0.366842	6.72747	1.73e-11	2.08e-10
FBgn0264699	CG43968	7.5384	2.4645	0.788822	3.12428	0.0017824	0.00652864
FBgn0037487	thw	108.796	2.46153	0.197137	12.4864	8.86e-36	1.56e-33
FBgn0063923	Kaz1-ORFB	127.281	2.457	0.251862	9.75533	1.75e-22	7.81e-21
FBgn0034588	CG9394	258.707	2.45346	0.291029	8.43028	3.45e-17	8.17e-16
FBgn0004554	Edg91	37.8593	2.45062	0.663529	3.69331	0.00022135	0.00095888
FBgn0259678	sqa	80.753	2.44672	0.264126	9.26343	1.98e-20	6.88e-19
FBgn0034721	CG11298	14.2528	2.43525	0.458444	5.31198	1.08e-07	7.89e-07
FBgn0015038	Cyp9b1	11.525	2.433	0.629239	3.86658	0.000110373	0.000506226
FBgn0032772	CG17350	7.22444	2.42948	0.737478	3.29431	0.000986653	0.00381449
FBgn0038452	CG14905	4.41517	2.42348	0.825601	2.93541	0.00333104	0.0115085
FBgn0264676	lncRNA:CR43961	3.27462	2.42171	0.900416	2.68955	0.00715492	0.0228903
FBgn0011296	l(2)efl	166.583	2.41614	0.572268	4.22204	2.42e-05	0.000123843
FBgn0034499	Cpr56F	5.97233	2.40887	0.739152	3.25897	0.00111817	0.004264
FBgn0038348	AOX2	9.22704	2.40802	0.692233	3.47862	0.000503994	0.00204755
FBgn0052185	edin	3.30907	2.40555	0.934046	2.5754	0.0100123	0.0307481
FBgn0000640	Fbp2	1369.85	2.40342	0.56636	4.24362	2.2e-05	0.000113296
FBgn0032075	Tsp29Fb	79.0522	2.40293	0.798718	3.00848	0.00262555	0.00925916
FBgn0033827	CG17047	7.60886	2.39839	0.911586	2.63101	0.00851321	0.0267336
FBgn0031080	CG12655	49.4698	2.39599	0.266761	8.98176	2.66e-19	8.11e-18
FBgn0038654	CG14298	16.0091	2.3923	0.479451	4.98967	6.05e-07	3.94e-06
FBgn0031908	CG5177	348.627	2.39158	0.409663	5.83791	5.29e-09	4.62e-08
FBgn0029795	CG15773	10.1907	2.38942	0.529504	4.51257	6.4e-06	3.58e-05
FBgn0038005	Cyp313a5	6.94925	2.37876	0.760117	3.12946	0.00175126	0.00642538
FBgn0052865	lncRNA:Œ±Œ≥-element:CR32865	47.1094	2.37233	0.288494	8.22317	1.98e-16	4.29e-15
FBgn0052368	lncRNA:CR32368	124.863	2.37086	0.200674	11.8145	3.29e-32	4.1e-30
FBgn0040092	lectin-46Cb	107.314	2.36811	0.244824	9.67271	3.94e-22	1.69e-20
FBgn0025595	AkhR	17.8259	2.36628	0.484717	4.88177	1.05e-06	6.63e-06
FBgn0039482	CG14258	11.723	2.36627	0.857531	2.7594	0.00579076	0.0189724
FBgn0033252	CG12769	81.2317	2.36215	0.258334	9.14377	6.03e-20	1.97e-18
FBgn0034005	ItgaPS4	88.4396	2.36124	0.411143	5.74311	9.3e-09	7.86e-08
FBgn0024995	CG2680	235.453	2.3564	0.285261	8.26048	1.45e-16	3.2e-15
FBti0059721	Dm88{}1660	236.466	2.35526	0.197644	11.9167	9.69e-33	1.35e-30
FBgn0035501	CG1299	498.308	2.35443	0.222188	10.5966	3.09e-26	2.04e-24
FBgn0002930	nec	103.286	2.34967	0.235683	9.96961	2.07e-23	1.01e-21
FBgn0030593	CG9512	66.4679	2.34384	0.39341	5.95775	2.56e-09	2.32e-08
FBgn0033679	CG8888	249.145	2.34309	0.529749	4.42302	9.73e-06	5.28e-05
FBgn0036410	CG8100	51.6331	2.33857	0.369666	6.32618	2.51e-10	2.62e-09
FBgn0267233	lncRNA:CR45673	4.23395	2.33744	0.940391	2.48561	0.012933	0.0385521
FBgn0267157	lncRNA:CR45597	9.34209	2.33161	0.590447	3.94888	7.85e-05	0.000370293
FBgn0029879	APC7	16.5966	2.32976	0.510582	4.56295	5.04e-06	2.87e-05
FBgn0031460	CG15399	3.14363	2.32312	0.957404	2.42648	0.0152463	0.0446705
FBgn0032652	CG6870	13.5422	2.3215	0.616323	3.76669	0.000165424	0.000734541
FBgn0267625	lncRNA:CR45963	7.86916	2.31492	0.654865	3.53495	0.000407855	0.0016821
FBgn0033580	CG13231	22.8167	2.31349	0.430663	5.37192	7.79e-08	5.78e-07
FBgn0004192	snRNA:U2:34ABb	9.16105	2.31284	0.611712	3.78093	0.000156243	0.000697632
FBgn0031558	CG16704	48.3853	2.30959	0.365063	6.32654	2.51e-10	2.61e-09
FBgn0036596	CG13045	35.9068	2.30926	0.509791	4.52982	5.9e-06	3.32e-05
FBgn0021767	org-1	12.7092	2.29831	0.455008	5.05114	4.39e-07	2.93e-06
FBgn0286732	snoRNA:Or-CD14	6.71383	2.29807	0.675039	3.40436	0.0006632	0.00263778
FBti0020330	Dm88{}1295	9.2403	2.28987	0.535328	4.2775	1.89e-05	9.83e-05
FBgn0016675	Lectin-galC1	29.1811	2.28915	0.628883	3.64003	0.000272611	0.00115891
FBgn0030439	CG12716	8.09081	2.28587	0.68803	3.32235	0.000892638	0.00347572
FBgn0020429	GluRIIB	18.3197	2.28582	0.405402	5.63839	1.72e-08	1.4e-07
FBgn0015008	Actn3	3.88717	2.28198	0.898922	2.53857	0.0111307	0.0337584
FBgn0050069	Sdb	2310.57	2.28066	0.228293	9.99002	1.69e-23	8.33e-22
FBgn0028422	GluRIID	49.5517	2.27667	0.340316	6.68987	2.23e-11	2.67e-10
FBgn0039048	CG17111	98.093	2.27374	0.310552	7.32162	2.45e-13	3.7e-12
FBgn0005633	fln	15.389	2.2712	0.616498	3.68403	0.000229575	0.000990439
FBgn0266693	lncRNA:CR45183	7.92993	2.26624	0.835448	2.7126	0.0066757	0.02157
FBgn0051778	CG31778	43.7241	2.26379	0.404091	5.60217	2.12e-08	1.71e-07
FBgn0052191	CG32191	23.0415	2.26114	0.748978	3.01897	0.00253638	0.00899336
FBgn0265272	CG30060	4.48698	2.25352	0.747665	3.01408	0.00257762	0.00911083
FBgn0003429	slo	1763.72	2.24845	0.248777	9.03801	1.6e-19	4.96e-18
FBgn0035922	Pex7	1413.29	2.24648	0.233178	9.63419	5.73e-22	2.41e-20
FBgn0037560	CR18228	23.4676	2.2416	0.523767	4.27976	1.87e-05	9.74e-05
FBgn0040571	CG17193	325.1	2.2367	0.244992	9.12966	6.87e-20	2.24e-18
FBgn0038350	AOX4	19.1933	2.2361	0.870214	2.56959	0.0101818	0.0312061
FBgn0039030	CG6660	22.6835	2.23572	0.690698	3.23691	0.00120833	0.00458221
FBgn0028534	CG7916	10.8992	2.23563	0.818555	2.73119	0.00631057	0.0204845
FBgn0033439	CG1773	16.5026	2.22671	0.878602	2.53438	0.0112648	0.0341344
FBgn0036876	CG9451	221.647	2.22664	0.316929	7.02566	2.13e-12	2.88e-11
FBgn0053542	upd3	24.5923	2.22362	0.379726	5.85586	4.75e-09	4.17e-08
FBgn0033130	Tsp42Ei	28.2912	2.22356	0.388228	5.72746	1.02e-08	8.56e-08
FBgn0041194	Prat2	23.1695	2.22308	0.564101	3.94092	8.12e-05	0.000381736
FBgn0035780	CG18417	10.7428	2.22244	0.482382	4.60723	4.08e-06	2.35e-05
FBti0020243	1360{}1132	5.44474	2.21691	0.707688	3.13261	0.00173262	0.00636287
FBgn0043854	slam	4.25347	2.20556	0.780477	2.82591	0.00471461	0.0157684
FBgn0035734	CG14823	14.6165	2.2036	0.480405	4.58697	4.5e-06	2.58e-05
FBgn0037163	laza	27.9168	2.19807	0.396542	5.54308	2.97e-08	2.33e-07
FBgn0036262	CG6910	115.473	2.19743	0.782074	2.80974	0.00495813	0.016501
FBgn0037819	Phyhd1	73.1598	2.19159	0.342138	6.40557	1.5e-10	1.61e-09
FBgn0004190	snRNA:U6:96Ac	8.73182	2.19158	0.603338	3.63243	0.000280761	0.00119085
FBgn0267672	lncRNA:CR46008	12.876	2.19088	0.540725	4.05174	5.08e-05	0.000247157
FBgn0003965	v	13.2912	2.1891	0.5485	3.99107	6.58e-05	0.000313715
FBti0059751	Dm88{}1690	11.0955	2.1852	0.498238	4.38586	1.16e-05	6.21e-05
FBgn0036560	CG5895	680.904	2.185	0.221988	9.84286	7.36e-23	3.41e-21
FBgn0039321	CG10550	156.784	2.18353	0.233781	9.34007	9.63e-21	3.46e-19
FBgn0039821	CG15556	48.5534	2.18238	0.423777	5.14984	2.61e-07	1.8e-06
FBgn0031689	Cyp28d1	732.108	2.18085	0.149955	14.5433	6.44e-48	2.78e-45
FBgn0038194	Cyp6d5	39.0621	2.17972	0.401217	5.43275	5.55e-08	4.22e-07
FBgn0036806	Cyp12c1	93.4143	2.16853	0.276395	7.84575	4.3e-15	7.92e-14
FBgn0267475	lncRNA:CR45825	3.86309	2.16751	0.875084	2.47692	0.0132523	0.0393924
FBgn0041579	AttC	13.6024	2.16049	0.892027	2.422	0.0154355	0.0451574
FBgn0037801	CG3999	46.0325	2.15612	0.515739	4.18065	2.91e-05	0.000147174
FBgn0031449	CG31689	129.29	2.14824	0.228221	9.41299	4.82e-21	1.82e-19
FBgn0260006	drd	70.1343	2.14719	0.304531	7.05083	1.78e-12	2.43e-11
FBgn0031562	CG3604	23.5871	2.14699	0.449344	4.77807	1.77e-06	1.08e-05
FBgn0032218	CG5381	105.753	2.1447	0.255014	8.41014	4.1e-17	9.59e-16
FBgn0037162	CG11449	7.44168	2.14462	0.670671	3.19772	0.00138518	0.00518634
FBgn0033397	Cyp4p3	7.67775	2.14338	0.767665	2.79207	0.0052372	0.0173457
FBgn0029733	CG6927	6.00335	2.14271	0.704953	3.03951	0.00236964	0.00845012
FBgn0039467	CG14253	62.6949	2.14248	0.259472	8.2571	1.49e-16	3.29e-15
FBgn0013949	Elal	199.027	2.14035	0.208452	10.2678	9.84e-25	5.55e-23
FBgn0041150	hoe1	1869.48	2.13697	0.232721	9.18255	4.21e-20	1.4e-18
FBgn0039319	CG13659	20.1492	2.13574	0.424109	5.03583	4.76e-07	3.16e-06
FBgn0032639	CG18563	34.3114	2.13385	0.41518	5.13959	2.75e-07	1.89e-06
FBgn0003254	rib	27.741	2.13151	0.502784	4.23942	2.24e-05	0.000115192
FBgn0039024	Nepl15	383.185	2.13084	0.165829	12.8496	8.64e-38	1.82e-35
FBgn0033787	CG13321	50.9504	2.12866	0.869779	2.44736	0.0143908	0.0424126
FBgn0266836	lncRNA:CR45298	4.14421	2.12764	0.877385	2.42498	0.0153092	0.0448269
FBgn0033760	CG8785	7.5273	2.12729	0.768628	2.76765	0.00564621	0.0185529
FBgn0015033	Cyp4d8	6.80432	2.12653	0.702251	3.02817	0.00246042	0.00874424
FBgn0085194	CG34165	7.40556	2.11753	0.819041	2.58537	0.00972733	0.0300014
FBgn0266115	asRNA:CR44841	5.46491	2.11493	0.664192	3.18421	0.00145151	0.00541409
FBgn0034887	St1	7.82023	2.1115	0.851085	2.48095	0.0131033	0.0390045
FBgn0014859	Hr38	89.87	2.11098	0.443232	4.7627	1.91e-06	1.16e-05
FBgn0036717	CG13731	29.4747	2.11074	0.650165	3.24647	0.00116847	0.00444202
FBgn0032782	Rab9	220.427	2.10499	0.219333	9.59725	8.21e-22	3.4e-20
FBgn0032452	CG15484	16.082	2.10466	0.44743	4.70388	2.55e-06	1.52e-05
FBgn0037447	Neurochondrin	258.831	2.1033	0.246867	8.51999	1.6e-17	3.94e-16
FBgn0283479	Alp1	25.5764	2.09993	0.711961	2.94951	0.00318278	0.0110347
FBgn0266690	lncRNA:CR45180	11.3122	2.09648	0.579535	3.61751	0.000297448	0.00125594
FBgn0032706	Irk3	399.102	2.09274	0.246962	8.47392	2.37e-17	5.73e-16
FBgn0038079	NijC	51.9929	2.08977	0.374347	5.58245	2.37e-08	1.9e-07
FBgn0030309	CG1572	1272.25	2.08637	0.155079	13.4536	2.93e-41	8.53e-39
FBgn0264087	Slob	869.642	2.0857	0.200325	10.4116	2.2e-25	1.32e-23
FBgn0030775	CG9673	8.14016	2.0837	0.624761	3.3352	0.000852388	0.0033344
FBgn0035708	axed	401.555	2.07819	0.21586	9.6275	6.12e-22	2.57e-20
FBgn0261990	CG42808	7.89655	2.0678	0.68057	3.03833	0.0023789	0.00847954
FBgn0017561	Ork1	74.7844	2.06441	0.334003	6.1808	6.38e-10	6.33e-09
FBgn0020416	Idgf1	55.9694	2.06229	0.244764	8.4256	3.59e-17	8.47e-16
FBgn0000064	Ald1	18911.6	2.06152	0.266422	7.7378	1.01e-14	1.8e-13
FBgn0028397	Tob	411.261	2.05818	0.227058	9.06458	1.25e-19	3.91e-18
FBgn0037750	Whamy	28.6856	2.05542	0.449057	4.57718	4.71e-06	2.69e-05
FBgn0250862	CG42237	7.46682	2.05302	0.690374	2.97379	0.00294148	0.0102763
FBgn0039023	Nepl14	31.4703	2.04867	0.2787	7.3508	1.97e-13	3.01e-12
FBgn0052694	CG32694	31.7803	2.04488	0.450169	4.54247	5.56e-06	3.14e-05
FBgn0011603	ine	449.646	2.03202	0.198537	10.2349	1.38e-24	7.69e-23
FBgn0031805	Nepl4	14.063	2.03082	0.558246	3.63786	0.000274917	0.00116841
FBgn0033133	Tsp42Ek	102.44	2.0301	0.207001	9.8072	1.05e-22	4.79e-21
FBgn0263520	mir-4945	14.3571	2.02958	0.456113	4.44973	8.6e-06	4.72e-05
FBgn0264835	lncRNA:CR44043	10.026	2.02942	0.581368	3.49076	0.000481652	0.00196388
FBgn0263586	lncRNA:CR43611	5.55478	2.021	0.775341	2.60659	0.0091449	0.028447
FBti0063239	G5{}5178	4.82255	2.01904	0.745929	2.70675	0.00679458	0.0219144
FBgn0031630	CG15629	59.5566	2.01075	0.295239	6.81061	9.72e-12	1.21e-10
FBgn0037662	CG11997	6.1424	2.00847	0.722865	2.77849	0.00546119	0.0180187
FBgn0265180	CG44245	776.925	2.00663	0.161243	12.4448	1.49e-35	2.57e-33
FBgn0039481	Cpr97Eb	6.48939	2.00549	0.702271	2.85572	0.00429398	0.0144996
FBgn0038299	Spn88Eb	31.5965	2.00545	0.531985	3.76976	0.000163407	0.00072635
FBgn0266886	lncRNA:CR45347	11.432	2.00114	0.457305	4.37594	1.21e-05	6.49e-05
FBgn0267627	lncRNA:CR45965	5.52585	1.9999	0.749138	2.66961	0.007594	0.0241666
FBgn0025686	Amnionless	90.8293	1.99762	0.408074	4.89523	9.82e-07	6.21e-06
FBgn0263413	lncRNA:CR43459	46.0786	1.99543	0.358421	5.56727	2.59e-08	2.05e-07
FBgn0034140	Lst	149.823	1.99464	0.156671	12.7314	3.96e-37	7.85e-35
FBgn0020639	Lcp65Af	11.4327	1.9942	0.719385	2.77209	0.0055698	0.0183304
FBgn0032433	Oatp33Ea	140.04	1.99362	0.27064	7.36633	1.75e-13	2.7e-12
FBgn0039656	CG11951	7.58855	1.99044	0.758585	2.62388	0.00869346	0.0272236
FBgn0004620	GluRIIA	49.7649	1.98992	0.303145	6.56426	5.23e-11	5.91e-10
FBgn0034381	List	74.5952	1.98323	0.331907	5.97524	2.3e-09	2.1e-08
FBgn0286872	CG46394	9.19025	1.98274	0.627781	3.15834	0.00158673	0.00586285
FBti0063605	INE-1{}5544	6.38501	1.97864	0.610589	3.24054	0.00119304	0.00453033
FBgn0023495	Lip3	18.6058	1.97456	0.731941	2.69771	0.00698185	0.0224046
FBgn0033320	CG8586	18.2828	1.97065	0.487136	4.04538	5.22e-05	0.000253163
FBgn0020258	ppk	10.7683	1.96941	0.615124	3.20165	0.00136645	0.00512077
FBgn0035154	hiro	11.3716	1.96761	0.497064	3.95846	7.54e-05	0.00035695
FBgn0036128	Elo68Œ≤	9.11144	1.96684	0.71045	2.76843	0.00563263	0.0185162
FBgn0034638	CG10433	673.938	1.96664	0.155175	12.6737	8.27e-37	1.53e-34
FBgn0004516	Gad1	4380.26	1.96649	0.220559	8.91596	4.84e-19	1.42e-17
FBgn0032899	CG9338	1598.55	1.96556	0.183275	10.7246	7.8e-27	5.44e-25
FBgn0004878	cas	5176.74	1.96433	0.201568	9.74523	1.93e-22	8.53e-21
FBgn0028963	Or49b	5.18345	1.96139	0.813848	2.41002	0.0159515	0.0464654
FBgn0287617	asRNA:CR46486	23.2242	1.95865	0.350994	5.58031	2.4e-08	1.92e-07
FBgn0039915	Gat	3337.94	1.9586	0.250764	7.81053	5.69e-15	1.04e-13
FBgn0259736	CG42390	1755.9	1.95768	0.11987	16.3317	5.88e-60	4.72e-57
FBgn0050285	CG30285	231.59	1.95553	0.223732	8.7405	2.32e-18	6.31e-17
FBgn0014031	Agxt	53.9702	1.95362	0.614371	3.17986	0.00147344	0.00548333
FBgn0030774	sphe	5.52543	1.94538	0.707647	2.74908	0.0059763	0.0195159
FBgn0033283	CG11635	16.5087	1.94487	0.484444	4.01466	5.95e-05	0.000285717
FBgn0266047	CG44812	5.03262	1.93939	0.63218	3.06778	0.00215656	0.00776087
FBgn0033368	CG13743	969.68	1.93735	0.166542	11.6328	2.81e-31	3.18e-29
FBgn0038072	CG6225	20.6514	1.93568	0.525048	3.68667	0.00022721	0.00098124
FBgn0036157	CG7560	11.3481	1.93357	0.52896	3.65542	0.000256759	0.00109632
FBgn0264987	lncRNA:CR44138	9.5189	1.92813	0.723947	2.66335	0.00773662	0.0245325
FBgn0261503	lncRNA:CR42651	16.4328	1.92613	0.436629	4.41136	1.03e-05	5.56e-05
FBgn0029828	CG6067	5.36568	1.92527	0.740971	2.59831	0.00936837	0.0290404
FBgn0038761	CG17190	87.5741	1.91968	0.327515	5.86136	4.59e-09	4.04e-08
FBgn0037601	Cyp313b1	45.9988	1.91774	0.273477	7.01243	2.34e-12	3.15e-11
FBgn0023479	teq	881.763	1.91189	0.086668	22.06	7.66e-108	2.15e-104
FBgn0037895	bumpel	784.391	1.9096	0.293404	6.50843	7.59e-11	8.44e-10
FBgn0051414	Gba1b	121.09	1.90907	0.21558	8.8555	8.33e-19	2.38e-17
FBgn0010414	SerT	302.481	1.90734	0.183182	10.4123	2.18e-25	1.32e-23
FBgn0262593	Shab	2626.28	1.90593	0.161449	11.8051	3.67e-32	4.55e-30
FBgn0012036	Aldh	2890.1	1.90544	0.281832	6.76089	1.37e-11	1.67e-10
FBgn0025620	CG13360	77.1184	1.90165	0.331751	5.73216	9.92e-09	8.35e-08
FBgn0040252	Ugt303A1	18.9475	1.89811	0.529818	3.58258	0.000340222	0.00142301
FBgn0039239	CG13641	19.5271	1.89544	0.339726	5.57932	2.41e-08	1.92e-07
FBgn0265760	lncRNA:CR44567	6.92942	1.89501	0.610299	3.10505	0.00190249	0.00692485
FBgn0000715	FMRFa	990.953	1.89379	0.155857	12.1508	5.68e-34	8.55e-32
FBgn0265380	asRNA:CR44321	7.46318	1.89177	0.694531	2.72381	0.00645333	0.0209156
FBgn0265699	lncRNA:CR44506	88.3981	1.89171	0.198229	9.54306	1.39e-21	5.54e-20
FBgn0027608	CG2082	786.156	1.88967	0.1428	13.233	5.66e-40	1.47e-37
FBgn0262685	CG43155	26.3292	1.88811	0.375058	5.03418	4.8e-07	3.19e-06
FBgn0038977	CG5376	10.167	1.88715	0.731801	2.57877	0.00991533	0.0305115
FBgn0040827	CG13315	24.4669	1.88664	0.523913	3.60105	0.000316936	0.00133255
FBgn0264330	CG43789	11.2766	1.88458	0.454568	4.14587	3.39e-05	0.000169713
FBgn0011723	byn	6.1271	1.88135	0.69417	2.71021	0.00672397	0.0217093
FBgn0053098	CG33098	21.7114	1.87979	0.410244	4.58212	4.6e-06	2.64e-05
FBgn0038115	CG7966	189.917	1.87977	0.190616	9.86152	6.11e-23	2.87e-21
FBgn0041711	yellow-e	39.2631	1.87428	0.718773	2.6076	0.00911789	0.028384
FBgn0266700	asRNA:CR45190	5.55735	1.87001	0.702391	2.66234	0.00775984	0.0245969
FBgn0052496	CR32496	26.2268	1.86919	0.354861	5.2674	1.38e-07	9.92e-07
FBgn0262035	CG42846	36.7421	1.86839	0.447039	4.17948	2.92e-05	0.000147798
FBgn0033629	Tsp47F	9.69529	1.86622	0.655674	2.84626	0.00442355	0.0148894
FBgn0028550	Atf3	933.641	1.86387	0.163252	11.4171	3.43e-30	3.55e-28
FBgn0001145	Gs2	12899.1	1.86203	0.35886	5.18872	2.12e-07	1.49e-06
FBgn0052706	CG32706	215.636	1.85844	0.197488	9.41037	4.94e-21	1.86e-19
FBgn0043578	PGRP-SB1	18.4846	1.85444	0.466236	3.97747	6.97e-05	0.000330992
FBgn0053294	CR33294	7.14924	1.85417	0.595889	3.11161	0.0018607	0.00678595
FBgn0035231	Pcyt2	498.129	1.85136	0.312387	5.92648	3.1e-09	2.78e-08
FBgn0033504	CAP	2033.49	1.85029	0.134768	13.7295	6.76e-43	2.15e-40
FBgn0267567	asRNA:CR45907	39.3427	1.84972	0.325897	5.67578	1.38e-08	1.14e-07
FBgn0025643	CG3588	108.602	1.84939	0.698047	2.64938	0.00806404	0.0254282
FBgn0034493	CG8908	52.3915	1.84871	0.276609	6.68348	2.33e-11	2.78e-10
FBgn0033446	CG1648	2769.47	1.84603	0.149632	12.3372	5.71e-35	9.54e-33
FBgn0038017	CG4115	152.16	1.84509	0.280363	6.5811	4.67e-11	5.31e-10
FBgn0036835	CG14075	1106.66	1.84324	0.180166	10.2308	1.44e-24	7.98e-23
FBgn0285944	para	2892.08	1.84299	0.163872	11.2466	2.41e-29	2.23e-27
FBgn0010223	GŒ±f	49.7394	1.84	0.428101	4.29805	1.72e-05	9.02e-05
FBgn0052255	Gr64f	18.4108	1.8377	0.389439	4.71883	2.37e-06	1.42e-05
FBgn0038243	CG8066	222.29	1.83465	0.147801	12.4129	2.22e-35	3.79e-33
FBgn0037513	pyd3	242.599	1.83338	0.264177	6.93998	3.92e-12	5.15e-11
FBgn0011206	bol	985.764	1.83057	0.187722	9.75152	1.82e-22	8.08e-21
FBgn0263353	CG11000	1485.38	1.82998	0.189064	9.67916	3.7e-22	1.59e-20
FBgn0032076	Argl	92.1528	1.82762	0.216085	8.45789	2.72e-17	6.54e-16
FBgn0036479	CG13458	92.7736	1.82512	0.213288	8.55708	1.16e-17	2.9e-16
FBgn0052846	CG32846	20.6179	1.82023	0.415069	4.38535	1.16e-05	6.22e-05
FBgn0052483	CG32483	11.201	1.82019	0.743685	2.44753	0.0143839	0.0424047
FBgn0052687	CG32687	229.171	1.81936	0.168038	10.827	2.56e-27	1.9e-25
FBgn0031800	CG9497	9.27747	1.81815	0.62883	2.89133	0.0038362	0.0131061
FBgn0026061	Mipp1	43.4723	1.81764	0.294689	6.16801	6.92e-10	6.83e-09
FBgn0015872	Drip	126.524	1.81595	0.262249	6.92451	4.37e-12	5.7e-11
FBgn0261836	Msp300	12618	1.81498	0.211469	8.5827	9.27e-18	2.35e-16
FBgn0011286	RyR	1646.5	1.81142	0.148395	12.2067	2.86e-34	4.43e-32
FBgn0004552	Akh	1056.96	1.81122	0.142724	12.6904	6.68e-37	1.27e-34
FBgn0039486	CAH9	21.7898	1.81108	0.469125	3.86055	0.000113132	0.000518177
FBgn0016013	Faa	23.6221	1.80762	0.352537	5.12745	2.94e-07	2.01e-06
FBgn0085289	CG34260	17.8296	1.8072	0.444038	4.06992	4.7e-05	0.000230099
FBgn0261085	Syt12	305.784	1.80499	0.211963	8.51562	1.66e-17	4.08e-16
FBgn0266417	ringer	605.231	1.80487	0.182574	9.88566	4.8e-23	2.28e-21
FBgn0031178	CG10918	25.454	1.80305	0.390881	4.61279	3.97e-06	2.29e-05
FBgn0262620	lncRNA:CR43144	98.9324	1.803	0.221667	8.13381	4.16e-16	8.7e-15
FBgn0061356	Hao	47.6483	1.80045	0.336444	5.35142	8.73e-08	6.45e-07
FBgn0034733	CG4752	132.418	1.8003	0.232796	7.73336	1.05e-14	1.86e-13
FBgn0033135	Tsp42En	36.319	1.79843	0.342994	5.24333	1.58e-07	1.12e-06
FBgn0051004	mesh	65.7046	1.79577	0.498092	3.60529	0.00031181	0.00131231
FBgn0039609	Nepl17	117.866	1.78916	0.174295	10.2651	1.01e-24	5.68e-23
FBgn0030949	Cyp308a1	10.0713	1.78916	0.597896	2.99242	0.00276774	0.00970956
FBgn0287613	lncRNA:CR46482	5.67908	1.78903	0.64841	2.7591	0.00579612	0.0189863
FBgn0036178	CG14137	9.34422	1.78831	0.64961	2.7529	0.00590705	0.0193084
FBgn0038436	Gyc89Db	14.4281	1.785	0.471786	3.78349	0.000154644	0.000691226
FBgn0034406	Jheh3	227.1	1.78418	0.218574	8.16281	3.27e-16	6.93e-15
FBgn0040385	CG12496	126.227	1.78188	0.272604	6.53649	6.3e-11	7.05e-10
FBgn0010397	LamC	806.231	1.77981	0.187953	9.46944	2.81e-21	1.09e-19
FBgn0034387	Cyp12b2	123.323	1.77921	0.271347	6.55695	5.49e-11	6.18e-10
FBgn0043841	vir-1	3011.45	1.77911	0.079762	22.3052	3.29e-110	1.11e-106
FBgn0267796	Tmc	102.941	1.77457	0.185794	9.5513	1.28e-21	5.17e-20
FBgn0051614	His-Œ®:CR31614	9.53621	1.77447	0.516403	3.43621	0.000589913	0.00236752
FBgn0033731	Cpr49Ah	18.464	1.77441	0.409201	4.33628	1.45e-05	7.68e-05
FBgn0000046	Act87E	636.193	1.77418	0.161775	10.9669	5.51e-28	4.45e-26
FBgn0261434	hkb	173.479	1.77182	0.206446	8.58249	9.28e-18	2.35e-16
FBgn0037275	CG14655	42.2213	1.77062	0.272488	6.49798	8.14e-11	8.99e-10
FBti0019536	1360{}17	4.57196	1.76791	0.719348	2.45765	0.0139849	0.0413514
FBgn0030160	CG9691	1247.26	1.76639	0.162049	10.9003	1.15e-27	8.72e-26
FBgn0087011	CG41520	62.4047	1.7622	0.298213	5.9092	3.44e-09	3.07e-08
FBgn0033154	CG1850	36.9019	1.76162	0.421372	4.18067	2.91e-05	0.000147174
FBgn0040832	CG8012	132.351	1.75964	0.183631	9.5825	9.47e-22	3.89e-20
FBgn0032428	Fam92	87.057	1.75945	0.244132	7.20694	5.72e-13	8.29e-12
FBgn0267076	asRNA:CR45520	8.82997	1.7587	0.65909	2.66838	0.00762185	0.024237
FBgn0267987	lncRNA:CR46254	4.96416	1.75835	0.732488	2.40052	0.016372	0.0475507
FBgn0039109	CG10365	273.118	1.75474	0.169881	10.3292	5.2e-25	3.03e-23
FBgn0050446	Tdc2	213.102	1.74974	0.232635	7.5214	5.42e-14	8.85e-13
FBgn0085447	sif	761.704	1.74866	0.156932	11.1428	7.77e-29	6.65e-27
FBgn0036862	Gbs-76A	2356.37	1.74781	0.213729	8.17767	2.89e-16	6.14e-15
FBgn0031258	CG4297	256.678	1.74611	0.153633	11.3654	6.22e-30	6.27e-28
FBgn0264979	CG4267	69.7364	1.74455	0.338522	5.15344	2.56e-07	1.77e-06
FBgn0028939	NimC2	97.9812	1.7414	0.467879	3.7219	0.000197728	0.000864995
FBgn0039297	CG11852	157.921	1.7412	0.344625	5.05245	4.36e-07	2.92e-06
FBgn0004852	Ac76E	657.458	1.73819	0.168256	10.3306	5.12e-25	3e-23
FBgn0039094	CG10184	246.923	1.73805	0.299079	5.81136	6.2e-09	5.37e-08
FBgn0040805	CG12355	190.045	1.73759	0.155752	11.1561	6.68e-29	5.8e-27
FBgn0022359	Sodh-2	124.797	1.73378	0.221389	7.83138	4.83e-15	8.84e-14
FBgn0263257	Cngl	3372.43	1.73113	0.148443	11.6619	2e-31	2.34e-29
FBgn0037294	CG12590	12.9345	1.72981	0.41773	4.14098	3.46e-05	0.000172758
FBgn0032900	CG14401	123.611	1.72507	0.211458	8.15799	3.41e-16	7.19e-15
FBgn0051718	Ir31a	12.7996	1.72412	0.458144	3.76327	0.000167705	0.000744474
FBgn0038214	CG9616	5.55101	1.72001	0.645436	2.66489	0.00770142	0.0244489
FBgn0051146	Nlg1	61.5899	1.7177	0.304618	5.63888	1.71e-08	1.4e-07
FBgn0040794	CG13056	16.3436	1.7152	0.432334	3.96729	7.27e-05	0.000344466
FBgn0003886	Œ±Tub85E	240.322	1.71508	0.325449	5.26988	1.37e-07	9.81e-07
FBgn0032023	CG14274	208.436	1.71166	0.170655	10.0299	1.13e-23	5.67e-22
FBgn0034618	CG9485	831.916	1.71114	0.192071	8.90892	5.15e-19	1.51e-17
FBgn0050460	CG30460	1969.12	1.70929	0.121337	14.0871	4.56e-45	1.75e-42
FBgn0026593	CG5707	30.9133	1.70843	0.343268	4.97696	6.46e-07	4.19e-06
FBgn0033917	SmydA-1	75.3306	1.708	0.250476	6.81902	9.17e-12	1.14e-10
FBgn0250827	whip	10.7778	1.70794	0.643372	2.65468	0.00793846	0.0250923
FBgn0038465	Irc	369.069	1.70524	0.190877	8.93372	4.12e-19	1.22e-17
FBgn0037181	CG11370	1441.8	1.70175	0.474237	3.5884	0.000332713	0.00139367
FBgn0015576	Œ±-Est8	59.9462	1.70098	0.230502	7.37943	1.59e-13	2.46e-12
FBgn0031869	CG18304	56.8083	1.69892	0.442514	3.83924	0.000123415	0.000561312
FBgn0038510	CG14331	42.4333	1.69774	0.296632	5.72339	1.04e-08	8.76e-08
FBgn0266229	lncRNA:CR44924	9.33993	1.69703	0.644032	2.635	0.00841368	0.0264693
FBgn0051374	sals	518.925	1.69383	0.159648	10.6098	2.68e-26	1.77e-24
FBgn0028482	bdl	1327.1	1.69122	0.0962235	17.576	3.76e-69	4.53e-66
FBgn0264839	asRNA:CR44047	8.18506	1.68938	0.579747	2.914	0.00356825	0.0122602
FBgn0004034	y	20.0576	1.68929	0.395806	4.26798	1.97e-05	0.000102235
FBgn0267578	lncRNA:CR45918	7.91975	1.6858	0.620772	2.71565	0.00661468	0.021418
FBgn0287234	slf	192.51	1.68417	0.43997	3.82792	0.000129232	0.00058587
FBgn0031296	CG4415	15.1436	1.68354	0.473668	3.55426	0.00037904	0.00157172
FBgn0027610	Dic1	725.957	1.67874	0.167564	10.0185	1.26e-23	6.32e-22
FBti0059724	Dm88{}1663	10.863	1.67819	0.651403	2.57627	0.00998715	0.0306877
FBgn0051706	CG31706	1008.55	1.67758	0.172616	9.71854	2.51e-22	1.1e-20
FBgn0266819	asRNA:CR45281	14.7112	1.67724	0.680136	2.46604	0.0136615	0.0404875
FBgn0004507	GlyP	9160.77	1.67451	0.263774	6.34829	2.18e-10	2.3e-09
FBti0062201	INE-1{}4140	8.49757	1.67098	0.514571	3.24733	0.00116491	0.00442951
FBgn0040682	CG14664	12.454	1.66564	0.565276	2.94661	0.00321283	0.0111343
FBgn0034583	CG10527	844.359	1.66129	0.151787	10.9449	7.03e-28	5.56e-26
FBgn0030373	moon	7.95277	1.66105	0.66537	2.49643	0.0125451	0.0375551
FBgn0039346	CG5079	35.7835	1.65851	0.326835	5.07447	3.89e-07	2.62e-06
FBgn0086519	Cpr47Eg	9.21085	1.65687	0.687135	2.41127	0.0158971	0.0463231
FBgn0030258	CG1552	1274.92	1.65554	0.131833	12.5579	3.6e-36	6.39e-34
FBgn0033875	CG6357	1368.84	1.65355	0.0945644	17.486	1.83e-68	2.06e-65
FBgn0052170	CG32170	56.6806	1.65281	0.339085	4.87434	1.09e-06	6.87e-06
FBgn0035431	CG14968	65.8209	1.65199	0.233414	7.07749	1.47e-12	2.03e-11
FBgn0035041	CG13594	580.573	1.65167	0.183086	9.02127	1.86e-19	5.76e-18
FBgn0036369	CG10089	431.81	1.65036	0.183464	8.99554	2.35e-19	7.18e-18
FBgn0264857	lncRNA:iab8	79.7955	1.64434	0.263861	6.23186	4.61e-10	4.66e-09
FBgn0025613	CG3081	6.93447	1.6442	0.65621	2.5056	0.0122245	0.0366932
FBgn0039332	alrm	3283.1	1.64308	0.12885	12.7519	3.04e-37	6.11e-35
FBgn0033113	Spn42Dc	47.8249	1.64127	0.298125	5.50531	3.69e-08	2.85e-07
FBgn0035192	galene	13.505	1.63886	0.598201	2.73964	0.00615064	0.020027
FBgn0046776	CR14033	21.811	1.63876	0.328838	4.9835	6.24e-07	4.06e-06
FBgn0038063	OctŒ≤2R	225.641	1.63593	0.175799	9.3057	1.33e-20	4.7e-19
FBgn0036552	CG17028	11.5837	1.63393	0.423287	3.86009	0.000113344	0.000519008
FBgn0003076	Pgm1	1778.02	1.63333	0.224416	7.27813	3.38e-13	5.05e-12
FBgn0033919	CG8547	1263.94	1.6315	0.162863	10.0176	1.28e-23	6.36e-22
FBgn0032670	CG5783	33.9076	1.62921	0.320642	5.08107	3.75e-07	2.53e-06
FBgn0026415	Idgf4	11772.1	1.62909	0.137642	11.8357	2.55e-32	3.31e-30
FBgn0287602	asRNA:CR46471	43.4334	1.62647	0.305681	5.32083	1.03e-07	7.55e-07
FBgn0044046	Ilp7	36.7365	1.62563	0.395907	4.10608	4.02e-05	0.000198912
FBgn0053494	CG33494	171.43	1.62373	0.191616	8.47387	2.37e-17	5.73e-16
FBgn0033851	CG13332	6.83035	1.62198	0.64876	2.50012	0.0124153	0.0372061
FBgn0034538	CG16799	38.6499	1.62163	0.321917	5.03741	4.72e-07	3.14e-06
FBgn0033742	Nepl10	18.5494	1.61986	0.399255	4.05721	4.97e-05	0.000242278
FBgn0063491	GstE9	16.5814	1.61947	0.392001	4.13129	3.61e-05	0.000179462
FBgn0037845	CG14694	24.4391	1.61894	0.378129	4.28146	1.86e-05	9.67e-05
FBgn0037416	Osi9	23.7325	1.61523	0.411653	3.92377	8.72e-05	0.000407584
FBgn0035187	Trh	389.917	1.61409	0.207905	7.76359	8.26e-15	1.49e-13
FBgn0263780	CG17684	506.931	1.61307	0.0863552	18.6794	7.28e-78	1.23e-74
FBgn0036391	CG17364	599.111	1.61164	0.1398	11.5282	9.51e-31	1.03e-28
FBgn0033403	CG13739	243.382	1.6107	0.153102	10.5204	6.96e-26	4.39e-24
FBgn0038098	CG7381	127.725	1.60764	0.19243	8.35442	6.58e-17	1.51e-15
FBgn0037698	CG16779	1327.5	1.60445	0.137801	11.6432	2.49e-31	2.87e-29
FBgn0263660	lncRNA:CR43651	5.58662	1.60395	0.596123	2.69064	0.00713155	0.0228199
FBgn0032025	CG7778	31.0974	1.60261	0.298105	5.376	7.62e-08	5.67e-07
FBgn0033134	Tsp42El	424.205	1.59817	0.141767	11.2732	1.78e-29	1.7e-27
FBgn0038144	CG8870	26.5652	1.59684	0.334346	4.77601	1.79e-06	1.09e-05
FBgn0052485	CG32485	277.71	1.59533	0.199329	8.0035	1.21e-15	2.39e-14
FBgn0050195	CG30195	66.1482	1.5941	0.271206	5.87781	4.16e-09	3.68e-08
FBgn0010051	Itpr	3833.64	1.592	0.575528	2.76615	0.00567218	0.0186201
FBgn0259741	CG42395	5.95251	1.58953	0.60814	2.61375	0.00895538	0.0279348
FBgn0051102	CG31102	16.1408	1.58927	0.533088	2.98126	0.00287066	0.0100413
FBgn0032178	Spn31A	35.2339	1.58589	0.407816	3.88874	0.000100766	0.000466481
FBgn0032252	loh	214.614	1.58563	0.171554	9.24276	2.4e-20	8.3e-19
FBgn0032495	CG16820	64.3052	1.58413	0.210695	7.51861	5.54e-14	9.04e-13
FBgn0034553	CG9993	127.983	1.58401	0.219313	7.2226	5.1e-13	7.46e-12
FBgn0040532	CG8369	1649.14	1.58044	0.14178	11.1472	7.39e-29	6.36e-27
FBgn0030841	CG8568	15.3055	1.57936	0.382809	4.1257	3.7e-05	0.000183657
FBgn0035785	ppk26	13.7234	1.57735	0.537259	2.93592	0.00332555	0.0114941
FBgn0051955	CG31955	90.9946	1.57727	0.15297	10.3109	6.29e-25	3.59e-23
FBgn0038029	GstD11	15.9619	1.57301	0.382178	4.11592	3.86e-05	0.000190948
FBgn0030272	CG15201	343.417	1.56878	0.222627	7.04668	1.83e-12	2.5e-11
FBgn0250757	kumpel	1433.04	1.56481	0.143653	10.893	1.24e-27	9.41e-26
FBgn0030195	CG2898	12.091	1.56476	0.430562	3.63423	0.000278815	0.00118349
FBgn0031649	hoe2	572.084	1.55815	0.180192	8.64713	5.28e-18	1.38e-16
FBgn0039510	CG3339	15.0445	1.55812	0.552934	2.81792	0.0048336	0.0161343
FBgn0034943	Fmo-1	19.9874	1.55792	0.538625	2.89239	0.00382321	0.0130696
FBgn0031313	CG5080	2372.5	1.55491	0.17916	8.67891	4e-18	1.06e-16
FBgn0264794	lncRNA:CR44024	1813.85	1.55415	0.117592	13.2165	7.04e-40	1.8e-37
FBgn0263626	lncRNA:CR43635	5.4642	1.55268	0.625969	2.48043	0.0131222	0.039054
FBgn0050044	s-cup	22.8888	1.55255	0.333049	4.66161	3.14e-06	1.84e-05
FBgn0036627	Gagr	151.755	1.55046	0.174455	8.88744	6.25e-19	1.8e-17
FBgn0010097	Œ≥Tub37C	40.9297	1.54841	0.309211	5.0076	5.51e-07	3.61e-06
FBgn0053517	Dop2R	1394.36	1.5478	0.119616	12.9398	2.68e-38	6.2e-36
FBgn0033958	jef	2120.6	1.5464	0.166181	9.30548	1.33e-20	4.7e-19
FBgn0286914	lncRNA:CR46414	17.6081	1.546	0.422545	3.65877	0.00025343	0.00108392
FBgn0038292	CG3987	237.967	1.54591	0.175321	8.81759	1.17e-18	3.29e-17
FBti0060427	opus{}2366	48.5146	1.54375	0.345196	4.47208	7.75e-06	4.28e-05
FBgn0053493	CG33493	32.4711	1.54018	0.316308	4.86924	1.12e-06	7.03e-06
FBgn0038420	CG10311	146.1	1.53986	0.216546	7.11098	1.15e-12	1.61e-11
FBgn0031089	aspr	134.171	1.53985	0.340913	4.51683	6.28e-06	3.51e-05
FBgn0053842	His3:CG33842	7.50986	1.53827	0.531948	2.89176	0.00383089	0.0130932
FBgn0030817	CG4991	13.2947	1.53728	0.556023	2.76478	0.0056962	0.0186881
FBgn0045038	Proc	2806.27	1.53726	0.173747	8.84769	8.93e-19	2.54e-17
FBgn0010329	Tbh	708.595	1.53165	0.168704	9.0789	1.1e-19	3.46e-18
FBgn0267486	Ptp36E	477.39	1.53079	0.164275	9.31844	1.18e-20	4.2e-19
FBgn0039536	unc80	3475.99	1.53006	0.16831	9.0907	9.84e-20	3.14e-18
FBgn0050062	CG30062	18.1303	1.5294	0.504102	3.03391	0.00241404	0.00859391
FBgn0035985	Cpr67B	37.8834	1.52938	0.576513	2.65281	0.00798248	0.0252031
FBgn0014396	tim	96.4167	1.5293	0.161079	9.49408	2.22e-21	8.73e-20
FBgn0011695	EbpIII	96.0901	1.52824	0.31773	4.80987	1.51e-06	9.31e-06
FBgn0063498	GstE2	247.497	1.52801	0.218116	7.00552	2.46e-12	3.29e-11
FBti0062247	hopper2{}4186	19.3419	1.52674	0.449148	3.39919	0.000675848	0.00268682
FBgn0051191	CG31191	562.346	1.52664	0.168114	9.081	1.08e-19	3.4e-18
FBgn0085434	NaCP60E	3833.98	1.52639	0.133578	11.427	3.07e-30	3.21e-28
FBgn0035040	CG4741	21.3325	1.52577	0.354941	4.29864	1.72e-05	9e-05
FBgn0035577	CG13708	29.257	1.51717	0.30645	4.95078	7.39e-07	4.76e-06
FBgn0039015	Takl2	9.2054	1.51596	0.572099	2.64982	0.00805336	0.0254031
FBti0019525	297{}6	7.57109	1.51504	0.587381	2.57932	0.00989962	0.0304687
FBgn0030234	CG15211	143.348	1.51084	0.254884	5.92755	3.07e-09	2.77e-08
FBgn0052625	CG32625	35.8366	1.51066	0.317204	4.76242	1.91e-06	1.16e-05
FBgn0023507	D2hgdh	397.308	1.50999	0.202123	7.47064	7.98e-14	1.28e-12
FBgn0053470	BaraA1	42.9063	1.50956	0.515292	2.92952	0.0033949	0.0117147
FBgn0044328	CG32052	194.337	1.50536	0.169238	8.8949	5.85e-19	1.7e-17
FBgn0024315	Picot	2392.3	1.50488	0.215027	6.99855	2.59e-12	3.45e-11
FBgn0050197	CG30197	881.595	1.5036	0.144798	10.3841	2.93e-25	1.76e-23
FBgn0004580	Cbp53E	2242.44	1.5035	0.164119	9.16107	5.14e-20	1.7e-18
FBgn0010395	Itgbn	20.8142	1.50034	0.434311	3.45454	0.00055124	0.00222077
FBgn0266217	lncRNA:CR44912	7.87342	1.4974	0.627847	2.38498	0.0170802	0.0493526
FBgn0039102	SPE	19.9044	1.49514	0.474517	3.15088	0.0016278	0.00600279
FBgn0033110	CG9447	18.12	1.49369	0.37879	3.94332	8.04e-05	0.000378461
FBgn0035724	CG10064	96.4215	1.49294	0.225043	6.63405	3.27e-11	3.79e-10
FBgn0031294	IA-2	50134.8	1.49292	0.124665	11.9754	4.78e-33	6.89e-31
FBgn0003748	Treh	3755.14	1.49155	0.107072	13.9303	4.14e-44	1.46e-41
FBgn0016047	nompA	10.6019	1.48791	0.509263	2.9217	0.00348126	0.0119857
FBgn0260964	Vmat	3650.68	1.48639	0.217105	6.84642	7.57e-12	9.59e-11
FBgn0036044	Zasp67	56.7194	1.48617	0.244895	6.0686	1.29e-09	1.22e-08
FBgn0032083	CG9541	20.9962	1.4861	0.300841	4.93981	7.82e-07	5.01e-06
FBti0059668	Cr1a{}1607	79.4833	1.48435	0.18487	8.02916	9.81e-16	1.97e-14
FBgn0027654	jdp	3290.63	1.48184	0.170548	8.68871	3.67e-18	9.75e-17
FBgn0036381	CG8745	961.967	1.48107	0.165446	8.952	3.49e-19	1.05e-17
FBgn0033928	Arc2	84.1404	1.48097	0.208868	7.09048	1.34e-12	1.86e-11
FBgn0259108	futsch	12961.4	1.47888	0.14338	10.3144	6.07e-25	3.49e-23
FBgn0034692	CG13502	24.1654	1.47834	0.383212	3.85776	0.000114433	0.000523422
FBgn0035798	frac	17.1907	1.478	0.493016	2.99788	0.00271865	0.00954727
FBgn0051953	CR31953	150.46	1.47761	0.132439	11.1569	6.63e-29	5.79e-27
FBgn0039500	CG5984	15.6299	1.47731	0.447957	3.29788	0.000974181	0.00377059
FBgn0038173	Adgf-C	52.6689	1.47563	0.381685	3.86609	0.000110594	0.000506964
FBgn0030725	CG8958	7.0372	1.47508	0.60924	2.42117	0.0154704	0.0452518
FBgn0267613	asRNA:CR45951	8.51238	1.47496	0.496805	2.96889	0.00298882	0.0104222
FBgn0053203	CG33203	528.094	1.47457	0.12766	11.5508	7.31e-31	7.96e-29
FBgn0083990	lncRNA:sphinx	18.5815	1.47322	0.416743	3.53508	0.000407659	0.0016817
FBgn0036364	CG14109	24.5721	1.47296	0.424067	3.4734	0.000513907	0.00208481
FBgn0028988	Spn42Dd	19.9501	1.47144	0.402255	3.65798	0.00025421	0.00108671
FBgn0020372	TM4SF	1973.74	1.46554	0.169721	8.63495	5.88e-18	1.53e-16
FBgn0263220	Hk	1835.04	1.46506	0.112622	13.0087	1.09e-38	2.59e-36
FBgn0264329	CG43788	11.7915	1.46379	0.540096	2.71025	0.00672334	0.0217093
FBgn0014869	Pglym78	4134.13	1.46279	0.231376	6.32214	2.58e-10	2.68e-09
FBgn0033640	CG13198	5.59298	1.4625	0.605964	2.41351	0.0157998	0.0460712
FBgn0030914	CG6106	11.0782	1.46059	0.584864	2.49731	0.0125138	0.0374747
FBgn0032048	Dh31	845.556	1.45918	0.128475	11.3577	6.79e-30	6.81e-28
FBgn0086782	amn	40.3229	1.45847	0.236903	6.1564	7.44e-10	7.32e-09
FBgn0030437	hec	185.938	1.45805	0.189376	7.69924	1.37e-14	2.41e-13
FBgn0005614	trpl	14.5948	1.45778	0.599403	2.43205	0.0150135	0.0440299
FBgn0036146	nkt	422.464	1.45766	0.122793	11.8709	1.68e-32	2.21e-30
FBgn0030769	CG13012	36.9043	1.45565	0.264342	5.50672	3.66e-08	2.83e-07
FBgn0037751	topi	20.1304	1.45498	0.554208	2.62533	0.00865643	0.0271379
FBgn0027364	Six4	63.6143	1.45404	0.233548	6.2259	4.79e-10	4.83e-09
FBgn0085282	CG34253	14.5468	1.44819	0.563876	2.56828	0.0102206	0.0313136
FBgn0051386	lncRNA:CR31386	259.41	1.44588	0.212418	6.80676	9.98e-12	1.24e-10
FBgn0034479	CG8654	38.1609	1.44446	0.332223	4.34786	1.37e-05	7.32e-05
FBgn0265416	Neto	251.823	1.44405	0.122883	11.7514	6.94e-32	8.36e-30
FBgn0033404	Or45a	35.9649	1.44389	0.287108	5.0291	4.93e-07	3.27e-06
FBgn0086708	stv	768.784	1.44248	0.111622	12.9229	3.34e-38	7.62e-36
FBgn0262579	Sarm	3406.87	1.44111	0.136586	10.551	5.03e-26	3.24e-24
FBgn0265633	lncRNA:CR44440	31.5939	1.4407	0.368569	3.90891	9.27e-05	0.000431687
FBgn0039747	AdoR	48.8899	1.44047	0.246069	5.85392	4.8e-09	4.22e-08
FBgn0028704	Nckx30C	4938.64	1.43904	0.141817	10.1472	3.41e-24	1.83e-22
FBgn0027296	temp	583.064	1.43752	0.168942	8.50896	1.76e-17	4.31e-16
FBgn0035171	CG12502	657.29	1.43714	0.154768	9.28578	1.61e-20	5.62e-19
FBgn0037908	dpr5	348.975	1.43702	0.152174	9.44323	3.61e-21	1.39e-19
FBgn0266691	lncRNA:CR45181	7.06998	1.4355	0.521112	2.75469	0.0058748	0.0192142
FBgn0264704	lncRNA:CR43973	69.3761	1.43522	0.202282	7.09512	1.29e-12	1.8e-11
FBgn0037069	Cpr78Cc	20.04	1.43495	0.400761	3.58058	0.000342839	0.0014336
FBgn0283428	lncRNA:CR46271	9.18737	1.42969	0.456547	3.13152	0.00173904	0.00638369
FBgn0050263	stum	63.1396	1.42892	0.188213	7.59203	3.15e-14	5.27e-13
FBgn0037934	CG6830	8.28251	1.42728	0.563203	2.53423	0.0112696	0.0341346
FBgn0016694	Pdp1	969.988	1.42608	0.160145	8.90492	5.34e-19	1.56e-17
FBgn0085425	CG34396	62.2804	1.42503	0.245462	5.80549	6.42e-09	5.56e-08
FBgn0005670	Cyp4d1	49.2094	1.4215	0.339377	4.18856	2.81e-05	0.000142478
FBgn0035496	CG14990	30.385	1.41974	0.402594	3.52647	0.000421134	0.00173136
FBgn0033696	Cyp6g2	680.239	1.41528	0.228068	6.20551	5.45e-10	5.45e-09
FBgn0003091	Pkc53E	1238.02	1.4148	0.154228	9.17344	4.58e-20	1.52e-18
FBgn0033205	Rdh1	409.204	1.41474	0.0953417	14.8386	8.24e-50	4.21e-47
FBgn0042627	FASN2	10.8855	1.41237	0.564115	2.5037	0.0122903	0.0368642
FBgn0037292	plh	7.33373	1.40732	0.578147	2.43419	0.014925	0.0438161
FBgn0037836	CG14692	28.2325	1.40626	0.336663	4.17707	2.95e-05	0.000149282
FBgn0036945	Ssk	31.5747	1.40553	0.440964	3.1874	0.00143556	0.00536274
FBgn0038199	CCHa1	46.1169	1.40484	0.228607	6.14525	7.98e-10	7.82e-09
FBgn0016075	vkg	2196.65	1.40194	0.357058	3.92635	8.62e-05	0.000403792
FBgn0037546	mAChR-B	362.063	1.40154	0.151892	9.22721	2.78e-20	9.42e-19
FBgn0026403	Ndg	154.597	1.40122	0.212669	6.58875	4.44e-11	5.07e-10
FBgn0023178	Pdf	494.346	1.4002	0.156771	8.9315	4.2e-19	1.24e-17
FBgn0266238	lncRNA:CR44933	18.3039	1.39814	0.349014	4.00597	6.18e-05	0.000295829
FBgn0033437	CG12926	365.083	1.39778	0.141681	9.86565	5.87e-23	2.76e-21
FBgn0266408	lncRNA:CR45048	6.56079	1.39759	0.571105	2.44716	0.0143987	0.0424261
FBgn0042206	GstD10	24.0516	1.39469	0.543713	2.56511	0.0103142	0.0315603
FBgn0036875	CG9449	81.7095	1.39349	0.261326	5.3324	9.69e-08	7.11e-07
FBgn0030968	CG7322	167.362	1.39316	0.231282	6.02363	1.71e-09	1.59e-08
FBgn0020415	Idgf2	879.444	1.39268	0.0747646	18.6275	1.92e-77	2.7e-74
FBgn0035490	CG1136	29.3174	1.39265	0.405655	3.4331	0.000596727	0.00239145
FBgn0015577	Œ±-Est9	1127.28	1.39196	0.17693	7.86732	3.62e-15	6.74e-14
FBgn0032336	AstC	328.586	1.39194	0.186342	7.46982	8.03e-14	1.28e-12
FBgn0037717	CG8301	394.56	1.39111	0.204146	6.81432	9.47e-12	1.18e-10
FBgn0287184	FASN3	178.348	1.38931	0.187205	7.42131	1.16e-13	1.82e-12
FBgn0037238	CG1090	992.231	1.38871	0.127628	10.8809	1.42e-27	1.06e-25
FBgn0016650	Lgr1	15.7191	1.38534	0.403576	3.43266	0.000597699	0.00239421
FBgn0024912	agt	171.074	1.38524	0.199419	6.94638	3.75e-12	4.93e-11
FBgn0052392	Rsph3	163.023	1.385	0.157336	8.80282	1.33e-18	3.72e-17
FBgn0050016	CG30016	8.55885	1.38439	0.543011	2.54946	0.0107889	0.0328341
FBgn0034389	Mctp	545.672	1.3836	0.0986826	14.0207	1.16e-44	4.18e-42
FBgn0031251	CG4213	79.4373	1.38273	0.273432	5.05696	4.26e-07	2.85e-06
FBgn0000442	Pkg21D	15.6094	1.38207	0.521568	2.64984	0.00805303	0.0254031
FBgn0259738	CG42392	138.412	1.38078	0.275977	5.00323	5.64e-07	3.69e-06
FBgn0028699	Rh50	380.984	1.3802	0.156074	8.84325	9.3e-19	2.63e-17
FBgn0051370	CG31370	44.7135	1.37995	0.241929	5.70396	1.17e-08	9.77e-08
FBgn0026058	OdsH	11.1571	1.37962	0.566404	2.43575	0.0148609	0.0436355
FBgn0260995	dpr21	674.402	1.37857	0.118491	11.6344	2.75e-31	3.16e-29
FBgn0086367	t	19.1441	1.37784	0.487992	2.82349	0.00475045	0.0158851
FBgn0053512	dpr4	751.193	1.37421	0.0917168	14.9832	9.46e-51	5.15e-48
FBgn0053234	CG33234	68.2195	1.37403	0.227647	6.03579	1.58e-09	1.48e-08
FBgn0029994	Ldsdh1	223.594	1.36737	0.193426	7.06921	1.56e-12	2.14e-11
FBgn0015039	Cyp9b2	41.5205	1.36607	0.404216	3.37956	0.000726025	0.00287207
FBgn0033850	CG13331	18.1882	1.36455	0.414175	3.29462	0.000985556	0.00381199
FBgn0011274	Dif	866.17	1.36409	0.141499	9.64028	5.4e-22	2.29e-20
FBgn0013467	igl	3143.9	1.36359	0.144411	9.44248	3.64e-21	1.39e-19
FBgn0083977	CG34141	33.5866	1.36332	0.332004	4.10634	4.02e-05	0.000198747
FBgn0262508	CG43078	1806.44	1.36291	0.107372	12.6933	6.44e-37	1.23e-34
FBgn0263997	CG43740	354.923	1.36053	0.144612	9.40813	5.05e-21	1.89e-19
FBgn0038606	CG15803	482.32	1.35447	0.138846	9.75524	1.75e-22	7.81e-21
FBgn0003074	Pgi	6995.63	1.35421	0.223903	6.0482	1.46e-09	1.38e-08
FBgn0263663	lncRNA:CR43654	12.6538	1.34953	0.527831	2.55675	0.0105654	0.0322355
FBgn0000299	Col4a1	2959.94	1.34899	0.321217	4.19963	2.67e-05	0.00013614
FBgn0033405	CG13954	226.507	1.34637	0.134162	10.0354	1.07e-23	5.39e-22
FBgn0267073	lncRNA:CR45517	36.9839	1.34592	0.37388	3.59988	0.000318366	0.00133723
FBgn0026197	lncRNA:noe	1097.33	1.34583	0.132559	10.1526	3.23e-24	1.74e-22
FBgn0031913	CG5958	89.3238	1.3445	0.378102	3.55592	0.000376656	0.00156299
FBgn0033112	Spn42Db	15.0439	1.34332	0.452108	2.97124	0.00296603	0.0103492
FBgn0034990	CG11406	23.0136	1.3427	0.517863	2.59277	0.00952062	0.0294042
FBgn0085390	Dgk	1199.42	1.34146	0.139652	9.60574	7.56e-22	3.14e-20
FBgn0030257	SmydA-4	186.289	1.34091	0.165939	8.08072	6.44e-16	1.32e-14
FBgn0039323	CG10559	22.8096	1.34	0.354643	3.77845	0.000157808	0.00070369
FBgn0024232	gprs	2566.17	1.3393	0.106552	12.5695	3.11e-36	5.57e-34
FBgn0085244	CG34215	36.5472	1.33903	0.313593	4.26996	1.96e-05	0.00010136
FBgn0034199	Gbp1	8.56366	1.33852	0.536797	2.49352	0.0126482	0.0378234
FBgn0283545	vilya	8.74035	1.33839	0.509989	2.62436	0.00868125	0.0272005
FBgn0261552	ps	2537.66	1.3368	0.158957	8.40981	4.11e-17	9.6e-16
FBgn0052702	Cubn	1912.95	1.33289	0.266162	5.00784	5.5e-07	3.61e-06
FBgn0263980	Stacl	2618.3	1.33124	0.138514	9.61093	7.19e-22	3e-20
FBgn0033204	CG2065	108.606	1.33017	0.167669	7.93328	2.13e-15	4.1e-14
FBgn0032139	CG13116	37.9503	1.32983	0.334124	3.98006	6.89e-05	0.000327866
FBgn0065099	snRNA:7SKa	80.9588	1.32944	0.234648	5.66566	1.46e-08	1.21e-07
FBgn0085440	Lgr4	86.2812	1.32857	0.209286	6.3481	2.18e-10	2.3e-09
FBgn0050345	CG30345	29.7123	1.32769	0.428986	3.09495	0.00196845	0.0071495
FBgn0039347	CG5071	130.763	1.32665	0.173522	7.64541	2.08e-14	3.56e-13
FBgn0030886	CG12672	17.2996	1.32612	0.418456	3.16909	0.00152918	0.00566654
FBgn0085354	CG34325	558.972	1.32566	0.108496	12.2185	2.48e-34	3.9e-32
FBgn0266095	lncRNA:CR44832	413.018	1.32225	0.156618	8.4425	3.11e-17	7.4e-16
FBgn0010114	hig	3389.72	1.3203	0.118291	11.1615	6.3e-29	5.53e-27
FBgn0262972	lncRNA:cherub	117011	1.3203	0.148235	8.90678	5.25e-19	1.53e-17
FBgn0035241	CG12105	62.0747	1.31601	0.462952	2.84266	0.00447393	0.015044
FBgn0030778	CG4678	510.421	1.31326	0.190382	6.89803	5.27e-12	6.77e-11
FBgn0034731	CG10384	758.874	1.3123	0.136134	9.63983	5.43e-22	2.29e-20
FBgn0263504	lncRNA:CR43493	36.8066	1.31218	0.296249	4.42931	9.45e-06	5.15e-05
FBgn0267570	lncRNA:CR45910	36.393	1.30792	0.350748	3.72894	0.000192285	0.00084381
FBgn0035673	CG6602	142.762	1.3075	0.190624	6.85906	6.93e-12	8.81e-11
FBgn0051321	CG31321	24.6666	1.3036	0.471397	2.7654	0.00568527	0.0186558
FBgn0025454	Cyp6g1	52.3509	1.30186	0.348259	3.73819	0.000185349	0.000816114
FBgn0266211	CR44906	39.4107	1.30176	0.34223	3.80375	0.000142524	0.00064096
FBgn0029810	CG12239	4204.94	1.29985	0.125928	10.3222	5.59e-25	3.25e-23
FBgn0032156	CG13124	1951.94	1.29949	0.115019	11.298	1.34e-29	1.3e-27
FBgn0265605	Ric	3340.41	1.29773	0.114978	11.2868	1.52e-29	1.46e-27
FBgn0033090	CG15909	12.8395	1.29583	0.539013	2.40408	0.0162134	0.0471469
FBgn0053143	CG33143	497.517	1.29286	0.11143	11.6025	4e-31	4.5e-29
FBgn0029728	CG2861	32.5497	1.29179	0.396811	3.25544	0.00113219	0.00431285
FBgn0040383	CG5254	317.779	1.29153	0.165135	7.82107	5.24e-15	9.58e-14
FBgn0036749	CG7460	16.9754	1.29073	0.389376	3.31488	0.000916833	0.00356171
FBgn0058469	lncRNA:CR40469	117.7	1.29021	0.193616	6.66373	2.67e-11	3.16e-10
FBgn0264907	CG44098	1622.63	1.2897	0.0940709	13.7098	8.87e-43	2.77e-40
FBgn0085386	CG34357	1094.9	1.28758	0.14929	8.62475	6.42e-18	1.66e-16
FBgn0035544	CG15021	36.5639	1.28219	0.376143	3.40878	0.000652534	0.00259658
FBgn0033443	CG1698	25.0956	1.28189	0.433923	2.95419	0.00313487	0.0108887
FBti0019514	Cr1a{}1554	16.2388	1.28116	0.415042	3.08683	0.00202305	0.00733203
FBgn0039209	REPTOR	1789.42	1.28076	0.123937	10.334	4.95e-25	2.91e-23
FBgn0267730	lncRNA:CR46061	10.293	1.28026	0.490761	2.60873	0.00908791	0.0283116
FBgn0264386	Ca-Œ±1T	2856.25	1.27991	0.124814	10.2545	1.13e-24	6.31e-23
FBgn0035317	Oseg2	26.849	1.27837	0.397014	3.21996	0.00128209	0.00483578
FBgn0040697	Teh3	306.241	1.27787	0.159639	8.00476	1.2e-15	2.38e-14
FBgn0037520	CG18268	26.9242	1.27378	0.426194	2.98872	0.00280149	0.00981162
FBgn0051119	HDAC11	113.543	1.27298	0.166451	7.64776	2.05e-14	3.51e-13
FBgn0032503	CG16825	27.0845	1.27205	0.342287	3.71633	0.000202139	0.00088291
FBgn0001134	Grd	29.5191	1.26996	0.332614	3.81813	0.000134467	0.000607155
FBgn0033538	CG11883	1166.06	1.26975	0.151386	8.38753	4.96e-17	1.15e-15
FBgn0016715	Reg-2	39.8051	1.26974	0.342851	3.70349	0.000212655	0.000924538
FBgn0030880	CG6788	15.1337	1.26866	0.387159	3.27684	0.00104975	0.00403162
FBgn0034566	CG9313	44.0992	1.26824	0.52389	2.42081	0.0154858	0.0452811
FBgn0001186	Hex-A	4078.23	1.26756	0.141515	8.95713	3.33e-19	1e-17
FBgn0033633	Smyd4-3	12.2453	1.26619	0.479475	2.64079	0.0082713	0.0260516
FBgn0028490	CG31705	7326.99	1.26607	0.100251	12.629	1.46e-36	2.65e-34
FBgn0034761	CG4250	231.712	1.26499	0.39894	3.17088	0.00151979	0.00563527
FBgn0000079	Amy-p	46.7478	1.26376	0.502137	2.51676	0.0118438	0.0356712
FBgn0004244	Rdl	4194.88	1.26348	0.145421	8.68844	3.67e-18	9.76e-17
FBgn0053468	CG33468	9.97288	1.26062	0.484543	2.60168	0.00927696	0.0288047
FBgn0051199	CG31199	78.9025	1.25865	0.237287	5.30434	1.13e-07	8.21e-07
FBgn0038088	CG10126	602.639	1.25774	0.0751816	16.7294	8e-63	7.5e-60
FBgn0263397	Ih	5230.87	1.25774	0.115174	10.9203	9.22e-28	7.16e-26
FBgn0000535	eag	1115.77	1.25731	0.133024	9.45171	3.33e-21	1.28e-19
FBti0063973	INE-1{}5912	27.2148	1.2569	0.358258	3.50837	0.000450855	0.00184456
FBgn0266005	lncRNA:CR44779	74.4027	1.25538	0.170462	7.3646	1.78e-13	2.73e-12
FBgn0025879	Timp	214.026	1.25462	0.11609	10.8073	3.18e-27	2.32e-25
FBgn0063497	GstE3	70.3007	1.24898	0.236778	5.27489	1.33e-07	9.56e-07
FBgn0023525	CG3191	72.6043	1.24879	0.294511	4.24021	2.23e-05	0.000114936
FBgn0267469	lncRNA:CR45819	8.63031	1.24777	0.508102	2.45574	0.0140594	0.0415424
FBgn0037976	Tk	250.183	1.24745	0.199807	6.24329	4.28e-10	4.35e-09
FBgn0034248	CG14483	12.121	1.23987	0.43005	2.88308	0.00393808	0.0134161
FBgn0031688	Cyp28d2	35.811	1.23464	0.388353	3.17917	0.00147697	0.00549342
FBgn0000606	eve	63.7567	1.23366	0.220175	5.60309	2.11e-08	1.7e-07
FBgn0038455	CG14907	220.539	1.23222	0.154005	8.00118	1.23e-15	2.43e-14
FBgn0031734	CG11147	68.3275	1.23173	0.248226	4.96213	6.97e-07	4.5e-06
FBgn0030477	dmrt11E	28.4814	1.23098	0.299998	4.10328	4.07e-05	0.000201223
FBgn0036186	CG6071	58.0781	1.22871	0.23981	5.12368	3e-07	2.05e-06
FBgn0030723	dpr18	541.187	1.22857	0.155702	7.89048	3.01e-15	5.65e-14
FBgn0035687	Prdm13	41.2753	1.2285	0.307121	4.00005	6.33e-05	0.000302639
FBgn0037100	CapaR	24.0482	1.22799	0.332457	3.69367	0.000221041	0.000957786
FBgn0051221	CG31221	4988.72	1.22723	0.134042	9.15556	5.41e-20	1.78e-18
FBgn0039008	CG6972	21.2885	1.22696	0.38417	3.1938	0.00140416	0.00525623
FBgn0267153	lncRNA:CR45593	72.7231	1.22613	0.240803	5.09185	3.55e-07	2.4e-06
FBgn0035495	CG14989	10366.1	1.22408	0.0962525	12.7174	4.74e-37	9.18e-35
FBgn0262562	CG43102	1335.69	1.2213	0.114132	10.7008	1.01e-26	6.95e-25
FBgn0039651	Cyt-c1L	23.6713	1.21939	0.365254	3.33847	0.000842414	0.00329921
FBgn0030237	CG15209	2005.98	1.21858	0.0914616	13.3234	1.69e-40	4.75e-38
FBgn0037387	CG1213	137.553	1.21587	0.273431	4.44671	8.72e-06	4.78e-05
FBgn0000244	by	872.648	1.21477	0.138282	8.78475	1.57e-18	4.33e-17
FBgn0261928	CG42795	1693.38	1.21354	0.145055	8.36609	5.96e-17	1.38e-15
FBgn0032601	yellow-b	85.3429	1.2124	0.25696	4.71825	2.38e-06	1.43e-05
FBgn0001078	ftz-f1	674.789	1.21215	0.175463	6.9083	4.91e-12	6.32e-11
FBgn0037131	CG14564	67.2143	1.21196	0.20759	5.83826	5.27e-09	4.61e-08
FBgn0031548	CG8852	34.0799	1.21047	0.462096	2.61953	0.00880522	0.0275251
FBgn0030482	CG1673	319.762	1.20936	0.171469	7.05293	1.75e-12	2.4e-11
FBgn0013995	Calx	1000.88	1.20921	0.162077	7.46073	8.6e-14	1.37e-12
FBgn0259222	CG42322	1952.47	1.20885	0.11715	10.3188	5.79e-25	3.35e-23
FBgn0035050	SiaT	449.093	1.20855	0.121977	9.90807	3.84e-23	1.85e-21
FBgn0264265	lncRNA:CR43765	15.6889	1.20622	0.366606	3.29024	0.00100102	0.00386138
FBti0062608	INE-1{}4547	21.4917	1.20621	0.357837	3.37085	0.000749378	0.00295544
FBgn0036787	CG4306	33.1054	1.20574	0.361222	3.33795	0.000843981	0.00330458
FBgn0032955	CG2201	410.764	1.20474	0.136791	8.8072	1.28e-18	3.59e-17
FBgn0032538	Vajk2	32.9295	1.20447	0.377275	3.19256	0.00141018	0.00527644
FBgn0034417	CG15117	136.53	1.20413	0.197519	6.09626	1.09e-09	1.04e-08
FBgn0036208	Gcat	648.482	1.19891	0.225496	5.31677	1.06e-07	7.7e-07
FBgn0033932	Dh44-R1	210.429	1.19883	0.160453	7.47157	7.92e-14	1.27e-12
FBgn0026878	CG4325	30.2916	1.19877	0.317378	3.7771	0.000158667	0.000706583
FBgn0050438	Ugt50B3	29.2027	1.19872	0.329292	3.64029	0.000272333	0.00115802
FBgn0034397	CG15082	108.988	1.19847	0.178764	6.70422	2.02e-11	2.43e-10
FBgn0043005	prt	495.693	1.19829	0.175997	6.80859	9.86e-12	1.22e-10
FBgn0001991	Ca-Œ±1D	1869.1	1.19803	0.126738	9.45277	3.3e-21	1.27e-19
FBgn0024943	PIP82	24.5389	1.19784	0.433008	2.76632	0.0056692	0.0186182
FBgn0038858	CG5793	360.27	1.19764	0.19397	6.17437	6.64e-10	6.58e-09
FBgn0005660	Ets21C	207.111	1.19728	0.15918	7.52157	5.41e-14	8.85e-13
FBgn0052225	CG32225	844.295	1.19698	0.147321	8.12497	4.47e-16	9.35e-15
FBgn0265525	asRNA:CR44375	25.2894	1.19667	0.393089	3.04428	0.00233234	0.00833297
FBgn0032840	sNPF	1522.36	1.19534	0.110935	10.7752	4.51e-27	3.24e-25
FBgn0012034	AcCoAS	1866.77	1.1952	0.121383	9.84647	7.1e-23	3.31e-21
FBgn0029608	CG3091	141.669	1.19514	0.234301	5.1009	3.38e-07	2.3e-06
FBgn0284408	trol	9471.91	1.19466	0.11103	10.7597	5.33e-27	3.81e-25
FBgn0034094	Tsf3	101.716	1.19409	0.223277	5.34802	8.89e-08	6.56e-07
FBgn0050274	CG30274	14.8395	1.19318	0.378935	3.14877	0.00163958	0.00604224
FBgn0036551	CG17029	125.765	1.19289	0.265857	4.48697	7.22e-06	4.01e-05
FBgn0037730	CG9444	57.6375	1.19272	0.27929	4.27055	1.95e-05	0.000101155
FBgn0033748	vis	102.998	1.19254	0.162167	7.35376	1.93e-13	2.95e-12
FBgn0033289	CG2121	24.7275	1.19173	0.435875	2.7341	0.00625508	0.02032
FBgn0039770	CG15537	630.892	1.18826	0.130645	9.09537	9.43e-20	3.02e-18
FBgn0032946	nrv3	13162	1.18704	0.116624	10.1784	2.48e-24	1.36e-22
FBgn0011676	Nos	345.314	1.18688	0.16082	7.3802	1.58e-13	2.45e-12
FBgn0000826	png	23.6118	1.18644	0.355895	3.33368	0.000857052	0.00335109
FBgn0052745	CR32745	21.002	1.1849	0.451372	2.62511	0.00866218	0.0271508
FBgn0051200	CG31200	74.1284	1.18404	0.275807	4.293	1.76e-05	9.21e-05
FBgn0034194	CG15611	410.197	1.17751	0.192449	6.11854	9.44e-10	9.16e-09
FBgn0004652	fru	2208.41	1.17635	0.1602	7.34299	2.09e-13	3.18e-12
FBgn0267253	CG32700	868.09	1.17609	0.143225	8.2115	2.18e-16	4.69e-15
FBgn0034490	CG9864	17.6184	1.17477	0.436594	2.69077	0.00712874	0.0228152
FBgn0263841	CG43702	13.1031	1.17209	0.43984	2.66482	0.007703	0.0244489
FBgn0038020	GstD9	76.9134	1.17206	0.302431	3.87544	0.00010643	0.000489876
FBgn0038744	CG4733	124.105	1.16837	0.209594	5.57446	2.48e-08	1.97e-07
FBgn0039380	CG5890	817.817	1.16762	0.129459	9.01927	1.89e-19	5.85e-18
FBgn0038681	Cyp12a4	275.34	1.16726	0.285873	4.08313	4.44e-05	0.000218155
FBgn0069973	CG40485	137.825	1.16634	0.279045	4.17977	2.92e-05	0.000147655
FBgn0262869	Gfrl	1217.25	1.16432	0.130051	8.95274	3.47e-19	1.04e-17
FBgn0039429	CG14238	54.1157	1.16384	0.22488	5.17539	2.27e-07	1.59e-06
FBgn0261929	5-HT2B	229.161	1.1635	0.131669	8.83652	9.87e-19	2.79e-17
FBgn0030432	CG4404	103.85	1.16207	0.183563	6.33066	2.44e-10	2.55e-09
FBgn0024897	b6	30.0486	1.16144	0.284315	4.08504	4.41e-05	0.000216745
FBgn0036368	CG10738	198.406	1.16048	0.171276	6.7755	1.24e-11	1.52e-10
FBgn0261999	Ca-Ma2d	764.742	1.16024	0.131268	8.83869	9.68e-19	2.74e-17
FBgn0034012	Hr51	250.91	1.15982	0.121427	9.55161	1.28e-21	5.16e-20
FBgn0037766	Teh1	444.186	1.15742	0.137192	8.4365	3.27e-17	7.78e-16
FBgn0039118	CG10208	89.0029	1.15665	0.241222	4.79497	1.63e-06	9.98e-06
FBgn0035725	Mis12	218.176	1.15632	0.105228	10.9887	4.33e-28	3.53e-26
FBgn0085396	CG34367	161.577	1.15601	0.171195	6.75259	1.45e-11	1.77e-10
FBgn0267385	PyK	11245.6	1.15284	0.206416	5.585	2.34e-08	1.87e-07
FBgn0035410	MnM	81.325	1.15218	0.232869	4.94778	7.51e-07	4.83e-06
FBgn0010225	Gel	3182.34	1.15186	0.102779	11.2071	3.76e-29	3.41e-27
FBgn0046302	CG10650	44.6331	1.14987	0.408624	2.814	0.00489292	0.0163033
FBgn0040849	Ir41a	14.8014	1.14781	0.414923	2.76631	0.00566938	0.0186182
FBti0019595	1360{}76	11.062	1.14778	0.479987	2.39126	0.0167905	0.0486155
FBgn0050035	Tret1-1	796.902	1.14626	0.142811	8.02643	1e-15	2.01e-14
FBgn0264792	lncRNA:CR44022	13.9486	1.14386	0.389258	2.93857	0.00329725	0.0114058
FBgn0016054	phr6-4	131.196	1.14208	0.159198	7.17397	7.29e-13	1.05e-11
FBgn0032402	PLCXD	636.718	1.14084	0.102207	11.162	6.25e-29	5.52e-27
FBgn0264606	Fife	2065.25	1.13955	0.114602	9.94354	2.69e-23	1.31e-21
FBgn0030484	GstT4	426.204	1.13675	0.200018	5.68326	1.32e-08	1.09e-07
FBgn0028496	CG30116	1569.38	1.13635	0.118564	9.58426	9.31e-22	3.83e-20
FBgn0034010	CG8157	21.7612	1.1362	0.470553	2.41461	0.0157521	0.0459562
FBgn0033524	Cyp49a1	46.6929	1.13583	0.320868	3.53987	0.00040032	0.00165493
FBgn0259789	zld	11136.7	1.13277	0.107439	10.5434	5.45e-26	3.47e-24
FBgn0031012	CG8051	24.2654	1.13271	0.390571	2.90014	0.0037299	0.0127636
FBgn0025631	moody	1802.67	1.13256	0.0920144	12.3086	8.15e-35	1.33e-32
FBgn0268063	ltl	2364.24	1.13203	0.114236	9.90963	3.78e-23	1.83e-21
FBgn0261245	sing	13.5284	1.13135	0.399823	2.82964	0.0046601	0.0156077
FBgn0037553	CG18249	20.5528	1.12912	0.434426	2.5991	0.00934676	0.0290001
FBgn0001230	Hsp68	440.976	1.12881	0.231699	4.87188	1.11e-06	6.95e-06
FBgn0031307	MFS3	3543.06	1.12675	0.263866	4.27016	1.95e-05	0.0001013
FBgn0039354	Lgr3	128.984	1.12472	0.134272	8.37644	5.46e-17	1.26e-15
FBgn0260487	CG42534	92.2232	1.12445	0.195139	5.76233	8.3e-09	7.06e-08
FBgn0260632	dl	552.145	1.12438	0.134103	8.38444	5.1e-17	1.18e-15
FBgn0029137	Patsas	177.596	1.12316	0.172766	6.50105	7.98e-11	8.84e-10
FBgn0032726	CG10621	52.4893	1.12184	0.339351	3.30583	0.000946952	0.00367194
FBgn0259216	RhoGAP102A	274.025	1.12148	0.142024	7.89639	2.87e-15	5.41e-14
FBgn0035710	SP1173	3187.87	1.12133	0.138919	8.07184	6.92e-16	1.41e-14
FBgn0022770	Peritrophin-A	55.3267	1.12088	0.320772	3.49432	0.000475277	0.00193929
FBgn0015591	AstA	818.149	1.12075	0.123406	9.08182	1.07e-19	3.38e-18
FBgn0034723	CG13506	1712.7	1.12009	0.12707	8.81472	1.2e-18	3.37e-17
FBgn0030326	CG2444	166.895	1.11927	0.355585	3.14769	0.00164569	0.00606211
FBgn0286827	lncRNA:CR43334	63.1697	1.11848	0.285716	3.91466	9.05e-05	0.000421875
FBgn0036205	CG14131	35.3536	1.11821	0.348425	3.20933	0.00133045	0.00499921
FBgn0039647	jus	1973.54	1.11439	0.13402	8.31511	9.17e-17	2.06e-15
FBgn0037431	CG17917	27.5661	1.11339	0.29475	3.77742	0.000158462	0.000705855
FBgn0250819	CG33521	270.56	1.11196	0.150645	7.38132	1.57e-13	2.43e-12
FBgn0036725	CG18265	1280.76	1.1094	0.109405	10.1402	3.66e-24	1.95e-22
FBgn0030588	CG9521	45.349	1.10925	0.386306	2.87144	0.00408612	0.0138644
FBgn0035504	Teh4	990.864	1.10871	0.121068	9.15768	5.3e-20	1.75e-18
FBgn0083228	Frq2	961.256	1.10792	0.126147	8.78274	1.6e-18	4.4e-17
FBgn0000037	mAChR-A	1761.31	1.10631	0.094992	11.6464	2.39e-31	2.78e-29
FBgn0038407	CG6126	267.142	1.10526	0.250653	4.40953	1.04e-05	5.6e-05
FBgn0085417	natalisin	428.385	1.10466	0.138171	7.99482	1.3e-15	2.55e-14
FBgn0259683	Ir40a	16.4689	1.10363	0.397932	2.77342	0.00554703	0.0182662
FBgn0261804	CG42750	936.864	1.10084	0.119507	9.21153	3.22e-20	1.08e-18
FBgn0000038	nAChRŒ≤1	1771.18	1.10079	0.131565	8.36688	5.92e-17	1.37e-15
FBgn0267229	lncRNA:CR45669	25.7457	1.10058	0.302964	3.63269	0.000280478	0.00118995
FBgn0044872	FucTC	27.4777	1.09961	0.272524	4.0349	5.46e-05	0.000263823
FBgn0039925	Kif3C	143.535	1.09951	0.145982	7.53184	5e-14	8.2e-13
FBgn0039722	Capa	955.952	1.09869	0.11508	9.5472	1.33e-21	5.35e-20
FBgn0036143	CG14142	39.0993	1.09864	0.249182	4.40897	1.04e-05	5.61e-05
FBgn0265413	CG44325	2539.68	1.09786	0.139567	7.86615	3.66e-15	6.8e-14
FBgn0032797	Hasp	4076.1	1.0954	0.158349	6.91765	4.59e-12	5.95e-11
FBgn0036910	Cyp305a1	28.0795	1.09379	0.443221	2.46781	0.0135942	0.040295
FBgn0265959	rdgC	551.954	1.09222	0.125675	8.69087	3.6e-18	9.58e-17
FBgn0040382	CG5273	2745.36	1.08822	0.089074	12.217	2.52e-34	3.94e-32
FBgn0033744	Dh44-R2	543.036	1.08745	0.0903093	12.0414	2.15e-33	3.13e-31
FBgn0035816	CG13685	245.922	1.08718	0.15197	7.15388	8.44e-13	1.21e-11
FBgn0029663	CG10804	831.074	1.08402	0.111685	9.70606	2.84e-22	1.23e-20
FBgn0039856	CG1774	48.5368	1.08246	0.293153	3.69246	0.000222093	0.000961605
FBgn0035505	Teh2	1129.28	1.08046	0.11318	9.54636	1.34e-21	5.38e-20
FBgn0034365	CG5335	190.9	1.07995	0.152003	7.10477	1.21e-12	1.68e-11
FBgn0035806	PGRP-SD	21.0433	1.07935	0.389592	2.77046	0.00559775	0.0184116
FBgn0038972	CG7054	178.611	1.07895	0.198037	5.44821	5.09e-08	3.88e-07
FBgn0035084	CG15861	123.541	1.0782	0.166734	6.46656	1e-10	1.1e-09
FBgn0030976	CG7378	901.18	1.07792	0.0763414	14.1197	2.87e-45	1.13e-42
FBgn0264432	CG43850	71.0164	1.07751	0.177776	6.06102	1.35e-09	1.28e-08
FBgn0036461	Zip71B	267.107	1.07669	0.190502	5.65186	1.59e-08	1.3e-07
FBgn0259226	CG42326	114.685	1.07572	0.374134	2.87523	0.0040374	0.0137101
FBgn0035538	DopEcR	1966.92	1.0708	0.109667	9.76406	1.61e-22	7.2e-21
FBgn0034468	Obp56a	35.1898	1.06963	0.356672	2.99892	0.00270934	0.00951855
FBgn0266354	CG45002	1394.34	1.06948	0.122477	8.73204	2.5e-18	6.75e-17
FBgn0038901	Burs	87.6051	1.06877	0.209584	5.09945	3.41e-07	2.32e-06
FBgn0053288	CG33288	38.5024	1.06597	0.273335	3.89987	9.62e-05	0.000446654
FBgn0085426	Rgk3	242.647	1.06481	0.131897	8.07308	6.85e-16	1.4e-14
FBgn0264793	lncRNA:CR44023	32.9672	1.06454	0.26912	3.95563	7.63e-05	0.000361002
FBgn0039151	CG13607	76.5599	1.06353	0.307274	3.46116	0.000537851	0.00217046
FBgn0031945	CG7191	267.185	1.06234	0.13317	7.97726	1.5e-15	2.92e-14
FBgn0264000	GluRIB	1303.73	1.06214	0.118763	8.94334	3.78e-19	1.12e-17
FBgn0052311	zormin	3538.55	1.05912	0.126873	8.34789	6.95e-17	1.59e-15
FBgn0265067	lncRNA:CR44178	12.6423	1.05877	0.438028	2.41714	0.0156429	0.0456613
FBgn0013763	Idgf6	3292.6	1.05806	0.258516	4.09282	4.26e-05	0.000210029
FBgn0261930	vnd	145.654	1.05734	0.182564	5.79163	6.97e-09	6.01e-08
FBgn0085248	CG34219	25.0066	1.05669	0.368265	2.86937	0.00411289	0.0139414
FBgn0020908	Scp1	13.5043	1.0566	0.392599	2.69129	0.00711773	0.022793
FBgn0038641	ChT	532.991	1.05505	0.150101	7.02893	2.08e-12	2.82e-11
FBgn0037974	CG12224	38.1626	1.05472	0.278575	3.78614	0.000153003	0.000684433
FBgn0052681	CG32681	37.3389	1.05462	0.233264	4.52112	6.15e-06	3.45e-05
FBgn0039232	sosie	63.4243	1.05308	0.255337	4.12429	3.72e-05	0.000184575
FBgn0035517	CG1265	382.952	1.05166	0.140354	7.49289	6.74e-14	1.09e-12
FBgn0032603	CG17928	44.0205	1.05105	0.383513	2.74057	0.0061332	0.0199818
FBgn0083973	dunk	13.7783	1.05098	0.374871	2.80357	0.00505396	0.0168033
FBgn0037993	dpr15	429.276	1.05077	0.129767	8.09741	5.61e-16	1.16e-14
FBgn0038295	Gyc88E	262.995	1.04988	0.129653	8.09757	5.61e-16	1.16e-14
FBgn0011656	Mef2	1397.27	1.04888	0.130534	8.03524	9.34e-16	1.88e-14
FBgn0024997	CG2681	40.64	1.04842	0.399679	2.62316	0.00871179	0.0272708
FBgn0053696	CNMaR	96.8548	1.04788	0.177803	5.89352	3.78e-09	3.36e-08
FBgn0019982	Gs1l	711.653	1.04529	0.151068	6.9193	4.54e-12	5.89e-11
FBgn0051089	CG31089	15.5754	1.04094	0.422208	2.46546	0.0136838	0.0405464
FBgn0032752	CG10702	911.016	1.04082	0.177232	5.87263	4.29e-09	3.79e-08
FBgn0014141	cher	4718.49	1.04044	0.158663	6.55758	5.47e-11	6.16e-10
FBgn0261262	CG42613	2689.5	1.03833	0.131656	7.88671	3.1e-15	5.82e-14
FBgn0028841	jhamt	234.373	1.03645	0.18986	5.45903	4.79e-08	3.66e-07
FBgn0032021	CG7781	3864.21	1.03513	0.132472	7.81398	5.54e-15	1.01e-13
FBgn0265634	lncRNA:CR44441	15.9629	1.03492	0.382756	2.70387	0.00685362	0.0220561
FBgn0050154	CG30154	44.6841	1.03328	0.258887	3.99125	6.57e-05	0.000313568
FBgn0267758	asRNA:CR46089	19.0882	1.03278	0.399583	2.58465	0.00974776	0.0300439
FBgn0031602	CG15431	823.36	1.03219	0.0983109	10.4993	8.7e-26	5.48e-24
FBgn0028875	nAChRŒ±5	3003.39	1.03172	0.0985179	10.4724	1.16e-25	7.15e-24
FBgn0034885	Eglp4	70.905	1.03143	0.312614	3.29939	0.000968967	0.00375127
FBgn0039525	CG5646	58.6388	1.03036	0.182358	5.65022	1.6e-08	1.32e-07
FBgn0038419	CG14879	252.889	1.02848	0.114797	8.95908	3.27e-19	9.89e-18
FBgn0013685	mt:ND6	18.4266	1.02808	0.385519	2.66673	0.0076593	0.0243377
FBgn0022709	Ak1	464.548	1.02805	0.122103	8.41953	3.78e-17	8.91e-16
FBgn0037937	Fer3	69.0165	1.02794	0.211852	4.85217	1.22e-06	7.62e-06
FBgn0265045	Strn-Mlck	741.279	1.02794	0.116731	8.80604	1.3e-18	3.62e-17
FBgn0005619	Hdc	85.3695	1.02757	0.234171	4.38811	1.14e-05	6.15e-05
FBgn0031650	CG14044	18.3772	1.02639	0.36205	2.83495	0.00458331	0.015375
FBgn0038693	unc79	2512.81	1.02252	0.139367	7.3369	2.19e-13	3.31e-12
FBgn0030412	Tomosyn	3650.58	1.02162	0.112442	9.08576	1.03e-19	3.28e-18
FBgn0037552	CG7800	347.011	1.0197	0.145487	7.00887	2.4e-12	3.22e-11
FBgn0052686	CG32686	35.0593	1.01802	0.268781	3.78755	0.00015214	0.000680936
FBgn0031939	CG13796	85.7046	1.014	0.206291	4.91541	8.86e-07	5.63e-06
FBgn0039349	Ssadh	1983.9	1.01362	0.164364	6.16693	6.96e-10	6.88e-09
FBgn0036094	CG14153	13.9039	1.01201	0.375579	2.69452	0.007049	0.0225986
FBgn0040370	CG13375	852.729	1.01186	0.110636	9.1458	5.92e-20	1.94e-18
FBgn0036663	CG9674	10856.4	1.01056	0.124867	8.09313	5.82e-16	1.2e-14
FBgn0038877	CG3308	1359.52	1.00774	0.0881054	11.4378	2.71e-30	2.87e-28
FBgn0263776	CG43693	1905.22	1.00696	0.237888	4.23293	2.31e-05	0.000118389
FBgn0041605	cpx	12705.8	1.00696	0.0993299	10.1376	3.76e-24	2e-22
FBgn0263383	lncRNA:CR43435	34.4665	1.00465	0.257255	3.90526	9.41e-05	0.000437649
FBgn0011288	Snap25	2026.74	1.00351	0.108782	9.225	2.84e-20	9.58e-19
FBgn0033132	Tsp42Ej	643.131	1.00308	0.10288	9.74998	1.84e-22	8.19e-21
FBgn0261794	kcc	5921.84	1.00284	0.142924	7.01659	2.27e-12	3.06e-11
FBgn0035914	CG6282	625.817	0.99952	0.120085	8.32344	8.54e-17	1.93e-15
FBgn0267429	lovit	50.367	0.998833	0.208269	4.79588	1.62e-06	9.94e-06
FBgn0039855	CG1638	45.0532	0.998667	0.243899	4.0946	4.23e-05	0.000208728
FBgn0035957	Argk2	32.7167	0.998535	0.322802	3.09334	0.00197919	0.00718236
FBgn0030634	CG9164	292.328	0.998364	0.140872	7.08705	1.37e-12	1.9e-11
FBgn0003380	Sh	4023.22	0.997453	0.080013	12.4661	1.14e-35	1.99e-33
FBgn0264427	CG43845	28.0492	0.994425	0.320846	3.09938	0.00193926	0.00705261
FBgn0264674	asRNA:CR43959	19.7579	0.99433	0.393655	2.52589	0.0115406	0.0348699
FBgn0030913	kairos	767.493	0.991802	0.116502	8.51315	1.69e-17	4.17e-16
FBgn0261584	CG42694	150.2	0.991772	0.319829	3.10094	0.00192906	0.00701702
FBgn0037989	ATP8B	1732.15	0.991729	0.0916498	10.8209	2.74e-27	2.01e-25
FBgn0263441	asRNA:CR43464	67.9095	0.991668	0.210488	4.71128	2.46e-06	1.47e-05
FBgn0287606	lncRNA:CR46475	89.2837	0.989761	0.161564	6.12613	9e-10	8.75e-09
FBgn0033196	CG1358	1042.91	0.988349	0.123801	7.98336	1.42e-15	2.79e-14
FBgn0036713	Mip	403.775	0.987381	0.14827	6.65933	2.75e-11	3.25e-10
FBgn0039595	AstA-R2	185.346	0.986854	0.180983	5.45274	4.96e-08	3.78e-07
FBgn0053881	His4:CG33881	16.3924	0.985701	0.391871	2.51537	0.0118907	0.0357932
FBgn0266064	GlyS	3727.65	0.983828	0.148019	6.64662	3e-11	3.52e-10
FBgn0037676	CG8861	640.796	0.983787	0.149876	6.56401	5.24e-11	5.92e-10
FBgn0262570	CG43110	132.736	0.982848	0.156897	6.26428	3.75e-10	3.82e-09
FBgn0036995	atk	296.686	0.978956	0.137417	7.124	1.05e-12	1.48e-11
FBgn0033657	Sln	674.138	0.97725	0.128366	7.61301	2.68e-14	4.51e-13
FBgn0260657	CG42540	2005.2	0.974952	0.130909	7.44754	9.51e-14	1.5e-12
FBgn0036732	Oatp74D	5209.03	0.974196	0.0985073	9.88958	4.62e-23	2.21e-21
FBgn0259145	CG42260	1712.55	0.973618	0.11732	8.29879	1.05e-16	2.36e-15
FBgn0040609	CG3348	116.281	0.972851	0.161566	6.0214	1.73e-09	1.61e-08
FBgn0038250	CG3505	76.5123	0.971917	0.31813	3.0551	0.00224989	0.00807166
FBgn0261871	dpr2	308.532	0.969096	0.120289	8.05639	7.86e-16	1.59e-14
FBgn0033876	Syngr	2199.2	0.967123	0.0896986	10.7819	4.19e-27	3.02e-25
FBgn0039644	rdog	600.107	0.966762	0.147844	6.53909	6.19e-11	6.93e-10
FBgn0265597	rad	2431.25	0.966018	0.0961136	10.0508	9.11e-24	4.64e-22
FBgn0033170	sPLA2	95.2704	0.964148	0.238873	4.03624	5.43e-05	0.000262464
FBgn0033500	Csgalnact	314.175	0.963241	0.130565	7.37748	1.61e-13	2.49e-12
FBgn0028645	beat-Ib	394.943	0.962978	0.103455	9.30822	1.3e-20	4.6e-19
FBgn0030510	CG12177	218.097	0.959912	0.169182	5.67384	1.4e-08	1.15e-07
FBgn0025382	Rab27	397.933	0.959492	0.1546	6.2063	5.42e-10	5.43e-09
FBgn0000303	ChAT	1396.63	0.956135	0.10141	9.42837	4.16e-21	1.58e-19
FBgn0011829	Ret	268.04	0.955714	0.140456	6.80437	1.01e-11	1.26e-10
FBgn0040906	CG15579	20.0777	0.953694	0.335227	2.84492	0.00444227	0.0149465
FBgn0003071	Pfk	5998.46	0.952724	0.201627	4.72518	2.3e-06	1.38e-05
FBgn0085419	Rgk2	551.023	0.952243	0.111197	8.5636	1.09e-17	2.75e-16
FBgn0035092	Nplp1	5614.99	0.951453	0.0942904	10.0907	6.08e-24	3.15e-22
FBgn0033192	Corin	2308.59	0.950436	0.119309	7.96615	1.64e-15	3.18e-14
FBgn0031528	CG15412	34.6211	0.949864	0.311637	3.04798	0.00230386	0.00824345
FBti0061159	gypsy10{}3098	96.3757	0.949502	0.217958	4.35635	1.32e-05	7.05e-05
FBgn0264507	asRNA:CR43906	14.4929	0.948939	0.383957	2.47147	0.0134558	0.0399551
FBgn0035480	CG14984	121.968	0.948132	0.257751	3.67849	0.000234621	0.0010104
FBgn0260753	Pdfr	36.9316	0.94656	0.28854	3.28052	0.00103616	0.00398488
FBgn0013972	GycŒ±99B	1737.49	0.946022	0.100893	9.37651	6.82e-21	2.51e-19
FBgn0267665	lncRNA:CR46003	2180.78	0.94602	0.161659	5.85194	4.86e-09	4.26e-08
FBgn0000422	Ddc	868.939	0.945026	0.168508	5.6082	2.04e-08	1.65e-07
FBgn0062928	hpRNA:CR33940	274.617	0.944177	0.142278	6.63613	3.22e-11	3.75e-10
FBgn0263620	asRNA:CR43629	70.9943	0.943841	0.232792	4.05445	5.03e-05	0.000244768
FBgn0263241	Mocs1	284.949	0.943457	0.150219	6.28056	3.37e-10	3.47e-09
FBgn0039896	yellow-h	26.8369	0.943401	0.293366	3.21578	0.0013009	0.00489907
FBgn0260005	wtrw	736.23	0.941935	0.137557	6.8476	7.51e-12	9.52e-11
FBgn0038147	CCHa2	165.594	0.939316	0.146424	6.41503	1.41e-10	1.52e-09
FBgn0020414	Idgf3	2989.06	0.938771	0.118855	7.89842	2.82e-15	5.34e-14
FBgn0011582	Dop1R1	1017.8	0.938098	0.133523	7.02575	2.13e-12	2.88e-11
FBgn0260446	GABA-B-R1	1096.39	0.937761	0.119636	7.83845	4.56e-15	8.37e-14
FBgn0262483	Rbp	3417.51	0.937356	0.122643	7.64293	2.12e-14	3.63e-13
FBgn0036680	Cpr73D	45.6839	0.936988	0.226146	4.14329	3.42e-05	0.000171431
FBgn0259821	CG42402	1365.56	0.935864	0.11425	8.19139	2.58e-16	5.49e-15
FBgn0034718	wdp	1833.74	0.93555	0.128039	7.30675	2.74e-13	4.11e-12
FBgn0264006	dysc	3384.49	0.934867	0.0728102	12.8398	9.82e-38	2.04e-35
FBgn0041225	Gr94a	20.4208	0.934353	0.382788	2.44092	0.01465	0.0430716
FBgn0031184	CG14615	43.7242	0.934274	0.381176	2.45103	0.0142447	0.0420311
FBgn0265629	CG44437	85.0854	0.932607	0.225527	4.13523	3.55e-05	0.000176725
FBgn0035499	Chd64	3097.83	0.932509	0.171388	5.44092	5.3e-08	4.04e-07
FBgn0263354	CG42784	610.966	0.929969	0.0989379	9.39952	5.48e-21	2.04e-19
FBgn0052683	CG32683	706.384	0.929567	0.127403	7.29626	2.96e-13	4.43e-12
FBgn0265651	lncRNA:CR44458	24.8343	0.928827	0.339162	2.73859	0.00617034	0.0200718
FBgn0085387	shakB	877.007	0.928513	0.124047	7.48517	7.15e-14	1.15e-12
FBgn0029974	dpr14	954.946	0.927707	0.126718	7.32102	2.46e-13	3.71e-12
FBgn0266316	asRNA:CR44981	71.6313	0.927199	0.214116	4.33035	1.49e-05	7.87e-05
FBgn0262018	CadN2	958.409	0.927047	0.120723	7.67914	1.6e-14	2.8e-13
FBgn0039911	CG1909	1263.33	0.926726	0.0876718	10.5704	4.09e-26	2.65e-24
FBgn0030667	CG15599	17.7216	0.926597	0.378259	2.44963	0.0143001	0.0421799
FBgn0031116	CG1695	1622.02	0.926028	0.0996631	9.29158	1.52e-20	5.33e-19
FBgn0033558	CG12344	95.7378	0.925093	0.188161	4.91651	8.81e-07	5.6e-06
FBgn0053508	ppk13	47.1087	0.924936	0.316901	2.91869	0.00351503	0.0120946
FBgn0265153	lncRNA:CR44222	17.3149	0.924843	0.357312	2.58834	0.00964411	0.0297638
FBgn0030884	CG6847	334.718	0.924432	0.186923	4.94552	7.59e-07	4.88e-06
FBgn0050383	CG30383	69.1126	0.923271	0.190179	4.85474	1.21e-06	7.53e-06
FBgn0086758	chinmo	7494.64	0.922797	0.0970894	9.50462	2.01e-21	7.91e-20
FBgn0053233	CG33233	77.4947	0.92236	0.291057	3.169	0.00152964	0.00566683
FBgn0038980	OctŒ≤1R	1635.42	0.922041	0.11517	8.00592	1.19e-15	2.36e-14
FBgn0267252	GŒ≥30A	12510.5	0.922037	0.0727147	12.6802	7.61e-37	1.43e-34
FBgn0000560	eg	38.3896	0.921975	0.347088	2.65632	0.00789988	0.0249968
FBgn0265149	lncRNA:CR44218	35.0569	0.921615	0.296898	3.10415	0.00190825	0.00694435
FBgn0085446	CG34417	5539.17	0.921444	0.103994	8.86054	7.96e-19	2.28e-17
FBgn0035996	CG3448	108.167	0.92122	0.165556	5.56439	2.63e-08	2.08e-07
FBgn0001091	Gapdh1	11959.9	0.920863	0.199186	4.62313	3.78e-06	2.19e-05
FBgn0013733	shot	22469.8	0.91987	0.0922606	9.97034	2.06e-23	1.01e-21
FBgn0261723	Dbx	397.235	0.919675	0.134804	6.82229	8.96e-12	1.12e-10
FBgn0039932	fuss	241.203	0.914893	0.131875	6.93756	3.99e-12	5.23e-11
FBgn0034103	prim	251.329	0.91344	0.14149	6.45588	1.08e-10	1.17e-09
FBgn0003218	rdgB	2620.91	0.913289	0.0851318	10.7279	7.53e-27	5.3e-25
FBgn0030304	Cyp4g15	2543.99	0.911273	0.140733	6.4752	9.47e-11	1.04e-09
FBgn0050357	CG30357	32.3461	0.910134	0.267928	3.39694	0.000681447	0.00270589
FBgn0003388	shd	47.9433	0.909737	0.213349	4.26408	2.01e-05	0.000103906
FBgn0260463	Unc-115b	206.172	0.909446	0.106354	8.55113	1.22e-17	3.04e-16
FBgn0261638	lncRNA:CR42721	97.0804	0.908265	0.175004	5.18997	2.1e-07	1.48e-06
FBgn0030665	CG15646	443.398	0.906113	0.125463	7.22213	5.12e-13	7.47e-12
FBgn0013973	GycŒ≤100B	949.995	0.905131	0.100923	8.96856	3e-19	9.11e-18
FBgn0261703	gce	556.925	0.903822	0.0950512	9.50879	1.93e-21	7.63e-20
FBgn0030271	CG15202	92.7227	0.902968	0.176266	5.12276	3.01e-07	2.06e-06
FBgn0086355	Tpi	5499.9	0.901676	0.162584	5.54592	2.92e-08	2.3e-07
FBgn0033358	spab	745.188	0.898633	0.0885742	10.1455	3.47e-24	1.86e-22
FBgn0030028	Corp	196.348	0.897202	0.165531	5.42014	5.96e-08	4.5e-07
FBgn0031099	CG17065	983.721	0.896587	0.0985659	9.09632	9.34e-20	3e-18
FBgn0038839	Ktl	2836.89	0.89473	0.104027	8.60095	7.91e-18	2.02e-16
FBgn0034075	Asph	168.919	0.89431	0.235676	3.79466	0.000147847	0.000662952
FBgn0041707	7B2	4249.13	0.893715	0.0839247	10.649	1.76e-26	1.18e-24
FBgn0260388	CG42514	497.796	0.893422	0.140973	6.33754	2.33e-10	2.45e-09
FBgn0033494	KCNQ	203.952	0.892004	0.167722	5.31836	1.05e-07	7.64e-07
FBti0062003	INE-1{}3942	45.3771	0.889639	0.283496	3.1381	0.00170047	0.00625483
FBgn0036043	Ae2	1677.77	0.889553	0.157581	5.64505	1.65e-08	1.35e-07
FBgn0036318	Wbp2	1920.58	0.889423	0.0910356	9.77005	1.51e-22	6.81e-21
FBgn0261113	Xrp1	7353.24	0.889216	0.0836163	10.6345	2.06e-26	1.37e-24
FBgn0038237	Pde6	972.16	0.888198	0.147255	6.03172	1.62e-09	1.52e-08
FBgn0267702	lncRNA:CR46035	52.2347	0.886828	0.199422	4.44699	8.71e-06	4.77e-05
FBgn0035733	CG8641	410.001	0.886389	0.133044	6.66239	2.69e-11	3.19e-10
FBgn0085431	Sol1	381.37	0.885863	0.131152	6.7545	1.43e-11	1.74e-10
FBti0063514	Tc3{}5453	32.4465	0.884227	0.325697	2.71488	0.00663001	0.0214635
FBgn0264339	CG43795	597.565	0.884094	0.151704	5.82776	5.62e-09	4.9e-08
FBgn0038143	CG9813	1360.98	0.883888	0.0821626	10.7578	5.45e-27	3.87e-25
FBgn0020912	Ptx1	677.448	0.883136	0.123688	7.14001	9.33e-13	1.33e-11
FBgn0267428	DIP-Œª	385.694	0.883109	0.0981518	8.99738	2.31e-19	7.07e-18
FBgn0052207	hpRNA:CR32207	439.554	0.88188	0.144263	6.113	9.78e-10	9.46e-09
FBgn0010399	Nmdar1	1269.24	0.881842	0.110775	7.96063	1.71e-15	3.32e-14
FBgn0015561	unpg	75.9535	0.881722	0.225696	3.90668	9.36e-05	0.000435323
FBgn0037057	CG10512	685.78	0.880308	0.158589	5.55087	2.84e-08	2.24e-07
FBgn0001092	Gapdh2	20175.8	0.880012	0.200439	4.39043	1.13e-05	6.09e-05
FBgn0267323	lncRNA:CR45759	31.3987	0.879998	0.281454	3.12662	0.00176829	0.00648118
FBgn0036382	CG13737	44.3062	0.879773	0.256425	3.43092	0.000601543	0.00240846
FBgn0285963	CG46339	2076.99	0.879655	0.129474	6.79407	1.09e-11	1.35e-10
FBgn0037239	Sfxn1-3	789.712	0.878461	0.155586	5.64615	1.64e-08	1.35e-07
FBgn0037916	CG5342	14.2655	0.878165	0.338086	2.59746	0.00939157	0.0291016
FBgn0034951	CG3860	769.718	0.877477	0.100005	8.77437	1.72e-18	4.72e-17
FBgn0000015	Abd-B	424.169	0.877396	0.217553	4.03302	5.51e-05	0.000265785
FBgn0035146	CG13893	177.472	0.876746	0.1238	7.08196	1.42e-12	1.97e-11
FBgn0039277	Nepl16	523.879	0.875647	0.0962985	9.09304	9.63e-20	3.08e-18
FBgn0034162	CG6426	96.98	0.874536	0.292423	2.99065	0.00278386	0.00975798
FBgn0020907	Scp2	176.163	0.871331	0.159789	5.45303	4.95e-08	3.78e-07
FBti0061300	INE-1{}3239	47.9044	0.86999	0.231552	3.75722	0.000171814	0.000761108
FBgn0034420	CG10737	1905.33	0.869134	0.115916	7.49798	6.48e-14	1.05e-12
FBgn0263116	5-HT1B	425.944	0.868343	0.105683	8.21649	2.1e-16	4.52e-15
FBgn0030612	Dbct	147.011	0.865866	0.219061	3.95263	7.73e-05	0.00036526
FBgn0039114	Lsd-1	295.427	0.864994	0.129612	6.6737	2.49e-11	2.96e-10
FBgn0014143	croc	101.213	0.864294	0.145073	5.95766	2.56e-09	2.32e-08
FBgn0264908	pHCl-1	623.728	0.863765	0.126285	6.8398	7.93e-12	1e-10
FBgn0031322	CG5001	335.347	0.86357	0.185388	4.65817	3.19e-06	1.87e-05
FBgn0050104	NT5E-2	441.678	0.862477	0.168526	5.11777	3.09e-07	2.11e-06
FBgn0030684	CG8260	19.9628	0.862185	0.32464	2.65582	0.00791165	0.0250263
FBgn0030796	CG4829	1156.18	0.861928	0.100652	8.56343	1.1e-17	2.75e-16
FBgn0039152	Root	220.651	0.861157	0.139171	6.18774	6.1e-10	6.07e-09
FBgn0032587	CG5953	476.334	0.861087	0.125568	6.85755	7e-12	8.9e-11
FBgn0037354	CG12171	645.845	0.860668	0.107711	7.99053	1.34e-15	2.64e-14
FBgn0039897	CG1674	351.903	0.859159	0.169335	5.07374	3.9e-07	2.63e-06
FBgn0286778	CG46385	1743.53	0.857665	0.141622	6.05603	1.4e-09	1.32e-08
FBgn0034709	Swim	3145.03	0.857615	0.104423	8.21291	2.16e-16	4.64e-15
FBgn0053887	His4:CG33887	26.4836	0.857191	0.332707	2.57641	0.00998324	0.0306813
FBgn0033502	CG12910	149.694	0.856899	0.174375	4.9141	8.92e-07	5.67e-06
FBgn0034935	Orcokinin	536.373	0.855912	0.183167	4.67285	2.97e-06	1.75e-05
FBgn0013334	Sap47	13503	0.855479	0.110149	7.76657	8.06e-15	1.46e-13
FBgn0053543	CG33543	755.579	0.854601	0.124993	6.83718	8.08e-12	1.02e-10
FBgn0040319	Gclc	713.426	0.853067	0.106578	8.00419	1.2e-15	2.38e-14
FBgn0052085	CG32085	1039.33	0.852702	0.108474	7.86088	3.81e-15	7.07e-14
FBgn0051145	CG31145	755.067	0.852595	0.113808	7.49151	6.81e-14	1.1e-12
FBgn0052549	Nt5b	1951.63	0.852364	0.0816653	10.4373	1.68e-25	1.02e-23
FBgn0015011	AhcyL2	76.7738	0.852095	0.208588	4.08507	4.41e-05	0.000216745
FBgn0037015	cmpy	1397.45	0.852025	0.0869283	9.80147	1.11e-22	5.03e-21
FBgn0265262	Vha68-1	4302.33	0.850536	0.0985109	8.63393	5.93e-18	1.54e-16
FBgn0010323	Gsc	101.372	0.849399	0.153494	5.53376	3.13e-08	2.45e-07
FBgn0037186	CG11241	170.083	0.848784	0.121951	6.96005	3.4e-12	4.48e-11
FBgn0037518	CG2641	192.356	0.847653	0.154774	5.47671	4.33e-08	3.33e-07
FBgn0052057	dpr10	575.288	0.846661	0.0964515	8.7781	1.66e-18	4.58e-17
FBgn0000527	e	703.559	0.846647	0.0998602	8.47833	2.28e-17	5.56e-16
FBgn0035173	CG13907	1171.15	0.846257	0.119667	7.07177	1.53e-12	2.11e-11
FBgn0004110	tin	19.991	0.846144	0.316349	2.67471	0.0074793	0.0238376
FBgn0285926	Imp	4249.07	0.845966	0.155264	5.44855	5.08e-08	3.87e-07
FBgn0267199	lncRNA:CR45639	15.3507	0.845163	0.35169	2.40315	0.0162547	0.0472588
FBgn0035358	CG14949	23.4039	0.845031	0.352305	2.39858	0.0164589	0.0477443
FBgn0035170	dpr20	516.933	0.843784	0.119794	7.04362	1.87e-12	2.55e-11
FBgn0004168	5-HT1A	1054.94	0.841273	0.105634	7.96405	1.67e-15	3.23e-14
FBgn0001325	Kr	415.407	0.841257	0.151773	5.54287	2.98e-08	2.33e-07
FBgn0259164	CG42269	32.7808	0.841209	0.316525	2.65764	0.007869	0.0249054
FBgn0053138	AGBE	1196.57	0.840313	0.164961	5.094	3.51e-07	2.38e-06
FBgn0031678	Nepl3	145.208	0.839962	0.208864	4.02157	5.78e-05	0.000278011
FBgn0028983	Spn55B	696.089	0.838969	0.0919408	9.12509	7.17e-20	2.32e-18
FBgn0001296	kar	1897.27	0.838744	0.0694361	12.0794	1.36e-33	1.99e-31
FBgn0038349	AOX3	1191.08	0.838393	0.149612	5.6038	2.1e-08	1.69e-07
FBgn0030613	Rab3-GEF	2720.09	0.834791	0.107534	7.76304	8.29e-15	1.49e-13
FBgn0267506	pre-rRNA:CR45846	158.586	0.833664	0.277676	3.00229	0.00267955	0.00942764
FBgn0029761	SK	2201.6	0.832664	0.0870638	9.56384	1.13e-21	4.61e-20
FBgn0003386	Shaw	1616.94	0.831817	0.090153	9.22673	2.79e-20	9.45e-19
FBgn0034856	yellow-d2	112.552	0.831084	0.302564	2.74681	0.00601785	0.0196325
FBgn0260971	CG42594	595.98	0.830617	0.108972	7.62227	2.49e-14	4.22e-13
FBgn0037345	PolZ2	108.727	0.829842	0.166011	4.99872	5.77e-07	3.77e-06
FBgn0050339	CG30339	30.4986	0.829503	0.240187	3.45357	0.000553209	0.00222657
FBgn0028916	CG33090	1824.52	0.829189	0.125771	6.59286	4.31e-11	4.94e-10
FBgn0004242	Syt1	8983.15	0.828167	0.0971515	8.52449	1.53e-17	3.81e-16
FBgn0037853	CG14696	626.193	0.828093	0.135288	6.12096	9.3e-10	9.02e-09
FBgn0051634	Oatp26F	262.647	0.827301	0.126686	6.53033	6.56e-11	7.34e-10
FBgn0261561	CG42675	81.9369	0.82659	0.268882	3.07418	0.00211082	0.00761739
FBgn0002941	slou	517.384	0.825659	0.0824731	10.0113	1.36e-23	6.76e-22
FBgn0030259	CG1545	353.857	0.824749	0.174128	4.73645	2.17e-06	1.31e-05
FBgn0046696	RNaseP:RNA	67.8495	0.823941	0.257137	3.20429	0.00135395	0.0050762
FBgn0052668	CG32668	23.404	0.823857	0.336993	2.44473	0.014496	0.0426829
FBgn0031239	CG17075	1986.86	0.823091	0.107105	7.68493	1.53e-14	2.68e-13
FBgn0261089	SytŒ±	469.33	0.822855	0.10835	7.59439	3.09e-14	5.18e-13
FBti0060148	INE-1{}2087	40.2415	0.820666	0.254657	3.22264	0.00127017	0.00479943
FBgn0039617	DIP-Œ≥	840.996	0.820246	0.0628444	13.052	6.19e-39	1.49e-36
FBgn0029814	CG15765	4377	0.819529	0.0811275	10.1017	5.43e-24	2.83e-22
FBgn0260766	CG42564	69.2194	0.819408	0.291698	2.8091	0.00496808	0.0165308
FBgn0037846	CG6574	317.07	0.818639	0.162374	5.04169	4.61e-07	3.07e-06
FBgn0003975	vg	435.605	0.817631	0.120166	6.80415	1.02e-11	1.26e-10
FBgn0260658	CG42541	893.149	0.816306	0.144938	5.6321	1.78e-08	1.45e-07
FBgn0015777	nrv2	7212.5	0.815906	0.150334	5.42731	5.72e-08	4.34e-07
FBgn0004862	bap	30.1418	0.8137	0.271666	2.99522	0.00274244	0.00962478
FBgn0038034	Cyp9f3	225.662	0.81329	0.125999	6.45475	1.08e-10	1.18e-09
FBgn0086906	sls	2189.28	0.811249	0.1186	6.84019	7.91e-12	9.98e-11
FBgn0051760	CG31760	1809.54	0.81118	0.1249	6.49461	8.32e-11	9.18e-10
FBgn0035321	CG1275	988.761	0.810856	0.126772	6.39619	1.59e-10	1.71e-09
FBgn0264815	Pde1c	1962.05	0.810777	0.125267	6.4724	9.65e-11	1.06e-09
FBgn0052506	tbc	961	0.809617	0.148141	5.46519	4.62e-08	3.54e-07
FBgn0261258	rgn	4679.22	0.808798	0.109626	7.37779	1.61e-13	2.49e-12
FBgn0032382	Mal-B2	167.801	0.80832	0.146198	5.52892	3.22e-08	2.52e-07
FBgn0051352	Unc-115a	9912.71	0.808234	0.0618435	13.069	4.95e-39	1.23e-36
FBgn0035632	Ppat-Dpck	30.3881	0.807884	0.318649	2.53534	0.0112339	0.034047
FBgn0039420	CG6154	461.024	0.806939	0.129894	6.2123	5.22e-10	5.24e-09
FBgn0037637	IscU	1189.4	0.805266	0.0930461	8.65448	4.95e-18	1.3e-16
FBgn0037515	Sp7	519.011	0.804502	0.0883499	9.10585	8.56e-20	2.77e-18
FBgn0038277	RpS5b	207.916	0.803825	0.136297	5.8976	3.69e-09	3.28e-08
FBgn0004575	Syn	5646.73	0.803107	0.0858142	9.35867	8.07e-21	2.93e-19
FBgn0086691	UK114	60.0856	0.802297	0.245477	3.26832	0.00108189	0.00413995
FBgn0005626	ple	258.39	0.801694	0.215195	3.72543	0.000194983	0.000854096
FBgn0038282	dpr9	1749.42	0.801577	0.100724	7.95816	1.75e-15	3.37e-14
FBgn0010197	Gyc32E	153.565	0.801366	0.155956	5.1384	2.77e-07	1.91e-06
FBgn0000579	Eno	22836.9	0.801141	0.138056	5.80302	6.51e-09	5.63e-08
FBgn0030085	CG6999	145.812	0.800921	0.204233	3.92161	8.8e-05	0.000410807
FBgn0086711	mol	86.5813	0.799992	0.206773	3.86894	0.000109309	0.000501758
FBgn0051140	CG31140	14129	0.798827	0.070576	11.3187	1.06e-29	1.05e-27
FBgn0040318	HGTX	529.738	0.798436	0.118616	6.73127	1.68e-11	2.04e-10
FBgn0035134	CG1231	84.3212	0.798079	0.187129	4.26485	2e-05	0.000103582
FBgn0053179	beat-IIIb	455.103	0.796273	0.0993381	8.01579	1.09e-15	2.18e-14
FBgn0053513	Nmdar2	2513.41	0.796005	0.0982639	8.10068	5.47e-16	1.13e-14
FBgn0001992	Cyp303a1	44.3283	0.794228	0.302645	2.62429	0.00868289	0.0272006
FBgn0036501	CG7272	211.571	0.793645	0.156479	5.07189	3.94e-07	2.65e-06
FBgn0035888	CG7120	578.651	0.792588	0.0684235	11.5836	4.99e-31	5.54e-29
FBgn0261625	GLS	2185.46	0.792196	0.0866847	9.13882	6.31e-20	2.06e-18
FBgn0033347	CG8248	226.008	0.791277	0.104767	7.55273	4.26e-14	7.05e-13
FBgn0265590	lncRNA:CR44417	91.2876	0.791191	0.223601	3.53841	0.000402542	0.00166223
FBgn0262476	CG43066	3241.63	0.790903	0.116757	6.77391	1.25e-11	1.53e-10
FBgn0028879	CG15270	1947.59	0.790791	0.0798335	9.9055	3.94e-23	1.89e-21
FBgn0040259	Ugt302C1	383.579	0.789608	0.19361	4.07834	4.54e-05	0.000222442
FBgn0086687	Desat1	6089.85	0.788569	0.11051	7.13574	9.63e-13	1.37e-11
FBgn0027279	l(1)G0196	4656.74	0.787619	0.0637669	12.3515	4.78e-35	8.06e-33
FBgn0039464	CG6330	1462.26	0.787171	0.121038	6.50353	7.85e-11	8.71e-10
FBgn0005586	Rab3	4682.55	0.785571	0.102942	7.63118	2.33e-14	3.97e-13
FBgn0265379	lncRNA:CR44320	58.0278	0.784931	0.234038	3.35386	0.00079694	0.00313495
FBgn0000564	Eh	202.954	0.784469	0.180061	4.35669	1.32e-05	7.04e-05
FBgn0263456	nwk	3038.18	0.783464	0.090069	8.69849	3.36e-18	8.97e-17
FBgn0031170	Abca3	1044.52	0.782935	0.096505	8.1129	4.94e-16	1.03e-14
FBgn0034860	CG9812	167.523	0.780472	0.273459	2.85408	0.00431621	0.0145659
FBgn0040089	meso18E	65.6741	0.779258	0.199404	3.90793	9.31e-05	0.000433322
FBgn0265691	lncRNA:CR44498	43.3522	0.777371	0.256592	3.0296	0.00244879	0.00870473
FBgn0039494	grass	134.923	0.776451	0.257058	3.02053	0.00252337	0.00894909
FBgn0053516	dpr3	420.223	0.776217	0.108802	7.13423	9.73e-13	1.38e-11
FBgn0031995	CG8475	1928.16	0.775941	0.111607	6.95246	3.59e-12	4.72e-11
FBgn0029791	AdamTS-B	1829.17	0.775873	0.102573	7.56408	3.91e-14	6.49e-13
FBgn0038542	TyrR	287.79	0.775295	0.14652	5.29139	1.21e-07	8.79e-07
FBgn0285970	CG32500	208.161	0.774504	0.120427	6.43132	1.27e-10	1.37e-09
FBgn0032484	kek4	200.561	0.771909	0.113661	6.79131	1.11e-11	1.37e-10
FBgn0013767	Crz	576.958	0.771712	0.172771	4.46668	7.94e-06	4.38e-05
FBgn0028370	kek3	761.209	0.771687	0.0762822	10.1162	4.68e-24	2.47e-22
FBgn0035282	CNMa	35.462	0.771687	0.296549	2.60222	0.00926213	0.0287684
FBgn0040056	CG17698	1908.15	0.770814	0.0510104	15.1109	1.37e-51	8.57e-49
FBgn0051708	DIP-Œ∂	368.921	0.769917	0.0970598	7.9324	2.15e-15	4.12e-14
FBgn0000489	Pka-C3	219.658	0.768529	0.164803	4.66333	3.11e-06	1.83e-05
FBgn0050158	CG30158	851.882	0.768005	0.11607	6.61674	3.67e-11	4.25e-10
FBgn0262904	asRNA:CR43259	70.0753	0.767801	0.213153	3.60211	0.000315647	0.00132747
FBgn0034095	CG15701	33.6484	0.767086	0.263749	2.90839	0.00363297	0.0124673
FBgn0039620	wat	59.6353	0.765727	0.293563	2.60839	0.00909703	0.0283347
FBgn0033226	puml	733.46	0.764438	0.0923295	8.27946	1.24e-16	2.76e-15
FBgn0052220	Csas	318.026	0.76353	0.239978	3.18167	0.00146428	0.00545708
FBgn0015524	otp	613.166	0.763233	0.0725185	10.5247	6.65e-26	4.22e-24
FBgn0028374	Hug	1560.03	0.762058	0.115037	6.62446	3.49e-11	4.04e-10
FBgn0027872	rdgBŒ≤	308.462	0.761322	0.120397	6.32341	2.56e-10	2.66e-09
FBgn0037356	CG12170	322.191	0.76033	0.147258	5.16326	2.43e-07	1.69e-06
FBgn0030997	CG7990	893.903	0.759621	0.124597	6.09663	1.08e-09	1.04e-08
FBgn0041182	Tep2	2163.49	0.759147	0.0821866	9.23688	2.54e-20	8.71e-19
FBgn0033188	Drat	7560.96	0.758403	0.120469	6.29543	3.07e-10	3.17e-09
FBgn0026592	Fie	400.414	0.757144	0.12592	6.01289	1.82e-09	1.69e-08
FBgn0025866	CalpB	1039.02	0.756758	0.0995891	7.5988	2.99e-14	5.02e-13
FBgn0053147	Hs3st-A	1180.13	0.756192	0.0812298	9.30929	1.29e-20	4.57e-19
FBgn0260499	qvr	3644.96	0.754948	0.0834138	9.05064	1.42e-19	4.43e-18
FBgn0027581	CG6191	73.0029	0.753633	0.198105	3.80421	0.000142259	0.000639937
FBgn0037012	Rcd2	95.2367	0.753515	0.163147	4.61861	3.86e-06	2.23e-05
FBgn0019661	lncRNA:roX1	23732.1	0.753327	0.169665	4.44008	8.99e-06	4.91e-05
FBgn0263988	Dic61B	160.234	0.753144	0.138531	5.43664	5.43e-08	4.13e-07
FBgn0050418	nord	908.939	0.752102	0.103356	7.27678	3.42e-13	5.1e-12
FBgn0003300	run	840.882	0.751215	0.0852271	8.81427	1.2e-18	3.38e-17
FBgn0037090	Est-Q	46.4208	0.748988	0.286197	2.61704	0.00886961	0.0276907
FBgn0031811	CG13982	60.8977	0.748972	0.168181	4.45337	8.45e-06	4.65e-05
FBgn0031065	CG14234	2442.72	0.748491	0.0846018	8.84722	8.97e-19	2.55e-17
FBgn0037230	Nepl11	178.613	0.748034	0.172739	4.33043	1.49e-05	7.87e-05
FBgn0266871	lncRNA:CR45332	42.5319	0.747784	0.24261	3.08224	0.00205447	0.00743792
FBgn0037817	Cyp12e1	534.295	0.747667	0.123621	6.04804	1.47e-09	1.38e-08
FBgn0267507	pre-rRNA:CR45847	218.929	0.746615	0.226879	3.2908	0.000999012	0.00385567
FBgn0051660	smog	4693.58	0.745676	0.0905012	8.23941	1.73e-16	3.78e-15
FBgn0034135	Syn2	607.146	0.745658	0.0974005	7.65558	1.92e-14	3.32e-13
FBgn0032774	CG17549	613.534	0.743441	0.187871	3.95719	7.58e-05	0.000358751
FBgn0267910	lncRNA:CR34335	2147.42	0.743128	0.109076	6.81296	9.56e-12	1.19e-10
FBgn0045479	Gr64a	48.5429	0.742495	0.242003	3.06812	0.00215411	0.00775536
FBgn0051973	Cda5	583.847	0.742249	0.111613	6.65022	2.93e-11	3.44e-10
FBgn0032202	REPTOR-BP	507.892	0.742017	0.104155	7.12416	1.05e-12	1.48e-11
FBgn0031064	CG12531	3626.84	0.741551	0.0830247	8.93168	4.2e-19	1.24e-17
FBgn0264703	CR43972	59.0335	0.741251	0.20018	3.70292	0.000213131	0.00092589
FBgn0015381	dsf	142.273	0.740315	0.180126	4.10999	3.96e-05	0.000195807
FBgn0038290	CG6912	1952.14	0.738989	0.085069	8.68693	3.72e-18	9.87e-17
FBgn0004573	5-HT7	432.136	0.73866	0.138804	5.32159	1.03e-07	7.52e-07
FBgn0013342	nSyb	10822.3	0.738111	0.0922198	8.00382	1.21e-15	2.39e-14
FBgn0260817	gkt	862.669	0.737288	0.0674542	10.9302	8.27e-28	6.45e-26
FBgn0039883	RhoGAP100F	8446.02	0.736715	0.0776276	9.49037	2.3e-21	9.01e-20
FBgn0259231	CCKLR-17D1	160.435	0.736541	0.165467	4.45129	8.54e-06	4.69e-05
FBgn0259927	CG42450	4039.58	0.734625	0.101902	7.20914	5.63e-13	8.17e-12
FBgn0024150	Ac78C	1096.85	0.734181	0.115764	6.34207	2.27e-10	2.38e-09
FBgn0028675	Sur	208.017	0.73349	0.123204	5.95348	2.63e-09	2.38e-08
FBgn0032117	FucTB	137.831	0.732989	0.129102	5.67761	1.37e-08	1.13e-07
FBgn0051481	pb	150.862	0.731465	0.14799	4.94266	7.71e-07	4.95e-06
FBgn0260479	CG31904	48.3554	0.731176	0.241569	3.02678	0.00247172	0.00878068
FBgn0267160	asRNA:CR45600	582.78	0.730064	0.114036	6.40206	1.53e-10	1.65e-09
FBgn0264307	orb2	628.975	0.729554	0.150215	4.85672	1.19e-06	7.46e-06
FBgn0039054	Cow	7760.54	0.729478	0.0772513	9.44292	3.63e-21	1.39e-19
FBgn0051814	DIP-Œ∫	521.586	0.729045	0.0923626	7.89329	2.94e-15	5.54e-14
FBgn0038975	Nrx-1	5529.06	0.728152	0.0800426	9.09706	9.28e-20	2.99e-18
FBgn0250910	OctŒ≤3R	560.469	0.727982	0.145968	4.98726	6.12e-07	3.99e-06
FBgn0051216	Naam	123.585	0.727896	0.185088	3.93271	8.4e-05	0.000393809
FBgn0033174	CG11125	146.754	0.727273	0.201057	3.61725	0.000297747	0.00125689
FBgn0263379	lncRNA:CR43431	129.849	0.727261	0.180014	4.04003	5.34e-05	0.000258487
FBgn0036759	CG5577	75.2602	0.727242	0.225406	3.22636	0.00125376	0.00474062
FBgn0052262	CG32262	91.7586	0.727086	0.16095	4.51746	6.26e-06	3.5e-05
FBgn0261565	Lmpt	942.628	0.725935	0.136488	5.31867	1.05e-07	7.63e-07
FBgn0029689	CG6428	280.889	0.725712	0.0994288	7.29882	2.9e-13	4.35e-12
FBgn0039225	Ets96B	91.0071	0.722588	0.212943	3.39333	0.00069048	0.00273853
FBgn0030332	CG9360	116.574	0.722242	0.171857	4.20258	2.64e-05	0.0001345
FBgn0029839	CG4660	216.679	0.721254	0.116118	6.21139	5.25e-10	5.27e-09
FBgn0032719	CG17321	849.305	0.720051	0.0884718	8.13877	3.99e-16	8.37e-15
FBgn0000108	Appl	26601.6	0.71994	0.0602586	11.9475	6.69e-33	9.56e-31
FBgn0039178	CG6356	877.241	0.719646	0.171182	4.20399	2.62e-05	0.000133744
FBgn0005564	Shal	1677.78	0.718261	0.0929774	7.72512	1.12e-14	1.98e-13
FBgn0266137	Dop1R2	1019.16	0.717919	0.133586	5.37422	7.69e-08	5.72e-07
FBgn0032154	mtDNA-helicase	262.078	0.717118	0.152514	4.70196	2.58e-06	1.53e-05
FBgn0051201	GluRIIE	84.7059	0.716781	0.207617	3.45242	0.000555579	0.00223558
FBgn0032013	ScgŒ±	427.019	0.716587	0.0992156	7.22252	5.1e-13	7.46e-12
FBgn0051898	CG31898	73.4673	0.715704	0.206697	3.46258	0.000535029	0.00216035
FBgn0051774	fred	758.412	0.714934	0.0944399	7.57025	3.73e-14	6.21e-13
FBgn0263111	cac	3725.07	0.714905	0.127271	5.61719	1.94e-08	1.57e-07
FBgn0031835	Dpp10	1386.2	0.714547	0.143421	4.98216	6.29e-07	4.08e-06
FBgn0051451	lncRNA:CR31451	3399.55	0.714478	0.076646	9.32179	1.14e-20	4.08e-19
FBgn0039430	CG5455	689.098	0.714379	0.0865251	8.25632	1.5e-16	3.3e-15
FBgn0031866	Nlg2	2259.09	0.712993	0.0686809	10.3812	3.02e-25	1.8e-23
FBgn0030887	CG6867	862.851	0.712671	0.0746315	9.5492	1.31e-21	5.26e-20
FBgn0015351	Mettl4	219.613	0.712201	0.126951	5.61006	2.02e-08	1.64e-07
FBgn0261611	CG42700	123.308	0.711775	0.178093	3.99666	6.42e-05	0.00030684
FBgn0085422	CG34393	264.291	0.711253	0.10142	7.01294	2.33e-12	3.14e-11
FBgn0052939	CG32939	447.652	0.709598	0.0811988	8.73902	2.35e-18	6.38e-17
FBgn0033815	CG4676	102.074	0.709447	0.13725	5.16901	2.35e-07	1.64e-06
FBgn0029843	Nep1	685.684	0.708947	0.0900013	7.87707	3.35e-15	6.25e-14
FBgn0030011	GŒ≤5	867.79	0.706882	0.085536	8.26415	1.41e-16	3.11e-15
FBgn0053199	CG33199	44.6998	0.706707	0.248568	2.84311	0.00446756	0.0150255
FBgn0039714	Zip99C	493.061	0.706565	0.115339	6.12597	9.01e-10	8.75e-09
FBgn0023179	amon	4261.04	0.706404	0.0803026	8.79678	1.41e-18	3.91e-17
FBgn0266721	Œ≥Snap2	72.1581	0.705326	0.260323	2.70943	0.00673999	0.0217527
FBgn0266347	nAChRŒ±4	1720.99	0.704571	0.0787895	8.94245	3.81e-19	1.13e-17
FBgn0040505	Alk	5791.83	0.703586	0.0804802	8.74235	2.28e-18	6.22e-17
FBgn0001128	Gpdh1	801.588	0.702941	0.102358	6.86745	6.54e-12	8.33e-11
FBgn0264753	Rgk1	1318.82	0.700969	0.139985	5.00746	5.52e-07	3.61e-06
FBgn0017581	Lk6	17413.3	0.700192	0.0850021	8.23734	1.76e-16	3.84e-15
FBgn0034398	CG15098	5409.58	0.70008	0.0715286	9.78741	1.28e-22	5.75e-21
FBgn0063368	Gpb5	338.053	0.69869	0.14318	4.87981	1.06e-06	6.69e-06
FBgn0028863	stol	2358.35	0.698007	0.0880915	7.92366	2.31e-15	4.41e-14
FBgn0033431	CG1827	367.676	0.697754	0.100925	6.9136	4.73e-12	6.1e-11
FBgn0083963	Nlg3	1220.03	0.697172	0.0771578	9.03567	1.63e-19	5.06e-18
FBgn0033250	CG14762	4813.82	0.696581	0.0867652	8.02835	9.88e-16	1.98e-14
FBgn0035113	pyx	208.754	0.696298	0.145309	4.79184	1.65e-06	1.01e-05
FBgn0032002	CG8353	59.3332	0.696212	0.235309	2.95872	0.00308923	0.0107368
FBgn0259112	asRNA:CR42254	74.1862	0.692925	0.190047	3.64608	0.000266271	0.00113481
FBgn0036211	CG5946	1307.08	0.69267	0.106528	6.50222	7.91e-11	8.78e-10
FBgn0051781	lncRNA:CR31781	347.861	0.692528	0.147015	4.7106	2.47e-06	1.47e-05
FBgn0267322	lncRNA:CR45758	76.7467	0.691676	0.255611	2.70597	0.00681049	0.021955
FBgn0000346	comt	2368.56	0.688422	0.105819	6.50567	7.73e-11	8.59e-10
FBgn0264511	lncRNA:CR43910	39.9974	0.688022	0.246596	2.79008	0.00526944	0.0174407
FBgn0033911	VGAT	1501.39	0.68755	0.0891908	7.70876	1.27e-14	2.24e-13
FBgn0000808	gd	103.431	0.687106	0.209034	3.28705	0.00101244	0.00389988
FBgn0267505	pre-rRNA:CR45845	414.578	0.686939	0.216548	3.17222	0.00151278	0.00561053
FBgn0039882	Rift	613.369	0.686588	0.1208	5.68366	1.32e-08	1.09e-07
FBgn0014135	bnl	123.43	0.686568	0.195104	3.51899	0.00043319	0.00177746
FBgn0267693	asRNA:CR46029	40.5513	0.686523	0.228334	3.00667	0.00264129	0.00930273
FBgn0010611	Hmgs	1799.56	0.685653	0.107612	6.37154	1.87e-10	1.99e-09
FBgn0001180	hb	106.253	0.685512	0.239903	2.85746	0.00427044	0.0144317
FBgn0004619	GluRIA	985.009	0.685382	0.0863138	7.94058	2.01e-15	3.87e-14
FBgn0051183	CG31183	88.0357	0.685339	0.211579	3.23916	0.00119882	0.00455023
FBgn0030745	CG4239	577.567	0.684485	0.0998505	6.8551	7.13e-12	9.05e-11
FBgn0001297	kay	3236.06	0.683963	0.0814815	8.3941	4.69e-17	1.09e-15
FBgn0267571	lncRNA:CR45911	35.8571	0.683595	0.269124	2.54007	0.011083	0.0336337
FBgn0265767	zyd	2378.34	0.682669	0.0884417	7.71886	1.17e-14	2.08e-13
FBgn0031008	CG8010	531.709	0.681026	0.0823066	8.27427	1.29e-16	2.88e-15
FBgn0265595	CG44422	831.108	0.680886	0.0945638	7.20028	6.01e-13	8.7e-12
FBgn0000492	Dr	691.631	0.680039	0.10168	6.68804	2.26e-11	2.7e-10
FBgn0030706	Lrp4	5253.56	0.678919	0.078231	8.67839	4.01e-18	1.06e-16
FBgn0030603	CG5541	379.629	0.678128	0.1426	4.75546	1.98e-06	1.2e-05
FBgn0037295	dpr16	366.883	0.675638	0.0954941	7.07519	1.49e-12	2.06e-11
FBgn0023534	CG17778	181.26	0.67517	0.107956	6.25414	4e-10	4.07e-09
FBgn0053547	Rim	6676.26	0.672735	0.104924	6.41165	1.44e-10	1.55e-09
FBgn0040650	CG15456	121.823	0.671926	0.157059	4.27817	1.88e-05	9.8e-05
FBgn0085395	Shawl	657.923	0.67173	0.106288	6.31992	2.62e-10	2.72e-09
FBgn0262524	ver	166.453	0.671381	0.133497	5.0292	4.93e-07	3.27e-06
FBgn0025833	CG8910	805.738	0.671309	0.161389	4.15958	3.19e-05	0.000160467
FBgn0034716	Oatp58Dc	583.27	0.670545	0.148909	4.50304	6.7e-06	3.73e-05
FBgn0034286	dpr13	887.857	0.670139	0.0923676	7.25513	4.01e-13	5.94e-12
FBgn0036770	Prestin	337.31	0.670123	0.122848	5.45489	4.9e-08	3.74e-07
FBgn0050053	CG30053	55.4681	0.669608	0.21099	3.17365	0.00150536	0.00558545
FBgn0266377	Pde8	1806.53	0.669455	0.128729	5.20048	1.99e-07	1.4e-06
FBgn0024963	GluClŒ±	3628.66	0.66924	0.0775664	8.62796	6.25e-18	1.62e-16
FBgn0012051	CalpA	1281.13	0.668378	0.101809	6.56504	5.2e-11	5.88e-10
FBgn0029891	Pink1	1699.77	0.667038	0.0712836	9.35753	8.16e-21	2.96e-19
FBgn0031384	CG4238	672.744	0.666659	0.119492	5.57913	2.42e-08	1.93e-07
FBgn0051030	VhaAC45RP	2336.45	0.666112	0.0655449	10.1627	2.91e-24	1.58e-22
FBgn0030087	CG7766	3375.91	0.66603	0.094437	7.05264	1.76e-12	2.4e-11
FBgn0032614	CG13284	148.933	0.66383	0.206264	3.21835	0.00128929	0.00485863
FBgn0029712	CG15912	67.5353	0.662902	0.164152	4.03835	5.38e-05	0.000260194
FBgn0036488	CG6878	300.498	0.662676	0.137519	4.81881	1.44e-06	8.92e-06
FBgn0261553	CG42671	3482.89	0.662567	0.0696995	9.50606	1.98e-21	7.82e-20
FBgn0002921	AtpŒ±	45585	0.661849	0.105903	6.24955	4.12e-10	4.19e-09
FBgn0266801	CG45263	2041.82	0.661585	0.0899116	7.35818	1.86e-13	2.86e-12
FBgn0262160	CG9932	2403.59	0.661162	0.0838948	7.88084	3.25e-15	6.08e-14
FBgn0039667	FipoQ	85.6515	0.660361	0.193227	3.41755	0.000631882	0.00252274
FBgn0033426	Nt5c	548.457	0.659495	0.101251	6.51349	7.34e-11	8.17e-10
FBgn0265052	St3	131.332	0.659417	0.179428	3.67512	0.00023774	0.00102271
FBgn0261244	inaE	2886.56	0.658406	0.0750101	8.77756	1.67e-18	4.59e-17
FBgn0262728	Pal2	4366.85	0.657837	0.0850017	7.7391	1e-14	1.79e-13
FBgn0053988	Mid1	3834.98	0.65774	0.103565	6.35099	2.14e-10	2.26e-09
FBgn0014906	Hydr2	2256.88	0.657668	0.0902628	7.28615	3.19e-13	4.76e-12
FBgn0000014	abd-A	1597.8	0.657557	0.158535	4.1477	3.36e-05	0.000168465
FBgn0015519	nAChRŒ±3	578.181	0.655722	0.118133	5.5507	2.85e-08	2.24e-07
FBgn0250906	Pgk	5483.16	0.655684	0.129856	5.04931	4.43e-07	2.96e-06
FBgn0086347	Myo31DF	1305.1	0.655637	0.126362	5.18856	2.12e-07	1.49e-06
FBgn0003710	tipE	859.191	0.655312	0.114183	5.73913	9.52e-09	8.04e-08
FBgn0030607	dob	62.9717	0.655216	0.177754	3.68609	0.000227722	0.000983199
FBgn0038343	Trissin	119.089	0.654127	0.173929	3.7609	0.000169306	0.000750985
FBgn0038494	beat-IIb	359.992	0.651634	0.095642	6.81326	9.54e-12	1.19e-10
FBgn0016977	spen	16622.1	0.650839	0.0872544	7.45909	8.71e-14	1.38e-12
FBgn0028487	f-cup	464.598	0.650339	0.113984	5.70555	1.16e-08	9.69e-08
FBgn0038084	beat-Vc	422.209	0.649627	0.108019	6.01402	1.81e-09	1.68e-08
FBgn0035452	CG10359	599.564	0.649442	0.0910078	7.13612	9.6e-13	1.36e-11
FBgn0031285	CG3662	5654.08	0.649429	0.0809932	8.01832	1.07e-15	2.14e-14
FBgn0086913	Rab26	1103.58	0.649391	0.0909871	7.13718	9.53e-13	1.35e-11
FBgn0030642	CG15642	107.2	0.648778	0.161952	4.006	6.18e-05	0.000295829
FBgn0052815	CG32815	1801.84	0.6484	0.0582971	11.1223	9.77e-29	8.23e-27
FBgn0032130	brwl	371.52	0.64812	0.0927889	6.98489	2.85e-12	3.78e-11
FBgn0264598	PsGEF	2770.65	0.64807	0.0897426	7.22144	5.14e-13	7.5e-12
FBgn0032151	nAChRŒ±6	3542.5	0.647946	0.105991	6.11323	9.76e-10	9.45e-09
FBgn0052581	sordd2	163.451	0.647089	0.230484	2.80752	0.00499244	0.0166086
FBgn0259143	CG42258	2017.68	0.646842	0.0828814	7.80443	5.98e-15	1.09e-13
FBgn0036274	CG4328	317.918	0.646725	0.0999969	6.46745	9.97e-11	1.09e-09
FBgn0265182	CG44247	3606.37	0.646434	0.0678535	9.5269	1.62e-21	6.44e-20
FBgn0033945	CG12868	139.201	0.645879	0.156614	4.12401	3.72e-05	0.00018474
FBgn0262109	lncRNA:CR42862	80418.1	0.645657	0.0699353	9.2322	2.65e-20	9.05e-19
FBgn0259221	ATP8A	2138.32	0.64556	0.0727209	8.87724	6.85e-19	1.97e-17
FBgn0035348	CG16758	190.292	0.645513	0.16109	4.00716	6.15e-05	0.000294519
FBgn0032911	tadr	215.759	0.645009	0.125018	5.15933	2.48e-07	1.72e-06
FBgn0030576	CG15890	347.885	0.643715	0.129108	4.98586	6.17e-07	4.02e-06
FBgn0033484	CG2269	12781.9	0.642914	0.0698326	9.20649	3.37e-20	1.13e-18
FBgn0261808	cu	3143.19	0.642288	0.141126	4.55117	5.33e-06	3.03e-05
FBgn0086359	Invadolysin	2269.32	0.641475	0.0974366	6.58351	4.59e-11	5.23e-10
FBgn0086784	stmA	1681.62	0.640603	0.075582	8.4756	2.34e-17	5.67e-16
FBgn0052406	PVRAP	800.506	0.640304	0.105313	6.07999	1.2e-09	1.15e-08
FBgn0037140	SLC22A	94.3495	0.639131	0.192322	3.32323	0.000889802	0.00346628
FBgn0266101	CG44838	4307.17	0.638444	0.0504237	12.6616	9.65e-37	1.77e-34
FBgn0031636	CG12194	687.228	0.638286	0.0799046	7.9881	1.37e-15	2.69e-14
FBgn0259682	Jabba	435.255	0.637658	0.126775	5.02983	4.91e-07	3.26e-06
FBgn0030995	CG7914	91.4394	0.637476	0.172516	3.69517	0.000219744	0.000953146
FBgn0036273	INPP5E	410.811	0.634862	0.135143	4.69771	2.63e-06	1.56e-05
FBgn0024944	Oamb	622.71	0.634083	0.137861	4.59943	4.24e-06	2.44e-05
FBgn0004513	Mdr65	3277.13	0.633943	0.131772	4.81092	1.5e-06	9.26e-06
FBgn0000500	Dsk	178.243	0.632175	0.124306	5.08562	3.66e-07	2.48e-06
FBgn0032889	CG9331	1402.08	0.631541	0.0950353	6.64533	3.03e-11	3.54e-10
FBgn0051665	wry	3873.2	0.631172	0.0950096	6.64325	3.07e-11	3.59e-10
FBgn0039937	fd102C	243.403	0.630377	0.111217	5.668	1.44e-08	1.19e-07
FBgn0031022	CG12204	267.852	0.629807	0.118608	5.30998	1.1e-07	7.97e-07
FBgn0266579	tau	2857.3	0.628249	0.0755377	8.31704	9.02e-17	2.03e-15
FBgn0037063	CG9391	746.449	0.625849	0.079179	7.90423	2.7e-15	5.12e-14
FBgn0037465	CG1105	1200.39	0.625091	0.0788034	7.93229	2.15e-15	4.12e-14
FBgn0022382	Pka-R2	4538.61	0.624851	0.0844882	7.39572	1.41e-13	2.19e-12
FBgn0029849	Efr	310.902	0.624791	0.117092	5.33589	9.51e-08	6.98e-07
FBgn0039674	CG1907	572.276	0.62402	0.118433	5.26899	1.37e-07	9.84e-07
FBgn0038087	beat-Va	552.075	0.623918	0.0803556	7.76446	8.2e-15	1.48e-13
FBgn0002719	Men	4305.2	0.623596	0.0992811	6.28112	3.36e-10	3.46e-09
FBgn0011774	Irbp	387.823	0.623301	0.110615	5.63485	1.75e-08	1.43e-07
FBgn0016672	Ipp	1004.49	0.623025	0.118134	5.27388	1.34e-07	9.6e-07
FBgn0036196	CG11658	590.625	0.620272	0.111116	5.58219	2.38e-08	1.9e-07
FBgn0001147	gsb-n	153.761	0.620062	0.220247	2.81531	0.00487303	0.0162466
FBgn0029937	CG8300	1032.88	0.619825	0.0973532	6.36677	1.93e-10	2.05e-09
FBgn0035855	CG7366	109.198	0.619667	0.159535	3.88421	0.000102662	0.000473695
FBgn0040297	Nhe2	479.131	0.619277	0.107453	5.76324	8.25e-09	7.03e-08
FBgn0041174	Vhl	137.821	0.618816	0.169144	3.65851	0.000253683	0.00108473
FBgn0270928	VAChT	3280.19	0.618373	0.0828745	7.46157	8.55e-14	1.36e-12
FBgn0034495	CG11788	349.561	0.617004	0.122236	5.04764	4.47e-07	2.98e-06
FBgn0037880	CG17726	136.664	0.61638	0.161279	3.82182	0.000132471	0.000599424
FBgn0264788	asRNA:CR44018	157.556	0.61632	0.143606	4.29174	1.77e-05	9.25e-05
[truncated: 14,861 more rows]

## Sheet: 2A tub>tau vs. tub-GAL4
primary_FBid	current_symbol	baseMean	log2FoldChange	lfcSE	stat	pvalue	padj
FBgn0052762	CG32762	17.1391	21.8272	3.00486	7.26397	3.76e-13	8.72e-12
FBgn0040950	Muc26B	1378.3	13.872	1.48611	9.33442	1.02e-20	8.18e-19
FBgn0036227	CG17826	2799.19	13.419	1.40397	9.55789	1.2e-21	1.1e-19
FBgn0051439	Muc96D	3336.52	13.3594	1.24484	10.7319	7.21e-27	1.12e-24
FBgn0264488	CG43896	3514.3	12.9683	1.50448	8.61977	6.71e-18	3.51e-16
FBgn0036951	CG7017	4059.91	12.6047	1.12962	11.1584	6.52e-29	1.34e-26
FBgn0036362	CG10725	1049.63	12.517	1.38239	9.05457	1.37e-19	9.09e-18
FBgn0036766	CG5506	559.26	12.0896	1.4266	8.4744	2.36e-17	1.15e-15
FBgn0036947	obst-F	525.049	11.9985	1.39129	8.62402	6.46e-18	3.41e-16
FBgn0038643	CG14300	2715.5	11.9974	1.06341	11.2819	1.61e-29	3.49e-27
FBgn0036226	CG7252	398.607	11.6009	1.56181	7.42785	1.1e-13	2.88e-12
FBgn0037563	CG11672	249.72	11.4075	1.4662	7.78029	7.24e-15	2.32e-13
FBgn0085311	CG34282	3343.76	11.4058	1.02605	11.1162	1.05e-28	2.08e-26
FBgn0034288	CG5084	2852.68	11.31	1.27566	8.866	7.58e-19	4.55e-17
FBgn0002578	Kaz-m1	1295.83	11.3048	1.33451	8.47113	2.43e-17	1.18e-15
FBgn0036361	CG10154	197.199	11.0668	1.52556	7.25427	4.04e-13	9.35e-12
FBgn0040959	Peritrophin-15a	2867.39	10.9156	1.04785	10.4172	2.07e-25	2.67e-23
FBgn0033541	CG12934	4471.95	10.8562	0.960657	11.3008	1.3e-29	2.86e-27
FBgn0032663	CG15153	164.92	10.8089	1.51602	7.12981	1.01e-12	2.19e-11
FBgn0036228	obst-G	88.8998	9.9175	1.57416	6.30019	2.97e-10	4.26e-09
FBgn0035552	CG11350	194.896	9.57695	1.30472	7.34026	2.13e-13	5.2e-12
FBgn0038646	CG7715	2533.68	9.36859	0.880885	10.6354	2.04e-26	3.02e-24
FBgn0038645	CG7714	1681.25	9.33136	0.877461	10.6345	2.06e-26	3.03e-24
FBgn0039670	CG7567	372.751	9.27335	1.36564	6.79047	1.12e-11	2e-10
FBgn0036952	CG6933	1616.42	9.19821	1.05158	8.74701	2.19e-18	1.24e-16
FBgn0039591	CG9988	50.4181	9.09942	1.37404	6.62239	3.53e-11	5.91e-10
FBgn0036948	CG7298	365.107	9.04477	1.12498	8.03995	8.99e-16	3.39e-14
FBgn0036940	obst-J	678.27	8.85083	1.01501	8.71997	2.78e-18	1.55e-16
FBgn0053985	CG33985	40.0434	8.76701	1.51744	5.77752	7.58e-09	8.38e-08
FBgn0004427	LysD	105.034	8.69039	1.24278	6.99269	2.7e-12	5.49e-11
FBgn0051464	CG31464	103.787	8.67968	1.16706	7.43718	1.03e-13	2.7e-12
FBgn0004425	LysB	83.9588	8.36041	1.25636	6.6545	2.84e-11	4.82e-10
FBgn0034197	Cda9	514.813	8.14691	0.931327	8.74764	2.18e-18	1.24e-16
FBgn0013278	Hsp70Bb	20011.1	7.96977	0.0961515	82.8876	0	0
FBgn0036363	CG10140	62.9823	7.94673	1.3254	5.9957	2.03e-09	2.52e-08
FBgn0052557	Mco4	267.944	7.9062	1.078	7.33414	2.23e-13	5.41e-12
FBgn0053986	CG33986	20.5419	7.80397	1.64418	4.74643	2.07e-06	1.5e-05
FBgn0261682	CG42729	19.8195	7.75267	1.43065	5.41898	5.99e-08	5.66e-07
FBgn0036597	CG4962	48.8956	7.57548	1.28072	5.91501	3.32e-09	3.96e-08
FBgn0261681	CG42728	16.9599	7.52758	2.2245	3.38394	0.000714535	0.00313369
FBgn0037420	CG15597	15.5988	7.41055	1.13017	6.557	5.49e-11	8.87e-10
FBgn0035551	CG7465	179.052	7.32465	1.01634	7.20691	5.72e-13	1.29e-11
FBgn0004426	LysC	14.5827	7.31032	1.25185	5.8396	5.23e-09	5.97e-08
FBgn0053983	obst-H	91.5579	7.23823	1.24579	5.81014	6.24e-09	7e-08
FBgn0035313	CG13810	34.5117	7.2138	1.57074	4.5926	4.38e-06	2.96e-05
FBgn0054026	CG34026	13.3513	7.18288	1.62791	4.41233	1.02e-05	6.53e-05
FBgn0038160	CG9759	15.5949	6.9174	1.17243	5.90006	3.63e-09	4.31e-08
FBgn0038431	CG10405	60.6742	6.87756	1.16612	5.89781	3.68e-09	4.35e-08
FBgn0004430	LysS	37.8437	6.79384	1.13864	5.96661	2.42e-09	2.97e-08
FBgn0052302	CG32302	713.985	6.76313	1.43275	4.72039	2.35e-06	1.68e-05
FBgn0029639	CG14419	18.1516	6.65064	1.04535	6.3621	1.99e-10	2.95e-09
FBgn0039474	CG6283	12.6419	6.61142	2.08651	3.16865	0.00153149	0.00618264
FBgn0085265	CG34236	8.24368	6.48697	1.3142	4.93607	7.97e-07	6.21e-06
FBgn0039671	CG11470	77.0791	6.48134	1.0047	6.45103	1.11e-10	1.7e-09
FBgn0053881	His4:CG33881	11.3346	6.45931	0.937728	6.88826	5.65e-12	1.08e-10
FBgn0038239	CG14850	11.2923	6.45171	1.15862	5.56844	2.57e-08	2.58e-07
FBgn0039453	CG6403	77.5922	6.34263	1.23499	5.13577	2.81e-07	2.37e-06
FBgn0032184	CG13135	7.40492	6.34108	1.33657	4.7443	2.09e-06	1.51e-05
FBgn0262683	CG43153	33.9228	6.3336	0.821804	7.70694	1.29e-14	3.97e-13
FBgn0003060	CG9757	26.5999	6.30617	0.800876	7.87409	3.43e-15	1.16e-13
FBgn0032282	CG7299	20.0944	6.29647	1.0533	5.97784	2.26e-09	2.79e-08
FBgn0032536	Ance-3	25.3868	6.28403	0.955613	6.57591	4.84e-11	7.89e-10
FBgn0036831	CG6839	30.2136	6.24639	1.25856	4.96314	6.94e-07	5.47e-06
FBgn0031692	TpnC25D	81.2583	6.16278	0.726815	8.47916	2.27e-17	1.11e-15
FBgn0036220	CG5897	12.909	6.15129	1.61568	3.80724	0.000140528	0.000714726
FBgn0058198	CG40198	9.07497	6.13061	1.11027	5.52176	3.36e-08	3.31e-07
FBgn0026314	Ugt35B1	22.469	6.03553	0.960775	6.28194	3.34e-10	4.74e-09
FBgn0263234	Phae1	16.4624	6.00241	1.11211	5.39731	6.76e-08	6.32e-07
FBgn0045479	Gr64a	31.954	5.98015	0.637983	9.37353	7.01e-21	5.77e-19
FBgn0035325	CG13806	148.117	5.96477	0.854169	6.98313	2.89e-12	5.83e-11
FBgn0039476	CG6271	8.00423	5.94478	1.32115	4.4997	6.8e-06	4.48e-05
FBgn0035545	CG12607	10.8296	5.89425	0.932303	6.32225	2.58e-10	3.75e-09
FBgn0035611	CG13285	253.587	5.89061	0.704945	8.35613	6.48e-17	2.96e-15
FBgn0036023	CG18179	33.6593	5.83311	1.20969	4.82198	1.42e-06	1.06e-05
FBgn0036471	CG13460	10.3513	5.83304	0.953182	6.11955	9.38e-10	1.24e-08
FBgn0053879	His4:CG33879	18.2846	5.74359	0.801976	7.1618	7.96e-13	1.78e-11
FBgn0266253	lncRNA:CR44948	6.89898	5.72447	1.11182	5.14872	2.62e-07	2.22e-06
FBgn0028583	lcs	4.78039	5.71269	1.15828	4.93205	8.14e-07	6.34e-06
FBti0019453	jockey{}1450	4.63211	5.65756	0.995744	5.68174	1.33e-08	1.41e-07
FBgn0032024	CG14273	24.3539	5.62101	1.3411	4.19134	2.77e-05	0.00016182
FBgn0085280	CG34251	87.289	5.57962	0.956133	5.83561	5.36e-09	6.09e-08
FBgn0042105	CG18748	4.36458	5.57263	1.37245	4.06036	4.9e-05	0.000271935
FBgn0033720	CG13160	4.33035	5.56141	1.23083	4.51841	6.23e-06	4.13e-05
FBgn0033789	CG13324	36.9474	5.54634	1.34095	4.13612	3.53e-05	0.000202266
FBgn0051087	CG31087	12.0126	5.54364	1.18732	4.66902	3.03e-06	2.13e-05
FBgn0004428	LysE	8.49776	5.54147	1.26857	4.36826	1.25e-05	7.86e-05
FBgn0030313	Reepl1	78.3681	5.53479	0.414402	13.3561	1.09e-40	5.95e-38
FBgn0032435	Oatp33Eb	8.44072	5.52969	1.157	4.77934	1.76e-06	1.3e-05
FBgn0085491	CG34462	4.10758	5.47775	1.10616	4.95204	7.34e-07	5.76e-06
FBgn0035743	Acbp6	18.9032	5.46166	0.852842	6.40407	1.51e-10	2.27e-09
FBgn0029091	Chs2	100.947	5.45781	1.04609	5.21735	1.81e-07	1.59e-06
FBgn0053877	His4:CG33877	5.66689	5.43675	0.957121	5.68031	1.34e-08	1.42e-07
FBgn0037386	CG1208	160.942	5.41326	0.643791	8.4084	4.16e-17	1.96e-15
FBgn0038242	CG14852	20.6959	5.3923	0.830892	6.48977	8.6e-11	1.35e-09
FBgn0036600	CG13043	10.9919	5.38474	1.37154	3.92605	8.64e-05	0.000459208
FBgn0038466	CG8907	26.0592	5.37294	1.2726	4.22201	2.42e-05	0.000143122
FBgn0033598	Cpr47Eb	47.351	5.35511	0.855585	6.259	3.87e-10	5.44e-09
FBgn0032615	CG6012	5.26628	5.35225	1.45883	3.66887	0.000243627	0.00117848
FBgn0030543	CG11585	5.30068	5.3456	1.00573	5.31516	1.07e-07	9.68e-07
FBgn0053889	His4:CG33889	5.12069	5.30136	0.971202	5.45855	4.8e-08	4.61e-07
FBgn0020906	Jon25Bi	61.366	5.29144	1.10282	4.79809	1.6e-06	1.19e-05
FBgn0034294	Muc55B	3.53368	5.26693	1.57197	3.35054	0.000806554	0.00348751
FBgn0036468	CG13461	9.85311	5.25695	0.97465	5.39368	6.9e-08	6.44e-07
FBgn0039237	CG13640	15.273	5.18427	0.99977	5.18546	2.15e-07	1.85e-06
FBgn0033592	CG13215	6.60758	5.16543	1.291	4.00112	6.3e-05	0.000343234
FBgn0052198	CG32198	9.18483	5.13704	1.21606	4.22433	2.4e-05	0.000141806
FBgn0031561	IM33	62.7943	5.13164	0.4904	10.4642	1.26e-25	1.68e-23
FBgn0034769	Obp58c	4.61388	5.13101	1.18389	4.33402	1.46e-05	9.06e-05
FBgn0036066	CG14160	6.27683	5.08814	1.07762	4.72164	2.34e-06	1.68e-05
FBgn0041579	AttC	11.8497	5.07355	1.17728	4.30955	1.64e-05	9.99e-05
FBgn0053329	Sp212	19.9105	5.05376	0.615664	8.20863	2.24e-16	9.16e-15
FBgn0013771	Cyp6a9	112.582	5.03374	0.563354	8.9353	4.06e-19	2.55e-17
FBgn0010357	Œ≤Try	26.1166	5.02728	0.921532	5.45535	4.89e-08	4.68e-07
FBgn0033730	Cpr49Ag	73.4998	5.02122	0.701043	7.16251	7.92e-13	1.77e-11
FBgn0039551	Or98a	2.97808	5.00899	1.1698	4.28193	1.85e-05	0.000112265
FBgn0040799	CG13051	4.16572	4.99303	1.4601	3.41965	0.000627014	0.00279184
FBgn0029727	CG6978	2.82755	4.94409	1.31737	3.753	0.000174729	0.000871634
FBgn0040262	Ugt37C2	3.98263	4.92687	1.18833	4.14606	3.38e-05	0.000194296
FBgn0052255	Gr64f	15.3745	4.91504	0.690546	7.11762	1.1e-12	2.39e-11
FBgn0051296	CG31296	2.76371	4.91274	1.17473	4.18202	2.89e-05	0.000167964
FBgn0039789	CG9717	40.0433	4.91063	0.720221	6.81823	9.22e-12	1.68e-10
FBgn0259863	Su(Ste):CR42432	2.75658	4.90921	1.13156	4.33844	1.43e-05	8.89e-05
FBgn0031801	CG9498	30.8846	4.89738	0.673234	7.27441	3.48e-13	8.13e-12
FBgn0010042	GstD6	5.54333	4.8926	0.975314	5.01643	5.26e-07	4.24e-06
FBti0062556	INE-1{}4495	2.71758	4.8894	1.26642	3.86079	0.000113022	0.000587373
FBgn0031935	CG13793	2.72284	4.88794	1.35078	3.61862	0.000296184	0.00141012
FBgn0263235	Phae2	6.85545	4.83171	1.29568	3.7291	0.000192163	0.000950475
FBgn0011555	Œ∏Try	2.61452	4.82422	1.53952	3.13358	0.00172688	0.00690059
FBgn0035788	CG8541	2.59472	4.8213	1.37347	3.5103	0.000447609	0.0020547
FBgn0033788	CG13323	153.631	4.79977	0.867553	5.53254	3.16e-08	3.12e-07
FBgn0052633	CG32633	24.7743	4.7975	1.34157	3.57604	0.000348838	0.00164003
FBgn0054054	CG34054	2.52385	4.77523	1.28246	3.72349	0.000196484	0.000970145
FBgn0042102	CG18745	11.9131	4.77252	1.12924	4.22631	2.38e-05	0.000140662
FBgn0036225	CG5883	51.6945	4.77128	0.92016	5.18527	2.16e-07	1.86e-06
FBgn0052564	CG32564	11.0132	4.7698	1.14756	4.15647	3.23e-05	0.000186482
FBgn0051015	PH4Œ±PV	66.9094	4.75928	0.827827	5.74913	8.97e-09	9.8e-08
FBgn0053532	lectin-37Da	7.06274	4.75652	1.26271	3.7669	0.000165287	0.000829179
FBgn0036690	Ilp8	30.5085	4.72987	0.635143	7.44693	9.55e-14	2.52e-12
FBgn0264486	CG43894	2.40574	4.70972	1.455	3.23692	0.00120826	0.00500805
FBgn0262982	CG43290	16.0823	4.70897	0.693401	6.79112	1.11e-11	1.99e-10
FBgn0027563	CG9631	2.38759	4.69693	1.1388	4.12446	3.72e-05	0.00021159
FBgn0040606	CG6503	3.37397	4.68484	1.03895	4.50922	6.51e-06	4.29e-05
FBgn0034229	CG4847	22.6165	4.67979	0.870708	5.37469	7.67e-08	7.1e-07
FBgn0266705	asRNA:CR45195	3.35442	4.67958	1.0667	4.38699	1.15e-05	7.26e-05
FBgn0015010	Ag5r	162.495	4.67064	0.795236	5.87327	4.27e-09	4.96e-08
FBgn0038076	Cyp313a4	8.51019	4.65718	0.9432	4.93764	7.91e-07	6.17e-06
FBgn0033729	Cpr49Af	3.31236	4.65325	1.14834	4.05217	5.07e-05	0.000281082
FBgn0266431	CG45061	2.28413	4.63685	1.52484	3.04088	0.00235888	0.00915563
FBgn0002570	Mal-A1	3.27656	4.63337	1.54495	2.99905	0.0027082	0.0103617
FBgn0028573	prc	33.076	4.6295	0.60621	7.63679	2.23e-14	6.54e-13
FBgn0263834	CR43696	4.57586	4.61492	1.05381	4.37925	1.19e-05	7.5e-05
FBgn0260393	CG17147	27.5341	4.61316	1.09524	4.212	2.53e-05	0.000148887
FBgn0261630	CG42713	2.23359	4.60292	1.91115	2.40845	0.0160205	0.0491068
FBgn0030981	CG14191	2.23854	4.60285	1.16631	3.94652	7.93e-05	0.000424223
FBgn0052248	CG32248	8.43953	4.58353	1.11842	4.09823	4.16e-05	0.000234676
FBgn0036588	CG13068	3.14544	4.57387	1.12558	4.06356	4.83e-05	0.000268669
FBti0020330	Dm88{}1295	8.26566	4.57016	0.822299	5.55778	2.73e-08	2.73e-07
FBgn0030438	CG15721	2.18711	4.56493	1.16858	3.90639	9.37e-05	0.000494316
FBgn0038113	CG11668	103.045	4.56378	0.434127	10.5126	7.56e-26	1.01e-23
FBgn0262608	CG43134	3.05309	4.54153	1.17508	3.86485	0.000111157	0.000579281
FBgn0030773	CG9676	6.04828	4.53457	0.941705	4.81528	1.47e-06	1.1e-05
FBgn0033600	Cpr47Ec	29.9949	4.51742	0.775299	5.82668	5.65e-09	6.4e-08
FBgn0037204	CG11131	25.1414	4.51557	1.21645	3.7121	0.000205549	0.00101048
FBgn0010358	Œ¥Try	42.0666	4.51495	1.14657	3.9378	8.22e-05	0.00043869
FBgn0051501	nxf4	3.0385	4.51464	1.12874	3.9997	6.34e-05	0.000344865
FBgn0053883	His4:CG33883	9.97041	4.51444	0.76736	5.88308	4.03e-09	4.72e-08
FBgn0038241	CG8087	5.93732	4.50614	1.0728	4.20035	2.67e-05	0.000156107
FBgn0053296	CG33296	13.7932	4.49454	0.848305	5.29826	1.17e-07	1.06e-06
FBgn0030562	CG9400	2.95856	4.49187	1.33849	3.35591	0.000791034	0.00342917
FBgn0259838	Su(Ste):CR42407	2.05915	4.4766	1.3736	3.25903	0.00111795	0.00467845
FBgn0035697	CG10163	5.37726	4.46807	1.30698	3.41861	0.000629413	0.00280016
FBgn0033302	Cyp6a14	25.2499	4.4636	0.581271	7.67903	1.6e-14	4.83e-13
FBgn0263321	CG43402	2.03882	4.46349	1.35745	3.28814	0.00100852	0.00426483
FBgn0263830	CG40486	29.99	4.43937	0.588663	7.54145	4.65e-14	1.29e-12
FBgn0036937	Ir76b	2.85985	4.42699	1.07447	4.12018	3.79e-05	0.000215346
FBgn0259968	Sfp60F	1.96214	4.41244	1.72624	2.5561	0.0105852	0.0343252
FBgn0266786	lncRNA:CR45251	1.94912	4.40962	1.28838	3.42262	0.000620203	0.00276808
FBgn0031654	Jon25Bii	61.1299	4.40408	1.15973	3.79752	0.000146153	0.000740887
FBgn0264695	Mhc	2696.7	4.40332	0.491452	8.95983	3.25e-19	2.06e-17
FBgn0054045	CG34045	19.1671	4.39623	0.680139	6.46372	1.02e-10	1.58e-09
FBgn0030984	tgy	21.4495	4.38888	0.893582	4.91155	9.04e-07	6.99e-06
FBgn0044011	Spn43Ad	45.7429	4.3462	0.465824	9.33013	1.06e-20	8.47e-19
FBgn0053533	lectin-37Db	12.2928	4.31163	1.03439	4.16828	3.07e-05	0.000177865
FBgn0053907	His4:CG33907	3.73253	4.30267	1.10281	3.90155	9.56e-05	0.000503524
FBgn0259849	Su(Ste):CR42418	2.58567	4.29808	1.23974	3.46691	0.000526471	0.00238116
FBgn0265945	lncRNA:CR44732	1.79143	4.28644	1.18555	3.61557	0.00029969	0.00142521
FBgn0034507	CG11192	7.04802	4.27963	1.30863	3.27032	0.00107425	0.00451681
FBgn0040393	CG14265	9.71143	4.27876	0.874693	4.89173	1e-06	7.66e-06
FBgn0010041	GstD5	60.0029	4.25427	0.381799	11.1427	7.77e-29	1.56e-26
FBgn0010044	GstD8	3.57951	4.25165	1.60188	2.65415	0.00795078	0.0267779
FBgn0038507	CG5863	1.70855	4.2312	1.52183	2.78033	0.00543043	0.0192202
FBgn0038153	Ir87a	1.73009	4.22715	1.54263	2.74023	0.00613961	0.02139
FBgn0031032	CG14204	3.51655	4.22701	1.10619	3.82125	0.000132778	0.000678575
FBgn0032181	CG13133	2.47863	4.21762	1.23375	3.41854	0.000629569	0.00280016
FBgn0262170	CG42878	1.72084	4.21751	1.47938	2.85086	0.00436016	0.0158229
FBgn0010388	Dro	20.738	4.21737	1.44873	2.91108	0.00360184	0.0133371
FBgn0032457	CG15483	1.68219	4.20074	1.2067	3.48118	0.000499219	0.00227065
FBgn0034755	CG3746	83.6829	4.18251	0.429918	9.72862	2.28e-22	2.28e-20
FBgn0031856	CG11322	1.66617	4.17827	1.55389	2.68891	0.00716867	0.0244809
FBgn0053908	His2B:CG33908	1.63584	4.16682	1.27662	3.26394	0.00109875	0.00461295
FBgn0035926	Acbp5	1.66173	4.16579	1.5299	2.72292	0.00647071	0.0224188
FBgn0000927	fs(1)Ya	7.57141	4.165	0.92172	4.51873	6.22e-06	4.12e-05
FBgn0002926	ndl	4.73501	4.135	1.20296	3.43735	0.000587432	0.00263015
FBgn0035781	CG8560	108.322	4.13038	1.59287	2.59304	0.00951314	0.0313478
FBgn0032318	CG14072	2.33361	4.12329	1.38071	2.98635	0.00282331	0.0107461
FBgn0038938	CG7084	434.391	4.12293	0.465367	8.85952	8.04e-19	4.8e-17
FBti0063655	INE-1{}5594	1.60801	4.12113	1.30298	3.16284	0.00156239	0.006294
FBgn0032281	CG17107	7.62038	4.11467	1.14145	3.60478	0.000312419	0.001482
FBgn0051279	CG31279	7.38772	4.11234	0.788595	5.21476	1.84e-07	1.61e-06
FBgn0040837	CG8620	148.948	4.09691	0.188597	21.7231	1.24e-104	4.2e-101
FBti0019359	S{}1293	2.25085	4.08376	1.1492	3.55356	0.000380057	0.00177496
FBgn0034440	CG10073	7.57241	4.0752	0.906982	4.49314	7.02e-06	4.61e-05
FBgn0032416	Gr33a	2.25494	4.06896	1.24768	3.26121	0.00110937	0.00465061
FBgn0030828	CG5162	110.784	4.0644	0.3755	10.824	2.65e-27	4.44e-25
FBgn0010359	Œ≥Try	127.924	4.06216	0.7909	5.13613	2.8e-07	2.36e-06
FBgn0036619	Cpr72Ec	2.21644	4.05114	1.19525	3.38938	0.000700519	0.00307802
FBgn0028940	Cyp28a5	751.937	4.04124	0.39763	10.1633	2.89e-24	3.42e-22
FBgn0030525	CG10996	4.38874	4.03701	1.27602	3.16375	0.00155753	0.00628025
FBgn0053905	His4:CG33905	2.18964	4.0353	1.21398	3.32402	0.00088729	0.00380357
FBti0061268	INE-1{}3207	1.51602	4.03516	1.32467	3.04615	0.00231792	0.00901111
FBgn0050025	CG30025	16.3031	4.03143	0.945162	4.26533	2e-05	0.000120086
FBgn0267236	CG45676	4.37226	4.03065	1.09323	3.68693	0.000226977	0.00110362
FBgn0033065	Cyp6w1	39.2833	4.02464	0.529775	7.59689	3.03e-14	8.75e-13
FBgn0085234	CG34205	3.07623	4.01541	1.102	3.64376	0.00026868	0.00128871
FBgn0025383	CG14780	30.7169	4.00919	0.692916	5.78596	7.21e-09	8.01e-08
FBgn0022700	Cht4	21.3763	4.00867	0.682677	5.87199	4.31e-09	4.99e-08
FBgn0000045	Act79B	95.5356	4.00851	0.373577	10.7301	7.35e-27	1.13e-24
FBgn0031942	CG7203	4.436	4.00557	1.63592	2.44851	0.0143448	0.0445457
FBgn0036469	CG18649	3.03523	4.00288	1.07812	3.71284	0.000204945	0.0010078
FBgn0032285	CG17108	33.1622	4.00124	0.541216	7.39305	1.43e-13	3.66e-12
FBgn0052603	CG32603	9.9355	3.99912	0.818425	4.88635	1.03e-06	7.85e-06
FBgn0086040	snoRNA:Me28S-A3365	1.47253	3.99171	1.46892	2.71745	0.0065788	0.0227328
FBgn0050031	CG30031	126.539	3.98626	0.928592	4.2928	1.76e-05	0.000107283
FBgn0035695	CG10226	330.978	3.97979	0.487191	8.16885	3.11e-16	1.26e-14
FBgn0010295	ng3	6.78388	3.97888	0.835398	4.76285	1.91e-06	1.4e-05
FBgn0026760	Tehao	5.75412	3.97545	1.2291	3.23443	0.00121884	0.00504573
FBgn0086900	Cpr65Ax1	1.45012	3.97339	1.57036	2.53024	0.0113983	0.0365832
FBgn0283435	CR46279	1.43195	3.97065	1.32038	3.0072	0.00263669	0.0101316
FBgn0053922	CG33922	2.07045	3.96234	1.1363	3.48705	0.000488384	0.00222496
FBgn0017456	Ubc84D	2.04863	3.95021	1.27802	3.09089	0.00199558	0.00786831
FBgn0039780	PH4Œ±NE1	24.6634	3.94431	0.533493	7.39337	1.43e-13	3.66e-12
FBgn0030311	CG11699	12.5541	3.93892	0.667787	5.89847	3.67e-09	4.34e-08
FBgn0033321	CG8738	13.4773	3.92836	0.598129	6.56775	5.11e-11	8.3e-10
FBgn0040775	CG12158	2.01733	3.92004	1.43404	2.73355	0.00626553	0.0217735
FBgn0031412	CG16995	2.01568	3.90612	1.46615	2.66421	0.00771695	0.0261264
FBgn0010425	ŒµTry	38.095	3.88307	1.2347	3.14495	0.00166115	0.00665455
FBgn0030836	CG8664	33.4921	3.88306	1.12052	3.46541	0.00052942	0.00239386
FBgn0266876	lncRNA:CR45337	1.34715	3.88259	1.3007	2.98499	0.0028359	0.0107819
FBgn0010423	TpnC47D	55.4397	3.88081	0.461932	8.40126	4.42e-17	2.07e-15
FBgn0051326	CG31326	8.00163	3.87884	0.850613	4.56006	5.11e-06	3.43e-05
FBgn0003979	Vm26Aa	1.97269	3.86909	1.46612	2.63901	0.00831497	0.027861
FBgn0036229	CG7248	2.76709	3.86152	1.39865	2.7609	0.00576432	0.0202662
FBgn0015336	CG15865	33.6107	3.85624	0.691255	5.57861	2.42e-08	2.45e-07
FBgn0040377	Vha36-3	90.6212	3.84476	0.395456	9.72235	2.42e-22	2.41e-20
FBgn0034204	CG10953	2.69216	3.81314	1.32225	2.88383	0.00392874	0.0144213
FBgn0027584	CG4757	20.4144	3.81059	0.803183	4.74436	2.09e-06	1.51e-05
FBgn0047334	BG642312	1.28382	3.80805	1.55071	2.45567	0.0140621	0.0438261
FBgn0250815	Jon65Aiv	408.578	3.80185	0.876758	4.33626	1.45e-05	8.97e-05
FBgn0284081	CG46303	1.27352	3.79676	1.58117	2.40124	0.0163395	0.049994
FBgn0261832	CG42764	8.54197	3.78421	0.723778	5.22841	1.71e-07	1.5e-06
FBgn0034605	Ugt49C1	72.1732	3.78218	0.362466	10.4346	1.72e-25	2.28e-23
FBgn0259209	Mlp60A	119.504	3.76627	0.388016	9.70648	2.83e-22	2.8e-20
FBgn0053871	His4:CG33871	4.5411	3.76524	0.990135	3.80275	0.000143098	0.000725834
FBgn0014863	Mlp84B	457.857	3.76315	0.396783	9.48417	2.44e-21	2.14e-19
FBgn0053510	CG33510	1.82116	3.75403	1.4047	2.67248	0.00752921	0.0255573
FBgn0036607	CG13059	1.80813	3.74547	1.43842	2.60388	0.00921743	0.0305101
FBgn0040060	yip7	100.117	3.73261	1.14597	3.25716	0.00112535	0.00470126
FBgn0004143	nullo	2.51743	3.728	1.26643	2.94372	0.00324297	0.0121412
FBgn0030369	Cyp318a1	11.7991	3.71224	0.676753	5.48537	4.13e-08	4.01e-07
FBgn0062978	CG31808	866.613	3.71128	0.41767	8.88566	6.35e-19	3.89e-17
FBgn0031695	Cyp4ac3	62.4393	3.70821	0.507765	7.30302	2.81e-13	6.65e-12
FBgn0020638	Lcp65Ag1	7.87602	3.70776	0.980663	3.78086	0.000156285	0.000788228
FBgn0032827	CG10481	1.73612	3.67972	1.22891	2.99429	0.00275087	0.0105061
FBgn0030725	CG8958	5.81813	3.67549	0.79966	4.59631	4.3e-06	2.92e-05
FBgn0032283	CG7296	70.4374	3.67036	0.385701	9.51608	1.8e-21	1.6e-19
FBgn0265908	lncRNA:CR44697	1.15501	3.66702	1.42227	2.57829	0.00992901	0.0324902
FBgn0037176	CG14456	35.796	3.65666	1.12319	3.25559	0.00113156	0.00472139
FBgn0038181	CG9297	196.636	3.65272	0.504638	7.23831	4.54e-13	1.05e-11
FBgn0267653	lncRNA:CR45991	1.67911	3.6217	1.19175	3.03897	0.00237388	0.00920307
FBgn0267621	lncRNA:CR45959	2.35637	3.6082	1.29696	2.78204	0.00540184	0.019143
FBgn0036394	CG9040	3.25221	3.60626	1.13479	3.17791	0.00148343	0.00600294
FBgn0263468	snoRNA:SC35-a	3.31408	3.60605	1.1336	3.18108	0.00146729	0.00594759
FBgn0032116	Mco1	37.614	3.6057	0.657718	5.48213	4.2e-08	4.08e-07
FBgn0260004	Snmp1	11.8271	3.59659	0.637806	5.63901	1.71e-08	1.79e-07
FBgn0085300	Cpr65Ay	14.6589	3.59353	0.603921	5.95033	2.68e-09	3.26e-08
FBgn0050411	CG30411	5.22183	3.57594	1.03014	3.4713	0.000517937	0.00234884
FBgn0038526	CG14327	3.10378	3.57524	1.21993	2.93068	0.00338218	0.0126038
FBgn0004777	Ccp84Ag	20.9376	3.56153	0.752185	4.73491	2.19e-06	1.58e-05
FBgn0030394	Cpr11A	21.2858	3.56025	0.728951	4.88407	1.04e-06	7.93e-06
FBgn0027073	Ugt49B1	86.615	3.55757	0.424776	8.37515	5.52e-17	2.56e-15
FBgn0004240	DptA	9.9115	3.54758	1.11564	3.17986	0.00147346	0.00596976
FBgn0051974	CG31974	78.6739	3.54337	0.460119	7.70099	1.35e-14	4.13e-13
FBgn0033775	Cyp9h1	203.689	3.54201	0.233264	15.1846	4.48e-52	4.21e-49
FBgn0051259	CG31259	5.00828	3.53991	0.868658	4.07514	4.6e-05	0.000256913
FBgn0266873	lncRNA:CR45334	1.57625	3.53738	1.36858	2.58471	0.00974617	0.0319785
FBgn0040717	Nplp4	335.482	3.53584	0.434511	8.13753	4.03e-16	1.59e-14
FBgn0266877	lncRNA:CR45338	2.27007	3.53173	1.34275	2.63021	0.00853309	0.0285015
FBgn0038353	CG5399	203.548	3.5283	0.725615	4.86249	1.16e-06	8.79e-06
FBti0062783	INE-1{}4722	3.04484	3.52476	1.06771	3.30125	0.000962567	0.00409097
FBti0020185	flea{}1074	1.05081	3.51794	1.38866	2.53333	0.0112985	0.0363249
FBgn0002773	Mlc2	1344.66	3.51473	0.422887	8.31127	9.47e-17	4.18e-15
FBgn0004169	up	919.517	3.51443	0.395154	8.89383	5.9e-19	3.64e-17
FBgn0262007	CG42825	3.13632	3.50853	1.38393	2.5352	0.0112384	0.036166
FBgn0052185	edin	3.13356	3.50472	1.04499	3.35382	0.000797031	0.00345162
FBgn0034484	CG11044	2.16674	3.50248	1.4145	2.47612	0.013282	0.0416719
FBgn0040965	lncRNA:CR13130	5.35323	3.50033	1.12335	3.11598	0.00183337	0.00728662
FBgn0031562	CG3604	21.6936	3.49148	0.500831	6.97138	3.14e-12	6.31e-11
FBti0060764	INE-1{}2703	1.52553	3.49076	1.32716	2.63024	0.00853257	0.0285015
FBgn0038007	Cyp313a3	2.12987	3.48733	1.26306	2.76101	0.00576231	0.0202633
FBgn0031033	CG14219	4.48906	3.48277	1.09347	3.18506	0.00144722	0.00587929
FBgn0050026	CG30026	5.13331	3.47726	0.89598	3.88096	0.000104045	0.000544402
FBgn0053903	His4:CG33903	16.0563	3.4711	0.448425	7.74066	9.89e-15	3.13e-13
FBgn0083945	CG34109	9.51444	3.466	0.77401	4.47798	7.54e-06	4.91e-05
FBgn0051826	CG31826	4.03366	3.44795	0.961168	3.58726	0.000334177	0.00157768
FBgn0266448	CG45078	31.2047	3.44649	0.58291	5.91255	3.37e-09	4.02e-08
FBgn0038734	Acsx4	3.04242	3.4395	1.39026	2.474	0.013361	0.0418888
FBgn0036218	Sprn	2.11264	3.43473	1.27965	2.68411	0.00727235	0.0247899
FBgn0053818	His3:CG33818	1.49024	3.4343	1.4145	2.42793	0.0151854	0.0468338
FBgn0031343	CG18131	5.88645	3.43351	0.781515	4.3934	1.12e-05	7.07e-05
FBgn0033404	Or45a	29.8112	3.42496	0.461964	7.41392	1.23e-13	3.19e-12
FBgn0053093	CG33093	8.87254	3.41856	0.673464	5.07609	3.85e-07	3.18e-06
FBgn0038354	CG5404	82.6378	3.41527	0.341926	9.98832	1.71e-23	1.91e-21
FBgn0030688	CG8952	80.7792	3.39911	0.710056	4.7871	1.69e-06	1.25e-05
FBgn0033979	Cyp6a19	2.9199	3.39266	1.13488	2.98944	0.0027949	0.0106524
FBgn0035780	CG18417	9.98388	3.37735	0.628713	5.37184	7.79e-08	7.2e-07
FBgn0052826	tRNA:Pro-CGG-1-1	1.40971	3.36559	1.36313	2.46902	0.0135483	0.0424318
FBgn0002772	Mlc1	359.957	3.36214	0.443855	7.57486	3.6e-14	1.02e-12
FBgn0265139	Gr2a	1.99596	3.35976	1.36095	2.46868	0.0135611	0.042461
FBgn0039748	CG15529	14.4628	3.35959	0.582871	5.76387	8.22e-09	9.04e-08
FBgn0259857	Su(Ste):CR42426	2.01297	3.35596	1.14596	2.92851	0.00340589	0.0126838
FBgn0028963	Or49b	4.68337	3.34575	0.888819	3.76426	0.000167043	0.000836998
FBgn0032187	CG4839	14.7904	3.32683	0.664622	5.0056	5.57e-07	4.45e-06
FBti0063683	INE-1{}5622	1.35029	3.31358	1.25882	2.63228	0.00848137	0.0283624
FBgn0038135	CG8773	3.35499	3.31095	1.09282	3.02974	0.00244768	0.00946769
FBgn0034497	Mpcp1	52.0766	3.30439	0.534444	6.18286	6.3e-10	8.56e-09
FBgn0031559	CG3513	10.1326	3.30395	0.818299	4.03759	5.4e-05	0.000297189
FBgn0029507	Tsp42Ed	149.908	3.30165	0.349455	9.44799	3.45e-21	2.97e-19
FBti0059752	Dm88{}1691	1.35049	3.29007	1.29169	2.5471	0.0108621	0.0351178
FBgn0000044	Act57B	3513.29	3.28915	0.357634	9.19698	3.68e-20	2.71e-18
FBgn0020642	Lcp65Ac	43.8313	3.28545	0.574366	5.72013	1.06e-08	1.15e-07
FBgn0266432	CG45062	3.5253	3.2804	1.06362	3.08419	0.00204107	0.00803458
FBgn0028533	CG7953	38.4797	3.27719	0.872952	3.75414	0.000173937	0.000868195
FBgn0267694	lncRNA:CR46030	1.333	3.27584	1.22129	2.68229	0.00731207	0.0249002
FBgn0013773	Cyp6a22	14.3711	3.27395	0.550399	5.94832	2.71e-09	3.29e-08
FBgn0030918	CG15056	1.9216	3.27393	1.36241	2.40305	0.0162591	0.0497661
FBgn0031164	CG1724	1.3271	3.27013	1.33905	2.44213	0.0146009	0.045289
FBgn0003149	Prm	947.24	3.23406	0.446978	7.23538	4.64e-13	1.07e-11
FBgn0038647	CG14302	17.6597	3.23268	0.608021	5.31673	1.06e-07	9.61e-07
FBgn0028396	TotA	287.966	3.22455	0.42864	7.52275	5.36e-14	1.47e-12
FBgn0035218	CG9173	1.85749	3.22441	1.29871	2.48277	0.0130364	0.0410079
FBgn0266250	lncRNA:CR44945	3.5013	3.22427	1.1174	2.88551	0.00390785	0.0143527
FBgn0034005	ItgaPS4	84.7392	3.22386	0.37104	8.68872	3.67e-18	2.01e-16
FBgn0033128	Tsp42Eg	63.5653	3.22223	0.418308	7.70301	1.33e-14	4.07e-13
FBgn0037517	CG10086	1.8223	3.22166	1.222	2.63638	0.00837959	0.0280553
FBgn0262682	asRNA:CR43152	1.28773	3.21581	1.30996	2.45489	0.0140929	0.0438986
FBgn0030748	Traf-like	20.2667	3.21375	0.540555	5.94527	2.76e-09	3.35e-08
FBgn0037935	CG6834	70.6907	3.21114	0.492486	6.52025	7.02e-11	1.12e-09
FBgn0259140	Cubn2	802.723	3.20976	0.543022	5.91093	3.4e-09	4.05e-08
FBti0062578	BS{}4517	1.80709	3.20528	1.16396	2.75378	0.0058911	0.0206518
FBgn0010482	hlk	343.628	3.20183	0.279868	11.4405	2.62e-30	6e-28
FBti0063974	INE-1{}5913	2.59453	3.20084	1.11475	2.87134	0.00408734	0.0149257
FBgn0036589	CG13067	359.601	3.20059	0.392046	8.16381	3.25e-16	1.31e-14
FBgn0085332	CG34303	1.27642	3.19946	1.2754	2.5086	0.012121	0.0385224
FBgn0022355	Tsf1	8330.22	3.18935	0.161401	19.7605	6.52e-87	1.84e-83
FBgn0040299	Myo28B1	32.2557	3.1799	0.417727	7.61239	2.69e-14	7.85e-13
FBgn0032945	CG8665	121.737	3.17579	0.754515	4.20904	2.56e-05	0.000150639
FBgn0031031	CG14218	1.7632	3.17469	1.23085	2.57928	0.00990065	0.0324162
FBgn0052241	CG32241	16.9365	3.15637	0.663001	4.76073	1.93e-06	1.41e-05
FBgn0033980	Cyp6a20	110.409	3.15582	0.354818	8.89421	5.88e-19	3.64e-17
FBti0062912	invader1{}4851	28.5441	3.1541	0.375297	8.40428	4.31e-17	2.02e-15
FBgn0264960	lncRNA:CR44129	2.5165	3.14724	1.20405	2.61388	0.00895216	0.029731
FBgn0033658	TwdlŒ≤	23.4935	3.14219	0.489164	6.4236	1.33e-10	2.02e-09
FBgn0029766	CG15784	1713.45	3.1349	0.132672	23.6289	1.95e-123	1.64e-119
FBgn0034475	Obp56h	14.5097	3.1269	1.09617	2.85258	0.00433661	0.0157414
FBgn0034756	Cyp6d2	32.9302	3.12187	0.378682	8.24406	1.66e-16	7.04e-15
FBgn0039454	CG14247	19.1408	3.11938	0.713285	4.37325	1.22e-05	7.7e-05
FBgn0082952	snoRNA:Me18S-A1061	1.7301	3.11788	1.13842	2.73878	0.00616672	0.0214712
FBgn0037727	Nepl12	5.42907	3.11098	0.794847	3.91394	9.08e-05	0.000481059
FBgn0053887	His4:CG33887	19.6109	3.10839	0.393879	7.89173	2.98e-15	1.01e-13
FBti0063061	1360{}5000	3.22962	3.10288	1.11873	2.77357	0.00554456	0.0195831
FBgn0003920	snRNA:U2:14B	2.41562	3.09378	1.20008	2.57797	0.00993815	0.0325013
FBgn0050151	CG30151	6.1282	3.08749	0.886934	3.48108	0.000499394	0.00227084
FBgn0034512	Bbd	602.001	3.07774	0.387603	7.94044	2.01e-15	7.1e-14
FBgn0030985	Obp18a	38.9582	3.07042	0.360031	8.52822	1.49e-17	7.31e-16
FBgn0033593	Listericin	36.4463	3.0576	1.2653	2.4165	0.0156707	0.048183
FBgn0266626	asRNA:CR45133	3.10587	3.04595	1.18657	2.56701	0.0102579	0.0333983
FBgn0031975	Tg	365.534	3.03085	0.244367	12.4029	2.52e-35	8.88e-33
FBgn0013953	Esp	31.2231	3.02583	0.380499	7.95226	1.83e-15	6.47e-14
FBgn0030040	CG15347	150.902	3.02021	0.382649	7.89289	2.95e-15	1.01e-13
FBgn0031134	CG1314	3.80531	3.01843	0.95826	3.1499	0.00163324	0.0065527
FBgn0010043	GstD7	3.04901	3.01629	1.22763	2.45701	0.0140099	0.0436962
FBgn0267408	AOX1	827.86	3.01093	0.186592	16.1364	1.42e-58	1.71e-55
FBgn0039756	CG9743	337.048	3.00934	0.363972	8.26805	1.36e-16	5.81e-15
FBgn0266214	lncRNA:CR44909	4.70711	3.00063	0.946071	3.17168	0.00151561	0.00612146
FBgn0004577	Pxd	24.2556	2.99788	0.736756	4.06903	4.72e-05	0.000262968
FBgn0264437	lncRNA:CR43855	30.6495	2.99283	0.567193	5.27656	1.32e-07	1.18e-06
FBgn0052368	lncRNA:CR32368	121.92	2.98435	0.23083	12.9288	3.1e-38	1.42e-35
FBgn0287423	Nplp2	437.556	2.97535	0.470897	6.31848	2.64e-10	3.83e-09
FBgn0028544	Vajk3	115.221	2.97482	0.279033	10.6612	1.55e-26	2.31e-24
FBgn0030105	CG15369	63.5899	2.97463	0.517841	5.74428	9.23e-09	1.01e-07
FBgn0031857	LUBEL	35.843	2.97263	0.50776	5.8544	4.79e-09	5.51e-08
FBgn0039719	CG15515	3.75532	2.97054	1.17814	2.52137	0.0116898	0.037398
FBgn0026175	SkpC	3.70827	2.95206	0.908321	3.25002	0.00115395	0.00480653
FBgn0035798	frac	14.8192	2.95167	0.606082	4.87009	1.12e-06	8.48e-06
FBgn0030339	Cyp28c1	117.891	2.95163	0.388967	7.58838	3.24e-14	9.25e-13
FBgn0063494	GstE6	184.656	2.94953	0.239323	12.3245	6.69e-35	2.26e-32
FBgn0037850	CG14695	79.4614	2.94724	0.224351	13.1367	2.03e-39	1.01e-36
FBgn0032040	CG13386	5.14562	2.9458	0.959512	3.07011	0.00213983	0.00838819
FBgn0259196	CG42300	4.22529	2.93862	0.85944	3.41923	0.000627995	0.00279548
FBgn0035490	CG1136	24.7842	2.93658	0.399162	7.35686	1.88e-13	4.66e-12
FBgn0032322	CG16743	195.058	2.93399	0.332756	8.81726	1.17e-18	6.91e-17
FBgn0036756	Cln3	31.5815	2.93165	0.475802	6.16148	7.21e-10	9.7e-09
FBgn0035791	CG8539	3.63958	2.93126	0.981926	2.98521	0.00283384	0.0107765
FBgn0038130	CG8630	174.746	2.93069	0.308968	9.4854	2.41e-21	2.13e-19
FBgn0034407	DptB	6.47725	2.92172	0.914612	3.19449	0.00140077	0.00571772
FBgn0036833	CG3819	14.859	2.91284	0.825729	3.5276	0.000419343	0.00193863
FBgn0004649	yl	5.11768	2.91281	0.917557	3.17452	0.00150083	0.00606463
FBgn0001258	Ldh	3393.67	2.91263	0.356605	8.16767	3.14e-16	1.27e-14
FBgn0053519	Unc-89	276.796	2.90952	0.271025	10.7353	6.95e-27	1.1e-24
FBgn0263021	CG43316	2.14748	2.90754	1.15498	2.51738	0.011823	0.0377527
FBgn0039108	CG10232	139.522	2.90389	0.262051	11.0814	1.54e-28	2.97e-26
FBgn0259977	Tdc1	103.649	2.89493	0.269435	10.7444	6.29e-27	1.02e-24
FBgn0283471	wupA	514.881	2.89111	0.487749	5.92745	3.08e-09	3.7e-08
FBgn0051213	CG31213	2.70991	2.88767	1.14664	2.51837	0.0117898	0.0376539
FBgn0038799	MFS9	3215.11	2.87048	0.40141	7.15098	8.62e-13	1.91e-11
FBgn0035583	hoka	11.2676	2.86973	0.97138	2.95428	0.00313395	0.0117643
FBgn0265758	lncRNA:CR44565	2.83421	2.86733	1.03521	2.76981	0.0056089	0.0197897
FBgn0051664	CG31664	15.1307	2.8668	0.489937	5.85136	4.88e-09	5.6e-08
FBgn0033943	CG12869	104.494	2.86125	0.310033	9.22886	2.74e-20	2.05e-18
FBgn0050384	CG30384	4.13869	2.86062	0.86586	3.30379	0.000953869	0.00406012
FBgn0053850	His2A:CG33850	2.80974	2.85681	1.0373	2.7541	0.00588547	0.0206363
FBgn0051675	CG31675	35.6208	2.85011	0.374469	7.61106	2.72e-14	7.9e-13
FBgn0015714	Cyp6a17	480.602	2.8501	0.388095	7.34381	2.08e-13	5.09e-12
FBgn0039042	CG13837	3.49828	2.85001	1.13261	2.51632	0.0118586	0.0378379
FBgn0265467	lncRNA:CR44360	5.58736	2.84975	0.719152	3.96266	7.41e-05	0.000398804
FBgn0267697	asRNA:CR46033	2.78448	2.84677	1.09068	2.61008	0.00905197	0.0300271
FBgn0266258	lncRNA:CR44953	25.4472	2.8434	0.420584	6.76059	1.37e-11	2.41e-10
FBgn0035711	CG8519	9.37221	2.8417	0.737426	3.85353	0.000116426	0.000602655
FBgn0038973	Pebp1	23.0543	2.84066	0.713004	3.98407	6.77e-05	0.000366837
FBgn0034053	Cyp4aa1	2.71892	2.83444	1.10804	2.55808	0.0105253	0.0341703
FBgn0038878	CG3301	85.7579	2.83027	0.341365	8.29105	1.12e-16	4.89e-15
FBgn0039226	Ude	164.382	2.82897	0.323886	8.73448	2.45e-18	1.38e-16
FBgn0275433	lncRNA:CR46265	2.7018	2.82316	1.03867	2.71806	0.00656661	0.0227092
FBgn0032419	CG17217	15.8137	2.81709	0.479366	5.8767	4.19e-09	4.88e-08
FBgn0015575	Œ±-Est7	341.282	2.81504	0.241887	11.6378	2.65e-31	6.49e-29
FBgn0053901	His4:CG33901	6.64741	2.81014	0.697696	4.02775	5.63e-05	0.000308994
FBgn0046113	GluRIIC	50.9055	2.80607	0.36528	7.68199	1.57e-14	4.73e-13
FBgn0052249	CG32249	46.4154	2.80238	0.536615	5.22233	1.77e-07	1.55e-06
FBgn0030187	CG2961	5.08437	2.79864	0.979539	2.8571	0.00427527	0.0155582
FBgn0052170	CG32170	50.8133	2.79444	0.311656	8.96643	3.06e-19	1.95e-17
FBgn0004117	Tm2	535.139	2.79034	0.368773	7.56656	3.83e-14	1.08e-12
FBgn0038774	CG5023	97.848	2.7881	0.227933	12.2321	2.1e-34	6.56e-32
FBgn0016675	Lectin-galC1	28.6646	2.78792	0.58917	4.73194	2.22e-06	1.6e-05
FBgn0085329	CG34300	4.6681	2.7799	0.926728	2.9997	0.00270247	0.0103514
FBgn0264366	lncRNA:CR43818	3.29921	2.77931	0.996106	2.79018	0.00526793	0.0187369
FBgn0263999	CG43742	22.8734	2.77794	0.473176	5.87084	4.34e-09	5.03e-08
FBgn0032422	atilla	124.002	2.77422	0.25827	10.7416	6.49e-27	1.04e-24
FBgn0029950	rumpel	319.224	2.77166	0.458075	6.05067	1.44e-09	1.84e-08
FBgn0053885	His4:CG33885	11.1636	2.76748	0.557062	4.96799	6.77e-07	5.34e-06
FBgn0038680	Cyp12a5	83.0257	2.76259	0.36023	7.66896	1.73e-14	5.19e-13
FBgn0040923	CG11368	12.3	2.76151	1.06241	2.5993	0.00934147	0.0308482
FBgn0051769	CG31769	21.1106	2.75332	0.528381	5.21086	1.88e-07	1.64e-06
FBgn0036839	SmydA-2	5.79549	2.74952	0.775702	3.54456	0.000393275	0.00182912
FBgn0031936	CG13794	30.2834	2.74905	0.386505	7.11259	1.14e-12	2.47e-11
FBgn0050049	CG30049	4.77503	2.74588	0.817826	3.35754	0.000786392	0.00341353
FBgn0036106	CG6409	14.3564	2.74097	0.765597	3.58017	0.000343372	0.00161568
FBgn0031563	CG10031	41.4997	2.73656	0.497922	5.49596	3.89e-08	3.8e-07
FBgn0035043	CG4781	5.88832	2.72819	1.12429	2.42659	0.0152414	0.0469826
FBgn0012042	AttA	46.8249	2.72631	0.607771	4.48575	7.27e-06	4.75e-05
FBgn0040363	CG11384	2.61101	2.72282	1.07244	2.5389	0.0111202	0.0358403
FBgn0051300	CG31300	5.65686	2.7226	0.690792	3.94127	8.11e-05	0.000432788
FBgn0037562	Nazo	3.90463	2.71701	0.954426	2.84675	0.00441675	0.0160076
FBgn0263390	Nha2	50.6993	2.70954	0.387378	6.99455	2.66e-12	5.43e-11
FBgn0033397	Cyp4p3	7.42397	2.70662	0.748793	3.61464	0.000300761	0.0014295
FBgn0040503	CG7763	15.1046	2.68917	0.787657	3.41413	0.000639852	0.00283855
FBgn0052266	CG32266	3.18076	2.68187	1.04369	2.56959	0.0101818	0.0331965
FBgn0037807	CG6293	648.463	2.67967	0.206752	12.9608	2.04e-38	9.59e-36
FBgn0259098	CG42246	9.15283	2.67507	0.905609	2.9539	0.00313789	0.0117765
FBgn0053849	His1:CG33849	7.47166	2.67447	0.618477	4.32429	1.53e-05	9.42e-05
FBgn0028562	sut2	32.0377	2.67012	0.526443	5.07199	3.94e-07	3.24e-06
FBgn0032381	Mal-B1	4.90468	2.6667	0.864964	3.08301	0.00204917	0.00806082
FBgn0266446	CG45076	256.927	2.66487	0.445604	5.98034	2.23e-09	2.75e-08
FBgn0040031	CG12061	3.79122	2.66338	0.914553	2.91223	0.00358862	0.013294
FBgn0039656	CG11951	7.28896	2.65089	0.72003	3.68164	0.000231736	0.00112515
FBgn0020644	Lcp65Ab1	20.0928	2.65081	0.674732	3.92868	8.54e-05	0.000454361
FBgn0031703	Acsf2	306.012	2.63669	0.43274	6.09299	1.11e-09	1.44e-08
FBgn0032260	CG13144	4.85731	2.63522	0.808999	3.25739	0.00112443	0.00469975
FBgn0038294	Mf	1083.51	2.6126	0.340327	7.67673	1.63e-14	4.91e-13
FBgn0036596	CG13045	35.9855	2.60883	0.519516	5.02165	5.12e-07	4.14e-06
FBgn0033970	CG10205	12.5325	2.59999	0.811706	3.20312	0.0013595	0.00556265
FBgn0053225	CG33225	25.0922	2.5988	0.51879	5.00935	5.46e-07	4.38e-06
FBgn0035813	CG8492	105.641	2.59354	0.280692	9.2398	2.47e-20	1.89e-18
FBgn0262820	CG43191	3.45082	2.59068	0.87208	2.97069	0.00297134	0.0112211
FBgn0035665	Jon65Aiii	152.866	2.58119	0.86628	2.97963	0.002886	0.0109478
FBgn0037627	CG13318	12.8443	2.55311	0.749074	3.40835	0.000653571	0.00289333
FBgn0015008	Actn3	3.91212	2.55174	0.76622	3.33029	0.000867543	0.00372834
FBgn0033862	CG6209	4.20334	2.548	0.91502	2.78464	0.00535865	0.0190139
FBgn0032075	Tsp29Fb	80.5347	2.54751	0.781266	3.26075	0.00111118	0.00465703
FBgn0040364	CG11378	35.7237	2.53637	0.4351	5.8294	5.56e-09	6.31e-08
FBgn0024293	Spn43Ab	329.912	2.52103	0.265644	9.49027	2.3e-21	2.04e-19
FBgn0037225	TwdlG	7.56589	2.52043	0.743246	3.3911	0.000696115	0.00306381
FBgn0052246	CG32246	6.17479	2.51922	0.668634	3.76771	0.000164753	0.000826994
FBgn0038348	AOX2	9.43702	2.51422	0.677571	3.71063	0.000206741	0.00101516
FBgn0032772	CG17350	7.43597	2.51301	0.655334	3.8347	0.000125718	0.000645945
FBgn0038795	CG4335	13.5741	2.50967	0.708523	3.54211	0.000396934	0.00184561
FBgn0039297	CG11852	147.872	2.50607	0.292484	8.56825	1.05e-17	5.27e-16
FBgn0000473	Cyp6a2	20.4905	2.49931	0.446611	5.59617	2.19e-08	2.24e-07
FBgn0050196	CG30196	45.377	2.49702	0.387448	6.44477	1.16e-10	1.77e-09
FBgn0262563	CG43103	11.8401	2.49628	0.504668	4.94637	7.56e-07	5.92e-06
FBgn0003254	rib	27.4718	2.49385	0.538472	4.63135	3.63e-06	2.51e-05
FBgn0030102	SmydA-9	41.7521	2.49297	0.583414	4.27307	1.93e-05	0.000116278
FBgn0031155	CG15446	3.36651	2.48906	0.84347	2.95097	0.00316773	0.0118806
FBgn0264835	lncRNA:CR44043	9.82042	2.48843	0.508012	4.89837	9.66e-07	7.44e-06
FBgn0020643	Lcp65Ab2	67.7439	2.48028	0.483276	5.13222	2.86e-07	2.41e-06
FBgn0086450	su(r)	341.214	2.47903	0.206898	11.9819	4.42e-33	1.31e-30
FBgn0267475	lncRNA:CR45825	3.84328	2.47892	0.899216	2.75676	0.00583778	0.0204947
FBgn0264904	asRNA:CR44095	4.90026	2.47795	0.78791	3.14497	0.00166104	0.00665455
FBgn0263020	CG43315	30.3199	2.47563	0.519361	4.76669	1.87e-06	1.37e-05
FBgn0034439	CG10062	23.3182	2.47467	0.696409	3.55348	0.000380176	0.00177503
FBgn0004186	snRNA:U1:95Cb	6.1322	2.46981	0.769317	3.21039	0.00132553	0.00543816
FBgn0283476	Dhc16F	9.33788	2.46934	0.551428	4.47807	7.53e-06	4.91e-05
FBgn0028526	CG15293	45.9114	2.46875	0.442586	5.57802	2.43e-08	2.45e-07
FBgn0030244	CG2157	15.7516	2.46596	0.512572	4.81096	1.5e-06	1.12e-05
FBgn0033865	CG6220	7.0693	2.45974	0.730616	3.36667	0.000760822	0.00331605
FBgn0033827	CG17047	7.82882	2.45933	0.919916	2.67343	0.0075079	0.0254952
FBgn0010038	GstD2	27.1235	2.45895	0.391531	6.28033	3.38e-10	4.78e-09
FBgn0037013	CG13250	3.46815	2.45641	0.903263	2.71949	0.00653832	0.0226234
FBgn0051901	Mur29B	15.5189	2.45102	0.997519	2.45712	0.0140056	0.043691
FBgn0037579	COX7AL	10.266	2.44996	0.577945	4.23909	2.24e-05	0.000133589
FBgn0262543	lncRNA:CR43097	3.7961	2.44977	0.821779	2.98106	0.00287251	0.0109039
FBgn0085295	CG34266	4.60043	2.44789	0.803266	3.04742	0.00230813	0.00898132
FBgn0005633	fln	15.6471	2.44408	0.455778	5.36243	8.21e-08	7.55e-07
FBgn0036116	CG7888	1145.59	2.43492	0.354962	6.85967	6.9e-12	1.29e-10
FBgn0023495	Lip3	18.1799	2.43257	0.773376	3.14539	0.00165866	0.00664839
FBgn0038072	CG6225	20.0261	2.43075	0.566297	4.29235	1.77e-05	0.000107427
FBgn0262599	SmydA-3	31.8037	2.42816	0.358966	6.76434	1.34e-11	2.36e-10
FBgn0040360	CG14626	4.14794	2.42528	0.773373	3.13598	0.0017128	0.00684593
FBgn0026255	clumsy	3.01586	2.42491	0.94057	2.57813	0.00993365	0.0324991
FBgn0013277	Hsp70Ba	372.205	2.41792	0.110889	21.805	2.08e-105	8.8e-102
FBgn0052719	CG32719	3.61775	2.41209	0.863897	2.79211	0.00523658	0.0186316
FBgn0031860	Daao2	6.3976	2.40973	0.739168	3.26006	0.00111387	0.00466255
FBgn0034911	GlyT	305.603	2.40839	0.257498	9.35307	8.51e-21	6.96e-19
FBgn0052483	CG32483	10.6693	2.40555	0.728463	3.30223	0.000959183	0.00407761
FBgn0264489	CG43897	681.098	2.4033	0.215561	11.1491	7.24e-29	1.47e-26
FBgn0035785	ppk26	12.6799	2.40164	0.477348	5.0312	4.87e-07	3.95e-06
FBgn0033787	CG13321	51.0328	2.39969	0.814204	2.94728	0.00320585	0.0120102
FBgn0267627	lncRNA:CR45965	5.42118	2.39492	0.796722	3.00596	0.00264742	0.0101636
FBgn0036985	zye	76.6148	2.38872	0.655974	3.64149	0.000271063	0.00129857
FBgn0032010	CG8086	942.646	2.38841	0.181729	13.1427	1.87e-39	9.6e-37
FBgn0038257	smp-30	9.45923	2.38682	0.738819	3.23059	0.00123535	0.0050966
FBgn0039051	CG17109	13.4198	2.38609	0.527375	4.52446	6.06e-06	4.02e-05
FBgn0032638	SPH93	82.3422	2.38494	0.381231	6.25589	3.95e-10	5.54e-09
FBgn0038391	GATAe	9.09035	2.37689	0.895824	2.6533	0.00797087	0.0268303
FBti0019234	invader4{}511	6.15823	2.37572	0.681007	3.48854	0.000485666	0.00221437
FBgn0036467	CG12310	8.10662	2.37191	0.589708	4.02219	5.77e-05	0.000315779
FBgn0032209	Hand	198.585	2.36892	0.318304	7.44231	9.89e-14	2.61e-12
FBgn0266595	lncRNA:CR45120	3.54377	2.36581	0.812895	2.91035	0.00361026	0.0133595
FBgn0263589	asRNA:CR43614	4.98899	2.36353	0.836818	2.82443	0.00473654	0.0170497
FBgn0265448	lncRNA:CR44348	2.51161	2.35694	0.93861	2.51109	0.0120358	0.0383237
FBgn0050267	asRNA:CR30267	3.52198	2.35636	0.872441	2.70088	0.0069157	0.0237416
FBgn0053542	upd3	25.0774	2.35146	0.370653	6.34409	2.24e-10	3.28e-09
FBgn0016920	nompC	113.502	2.35004	0.297513	7.89894	2.81e-15	9.69e-14
FBgn0028381	Decay	25.2105	2.34795	0.51776	4.53483	5.77e-06	3.84e-05
FBgn0045495	Gr28b	14.8498	2.3473	0.480922	4.88083	1.06e-06	8.05e-06
FBgn0035917	Zasp66	567.49	2.33766	0.564832	4.13868	3.49e-05	0.000200246
FBti0059724	Dm88{}1663	10.2749	2.3259	0.58158	3.99928	6.35e-05	0.000345375
FBgn0029720	CG3009	354.14	2.32357	0.227184	10.2277	1.49e-24	1.8e-22
FBgn0026315	Ugt35A1	87.1734	2.31855	0.394211	5.8815	4.07e-09	4.76e-08
FBgn0028424	JhI-26	48.8824	2.31744	0.255799	9.05963	1.31e-19	8.72e-18
FBgn0011270	Pglym87	3.9978	2.31632	0.764439	3.03008	0.00244485	0.0094589
FBgn0262607	CG43133	16.2924	2.31603	0.637941	3.63047	0.000282906	0.0013511
FBgn0051313	CG31313	104.13	2.31329	0.340059	6.80263	1.03e-11	1.86e-10
FBgn0037560	CR18228	24.0436	2.31311	0.476102	4.85844	1.18e-06	8.95e-06
FBgn0030949	Cyp308a1	9.659	2.31221	0.548799	4.21322	2.52e-05	0.000148288
FBgn0053895	His4:CG33895	3.0184	2.3112	0.925997	2.4959	0.0125637	0.0397503
FBgn0030204	Or9a	8.96392	2.30139	0.897568	2.56403	0.0103465	0.0336608
FBgn0040038	klhl10	6.57571	2.3001	0.799108	2.87833	0.00399782	0.0146368
FBgn0034920	CG5597	93.112	2.294	0.260652	8.80102	1.36e-18	7.91e-17
FBgn0039779	PH4Œ±SG2	2.95477	2.29028	0.950789	2.40882	0.0160041	0.0490743
FBgn0263118	tx	110.843	2.28641	0.243613	9.38545	6.27e-21	5.19e-19
FBgn0038029	GstD11	14.9622	2.28232	0.46359	4.92313	8.52e-07	6.62e-06
FBgn0264987	lncRNA:CR44138	9.39587	2.27951	0.593243	3.84246	0.00012181	0.00062726
FBgn0037565	CG9626	79.3412	2.27837	0.242637	9.39003	6e-21	5e-19
FBgn0033458	Lime	30.1894	2.27591	0.382083	5.95659	2.58e-09	3.15e-08
FBgn0043575	PGRP-SC2	23.5746	2.27357	0.586628	3.87566	0.000106336	0.000555702
FBgn0032129	jp	33.8121	2.26823	0.345349	6.56794	5.1e-11	8.3e-10
FBgn0024289	Sodh-1	28.0792	2.26802	0.479163	4.73329	2.21e-06	1.59e-05
FBgn0264776	CG44014	7.9655	2.26356	0.694928	3.25726	0.00112492	0.00470067
FBgn0051091	CG31091	8.76603	2.26041	0.63219	3.57553	0.000349522	0.00164279
FBgn0010223	GŒ±f	48.5778	2.25459	0.379198	5.94567	2.75e-09	3.34e-08
FBgn0050285	CG30285	230.453	2.25201	0.211798	10.6328	2.1e-26	3.06e-24
FBgn0002789	Mp20	545.041	2.25138	0.24208	9.30014	1.4e-20	1.11e-18
FBgn0033927	CR10102	992.977	2.2513	0.13413	16.7845	3.17e-63	4.87e-60
FBgn0043578	PGRP-SB1	18.1568	2.24959	0.444863	5.05682	4.26e-07	3.49e-06
FBgn0051618	His2A:CG31618	2.46259	2.24586	0.916167	2.45136	0.0142317	0.0442412
FBgn0038730	Acsx1L	3.27641	2.24045	0.832651	2.69074	0.00712939	0.0243714
FBgn0032008	CG14277	20.704	2.23725	0.552839	4.04684	5.19e-05	0.000286804
FBgn0017561	Ork1	75.666	2.22666	0.363834	6.12	9.36e-10	1.23e-08
FBgn0262794	CG43175	10.9557	2.22586	0.619975	3.59024	0.00033037	0.00156145
FBgn0031201	CG12446	5.71646	2.22014	0.777908	2.85399	0.00431744	0.0156847
FBgn0266758	Esyt2	996.003	2.21942	0.269535	8.23428	1.81e-16	7.52e-15
FBgn0030938	CG15047	14.0512	2.21909	0.538866	4.11807	3.82e-05	0.000217245
FBgn0053548	SmydA-8	44.4917	2.2092	0.361516	6.11093	9.91e-10	1.3e-08
FBgn0033926	Arc1	5121.75	2.20821	0.126639	17.437	4.32e-68	9.14e-65
FBgn0264894	CG44085	1147.12	2.20125	0.173593	12.6805	7.58e-37	2.92e-34
FBgn0015568	Œ±-Est1	39.2347	2.19681	0.444753	4.9394	7.84e-07	6.12e-06
FBgn0028920	CG8997	50.3539	2.19296	0.601887	3.64347	0.000268982	0.00128933
FBgn0014859	Hr38	91.8894	2.19149	0.557039	3.93417	8.35e-05	0.000444946
FBgn0053909	His4:CG33909	8.01862	2.19128	0.614102	3.56828	0.000359339	0.00168472
FBgn0267514	5.8SrRNA-Œ®:CR45854	2.79422	2.18962	0.899673	2.43379	0.0149415	0.0462014
FBgn0025578	Lcp9	20.7289	2.18277	0.659557	3.30945	0.000934809	0.00399105
FBgn0037936	CG6908	10.6337	2.18021	0.571426	3.81537	0.000135977	0.00069304
FBgn0038037	Cyp9f2	1202.6	2.17338	0.260905	8.33016	8.07e-17	3.63e-15
FBgn0036393	CG17362	5.27437	2.17084	0.809755	2.68087	0.00734319	0.0249861
FBgn0036479	CG13458	91.4365	2.16708	0.23547	9.20324	3.47e-20	2.58e-18
FBgn0031470	CG18557	21.0413	2.16671	0.478236	4.53062	5.88e-06	3.91e-05
FBgn0030340	CG15740	5.88376	2.16612	0.853138	2.539	0.0111169	0.0358365
FBgn0037513	pyd3	239.595	2.16273	0.216886	9.97171	2.03e-23	2.23e-21
FBgn0265356	tn	400.223	2.16236	0.36857	5.86689	4.44e-09	5.14e-08
FBgn0031080	CG12655	52.6406	2.15707	0.235321	9.16652	4.89e-20	3.49e-18
FBgn0039024	Nepl15	394.907	2.1565	0.191362	11.2692	1.86e-29	3.99e-27
FBgn0037819	Phyhd1	75.9411	2.15644	0.280424	7.68992	1.47e-14	4.48e-13
FBgn0004554	Edg91	40.5269	2.15525	0.541544	3.97981	6.9e-05	0.000373217
FBgn0029851	CG14445	14.6183	2.15375	0.563245	3.82382	0.0001314	0.000672143
FBgn0040093	lectin-46Ca	124.958	2.14967	0.236061	9.10642	8.51e-20	5.9e-18
FBgn0002940	ninaE	3.12207	2.14922	0.814507	2.63868	0.00832296	0.0278823
FBgn0010424	TpnC73F	457.398	2.1485	0.327633	6.55765	5.47e-11	8.84e-10
FBgn0035231	Pcyt2	494.499	2.14618	0.323445	6.63538	3.24e-11	5.43e-10
FBgn0036997	CG5955	581.618	2.14285	0.227924	9.40162	5.37e-21	4.57e-19
FBgn0039048	CG17111	103.126	2.13774	0.338462	6.31603	2.68e-10	3.89e-09
FBgn0283428	lncRNA:CR46271	8.45374	2.135	0.605631	3.52525	0.000423082	0.00195335
FBgn0028886	CG15279	58.9699	2.13341	0.370404	5.75967	8.43e-09	9.25e-08
FBgn0063923	Kaz1-ORFB	136.862	2.1333	0.205626	10.3747	3.23e-25	4.11e-23
FBgn0003861	trp	5.2767	2.13321	0.717075	2.97487	0.00293111	0.0110866
FBgn0040260	Ugt37D1	54.0663	2.13188	0.552585	3.85802	0.000114309	0.000593509
FBgn0034394	CG15096	16.8332	2.12156	0.699896	3.03125	0.00243546	0.00942472
FBgn0037934	CG6830	7.70479	2.12113	0.595855	3.55981	0.000371124	0.0017366
FBgn0037487	thw	117.118	2.11461	0.239385	8.83349	1.01e-18	6e-17
FBgn0015872	Drip	125.627	2.11138	0.230937	9.14264	6.09e-20	4.26e-18
FBgn0032507	CG9377	12.0395	2.10942	0.685047	3.07923	0.00207536	0.00815626
FBgn0259683	Ir40a	14.389	2.10847	0.44673	4.71978	2.36e-06	1.69e-05
FBgn0003916	snRNA:U1:21D	2.63809	2.10828	0.871663	2.41869	0.0155767	0.0479376
FBgn0038207	CG14356	17.4986	2.10822	0.480569	4.38693	1.15e-05	7.26e-05
FBgn0263586	lncRNA:CR43611	5.68696	2.10516	0.692735	3.03891	0.00237437	0.00920307
FBgn0033580	CG13231	24.2116	2.10313	0.349487	6.01777	1.77e-09	2.22e-08
FBgn0024995	CG2680	251.126	2.10275	0.269851	7.79225	6.58e-15	2.13e-13
FBgn0038865	cDIP	9.82499	2.10099	0.618038	3.39945	0.000675224	0.00297827
FBgn0013279	Hsp70Bc	173.443	2.09354	0.179211	11.682	1.58e-31	3.92e-29
FBgn0266836	lncRNA:CR45298	4.30079	2.09218	0.795221	2.63094	0.00851497	0.0284522
FBgn0039482	CG14258	12.5924	2.08695	0.589568	3.53979	0.000400449	0.00186095
FBgn0027586	CG5867	84.0738	2.08581	0.30117	6.92569	4.34e-12	8.46e-11
FBgn0004185	snRNA:U1:95Ca	3.89658	2.08475	0.758131	2.74985	0.00596221	0.0208622
FBti0060487	flea{}2426	8.94055	2.07733	0.508882	4.08213	4.46e-05	0.000249798
FBgn0035922	Pex7	1494.24	2.07381	0.241385	8.5913	8.6e-18	4.37e-16
FBgn0020429	GluRIIB	19.4619	2.07071	0.348812	5.93646	2.91e-09	3.52e-08
FBgn0038404	CG8925	54.2449	2.0701	0.46111	4.48939	7.14e-06	4.68e-05
FBgn0266691	lncRNA:CR45181	6.63358	2.06847	0.602633	3.43239	0.00059829	0.00267593
FBgn0030544	CG13403	24.7912	2.06842	0.625362	3.30756	0.000941131	0.00401399
FBgn0001145	Gs2	12958.6	2.06763	0.344785	5.99686	2.01e-09	2.51e-08
FBgn0052450	CG32450	9.04312	2.06291	0.608595	3.38963	0.000699881	0.0030766
FBgn0011723	byn	6.19173	2.05908	0.750003	2.74543	0.00604308	0.0210971
FBgn0033978	Cyp6a23	72.9692	2.05576	0.395724	5.19493	2.05e-07	1.77e-06
FBgn0050069	Sdb	2458.78	2.05522	0.167953	12.2368	1.98e-34	6.3e-32
FBgn0051669	tRNA:Gln-CTG-2-5	4.26017	2.05436	0.704114	2.91765	0.00352674	0.0130877
FBgn0033139	Tsp42Er	7.72486	2.04999	0.600171	3.41567	0.000636258	0.00282408
FBgn0034588	CG9394	280.915	2.04614	0.288184	7.10013	1.25e-12	2.68e-11
FBgn0051821	CG31821	26.1393	2.04466	0.449812	4.54559	5.48e-06	3.65e-05
FBgn0030929	CG15043	72.0269	2.04238	0.483182	4.22695	2.37e-05	0.000140313
FBgn0052819	CG32819	23.762	2.03626	0.46258	4.40196	1.07e-05	6.82e-05
FBgn0050029	CR30029	34.7	2.02876	0.690068	2.93994	0.0032828	0.0122756
FBgn0261991	CG42809	6.72899	2.02615	0.622182	3.25652	0.00112788	0.00470888
FBgn0030615	Cyp4s3	39.4678	2.02532	0.442955	4.5723	4.82e-06	3.25e-05
FBgn0063498	GstE2	236.749	2.02366	0.233766	8.65677	4.85e-18	2.61e-16
FBgn0038079	NijC	54.219	2.02321	0.397947	5.08413	3.69e-07	3.06e-06
FBgn0035501	CG1299	537.263	2.02123	0.185413	10.9012	1.14e-27	1.98e-25
FBgn0037845	CG14694	23.7032	2.01514	0.360441	5.59077	2.26e-08	2.3e-07
FBgn0069973	CG40485	123.131	2.01397	0.352865	5.70748	1.15e-08	1.23e-07
FBgn0032706	Irk3	417.313	2.01077	0.244006	8.24063	1.71e-16	7.19e-15
FBgn0051004	mesh	65.9402	2.00908	0.423267	4.74661	2.07e-06	1.5e-05
FBgn0005666	bt	1415.05	2.00736	0.195577	10.2637	1.03e-24	1.27e-22
FBgn0039821	CG15556	51.3421	2.00688	0.387125	5.18405	2.17e-07	1.87e-06
FBgn0033292	Cyp4ad1	13.7923	2.00567	0.453212	4.42547	9.62e-06	6.17e-05
FBgn0040349	CG3699	7.81243	2.00566	0.778692	2.57568	0.0100044	0.03268
FBgn0064237	Idgf5	28.6295	2.00459	0.490877	4.0837	4.43e-05	0.000248201
FBgn0030200	RabX2	10.725	1.99858	0.595612	3.3555	0.00079221	0.00343294
FBgn0283545	vilya	8.09114	1.99397	0.53126	3.75329	0.00017453	0.000870898
FBgn0259219	CG42319	136.513	1.99146	0.316824	6.28568	3.26e-10	4.65e-09
FBgn0259678	sqa	88.3872	1.98939	0.218718	9.09567	9.4e-20	6.49e-18
FBgn0002930	nec	111.926	1.98792	0.307911	6.45613	1.07e-10	1.65e-09
FBgn0010395	Itgbn	19.8573	1.98425	0.510671	3.88557	0.000102089	0.000534546
FBgn0085474	CG34445	123.845	1.98388	0.270224	7.34161	2.11e-13	5.16e-12
FBgn0259736	CG42390	1811.88	1.97503	0.120597	16.3772	2.78e-60	3.62e-57
FBgn0038350	AOX4	20.5684	1.96976	0.799088	2.46501	0.0137008	0.0428348
FBgn0034776	CG13527	5.92562	1.96896	0.802079	2.45482	0.0140955	0.0438986
FBgn0035957	Argk2	28.2559	1.96829	0.297938	6.60637	3.94e-11	6.55e-10
FBti0019296	F{}1209	5.64234	1.96681	0.656136	2.99757	0.00272145	0.01041
FBgn0032899	CG9338	1654.11	1.96276	0.177035	11.0868	1.45e-28	2.83e-26
FBgn0264810	Pburs	53.8965	1.96226	0.272022	7.21359	5.45e-13	1.23e-11
FBgn0038105	yellow-f2	19.304	1.96213	0.720169	2.72454	0.00643908	0.0223184
FBgn0053873	His4:CG33873	6.68109	1.96096	0.731237	2.68171	0.00732479	0.0249285
FBti0059723	Dm88{}1662	20.4482	1.95316	0.329031	5.9361	2.92e-09	3.52e-08
FBgn0038309	Amt	7.4445	1.95047	0.681687	2.86124	0.0042199	0.0153799
FBgn0052820	CG32820	24.4041	1.94435	0.394714	4.92598	8.39e-07	6.52e-06
FBgn0036560	CG5895	727.733	1.93952	0.219085	8.85278	8.54e-19	5.07e-17
FBgn0020258	ppk	11.1364	1.93794	0.577008	3.3586	0.000783379	0.00340348
FBgn0040832	CG8012	133.465	1.93204	0.17296	11.1704	5.69e-29	1.19e-26
FBgn0031089	aspr	130.445	1.9299	0.301262	6.40604	1.49e-10	2.25e-09
FBgn0264750	CG44008	24.1585	1.92792	0.475843	4.05159	5.09e-05	0.000281592
FBgn0004192	snRNA:U2:34ABb	9.98635	1.92739	0.595043	3.23908	0.00119915	0.00497763
FBgn0037128	CG14572	237.948	1.92737	0.210499	9.15621	5.38e-20	3.82e-18
FBgn0030774	sphe	5.74299	1.92647	0.711915	2.70604	0.00680912	0.0234281
FBgn0085475	CG34446	53.4677	1.91958	0.28226	6.80075	1.04e-11	1.88e-10
FBgn0039319	CG13659	21.4293	1.91948	0.403649	4.75533	1.98e-06	1.45e-05
FBgn0038761	CG17190	90.6275	1.91582	0.280855	6.82138	9.02e-12	1.65e-10
FBgn0038654	CG14298	17.5948	1.91404	0.362342	5.28241	1.27e-07	1.15e-06
FBgn0037750	Whamy	30.2648	1.91312	0.402103	4.75779	1.96e-06	1.43e-05
FBgn0030439	CG12716	8.73677	1.90959	0.68679	2.78046	0.00542819	0.0192163
FBgn0264087	Slob	921.991	1.90722	0.281064	6.7857	1.16e-11	2.06e-10
FBgn0033679	CG8888	273.034	1.90461	0.535452	3.557	0.00037511	0.00175428
FBgn0265050	asRNA:CR44165	5.77925	1.90422	0.609619	3.12363	0.00178635	0.00711637
FBgn0061356	Hao	48.6616	1.90273	0.258391	7.36376	1.79e-13	4.46e-12
FBgn0031908	CG5177	384.506	1.8964	0.412326	4.59927	4.24e-06	2.88e-05
FBgn0036085	CG6527	4.64416	1.89585	0.675766	2.80549	0.00502408	0.0179756
FBgn0085452	CG34423	15.1835	1.88917	0.448451	4.21265	2.52e-05	0.000148508
FBgn0030588	CG9521	40.6613	1.8884	0.315907	5.97772	2.26e-09	2.79e-08
FBgn0039915	Gat	3488.87	1.88609	0.291741	6.46496	1.01e-10	1.57e-09
FBgn0262620	lncRNA:CR43144	101.1	1.88579	0.205989	9.15481	5.45e-20	3.85e-18
FBgn0040028	CG17450	19.4351	1.88439	0.40387	4.66584	3.07e-06	2.16e-05
FBgn0046776	CR14033	21.7546	1.88244	0.325409	5.78484	7.26e-09	8.05e-08
FBgn0025643	CG3588	111.957	1.87837	0.537909	3.49198	0.000479461	0.00218844
FBgn0037162	CG11449	7.9765	1.87662	0.622159	3.01631	0.00255875	0.00985671
FBgn0085261	CG34232	627.985	1.87565	0.158183	11.8575	1.97e-32	5.52e-30
FBgn0036835	CG14075	1139.62	1.87242	0.161325	11.6065	3.82e-31	9.23e-29
FBgn0263469	snoRNA:SC35-b	8.03528	1.87207	0.686339	2.72761	0.00637947	0.0221208
FBgn0041150	hoe1	2008.91	1.86162	0.241478	7.70926	1.27e-14	3.92e-13
FBgn0038063	OctŒ≤2R	225.224	1.85985	0.155548	11.9568	5.99e-33	1.75e-30
FBgn0004516	Gad1	4606.2	1.85297	0.26304	7.04443	1.86e-12	3.92e-11
FBgn0011603	ine	477.1	1.85238	0.222948	8.30856	9.69e-17	4.26e-15
FBgn0051611	His4:CG31611	6.36781	1.85024	0.580101	3.18951	0.00142513	0.0058043
FBgn0029795	CG15773	11.3298	1.85012	0.633122	2.92222	0.00347548	0.012923
FBgn0037304	CG1113	18.67	1.85008	0.387586	4.77333	1.81e-06	1.33e-05
FBgn0267674	lncRNA:CR46010	4.76834	1.84982	0.713188	2.59373	0.00949398	0.0313029
FBgn0034387	Cyp12b2	126.206	1.8477	0.252865	7.30705	2.73e-13	6.5e-12
FBgn0031002	CG14196	36.598	1.84554	0.462141	3.99345	6.51e-05	0.000353639
FBgn0000064	Ald1	20172.3	1.84495	0.262314	7.03337	2.02e-12	4.19e-11
FBgn0264838	asRNA:CR44046	7.22669	1.84341	0.708605	2.60147	0.00928262	0.0306778
FBgn0033820	CG4716	26.0427	1.84187	0.718937	2.56193	0.0104091	0.0338274
FBgn0013949	Elal	214.515	1.84166	0.226487	8.13143	4.24e-16	1.66e-14
FBgn0053832	His2A:CG33832	7.06694	1.83933	0.660976	2.78275	0.00539003	0.0191052
FBgn0030780	CG13008	9.93302	1.83171	0.761149	2.40651	0.0161059	0.0493507
FBgn0028543	NimB2	248.046	1.82873	0.287023	6.37137	1.87e-10	2.78e-09
FBgn0052706	CG32706	224.495	1.82181	0.142554	12.7797	2.13e-37	9e-35
FBgn0029879	APC7	18.2677	1.82015	0.334967	5.43381	5.52e-08	5.23e-07
FBgn0267625	lncRNA:CR45963	8.67827	1.81723	0.548997	3.31008	0.000932677	0.00398295
FBgn0035708	axed	431.056	1.81609	0.198074	9.16877	4.78e-20	3.43e-18
FBgn0033129	Tsp42Eh	12.9407	1.8096	0.596076	3.03586	0.0023985	0.00929234
FBgn0004878	cas	5482.04	1.80506	0.176636	10.2191	1.63e-24	1.95e-22
FBgn0030073	CG10962	120.329	1.80321	0.264404	6.81988	9.11e-12	1.67e-10
FBgn0037275	CG14655	43.4544	1.8028	0.256174	7.03741	1.96e-12	4.09e-11
FBgn0267758	asRNA:CR46089	17.0945	1.80217	0.415119	4.34134	1.42e-05	8.79e-05
FBgn0032782	Rab9	238.131	1.79958	0.219991	8.18026	2.83e-16	1.15e-14
FBgn0037895	bumpel	824.901	1.79829	0.282765	6.35965	2.02e-10	2.99e-09
FBgn0040794	CG13056	16.6123	1.78879	0.431429	4.14619	3.38e-05	0.000194296
FBgn0037123	CG14569	5.46904	1.78774	0.633333	2.82274	0.00476146	0.0171212
FBgn0034276	Sardh	55.2868	1.78686	0.474645	3.76462	0.000166803	0.000836041
FBgn0031169	CG1494	13.9352	1.78446	0.356219	5.00944	5.46e-07	4.38e-06
FBgn0266878	lncRNA:CR45339	6.65341	1.78344	0.717427	2.48589	0.0129228	0.0406885
FBgn0036168	CG7512	11.4925	1.78332	0.535414	3.33074	0.000866167	0.00372337
FBgn0250904	CG34434	7.21715	1.78196	0.58579	3.04199	0.00235023	0.00913041
FBgn0033221	CG12825	54.2356	1.77101	0.382754	4.62701	3.71e-06	2.55e-05
FBgn0003748	Treh	3705.23	1.77078	0.102287	17.3119	3.82e-67	7.19e-64
FBgn0267967	corolla	48.3382	1.76354	0.301794	5.84351	5.11e-09	5.84e-08
FBgn0267673	lncRNA:CR46009	14.3446	1.76187	0.563724	3.12542	0.00177552	0.00707657
FBgn0033368	CG13743	1030.19	1.75944	0.175302	10.0366	1.05e-23	1.19e-21
FBgn0029723	Proc-R	599.985	1.75938	0.297013	5.92359	3.15e-09	3.78e-08
FBgn0030309	CG1572	1380.65	1.75485	0.160624	10.9252	8.73e-28	1.57e-25
FBgn0000715	FMRFa	1047.26	1.75292	0.165356	10.6009	2.95e-26	4.23e-24
FBgn0033285	CG18449	11.3134	1.75249	0.522894	3.35152	0.00080369	0.00347601
FBgn0011206	bol	1032.31	1.75093	0.175873	9.95564	2.38e-23	2.57e-21
FBgn0040092	lectin-46Cb	120.477	1.75031	0.217437	8.04975	8.3e-16	3.13e-14
FBgn0003429	slo	1955.75	1.74785	0.190965	9.15272	5.55e-20	3.91e-18
FBgn0027608	CG2082	830.977	1.74783	0.169581	10.3067	6.57e-25	8.17e-23
FBgn0040252	Ugt303A1	20.1129	1.74101	0.336486	5.17407	2.29e-07	1.96e-06
FBgn0052625	CG32625	35.7107	1.73863	0.329748	5.27262	1.34e-07	1.2e-06
FBgn0051354	Hsp70Bbb	263.065	1.73666	0.180642	9.61382	6.99e-22	6.57e-20
FBgn0033320	CG8586	19.6531	1.73553	0.539248	3.21843	0.00128894	0.00529832
FBgn0260006	drd	76.9153	1.73304	0.314034	5.51863	3.42e-08	3.36e-07
FBgn0266217	lncRNA:CR44912	7.87378	1.73218	0.65509	2.64419	0.00818868	0.0274705
FBti0059725	Dm88{}1664	43.0356	1.72782	0.27201	6.35206	2.12e-10	3.12e-09
FBgn0266417	ringer	633.699	1.72663	0.18106	9.53624	1.48e-21	1.34e-19
FBgn0037751	topi	19.9249	1.7265	0.475387	3.63177	0.000281484	0.00134468
FBgn0031937	CG13795	74.1849	1.72619	0.440683	3.91708	8.96e-05	0.000475449
FBgn0024912	agt	166.693	1.72575	0.165646	10.4183	2.05e-25	2.66e-23
FBti0059721	Dm88{}1660	266.534	1.72551	0.186043	9.27481	1.78e-20	1.38e-18
FBgn0032023	CG14274	215.025	1.72466	0.18971	9.09105	9.81e-20	6.69e-18
FBgn0031157	CG1503	13.9763	1.72002	0.490766	3.50477	0.000457002	0.00209441
FBgn0035192	galene	13.8503	1.71977	0.541359	3.17677	0.00148925	0.00602361
FBgn0040385	CG12496	131.811	1.71926	0.26634	6.45514	1.08e-10	1.66e-09
FBgn0267730	lncRNA:CR46061	9.82703	1.7168	0.501666	3.4222	0.000621166	0.00277129
FBgn0004552	Akh	1110.14	1.71436	0.141292	12.1335	7.02e-34	2.16e-31
FBgn0034994	Ir60a	6.16577	1.71028	0.705112	2.42555	0.0152853	0.0471095
FBgn0004228	mex1	12.7199	1.71011	0.513427	3.33077	0.000866058	0.00372337
FBgn0265180	CG44245	840.574	1.70652	0.182797	9.33561	1e-20	8.12e-19
FBgn0050288	CG30288	5.71122	1.7038	0.657962	2.58951	0.00961113	0.0316337
FBgn0022359	Sodh-2	129.632	1.70306	0.224241	7.59478	3.08e-14	8.87e-13
FBgn0036876	CG9451	246.952	1.69938	0.275486	6.16864	6.89e-10	9.32e-09
FBgn0028397	Tob	448.589	1.69885	0.205035	8.28567	1.17e-16	5.09e-15
FBgn0040571	CG17193	362.928	1.69865	0.214314	7.92599	2.26e-15	7.91e-14
FBgn0030160	CG9691	1304.4	1.69816	0.146753	11.5715	5.75e-31	1.37e-28
FBgn0263413	lncRNA:CR43459	49.7791	1.69215	0.365461	4.63019	3.65e-06	2.52e-05
FBgn0035855	CG7366	89.4413	1.69159	0.178898	9.45559	3.21e-21	2.77e-19
FBgn0037181	CG11370	1494.56	1.68915	0.466652	3.61973	0.000294912	0.00140446
FBgn0040600	CG13631	285.989	1.68914	0.244425	6.91065	4.82e-12	9.33e-11
FBgn0033821	CG10799	51.7428	1.68704	0.547645	3.08054	0.00206624	0.00812233
FBgn0026061	Mipp1	45.9325	1.68647	0.310548	5.43061	5.62e-08	5.32e-07
FBgn0037759	CG8526	40.8603	1.68285	0.350877	4.79613	1.62e-06	1.2e-05
FBgn0000046	Act87E	668.117	1.68067	0.196444	8.55548	1.17e-17	5.84e-16
FBgn0039428	CG14237	5.30049	1.67987	0.698815	2.40389	0.0162218	0.0496788
FBgn0016047	nompA	10.6272	1.6777	0.498192	3.36757	0.000758339	0.00330693
FBgn0033629	Tsp47F	10.3406	1.67721	0.661463	2.5356	0.0112254	0.0361381
FBgn0029608	CG3091	133.897	1.67578	0.212425	7.88881	3.05e-15	1.04e-13
FBgn0033043	Or42b	4.79379	1.6732	0.637261	2.62562	0.00864919	0.0288323
FBgn0037547	CG7910	6.15997	1.67206	0.627674	2.6639	0.00772405	0.0261452
FBgn0035847	mthl7	22.3535	1.67104	0.654612	2.55272	0.0106887	0.0346342
FBgn0034381	List	80.9284	1.6662	0.321219	5.18711	2.14e-07	1.84e-06
FBgn0042627	FASN2	10.8398	1.66571	0.560049	2.97422	0.00293732	0.0111076
FBgn0033135	Tsp42En	38.4119	1.66505	0.268507	6.20113	5.61e-10	7.68e-09
FBgn0034638	CG10433	730.558	1.66188	0.153979	10.7929	3.72e-27	6.17e-25
FBgn0026593	CG5707	32.0951	1.66164	0.426485	3.89612	9.77e-05	0.000513826
FBgn0032218	CG5381	117.269	1.66062	0.197086	8.42584	3.58e-17	1.7e-15
FBgn0036282	Smyd4-2	13.2962	1.65845	0.614765	2.6977	0.00698198	0.0239404
FBti0059720	Dm88{}1659	43.6454	1.65561	0.278489	5.94499	2.76e-09	3.35e-08
FBgn0035040	CG4741	21.5798	1.65557	0.337301	4.90829	9.19e-07	7.1e-06
FBgn0035241	CG12105	60.3687	1.65418	0.418123	3.95619	7.62e-05	0.000408838
FBgn0053498	CR33498	7.96058	1.65398	0.579154	2.85586	0.00429205	0.0156126
FBgn0033113	Spn42Dc	49.4706	1.65145	0.240866	6.85632	7.07e-12	1.31e-10
FBgn0050460	CG30460	2056.5	1.65083	0.128742	12.8229	1.22e-37	5.3e-35
FBgn0031471	CG3117	16.8103	1.64927	0.670524	2.45967	0.0139063	0.0433973
FBgn0266819	asRNA:CR45281	15.2808	1.64924	0.567897	2.90412	0.00368284	0.0136013
FBgn0039651	Cyt-c1L	22.6538	1.64465	0.333659	4.92913	8.26e-07	6.42e-06
FBgn0030667	CG15599	15.8933	1.64421	0.388767	4.2293	2.34e-05	0.000139048
FBgn0082972	snoRNA:Œ®28S-3316a	7.67552	1.64008	0.612508	2.67765	0.00741411	0.0252122
FBgn0036862	Gbs-76A	2482.2	1.63606	0.178929	9.14366	6.04e-20	4.24e-18
FBgn0053864	His1:CG33864	7.86546	1.63566	0.497441	3.28815	0.0010085	0.00426483
FBgn0004852	Ac76E	691.627	1.63474	0.177006	9.23556	2.57e-20	1.95e-18
FBgn0263353	CG11000	1585.83	1.63259	0.266127	6.13462	8.54e-10	1.14e-08
FBgn0003076	Pgm1	1839.19	1.63239	0.188337	8.6674	4.42e-18	2.4e-16
FBgn0263662	lncRNA:CR43653	9.9836	1.63064	0.434164	3.75581	0.000172779	0.000863178
FBgn0032252	loh	220.173	1.62811	0.190374	8.55217	1.21e-17	5.99e-16
FBgn0031869	CG18304	59.3985	1.62784	0.359514	4.52788	5.96e-06	3.96e-05
FBgn0012036	Aldh	3124.29	1.62471	0.266527	6.09586	1.09e-09	1.42e-08
FBgn0030156	CG15247	17.0718	1.62157	0.467319	3.46993	0.00052059	0.00235898
FBgn0037520	CG18268	26.0846	1.62133	0.370642	4.37437	1.22e-05	7.66e-05
FBgn0014464	Cp7Fa	10.2202	1.61918	0.545613	2.96763	0.00300106	0.0113132
FBgn0052694	CG32694	35.1358	1.61696	0.449778	3.59501	0.000324378	0.00153571
FBgn0262685	CG43155	28.3636	1.61504	0.377843	4.27437	1.92e-05	0.000115643
FBgn0087011	CG41520	66.0651	1.61035	0.220686	7.29701	2.94e-13	6.91e-12
FBgn0000442	Pkg21D	15.4943	1.60873	0.472626	3.40381	0.000664525	0.00293798
FBgn0085362	Vml	5.22234	1.60833	0.604893	2.65887	0.00784033	0.0264534
FBgn0038243	CG8066	238.412	1.60663	0.148214	10.8399	2.23e-27	3.77e-25
FBgn0043841	vir-1	3204.85	1.60576	0.100301	16.0094	1.1e-57	1.24e-54
FBgn0010051	Itpr	3955.15	1.60488	0.574722	2.79244	0.00523123	0.0186165
FBgn0266680	lncRNA:CR45170	8.61015	1.60462	0.582163	2.7563	0.00584598	0.0205149
FBgn0031689	Cyp28d1	825.389	1.59695	0.159522	10.0108	1.37e-23	1.54e-21
FBgn0025616	CG13359	9.83893	1.59499	0.640247	2.49121	0.0127308	0.0401811
FBgn0034583	CG10527	883.434	1.5931	0.140752	11.3185	1.06e-29	2.36e-27
FBgn0058469	lncRNA:CR40469	115.204	1.59174	0.242837	6.55478	5.57e-11	8.98e-10
FBgn0050197	CG30197	898.04	1.59147	0.152746	10.419	2.03e-25	2.66e-23
FBgn0035167	Gr61a	47.6892	1.5911	0.234304	6.79074	1.12e-11	2e-10
FBgn0033289	CG2121	23.7923	1.59027	0.393848	4.03778	5.4e-05	0.00029714
FBgn0024315	Picot	2438.84	1.58645	0.185796	8.5387	1.36e-17	6.69e-16
FBgn0267626	lncRNA:CR45964	7.18178	1.58587	0.616993	2.57032	0.0101605	0.0331452
FBgn0038292	CG3987	244.423	1.58532	0.170944	9.27391	1.79e-20	1.39e-18
FBgn0263663	lncRNA:CR43654	12.5198	1.58363	0.548181	2.88888	0.00386618	0.0142195
FBgn0034098	krimp	7.76189	1.58072	0.615505	2.56817	0.0102236	0.0332994
FBgn0033252	CG12769	93.8032	1.58024	0.242167	6.52542	6.78e-11	1.08e-09
FBgn0053875	His4:CG33875	8.77708	1.5767	0.614291	2.5667	0.0102671	0.0334218
FBgn0030234	CG15211	146.415	1.57488	0.279996	5.62464	1.86e-08	1.93e-07
FBgn0004507	GlyP	9636.75	1.57472	0.258396	6.09419	1.1e-09	1.43e-08
FBgn0034553	CG9993	132.54	1.5734	0.266065	5.91359	3.35e-09	3.99e-08
FBgn0037447	Neurochondrin	290.301	1.57269	0.262495	5.99134	2.08e-09	2.58e-08
FBgn0039490	CG5882	18.1571	1.57244	0.47649	3.30004	0.000966702	0.00410648
FBgn0032428	Fam92	92.8612	1.57068	0.199891	7.85767	3.91e-15	1.31e-13
FBgn0003996	w	3681.35	1.56921	0.311568	5.03649	4.74e-07	3.85e-06
FBgn0287617	asRNA:CR46486	25.5109	1.56863	0.329832	4.75586	1.98e-06	1.44e-05
FBgn0003886	Œ±Tub85E	254.751	1.5682	0.381468	4.11097	3.94e-05	0.000223292
FBgn0031451	CG9961	16.2379	1.55833	0.46415	3.35739	0.000786808	0.00341435
FBgn0030425	Nep6	23.4779	1.55776	0.463574	3.36033	0.000778497	0.00338446
FBgn0261930	vnd	136.298	1.55668	0.208572	7.46351	8.42e-14	2.24e-12
FBgn0266414	lncRNA:CR45054	12.0097	1.55636	0.601806	2.58615	0.0097056	0.0318702
FBgn0023479	teq	966.004	1.55502	0.171951	9.04339	1.52e-19	1e-17
FBgn0031630	CG15629	66.0629	1.55342	0.290135	5.35412	8.6e-08	7.88e-07
FBgn0010397	LamC	866.322	1.54987	0.186859	8.29434	1.09e-16	4.77e-15
FBgn0037100	CapaR	23.4873	1.5489	0.333794	4.64028	3.48e-06	2.41e-05
FBgn0265340	lncRNA:CR44294	12.6887	1.54857	0.479495	3.22959	0.0012397	0.00511205
FBgn0038510	CG14331	44.9761	1.54821	0.290338	5.33244	9.69e-08	8.85e-07
FBgn0035187	Trh	407.904	1.54753	0.213928	7.23385	4.69e-13	1.08e-11
FBti0020243	1360{}1132	6.20316	1.54651	0.56425	2.74083	0.00612849	0.0213556
FBgn0027654	jdp	3364.86	1.54573	0.227844	6.78418	1.17e-11	2.08e-10
FBgn0050489	Cyp12d1-p	21.5733	1.54534	0.579111	2.66846	0.00761994	0.0258414
FBgn0025686	Amnionless	100.865	1.54487	0.54615	2.82865	0.00467449	0.0168551
FBgn0035154	hiro	12.5972	1.54077	0.463637	3.32324	0.000889797	0.00381332
FBgn0052865	lncRNA:Œ±Œ≥-element:CR32865	54.7742	1.53941	0.270269	5.69584	1.23e-08	1.31e-07
FBgn0053307	CG33307	37.1635	1.53933	0.376063	4.09329	4.25e-05	0.000239177
FBgn0266229	lncRNA:CR44924	9.91359	1.53895	0.586388	2.62446	0.00867859	0.0289133
FBgn0265800	lncRNA:CR44589	8.92711	1.53761	0.509278	3.0192	0.00253444	0.00977197
FBgn0032219	CG4995	9.62462	1.53616	0.520938	2.94883	0.00318976	0.0119579
FBgn0034618	CG9485	886.315	1.53614	0.210104	7.31131	2.65e-13	6.33e-12
FBgn0039747	AdoR	49.6828	1.53442	0.237903	6.44976	1.12e-10	1.72e-09
FBgn0011286	RyR	1783.5	1.53295	0.16519	9.2799	1.7e-20	1.32e-18
FBgn0039467	CG14253	71.0892	1.53193	0.229137	6.68569	2.3e-11	3.94e-10
FBgn0034140	Lst	166.712	1.52937	0.231856	6.59618	4.22e-11	6.98e-10
FBgn0011296	l(2)efl	195.532	1.52878	0.516804	2.95814	0.003095	0.011631
FBgn0034552	CG17999	6.73705	1.52739	0.619367	2.46605	0.0136612	0.0427271
FBgn0261434	hkb	187.198	1.52352	0.181997	8.37113	5.71e-17	2.64e-15
FBgn0085425	CG34396	63.3217	1.5197	0.240521	6.31838	2.64e-10	3.83e-09
FBgn0262579	Sarm	3473.92	1.51958	0.133692	11.3663	6.15e-30	1.39e-27
FBgn0033982	Cyp317a1	19.6662	1.51293	0.433866	3.48709	0.000488302	0.00222496
FBgn0085447	sif	820.509	1.50999	0.150056	10.0628	8.07e-24	9.28e-22
FBgn0036717	CG13731	33.4895	1.50724	0.581434	2.59227	0.00953441	0.0314117
FBgn0036782	CG7320	28.7005	1.50308	0.344495	4.36316	1.28e-05	8.04e-05
FBgn0037836	CG14692	28.6923	1.50018	0.279959	5.35857	8.39e-08	7.71e-07
FBgn0023525	CG3191	71.4516	1.49895	0.296854	5.04943	4.43e-07	3.62e-06
FBgn0263397	Ih	5165.62	1.49863	0.128203	11.6895	1.44e-31	3.64e-29
FBgn0034566	CG9313	43.6623	1.49825	0.366797	4.08467	4.41e-05	0.000247327
FBgn0051146	Nlg1	66.0551	1.49716	0.27087	5.52721	3.25e-08	3.21e-07
FBgn0033204	CG2065	109.035	1.49193	0.187439	7.95954	1.73e-15	6.14e-14
FBgn0039321	CG10550	180.216	1.48921	0.196125	7.59317	3.12e-14	8.96e-13
FBgn0037717	CG8301	400.783	1.48725	0.212619	6.99491	2.65e-12	5.42e-11
FBgn0037601	Cyp313b1	51.0835	1.4863	0.209371	7.09889	1.26e-12	2.7e-11
FBgn0028550	Atf3	1027.91	1.48605	0.164957	9.00875	2.08e-19	1.36e-17
FBgn0033917	SmydA-1	80.8627	1.48538	0.285102	5.21001	1.89e-07	1.65e-06
FBgn0052681	CG32681	35.3666	1.48287	0.234343	6.32778	2.49e-10	3.62e-09
FBgn0004191	snRNA:U2:34ABa	5.82712	1.48185	0.562745	2.63325	0.00845731	0.0282931
FBgn0032433	Oatp33Ea	157.208	1.48014	0.271031	5.46116	4.73e-08	4.55e-07
FBgn0037387	CG1213	135.063	1.47741	0.2989	4.94283	7.7e-07	6.02e-06
FBgn0035282	CNMa	31.5732	1.47261	0.312159	4.71749	2.39e-06	1.7e-05
FBgn0028482	bdl	1425.89	1.47236	0.0991912	14.8437	7.65e-50	5.88e-47
FBgn0030332	CG9360	102.268	1.46603	0.166916	8.78306	1.59e-18	9.12e-17
FBgn0010414	SerT	336.565	1.46505	0.195427	7.49666	6.55e-14	1.77e-12
FBgn0035975	PGRP-LA	267.011	1.46465	0.179832	8.14451	3.81e-16	1.52e-14
FBgn0051191	CG31191	589.224	1.45532	0.187747	7.75149	9.08e-15	2.89e-13
FBgn0052373	CG32373	22.8995	1.45493	0.426957	3.40767	0.000655198	0.00289902
FBgn0040333	brv3	18.5718	1.45473	0.313347	4.64253	3.44e-06	2.39e-05
FBgn0040532	CG8369	1744.97	1.45437	0.148171	9.81545	9.66e-23	9.9e-21
FBgn0036806	Cyp12c1	107.854	1.45433	0.268104	5.42449	5.81e-08	5.49e-07
FBgn0260964	Vmat	3800.18	1.45202	0.227938	6.37023	1.89e-10	2.8e-09
FBgn0000279	CecC	14.2585	1.45077	0.583257	2.48737	0.0128692	0.0405645
FBgn0036145	CG7607	855.821	1.45064	0.154422	9.39398	5.78e-21	4.89e-19
FBgn0032452	CG15484	18.4495	1.45061	0.33579	4.32	1.56e-05	9.58e-05
FBgn0028916	CG33090	1650.2	1.44824	0.122661	11.8068	3.6e-32	9.66e-30
FBgn0030775	CG9673	9.26168	1.44588	0.513669	2.81481	0.00488059	0.0174975
FBgn0052485	CG32485	295.001	1.4453	0.188349	7.67354	1.67e-14	5.02e-13
FBgn0037163	laza	32.3962	1.44305	0.340129	4.24267	2.21e-05	0.000131757
FBgn0038465	Irc	399.552	1.44278	0.206293	6.99386	2.67e-12	5.45e-11
FBgn0046332	gskt	9.60127	1.44139	0.599766	2.40325	0.01625	0.0497471
FBgn0011695	EbpIII	101.009	1.43758	0.290383	4.95065	7.4e-07	5.8e-06
FBgn0033504	CAP	2254.91	1.43666	0.154435	9.30272	1.37e-20	1.09e-18
FBgn0040805	CG12355	207.167	1.43575	0.148981	9.6371	5.57e-22	5.3e-20
FBgn0013276	Hsp70Ab	342.956	1.43568	0.444391	3.23066	0.00123505	0.0050966
FBgn0032156	CG13124	1967.26	1.43366	0.116923	12.2616	1.46e-34	4.74e-32
FBgn0027610	Dic1	784.054	1.43216	0.172362	8.309	9.65e-17	4.25e-15
FBgn0264979	CG4267	76.12	1.43214	0.288924	4.95679	7.17e-07	5.64e-06
FBgn0286732	snoRNA:Or-CD14	7.93088	1.43189	0.554379	2.58287	0.00979828	0.0321184
FBgn0263520	mir-4945	16.331	1.43138	0.378763	3.7791	0.000157397	0.0007936
FBgn0040345	CG3708	13.6764	1.42939	0.489435	2.92049	0.00349482	0.0129892
FBgn0028699	Rh50	390.255	1.42902	0.135586	10.5396	5.67e-26	7.86e-24
FBgn0285944	para	3208.37	1.42884	0.170812	8.36497	6.01e-17	2.78e-15
FBgn0038173	Adgf-C	54.9948	1.4256	0.343766	4.147	3.37e-05	0.000193766
FBgn0014869	Pglym78	4305.88	1.42541	0.173551	8.21321	2.15e-16	8.86e-15
FBgn0052163	CG32163	7.91752	1.42323	0.494326	2.87912	0.00398781	0.0146096
FBgn0030904	upd2	16.7486	1.42273	0.415516	3.424	0.000617069	0.00275482
FBgn0031449	CG31689	149.737	1.42068	0.269984	5.26208	1.42e-07	1.26e-06
FBgn0011274	Dif	886.922	1.41628	0.147622	9.594	8.47e-22	7.87e-20
FBgn0004190	snRNA:U6:96Ac	10.1519	1.41472	0.475419	2.97574	0.00292282	0.0110601
FBgn0263780	CG17684	543.36	1.41375	0.0992261	14.2478	4.63e-46	3.13e-43
FBgn0035041	CG13594	626.477	1.41336	0.177042	7.98322	1.43e-15	5.14e-14
FBgn0266886	lncRNA:CR45347	13.0728	1.41168	0.425637	3.31664	0.000911075	0.00389858
FBgn0039886	CG2003	200.292	1.4111	0.21084	6.69277	2.19e-11	3.76e-10
FBgn0020372	TM4SF	2062.53	1.41071	0.173365	8.13721	4.04e-16	1.59e-14
FBgn0035687	Prdm13	41.0893	1.40981	0.299839	4.70188	2.58e-06	1.83e-05
FBgn0259226	CG42326	110.728	1.40828	0.339628	4.14654	3.38e-05	0.000194083
FBgn0034490	CG9864	17.4517	1.40796	0.50103	2.81013	0.00495217	0.0177428
FBgn0033919	CG8547	1361.21	1.40609	0.147353	9.54231	1.4e-21	1.27e-19
FBgn0265380	asRNA:CR44321	8.33374	1.39958	0.541413	2.58504	0.00973669	0.0319599
FBgn0030926	psh	21.511	1.39692	0.530084	2.63528	0.00840686	0.028141
FBgn0032900	CG14401	135.522	1.39667	0.178983	7.80333	6.03e-15	1.98e-13
FBgn0033928	Arc2	88.3474	1.39661	0.17886	7.80839	5.79e-15	1.91e-13
FBgn0034990	CG11406	23.5521	1.39553	0.544512	2.56291	0.01038	0.0337505
FBgn0044046	Ilp7	39.5534	1.39513	0.300796	4.63813	3.52e-06	2.43e-05
FBgn0036391	CG17364	644.492	1.39425	0.174535	7.98837	1.37e-15	4.96e-14
FBgn0030796	CG4829	1065.17	1.39396	0.148409	9.39271	5.85e-21	4.9e-19
FBgn0264330	CG43789	12.6892	1.39358	0.375011	3.71609	0.000202327	0.000996374
FBgn0053517	Dop2R	1484.65	1.39045	0.138209	10.0605	8.26e-24	9.43e-22
FBgn0034733	CG4752	147.033	1.38805	0.221885	6.2557	3.96e-10	5.54e-09
FBgn0085302	CG34273	9.66091	1.38432	0.441107	3.13828	0.00169943	0.00679891
FBgn0030272	CG15201	367.543	1.3822	0.219838	6.28735	3.23e-10	4.61e-09
FBgn0051832	CG31832	9.21385	1.38215	0.49411	2.79725	0.00515393	0.0183723
FBgn0023550	FarO	9.90189	1.38145	0.535759	2.57849	0.00992338	0.0324844
FBgn0031800	CG9497	10.3473	1.38003	0.570853	2.41748	0.0156282	0.0480699
FBgn0039536	unc80	3697.04	1.37993	0.179113	7.70425	1.32e-14	4.04e-13
FBgn0083990	lncRNA:sphinx	19.6027	1.37933	0.338975	4.06913	4.72e-05	0.000262937
FBgn0032525	Hsp60D	7.6965	1.37866	0.560616	2.45919	0.013925	0.0434475
FBgn0035410	MnM	80.2949	1.37569	0.270886	5.0785	3.8e-07	3.14e-06
FBgn0051955	CG31955	97.8164	1.37503	0.157816	8.71289	2.96e-18	1.64e-16
FBgn0036627	Gagr	162.226	1.37012	0.209483	6.54047	6.13e-11	9.84e-10
FBgn0263095	lncRNA:CR43363	9.94383	1.3689	0.539367	2.53797	0.0111496	0.0359282
FBgn0039232	sosie	61.4347	1.36774	0.204613	6.68451	2.32e-11	3.97e-10
FBgn0030195	CG2898	12.9354	1.3666	0.464483	2.9422	0.00325887	0.0121926
FBgn0015038	Cyp9b1	13.9433	1.36393	0.469804	2.9032	0.00369373	0.0136326
FBgn0052695	CG32695	19.9236	1.36346	0.508109	2.6834	0.0072877	0.0248322
FBgn0051414	Gba1b	137.236	1.36335	0.191694	7.11212	1.14e-12	2.47e-11
FBgn0267613	asRNA:CR45951	9.00661	1.36139	0.540177	2.52026	0.0117267	0.0375021
FBgn0031649	hoe2	613.572	1.36116	0.170933	7.96315	1.68e-15	6.01e-14
FBgn0052574	TwdlŒ±	6.02734	1.36056	0.53474	2.54434	0.0109483	0.0353537
FBgn0035171	CG12502	689.866	1.35958	0.163381	8.32153	8.68e-17	3.88e-15
FBgn0039022	Nepl13	27.42	1.35949	0.494454	2.74949	0.00596883	0.0208724
FBgn0028422	GluRIID	58.9543	1.3587	0.323433	4.20087	2.66e-05	0.000155857
FBgn0024943	PIP82	24.5841	1.35481	0.428072	3.1649	0.00155135	0.00625683
FBgn0030157	CG1468	94.0833	1.35334	0.421391	3.21161	0.00131994	0.00541785
FBgn0013275	Hsp70Aa	318.395	1.35123	0.461693	2.92669	0.00342594	0.0127556
FBgn0010329	Tbh	757.945	1.35116	0.191538	7.05426	1.74e-12	3.67e-11
FBgn0023178	Pdf	516.259	1.35075	0.164434	8.21454	2.13e-16	8.78e-15
FBgn0053851	His3:CG33851	7.76757	1.35013	0.507048	2.66273	0.00775085	0.0262097
FBgn0031313	CG5080	2550.73	1.34662	0.171804	7.83813	4.57e-15	1.52e-13
FBgn0053888	His2B:CG33888	10.2987	1.34393	0.482173	2.78723	0.00531608	0.0188747
FBgn0051386	lncRNA:CR31386	273.591	1.34307	0.237832	5.64711	1.63e-08	1.72e-07
FBgn0265699	lncRNA:CR44506	100.304	1.34142	0.193494	6.93261	4.13e-12	8.1e-11
FBgn0003074	Pgi	7253.91	1.34133	0.220966	6.07031	1.28e-09	1.64e-08
FBgn0265067	lncRNA:CR44178	12.2748	1.34108	0.394645	3.3982	0.000678318	0.00298958
FBgn0051370	CG31370	46.6971	1.34002	0.244146	5.48858	4.05e-08	3.95e-07
FBgn0032178	Spn31A	38.1332	1.33929	0.350462	3.8215	0.000132643	0.000678092
FBgn0262593	Shab	2992.47	1.33826	0.168797	7.92827	2.22e-15	7.78e-14
FBgn0030258	CG1552	1397.08	1.33786	0.124918	10.7099	9.14e-27	1.39e-24
FBgn0263257	Cngl	3742.42	1.33663	0.160584	8.32355	8.54e-17	3.83e-15
FBgn0062412	Ctr1B	26.609	1.33551	0.512868	2.604	0.00921418	0.0305053
FBgn0267578	lncRNA:CR45918	8.69928	1.33355	0.549265	2.42788	0.0151876	0.0468338
FBgn0024997	CG2681	39.5622	1.33153	0.410868	3.24078	0.00119202	0.00495169
FBgn0039332	alrm	3596.85	1.32822	0.133289	9.96495	2.17e-23	2.35e-21
FBgn0000606	eve	64.7139	1.32756	0.244479	5.43015	5.63e-08	5.33e-07
FBgn0038419	CG14879	245.582	1.32416	0.11982	11.0513	2.16e-28	4.01e-26
FBgn0051374	sals	573.945	1.32395	0.160236	8.26247	1.43e-16	6.08e-15
FBgn0031251	CG4213	83.1771	1.32318	0.322532	4.10246	4.09e-05	0.000230889
FBgn0030120	CG17440	11.9629	1.32216	0.537391	2.46034	0.0138805	0.0433401
FBgn0016650	Lgr1	16.4903	1.32184	0.361204	3.65952	0.000252684	0.00121846
FBgn0261503	lncRNA:CR42651	18.8264	1.32139	0.39637	3.33372	0.000856943	0.00368747
FBgn0259112	asRNA:CR42254	66.3615	1.32123	0.198567	6.65384	2.86e-11	4.84e-10
FBgn0052687	CG32687	258.609	1.32102	0.232296	5.6868	1.29e-08	1.38e-07
FBgn0053872	His2B:CG33872	8.91001	1.31617	0.451567	2.91468	0.00356053	0.0132044
FBgn0036369	CG10089	474.922	1.3148	0.170272	7.72177	1.15e-14	3.59e-13
FBgn0020415	Idgf2	924.236	1.31321	0.0821164	15.9921	1.45e-57	1.53e-54
FBgn0033093	CG3270	121.31	1.31231	0.267775	4.90078	9.55e-07	7.36e-06
FBgn0262972	lncRNA:cherub	121234	1.31195	0.161275	8.1349	4.12e-16	1.62e-14
FBgn0032082	CG18088	9.04661	1.31183	0.429132	3.05693	0.00223615	0.00872731
FBgn0050289	CG30289	9.57767	1.31138	0.517773	2.53274	0.0113176	0.0363681
FBgn0039820	CG15554	7.83475	1.30875	0.503059	2.60159	0.00927934	0.030673
FBgn0027106	Inx7	29.5289	1.30487	0.412527	3.16311	0.00156091	0.00629088
FBgn0027364	Six4	67.6157	1.3033	0.247702	5.26157	1.43e-07	1.27e-06
FBgn0034397	CG15082	110.274	1.30324	0.214305	6.08124	1.19e-09	1.54e-08
FBgn0053696	CNMaR	94.819	1.30309	0.21014	6.20102	5.61e-10	7.68e-09
FBgn0033130	Tsp42Ei	33.8219	1.30301	0.278008	4.68696	2.77e-06	1.96e-05
FBgn0045038	Proc	3034.29	1.30226	0.250561	5.19736	2.02e-07	1.75e-06
FBgn0031548	CG8852	34.6185	1.29855	0.372619	3.48492	0.000492288	0.00224093
FBgn0053203	CG33203	565.039	1.29784	0.135126	9.60465	7.64e-22	7.14e-20
FBgn0267811	asRNA:CR46136	8.19014	1.29784	0.504399	2.57304	0.010081	0.0329174
FBgn0031296	CG4415	16.816	1.2959	0.327582	3.95595	7.62e-05	0.00040913
FBgn0033792	CG13325	141.288	1.29526	0.132245	9.79443	1.19e-22	1.21e-20
FBgn0050082	CG30082	10.5595	1.29434	0.514579	2.51534	0.0118916	0.0379218
FBgn0030614	CG9072	17.5714	1.29034	0.37055	3.48222	0.000497273	0.00226241
FBgn0053189	CG33189	7.53893	1.28938	0.483657	2.6659	0.00767825	0.0260266
FBgn0267570	lncRNA:CR45910	37.8095	1.28899	0.365198	3.52957	0.000416235	0.0019269
FBgn0026190	PH4Œ±MP	72.7371	1.28839	0.346698	3.71616	0.000202275	0.000996374
FBgn0052846	CG32846	23.5609	1.28825	0.316119	4.0752	4.6e-05	0.000256913
FBgn0025382	Rab27	383.219	1.28675	0.124554	10.3308	5.11e-25	6.4e-23
FBgn0004580	Cbp53E	2417.77	1.28622	0.16879	7.62021	2.53e-14	7.4e-13
FBgn0031258	CG4297	288.397	1.28484	0.195086	6.58603	4.52e-11	7.41e-10
FBgn0034162	CG6426	91.5303	1.28384	0.212468	6.04251	1.52e-09	1.92e-08
FBgn0014000	Hf	29.5291	1.28296	0.449301	2.85545	0.00429755	0.0156259
FBgn0032495	CG16820	70.3316	1.2774	0.196755	6.49236	8.45e-11	1.33e-09
FBgn0033446	CG1648	3166.02	1.27719	0.131695	9.69812	3.07e-22	3e-20
FBgn0036551	CG17029	127.976	1.27516	0.211467	6.03006	1.64e-09	2.06e-08
FBgn0034406	Jheh3	257.171	1.27505	0.184483	6.91148	4.8e-12	9.29e-11
FBgn0038420	CG10311	158.841	1.27497	0.188855	6.75108	1.47e-11	2.57e-10
FBgn0039323	CG10559	23.8747	1.27458	0.297339	4.28662	1.81e-05	0.00011004
FBgn0030817	CG4991	14.468	1.2721	0.412455	3.0842	0.00204099	0.00803458
FBgn0031178	CG10918	29.027	1.27066	0.304131	4.17801	2.94e-05	0.000170891
FBgn0266095	lncRNA:CR44832	431.624	1.27061	0.152778	8.31672	9.04e-17	4.02e-15
FBgn0033257	sand	32.9021	1.27028	0.297701	4.26697	1.98e-05	0.000119331
FBgn0003016	osp	2725.93	1.26983	0.085502	14.8515	6.8e-50	5.48e-47
FBgn0287612	lncRNA:CR46481	24.6164	1.26973	0.342288	3.70953	0.000207644	0.001019
FBgn0085434	NaCP60E	4165.54	1.26894	0.128696	9.86003	6.2e-23	6.52e-21
FBgn0261085	Syt12	348.003	1.26809	0.182922	6.93243	4.14e-12	8.11e-11
FBgn0035495	CG14989	10626.8	1.26804	0.118044	10.7421	6.45e-27	1.04e-24
FBgn0267506	pre-rRNA:CR45846	148.969	1.26627	0.212562	5.95719	2.57e-09	3.14e-08
FBgn0264857	lncRNA:iab8	88.572	1.26609	0.222642	5.68664	1.3e-08	1.38e-07
FBgn0016013	Faa	26.8253	1.26572	0.338793	3.73598	0.000186989	0.000926779
FBgn0032752	CG10702	897.901	1.2655	0.166966	7.57938	3.47e-14	9.85e-13
FBgn0037698	CG16779	1463.67	1.26388	0.157857	8.00648	1.18e-15	4.34e-14
FBgn0266690	lncRNA:CR45180	13.4245	1.26309	0.48699	2.59366	0.00949612	0.0313039
FBgn0037431	CG17917	27.6269	1.26289	0.265844	4.7505	2.03e-06	1.47e-05
FBgn0039023	Nepl14	37.0831	1.26266	0.272924	4.62642	3.72e-06	2.56e-05
FBgn0063497	GstE3	72.6259	1.26086	0.220242	5.72489	1.04e-08	1.12e-07
FBgn0005619	Hdc	83.9639	1.25778	0.256492	4.9038	9.4e-07	7.26e-06
FBgn0034103	prim	241.191	1.25348	0.122485	10.2337	1.4e-24	1.7e-22
FBgn0037546	mAChR-B	385.683	1.25277	0.144643	8.66117	4.67e-18	2.53e-16
FBgn0033558	CG12344	92.0326	1.25181	0.204989	6.10671	1.02e-09	1.34e-08
FBgn0035484	CG11594	135.998	1.25141	0.248484	5.03617	4.75e-07	3.85e-06
FBgn0033205	Rdh1	437.334	1.25091	0.103731	12.0592	1.74e-33	5.24e-31
FBgn0053294	CR33294	8.24786	1.25053	0.477044	2.62141	0.00875681	0.0291337
FBgn0030437	hec	200.252	1.25028	0.180221	6.93751	3.99e-12	7.88e-11
FBgn0039609	Nepl17	134.288	1.24982	0.185721	6.72956	1.7e-11	2.95e-10
FBgn0085396	CG34367	164.146	1.2464	0.170729	7.3005	2.87e-13	6.76e-12
FBgn0261987	Pxt	13.0626	1.24539	0.362436	3.43616	0.000590023	0.00264083
FBgn0038972	CG7054	178.476	1.24008	0.186248	6.65824	2.77e-11	4.71e-10
FBgn0267153	lncRNA:CR45593	75.0339	1.2397	0.159084	7.79274	6.56e-15	2.13e-13
FBgn0053120	CG33120	53.7146	1.2394	0.334684	3.7032	0.000212898	0.00104206
FBgn0267253	CG32700	886.124	1.23919	0.158224	7.83185	4.81e-15	1.59e-13
FBgn0038455	CG14907	227.98	1.2388	0.11714	10.5754	3.88e-26	5.42e-24
FBgn0003091	Pkc53E	1325.98	1.23852	0.163814	7.56052	4.01e-14	1.13e-12
FBgn0031737	obst-E	102.403	1.23807	0.214034	5.78442	7.28e-09	8.07e-08
FBgn0266356	lncRNA:CR45004	15.7858	1.2366	0.406882	3.0392	0.00237206	0.00919832
FBgn0250757	kumpel	1579.1	1.23348	0.143915	8.5709	1.03e-17	5.18e-16
FBgn0038199	CCHa1	49.3714	1.233	0.230036	5.36005	8.32e-08	7.65e-07
FBgn0035317	Oseg2	28.0691	1.23242	0.276287	4.46064	8.17e-06	5.29e-05
FBgn0086708	stv	828.984	1.23077	0.121605	10.121	4.46e-24	5.2e-22
FBgn0033958	jef	2330.45	1.23049	0.166987	7.36878	1.72e-13	4.31e-12
FBgn0005660	Ets21C	212.785	1.22982	0.167895	7.3249	2.39e-13	5.77e-12
FBgn0033932	Dh44-R1	216.412	1.22777	0.172081	7.1348	9.69e-13	2.13e-11
FBgn0267486	Ptp36E	523.497	1.2277	0.154999	7.92069	2.36e-15	8.22e-14
FBgn0039611	Nepl18	31.2011	1.22714	0.444485	2.76081	0.00576585	0.0202674
FBgn0026415	Idgf4	13146.7	1.22222	0.116044	10.5324	6.13e-26	8.42e-24
FBgn0053098	CG33098	25.1355	1.22089	0.332707	3.66957	0.00024296	0.00117627
FBgn0033696	Cyp6g2	731.363	1.21986	0.291688	4.18206	2.89e-05	0.000167964
FBgn0031294	IA-2	54712.6	1.21831	0.138539	8.79403	1.44e-18	8.33e-17
FBgn0033134	Tsp42El	471.874	1.21582	0.132144	9.20071	3.56e-20	2.63e-18
FBgn0039094	CG10184	281.3	1.2115	0.252027	4.80704	1.53e-06	1.14e-05
FBgn0037975	CG3397	79.7478	1.20812	0.288489	4.18776	2.82e-05	0.00016417
FBgn0037937	Fer3	68.6051	1.20664	0.202759	5.9511	2.66e-09	3.24e-08
FBgn0052702	Cubn	2030.28	1.20622	0.24908	4.8427	1.28e-06	9.63e-06
FBgn0015577	Œ±-Est9	1210.82	1.2036	0.163745	7.35044	1.98e-13	4.86e-12
FBgn0265416	Neto	273.283	1.20264	0.111722	10.7645	5.06e-27	8.31e-25
FBgn0083977	CG34141	35.9035	1.19998	0.303147	3.95841	7.55e-05	0.000405196
FBgn0053846	His1:CG33846	12.46	1.19895	0.434183	2.76139	0.00575562	0.020244
FBgn0259789	zld	11358.8	1.19863	0.113118	10.5963	3.1e-26	4.41e-24
FBgn0004034	y	22.7506	1.1972	0.403292	2.96858	0.00299179	0.0112901
FBgn0027296	temp	632.684	1.19567	0.16015	7.46594	8.27e-14	2.21e-12
FBgn0051321	CG31321	26.0595	1.19241	0.438292	2.72058	0.0065168	0.0225646
FBgn0038407	CG6126	271.235	1.18997	0.249078	4.77748	1.78e-06	1.31e-05
FBgn0263220	Hk	2004.58	1.18958	0.130851	9.0911	9.8e-20	6.69e-18
FBgn0261871	dpr2	304.097	1.18898	0.129541	9.17843	4.37e-20	3.17e-18
FBgn0037552	CG7800	345.736	1.18868	0.153887	7.72438	1.12e-14	3.52e-13
FBgn0264704	lncRNA:CR43973	75.27	1.18866	0.173446	6.85319	7.22e-12	1.34e-10
FBgn0030769	CG13012	40.1807	1.18755	0.245483	4.83761	1.31e-06	9.86e-06
FBgn0034335	GstE1	335.61	1.18739	0.156072	7.60798	2.78e-14	8.08e-13
FBgn0053833	His3:CG33833	9.66463	1.1852	0.473865	2.50114	0.0123795	0.0392188
FBgn0030005	CG2120	10.7161	1.18205	0.458655	2.57721	0.00996026	0.032561
FBgn0030510	CG12177	214.631	1.18104	0.168372	7.01448	2.31e-12	4.75e-11
FBgn0040382	CG5273	2784.07	1.17982	0.0877435	13.4462	3.24e-41	1.83e-38
FBgn0019660	lncRNA:roX2	571.238	1.17865	0.195532	6.02791	1.66e-09	2.09e-08
FBgn0033524	Cyp49a1	47.811	1.17761	0.244404	4.81829	1.45e-06	1.08e-05
FBgn0052686	CG32686	35.0881	1.17718	0.230076	5.11648	3.11e-07	2.6e-06
FBgn0028704	Nckx30C	5383.91	1.17605	0.151587	7.7583	8.61e-15	2.75e-13
FBgn0035504	Teh4	1010.04	1.17604	0.132285	8.89022	6.1e-19	3.75e-17
FBti0061470	INE-1{}3409	20.3515	1.17591	0.348122	3.37786	0.000730532	0.00319721
FBgn0265605	Ric	3544.15	1.175	0.123403	9.52168	1.7e-21	1.52e-19
FBgn0030482	CG1673	333.039	1.17448	0.191375	6.13705	8.41e-10	1.12e-08
FBgn0264907	CG44098	1719.48	1.17338	0.120892	9.70599	2.84e-22	2.8e-20
FBgn0266981	lncRNA:CR45432	13.028	1.1722	0.405021	2.89417	0.00380159	0.0140001
FBgn0034736	gas	163.104	1.17216	0.155012	7.56174	3.98e-14	1.12e-12
FBgn0032503	CG16825	28.5162	1.16625	0.347498	3.35612	0.000790431	0.00342743
FBgn0038115	CG7966	223.185	1.16524	0.189257	6.15694	7.42e-10	9.95e-09
FBgn0033437	CG12926	396.006	1.16338	0.143017	8.13455	4.13e-16	1.62e-14
FBgn0033538	CG11883	1233.31	1.16277	0.157153	7.39897	1.37e-13	3.52e-12
FBgn0033875	CG6357	1554.66	1.16243	0.0914059	12.7173	4.74e-37	1.91e-34
FBgn0034248	CG14483	12.7475	1.15963	0.367431	3.15606	0.00159918	0.00642609
FBgn0034721	CG11298	18.0158	1.15868	0.405352	2.85847	0.00425694	0.0155049
FBgn0036208	Gcat	676.444	1.15858	0.293462	3.94796	7.88e-05	0.000421942
FBgn0031808	Nepl5	48.9186	1.15335	0.343189	3.36068	0.000777512	0.00338182
FBgn0259738	CG42392	149.953	1.15266	0.250146	4.60795	4.07e-06	2.78e-05
FBgn0034094	Tsf3	106.022	1.15135	0.229761	5.01109	5.41e-07	4.34e-06
FBgn0040697	Teh3	325.316	1.1499	0.168453	6.82625	8.72e-12	1.6e-10
FBgn0052392	Rsph3	177.057	1.14923	0.14551	7.89792	2.84e-15	9.75e-14
FBgn0035360	CG1246	40.7698	1.1484	0.354109	3.24306	0.00118252	0.00491597
FBgn0037432	CG10298	19.2302	1.14776	0.323665	3.54613	0.000390939	0.00182088
FBgn0035856	CG13679	42.3776	1.14723	0.246424	4.65551	3.23e-06	2.25e-05
FBgn0021767	org-1	15.7797	1.14636	0.41174	2.78419	0.00536616	0.0190365
FBgn0260632	dl	568.362	1.14614	0.152642	7.50867	5.97e-14	1.63e-12
FBgn0051221	CG31221	5250.34	1.14569	0.153249	7.47601	7.66e-14	2.05e-12
FBgn0264794	lncRNA:CR44024	2032.59	1.14482	0.123181	9.29375	1.49e-20	1.18e-18
FBgn0032336	AstC	357.349	1.14397	0.202698	5.64371	1.66e-08	1.75e-07
FBgn0053512	dpr4	814.648	1.14227	0.111862	10.2115	1.76e-24	2.1e-22
FBgn0032840	sNPF	1592.76	1.14185	0.132702	8.60457	7.66e-18	3.97e-16
FBgn0052119	CG32119	9.47334	1.13892	0.457927	2.48712	0.012878	0.0405777
FBgn0034157	resilin	19.8317	1.1381	0.333132	3.41636	0.00063465	0.00281917
FBgn0051706	CG31706	1155.98	1.13745	0.145827	7.79999	6.19e-15	2.02e-13
FBgn0033731	Cpr49Ah	21.594	1.13597	0.362142	3.13681	0.00170798	0.0068299
FBgn0011722	Tig	4284.98	1.1347	0.147595	7.68797	1.49e-14	4.53e-13
FBgn0034972	CG10339	10.8035	1.13146	0.458765	2.46632	0.0136508	0.0427023
FBgn0023507	D2hgdh	443.071	1.13104	0.177261	6.38065	1.76e-10	2.63e-09
FBgn0035710	SP1173	3292.78	1.12793	0.142563	7.91184	2.54e-15	8.77e-14
FBgn0267385	PyK	11696.3	1.12725	0.16717	6.74315	1.55e-11	2.7e-10
FBgn0050446	Tdc2	247.672	1.12671	0.195747	5.75594	8.62e-09	9.42e-08
FBgn0013467	igl	3414.64	1.12636	0.15266	7.37821	1.6e-13	4.04e-12
FBti0060021	INE-1{}1960	11.4926	1.1252	0.435206	2.58543	0.00972565	0.0319298
FBgn0085440	Lgr4	93.2581	1.12115	0.197902	5.66515	1.47e-08	1.55e-07
FBgn0038744	CG4733	129.769	1.12043	0.207535	5.39874	6.71e-08	6.27e-07
FBgn0001186	Hex-A	4352.14	1.11941	0.148441	7.54113	4.66e-14	1.3e-12
FBgn0034194	CG15611	429.541	1.11741	0.206604	5.40846	6.36e-08	5.97e-07
FBgn0261836	Msp300	14847.7	1.11728	0.145303	7.68936	1.48e-14	4.49e-13
FBgn0025558	CG4101	17.6263	1.11704	0.316685	3.52729	0.000419831	0.00194036
FBgn0032402	PLCXD	662.679	1.11439	0.100745	11.0615	1.93e-28	3.62e-26
FBgn0037766	Teh1	463.912	1.11294	0.138974	8.00827	1.16e-15	4.3e-14
FBgn0032021	CG7781	3928.54	1.11253	0.147498	7.54268	4.6e-14	1.28e-12
FBgn0015591	AstA	847.934	1.11172	0.134231	8.28212	1.21e-16	5.23e-15
FBgn0037908	dpr5	385.586	1.1117	0.148999	7.46114	8.58e-14	2.27e-12
FBgn0036381	CG8745	1071.83	1.11038	0.167392	6.63338	3.28e-11	5.5e-10
FBgn0265447	lncRNA:CR44347	26.6172	1.10967	0.345624	3.21062	0.00132447	0.00543512
FBgn0030976	CG7378	925.994	1.10964	0.100026	11.0936	1.35e-28	2.65e-26
FBgn0004244	Rdl	4483.29	1.10909	0.163293	6.79206	1.11e-11	1.98e-10
FBgn0085390	Dgk	1302.08	1.10904	0.143902	7.70691	1.29e-14	3.97e-13
FBgn0013995	Calx	1057.92	1.10867	0.163662	6.77416	1.25e-11	2.21e-10
FBgn0050274	CG30274	15.6985	1.10655	0.455555	2.42901	0.0151401	0.04673
FBgn0038606	CG15803	525.678	1.10314	0.139381	7.91459	2.48e-15	8.6e-14
FBgn0028496	CG30116	1635.65	1.10233	0.12693	8.6845	3.8e-18	2.08e-16
FBgn0267507	pre-rRNA:CR45847	208.241	1.10002	0.192559	5.71265	1.11e-08	1.2e-07
FBgn0037238	CG1090	1089.41	1.09847	0.130289	8.43109	3.42e-17	1.63e-15
FBgn0026197	lncRNA:noe	1196.13	1.09546	0.165979	6.60001	4.11e-11	6.81e-10
FBgn0038088	CG10126	645.333	1.09513	0.09271	11.8124	3.37e-32	9.19e-30
FBgn0039081	Irk2	265.478	1.09487	0.194468	5.6301	1.8e-08	1.87e-07
FBgn0039346	CG5079	41.3538	1.09436	0.271906	4.02478	5.7e-05	0.000312602
FBgn0265413	CG44325	2629.81	1.09312	0.12098	9.03552	1.63e-19	1.07e-17
FBgn0029810	CG12239	4543.76	1.0926	0.137382	7.95304	1.82e-15	6.44e-14
FBgn0085386	CG34357	1180.63	1.09069	0.158727	6.87145	6.36e-12	1.2e-10
FBgn0036186	CG6071	61.8884	1.09032	0.201918	5.39979	6.67e-08	6.24e-07
FBgn0030028	Corp	194.156	1.08947	0.189899	5.73709	9.63e-09	1.05e-07
FBgn0011829	Ret	268.853	1.08867	0.163826	6.64529	3.03e-11	5.11e-10
FBgn0000535	eag	1196.57	1.08812	0.142574	7.63197	2.31e-14	6.78e-13
FBgn0267505	pre-rRNA:CR45845	389.348	1.08565	0.166019	6.53927	6.18e-11	9.9e-10
FBgn0033985	CG10257	38.0785	1.08342	0.324783	3.33582	0.000850479	0.00366338
FBgn0051719	RluA-1	40.7728	1.08291	0.287315	3.76907	0.000163855	0.000822973
FBgn0034389	Mctp	600.867	1.08158	0.129657	8.3418	7.32e-17	3.33e-15
FBgn0037976	Tk	268.168	1.07989	0.217231	4.97116	6.66e-07	5.26e-06
FBgn0268063	ltl	2474.03	1.07949	0.109126	9.89208	4.51e-23	4.82e-21
FBgn0025866	CalpB	994.6	1.07906	0.123622	8.72867	2.58e-18	1.45e-16
FBgn0261552	ps	2772.38	1.0758	0.175644	6.12489	9.07e-10	1.2e-08
FBgn0039429	CG14238	57.033	1.07446	0.202157	5.31497	1.07e-07	9.68e-07
FBgn0038681	Cyp12a4	290.633	1.07289	0.284317	3.77358	0.000160924	0.000809934
FBgn0264339	CG43795	591.65	1.07234	0.148396	7.22619	4.97e-13	1.14e-11
FBgn0035431	CG14968	76.1418	1.07007	0.203884	5.24845	1.53e-07	1.35e-06
FBgn0036043	Ae2	1663.79	1.06987	0.175304	6.10296	1.04e-09	1.36e-08
FBgn0052225	CG32225	897.96	1.06914	0.119448	8.95066	3.53e-19	2.23e-17
FBgn0001078	ftz-f1	719.973	1.06788	0.191075	5.58882	2.29e-08	2.32e-07
FBgn0267672	lncRNA:CR46008	16.1743	1.06753	0.378912	2.81735	0.00484219	0.0173782
FBgn0039647	jus	2063.77	1.0654	0.143385	7.43036	1.08e-13	2.84e-12
FBgn0032955	CG2201	437.768	1.06497	0.13256	8.03385	9.45e-16	3.55e-14
FBgn0035538	DopEcR	2037.36	1.06489	0.131186	8.11737	4.76e-16	1.85e-14
FBgn0039856	CG1774	50.3809	1.06326	0.277278	3.83465	0.000125744	0.000645945
FBgn0019982	Gs1l	733.276	1.06246	0.1488	7.14022	9.32e-13	2.05e-11
FBgn0039347	CG5071	143.215	1.06084	0.156548	6.77646	1.23e-11	2.17e-10
FBgn0262887	lncRNA:CR43242	130.324	1.06052	0.204381	5.18895	2.11e-07	1.83e-06
FBgn0039008	CG6972	22.805	1.06007	0.337078	3.14489	0.0016615	0.00665455
FBgn0053914	CG33914	141.142	1.05858	0.169451	6.24709	4.18e-10	5.82e-09
FBgn0034365	CG5335	198.318	1.05839	0.140632	7.52596	5.23e-14	1.44e-12
FBgn0032797	Hasp	4252.08	1.05749	0.16831	6.28302	3.32e-10	4.72e-09
FBgn0036713	Mip	411.109	1.05664	0.146479	7.21365	5.45e-13	1.23e-11
FBgn0033131	CR12842	36.7084	1.05493	0.216041	4.88301	1.04e-06	7.97e-06
FBgn0031835	Dpp10	1321.15	1.05071	0.133426	7.87489	3.41e-15	1.15e-13
FBgn0001134	Grd	32.1094	1.04983	0.308657	3.4013	0.000670662	0.00296064
FBgn0264901	lncRNA:CR44092	18.5523	1.0485	0.343979	3.04814	0.00230259	0.00896181
FBgn0052496	CR32496	31.4527	1.04562	0.271145	3.85632	0.000115109	0.000596568
FBgn0004862	bap	29.5068	1.045	0.312479	3.34422	0.000825149	0.00356244
FBgn0262851	CR43215	37.1629	1.04172	0.383769	2.71444	0.00663872	0.0229024
FBgn0039209	REPTOR	1948.4	1.04109	0.139665	7.45417	9.04e-14	2.39e-12
FBgn0053844	His2A:CG33844	10.793	1.04062	0.393342	2.64557	0.00815526	0.0273747
FBgn0033403	CG13739	281.956	1.03817	0.167124	6.21196	5.23e-10	7.19e-09
FBgn0039380	CG5890	870.616	1.03731	0.135471	7.65707	1.9e-14	5.65e-13
FBgn0001091	Gapdh1	12041.5	1.03631	0.165413	6.26499	3.73e-10	5.24e-09
FBgn0031307	MFS3	3740.19	1.03488	0.264458	3.9132	9.11e-05	0.000482241
FBgn0037354	CG12171	640.939	1.03481	0.1104	9.37332	7.03e-21	5.77e-19
FBgn0031417	CG3597	27.4573	1.03464	0.389347	2.65738	0.00787501	0.0265552
FBgn0028490	CG31705	7968.09	1.03389	0.101985	10.1376	3.76e-24	4.42e-22
FBgn0286199	shps	12.0834	1.03226	0.412411	2.50299	0.0123149	0.0390362
FBgn0265042	Irk1	27.9639	1.03138	0.315356	3.27054	0.00107344	0.00451454
FBgn0000564	Eh	197.942	1.03089	0.178538	5.77404	7.74e-09	8.55e-08
FBgn0261794	kcc	6086.96	1.03048	0.155007	6.64798	2.97e-11	5.02e-10
FBgn0031042	CG14221	52.0508	1.02932	0.376326	2.73518	0.0062346	0.0216852
FBgn0035505	Teh2	1182.04	1.0279	0.130845	7.8559	3.97e-15	1.33e-13
FBti0064269	INE-1{}6208	28.1785	1.02783	0.287044	3.58075	0.00034261	0.00161269
FBgn0014141	cher	4896.46	1.02655	0.160112	6.41142	1.44e-10	2.17e-09
FBgn0040383	CG5254	348.002	1.02567	0.141057	7.27134	3.56e-13	8.29e-12
FBgn0022770	Peritrophin-A	58.494	1.02432	0.285172	3.59194	0.000328228	0.00155263
FBgn0036945	Ssk	35.39	1.02278	0.391326	2.61364	0.00895833	0.0297397
FBgn0259145	CG42260	1751.79	1.02278	0.115262	8.87349	7.09e-19	4.3e-17
FBgn0044872	FucTC	28.9241	1.02099	0.245298	4.16223	3.15e-05	0.000182208
FBgn0085354	CG34325	617.352	1.02035	0.125891	8.10507	5.27e-16	2.04e-14
FBgn0034723	CG13506	1811.43	1.02011	0.146066	6.98389	2.87e-12	5.81e-11
FBgn0085244	CG34215	40.3841	1.01981	0.278744	3.65859	0.000253608	0.00122222
FBti0062608	INE-1{}4547	23.1384	1.01892	0.378946	2.68883	0.00717038	0.0244818
FBgn0010387	Acbp2	222.318	1.01644	0.145469	6.9873	2.8e-12	5.69e-11
FBgn0263841	CG43702	14.0202	1.01457	0.389946	2.60183	0.00927282	0.0306634
FBgn0039109	CG10365	325.657	1.01446	0.145365	6.97872	2.98e-12	6.01e-11
FBgn0259108	futsch	14752.9	1.01406	0.144038	7.04025	1.92e-12	4.02e-11
FBgn0030778	CG4678	562.905	1.0135	0.185272	5.47034	4.49e-08	4.34e-07
FBgn0001092	Gapdh2	20224	1.0125	0.164975	6.13731	8.39e-10	1.12e-08
FBgn0259222	CG42322	2110.42	1.00885	0.127445	7.91598	2.45e-15	8.52e-14
FBgn0000244	by	944.415	1.00767	0.139895	7.20304	5.89e-13	1.33e-11
FBgn0029137	Patsas	188.503	1.00746	0.155433	6.48163	9.07e-11	1.41e-09
FBgn0010114	hig	3750.16	1.00631	0.135991	7.39982	1.36e-13	3.5e-12
FBgn0044328	CG32052	222.662	1.00603	0.179567	5.60255	2.11e-08	2.16e-07
FBgn0036368	CG10738	212.461	1.00451	0.160244	6.26865	3.64e-10	5.13e-09
FBgn0262562	CG43102	1449.88	1.00166	0.121134	8.269	1.35e-16	5.78e-15
FBgn0030593	CG9512	86.0698	1.0006	0.284165	3.52118	0.000429633	0.00198132
FBgn0037993	dpr15	449.328	1.00046	0.110128	9.08456	1.04e-19	7.07e-18
FBgn0024232	gprs	2854.48	0.999381	0.112085	8.91631	4.82e-19	3.02e-17
FBgn0004620	GluRIIA	61.6678	0.999157	0.283302	3.52682	0.000420578	0.00194328
FBgn0032946	nrv3	14194.3	0.998749	0.135316	7.38087	1.57e-13	3.97e-12
FBgn0283430	CR46273	32.8936	0.99854	0.25515	3.91354	9.1e-05	0.000481717
FBgn0261999	Ca-Ma2d	820.255	0.997925	0.13468	7.40962	1.27e-13	3.29e-12
FBgn0263997	CG43740	396.677	0.995134	0.1653	6.02016	1.74e-09	2.18e-08
FBgn0038020	GstD9	82.7832	0.99482	0.25546	3.89423	9.85e-05	0.000517377
FBgn0016075	vkg	2475.28	0.994576	0.401112	2.47955	0.013155	0.0413579
FBgn0034731	CG10384	840.634	0.994275	0.134196	7.4091	1.27e-13	3.29e-12
FBgn0003071	Pfk	6145.2	0.993635	0.16985	5.85009	4.91e-09	5.63e-08
FBgn0039644	rdog	616.915	0.993607	0.109067	9.11003	8.24e-20	5.73e-18
FBgn0037846	CG6574	314.408	0.992611	0.156189	6.35518	2.08e-10	3.06e-09
FBgn0053143	CG33143	549.248	0.991753	0.118829	8.34608	7.06e-17	3.22e-15
FBgn0085446	CG34417	5639.76	0.988931	0.124041	7.97264	1.55e-15	5.58e-14
FBgn0038877	CG3308	1412.81	0.987727	0.0857644	11.5167	1.09e-30	2.55e-28
FBgn0260995	dpr21	758.788	0.985312	0.09038	10.9019	1.13e-27	1.98e-25
FBgn0000527	e	703.886	0.984942	0.118176	8.33455	7.78e-17	3.51e-15
FBgn0031734	CG11147	74.4964	0.982555	0.228609	4.29797	1.72e-05	0.000105005
FBgn0262508	CG43078	2026.99	0.982327	0.121462	8.08754	6.09e-16	2.33e-14
FBgn0016694	Pdp1	1101.16	0.982309	0.161377	6.08705	1.15e-09	1.49e-08
FBgn0033196	CG1358	1080.28	0.981982	0.122936	7.98773	1.37e-15	4.98e-14
FBgn0038641	ChT	560.907	0.979111	0.1813	5.40051	6.65e-08	6.22e-07
FBgn0052207	hpRNA:CR32207	444.124	0.979002	0.139101	7.03809	1.95e-12	4.07e-11
FBgn0039118	CG10208	95.7823	0.977335	0.215562	4.5339	5.79e-06	3.85e-05
FBti0059665	FB{}1604	17.2951	0.976957	0.360247	2.71191	0.00668974	0.0230549
FBgn0265807	lncRNA:CR44596	16.1254	0.976618	0.39641	2.46366	0.0137528	0.0429736
FBgn0038901	Burs	92.5905	0.973418	0.195104	4.98924	6.06e-07	4.82e-06
FBgn0038693	unc79	2629.1	0.973162	0.157015	6.19788	5.72e-10	7.81e-09
FBti0063973	INE-1{}5912	29.904	0.972749	0.341754	2.84635	0.0044224	0.0160213
FBgn0012034	AcCoAS	2029.92	0.970502	0.132842	7.3057	2.76e-13	6.56e-12
FBgn0286827	lncRNA:CR43334	67.7167	0.967278	0.235942	4.09965	4.14e-05	0.000233403
FBgn0038858	CG5793	392.294	0.965891	0.176013	5.48761	4.07e-08	3.97e-07
FBgn0011656	Mef2	1473.66	0.964218	0.141963	6.79206	1.11e-11	1.98e-10
FBgn0285926	Imp	4272.26	0.963324	0.159971	6.02188	1.72e-09	2.16e-08
FBgn0000121	Arr2	15.845	0.962117	0.380329	2.5297	0.0114161	0.0366332
FBgn0086355	Tpi	5608.24	0.961403	0.153813	6.25046	4.09e-10	5.71e-09
FBgn0037069	Cpr78Cc	22.8649	0.960927	0.307249	3.12752	0.00176286	0.00703607
FBgn0032670	CG5783	40.1288	0.960888	0.2746	3.49922	0.000466615	0.00213499
FBgn0051161	CG31161	26.4048	0.960384	0.382612	2.51007	0.0120706	0.0384058
FBgn0085417	natalisin	457.828	0.960105	0.12846	7.47394	7.78e-14	2.08e-12
FBgn0266064	GlyS	3877.86	0.959293	0.145122	6.61024	3.84e-11	6.4e-10
FBgn0264386	Ca-Œ±1T	3169.75	0.958711	0.140742	6.81183	9.64e-12	1.75e-10
FBgn0036663	CG9674	11368.7	0.95782	0.130216	7.35565	1.9e-13	4.69e-12
FBgn0035921	CG13305	159.192	0.954598	0.197257	4.83938	1.3e-06	9.78e-06
FBgn0039722	Capa	1022.13	0.953972	0.12904	7.39285	1.44e-13	3.66e-12
FBgn0265651	lncRNA:CR44458	25.4468	0.953299	0.275572	3.45935	0.000541484	0.00244188
FBgn0261262	CG42613	2837.53	0.952948	0.156242	6.09917	1.07e-09	1.39e-08
FBgn0032484	kek4	198.219	0.952554	0.136641	6.97123	3.14e-12	6.31e-11
FBgn0267693	asRNA:CR46029	39.2075	0.952369	0.233844	4.07267	4.65e-05	0.000259403
FBgn0262869	Gfrl	1320.68	0.952238	0.129415	7.35805	1.87e-13	4.63e-12
FBgn0264986	asRNA:CR44137	20.6516	0.950063	0.314436	3.02148	0.00251538	0.00970736
FBgn0000037	mAChR-A	1888.26	0.949704	0.119334	7.95839	1.74e-15	6.18e-14
FBgn0261245	sing	14.5284	0.949512	0.360759	2.63198	0.00848884	0.0283817
FBgn0038098	CG7381	150.842	0.949465	0.17282	5.49397	3.93e-08	3.84e-07
FBgn0034860	CG9812	166.198	0.947833	0.237609	3.98904	6.63e-05	0.000359813
FBgn0265379	lncRNA:CR44320	57.7871	0.947514	0.245417	3.86083	0.000113	0.000587373
FBgn0025879	Timp	236.789	0.946536	0.117273	8.0712	6.96e-16	2.65e-14
FBgn0016123	Alp4	166.708	0.946171	0.218506	4.33019	1.49e-05	9.19e-05
FBgn0033850	CG13331	20.5364	0.944678	0.35328	2.67402	0.00749485	0.0254611
FBgn0039154	Npc2f	35.7022	0.944595	0.363079	2.60162	0.00927841	0.030673
FBgn0083228	Frq2	1032.04	0.944473	0.149864	6.30222	2.93e-10	4.22e-09
FBgn0036725	CG18265	1376.1	0.943493	0.111317	8.4757	2.34e-17	1.14e-15
FBgn0050195	CG30195	78.253	0.941239	0.223431	4.21265	2.52e-05	0.000148508
FBgn0019661	lncRNA:roX1	23458.6	0.936914	0.143765	6.51697	7.17e-11	1.14e-09
FBgn0030304	Cyp4g15	2615.78	0.936177	0.146202	6.40329	1.52e-10	2.28e-09
FBti0019514	Cr1a{}1554	18.1169	0.935047	0.377144	2.47928	0.0131647	0.0413729
FBgn0267702	lncRNA:CR46035	53.3369	0.934229	0.210112	4.44633	8.74e-06	5.63e-05
FBgn0039932	fuss	248.483	0.934149	0.121233	7.70542	1.3e-14	4.01e-13
FBgn0265597	rad	2535.04	0.932599	0.114394	8.15255	3.56e-16	1.43e-14
FBgn0038629	CG14304	24.4163	0.932424	0.371026	2.51309	0.0119677	0.0381286
FBgn0032614	CG13284	143.967	0.932392	0.204521	4.55891	5.14e-06	3.44e-05
FBgn0264432	CG43850	76.183	0.932337	0.195266	4.7747	1.8e-06	1.32e-05
FBgn0263980	Stacl	2954.37	0.931713	0.13489	6.90721	4.94e-12	9.54e-11
FBgn0031690	CG7742	12.9383	0.930069	0.377821	2.46167	0.0138292	0.0431965
FBgn0261928	CG42795	1866.28	0.93004	0.143608	6.47625	9.4e-11	1.46e-09
FBgn0010097	Œ≥Tub37C	48.1935	0.92964	0.254802	3.64847	0.000263804	0.00126847
FBgn0051718	Ir31a	15.549	0.928498	0.369577	2.51233	0.0119938	0.038197
FBgn0039911	CG1909	1306.99	0.927207	0.0957695	9.68166	3.61e-22	3.49e-20
FBgn0053288	CG33288	40.9749	0.926802	0.215103	4.30864	1.64e-05	0.000100321
FBgn0039770	CG15537	692.562	0.924568	0.153338	6.02963	1.64e-09	2.07e-08
FBgn0035094	CG9380	268.776	0.921928	0.132719	6.94646	3.75e-12	7.43e-11
FBgn0050379	CG30379	215.916	0.92175	0.121436	7.59042	3.19e-14	9.12e-13
FBgn0030634	CG9164	307.846	0.921572	0.129929	7.09286	1.31e-12	2.82e-11
FBgn0267073	lncRNA:CR45517	41.8643	0.921336	0.342102	2.69316	0.00707785	0.0242099
FBgn0005626	ple	259.553	0.9213	0.190637	4.83274	1.35e-06	1.01e-05
FBgn0035608	blanks	29.3709	0.920068	0.357807	2.57141	0.0101286	0.0330473
FBgn0039349	Ssadh	2097.94	0.919197	0.159242	5.77234	7.82e-09	8.63e-08
FBgn0035050	SiaT	496.352	0.915185	0.0842163	10.8671	1.65e-27	2.85e-25
FBgn0029663	CG10804	893.965	0.91414	0.12828	7.12612	1.03e-12	2.25e-11
FBgn0036146	nkt	490.369	0.91404	0.106354	8.59434	8.37e-18	4.28e-16
FBgn0003975	vg	440.04	0.913983	0.121791	7.5045	6.17e-14	1.68e-12
FBgn0011288	Snap25	2141.2	0.913732	0.133187	6.86053	6.86e-12	1.28e-10
FBgn0015561	unpg	77.9325	0.913038	0.21182	4.31045	1.63e-05	9.97e-05
FBgn0043005	prt	546.987	0.911935	0.158649	5.74812	9.02e-09	9.85e-08
FBgn0027843	CAH2	445.898	0.910933	0.209639	4.34524	1.39e-05	8.64e-05
FBgn0265153	lncRNA:CR44222	17.9751	0.909697	0.30256	3.00666	0.00264134	0.0101448
FBgn0050154	CG30154	47.4936	0.909031	0.244065	3.72455	0.000195667	0.000966393
FBgn0051200	CG31200	81.6596	0.908805	0.189658	4.79181	1.65e-06	1.22e-05
FBgn0266237	lncRNA:CR44932	19.4952	0.908639	0.365625	2.48517	0.012949	0.0407635
FBgn0086782	amn	46.9764	0.907966	0.196254	4.62648	3.72e-06	2.56e-05
FBgn0265959	rdgC	595.864	0.907881	0.131856	6.8854	5.76e-12	1.1e-10
FBgn0034012	Hr51	274.996	0.906923	0.140072	6.4747	9.5e-11	1.47e-09
FBgn0037345	PolZ2	110.286	0.906877	0.161725	5.60752	2.05e-08	2.11e-07
FBgn0040259	Ugt302C1	385.441	0.906315	0.23953	3.78371	0.000154506	0.000780186
FBgn0038295	Gyc88E	281.488	0.904213	0.135932	6.65195	2.89e-11	4.9e-10
FBgn0034885	Eglp4	75.5238	0.902792	0.285095	3.16664	0.00154211	0.00622147
FBgn0025631	moody	1965.77	0.902445	0.0945171	9.54796	1.32e-21	1.21e-19
FBgn0085426	Rgk3	260.669	0.902396	0.146425	6.16287	7.14e-10	9.63e-09
FBgn0001991	Ca-Œ±1D	2067.39	0.902049	0.134654	6.69902	2.1e-11	3.61e-10
FBgn0037916	CG5342	14.6301	0.901935	0.346352	2.6041	0.00921166	0.0305029
FBgn0284408	trol	10472.8	0.900159	0.112283	8.01689	1.08e-15	4.03e-14
FBgn0051781	lncRNA:CR31781	341.631	0.899743	0.110379	8.15137	3.6e-16	1.44e-14
FBgn0035358	CG14949	23.8546	0.897944	0.355829	2.52352	0.0116185	0.037191
FBgn0051201	GluRIIE	83.6631	0.897728	0.236014	3.8037	0.000142552	0.000723932
FBgn0085419	Rgk2	577.53	0.897539	0.120893	7.42424	1.13e-13	2.95e-12
FBgn0039277	Nepl16	539.201	0.897006	0.131507	6.82096	9.04e-12	1.66e-10
FBgn0051119	HDAC11	127.69	0.896067	0.155383	5.76682	8.08e-09	8.91e-08
FBgn0000489	Pka-C3	220.305	0.892927	0.198225	4.50461	6.65e-06	4.38e-05
FBgn0034692	CG13502	28.2583	0.892352	0.347806	2.56566	0.010298	0.0335096
FBgn0013812	Dhc93AB	27.5406	0.892327	0.303848	2.93675	0.0033167	0.0123844
FBgn0261804	CG42750	1017.07	0.892149	0.13321	6.6973	2.12e-11	3.65e-10
FBgn0037676	CG8861	677.514	0.890952	0.151643	5.87534	4.22e-09	4.91e-08
FBgn0038144	CG8870	31.7839	0.888488	0.357575	2.48476	0.0129639	0.0408026
FBgn0039510	CG3339	17.9005	0.888226	0.367161	2.41917	0.0155559	0.0478824
FBgn0038980	OctŒ≤1R	1706.4	0.886549	0.116763	7.59271	3.13e-14	8.98e-13
FBti0061531	INE-1{}3470	77.599	0.886092	0.165946	5.33965	9.31e-08	8.52e-07
FBgn0030484	GstT4	467.129	0.884048	0.134118	6.59157	4.35e-11	7.17e-10
FBgn0052668	CG32668	23.9737	0.883513	0.274761	3.21557	0.00130185	0.0053475
FBgn0004652	fru	2441.92	0.883504	0.131509	6.7182	1.84e-11	3.18e-10
FBgn0051199	CG31199	88.7469	0.88304	0.188912	4.67436	2.95e-06	2.08e-05
FBgn0030880	CG6788	17.0028	0.880448	0.318217	2.76682	0.00566061	0.0199472
FBgn0030237	CG15209	2240.7	0.879117	0.0741464	11.8565	1.99e-32	5.52e-30
FBgn0261723	Dbx	415.035	0.878181	0.112683	7.79335	6.53e-15	2.12e-13
FBgn0029994	Ldsdh1	257.31	0.876647	0.232528	3.77007	0.000163204	0.000819947
FBgn0030412	Tomosyn	3908.13	0.87653	0.112662	7.78021	7.24e-15	2.32e-13
FBgn0031099	CG17065	1022.94	0.87574	0.108278	8.08787	6.07e-16	2.33e-14
FBgn0264606	Fife	2271.26	0.874157	0.11871	7.36378	1.79e-13	4.46e-12
FBgn0001325	Kr	426.243	0.872946	0.174628	4.99889	5.77e-07	4.6e-06
FBgn0029974	dpr14	1001.15	0.872419	0.119178	7.32031	2.47e-13	5.96e-12
FBgn0050345	CG30345	34.0289	0.870658	0.352074	2.47294	0.0134007	0.0419977
FBgn0033192	Corin	2435.14	0.869714	0.116803	7.44601	9.62e-14	2.54e-12
FBgn0259216	RhoGAP102A	300.518	0.869303	0.112778	7.70808	1.28e-14	3.95e-13
FBgn0030884	CG6847	350.784	0.868326	0.180177	4.81929	1.44e-06	1.07e-05
FBgn0030913	kairos	817.929	0.868006	0.117274	7.40152	1.35e-13	3.47e-12
FBgn0265149	lncRNA:CR44218	36.7992	0.867785	0.28605	3.03368	0.00241588	0.00935111
FBgn0034420	CG10737	1972.35	0.866052	0.116477	7.43541	1.04e-13	2.73e-12
FBgn0034595	CG15657	35.9935	0.864082	0.259951	3.32402	0.000887298	0.00380357
FBgn0010225	Gel	3517.41	0.864019	0.122036	7.08006	1.44e-12	3.07e-11
FBgn0039354	Lgr3	141.59	0.863139	0.204738	4.21581	2.49e-05	0.000146751
FBgn0031263	Tspo	232.955	0.860989	0.145826	5.90422	3.54e-09	4.21e-08
FBgn0031602	CG15431	887.116	0.860987	0.110637	7.78209	7.13e-15	2.3e-13
FBgn0030085	CG6999	148.766	0.860542	0.197439	4.35852	1.31e-05	8.2e-05
FBgn0028374	Hug	1575.5	0.857462	0.123652	6.93447	4.08e-12	8.02e-11
FBgn0266354	CG45002	1516.84	0.85548	0.133697	6.39864	1.57e-10	2.35e-09
FBgn0013973	GycŒ≤100B	994.682	0.855319	0.0989567	8.64336	5.46e-18	2.9e-16
FBgn0020414	Idgf3	3155.46	0.854684	0.124434	6.86854	6.49e-12	1.22e-10
FBgn0051634	Oatp26F	269.932	0.853764	0.12803	6.66846	2.59e-11	4.41e-10
FBgn0027581	CG6191	73.688	0.853645	0.195888	4.35782	1.31e-05	8.22e-05
FBgn0032025	CG7778	37.6612	0.853293	0.324617	2.62862	0.00857328	0.0286244
FBgn0263241	Mocs1	301.195	0.852494	0.145117	5.87451	4.24e-09	4.93e-08
FBti0060427	opus{}2366	57.9975	0.852476	0.31191	2.73308	0.00627445	0.0217969
FBgn0038277	RpS5b	212.469	0.850484	0.111135	7.65269	1.97e-14	5.83e-13
FBgn0062928	hpRNA:CR33940	290.592	0.849781	0.111707	7.60725	2.8e-14	8.11e-13
FBgn0086711	mol	88.3943	0.849721	0.207473	4.09557	4.21e-05	0.000237234
FBgn0031865	Nha1	46.7314	0.848901	0.328202	2.58652	0.00969511	0.0318541
FBgn0031116	CG1695	1710.4	0.847429	0.118581	7.14643	8.91e-13	1.97e-11
FBgn0005586	Rab3	4770.03	0.846846	0.108496	7.80531	5.94e-15	1.95e-13
FBgn0263354	CG42784	645.159	0.845991	0.11933	7.08951	1.35e-12	2.88e-11
FBgn0030723	dpr18	610.624	0.845318	0.161658	5.22903	1.7e-07	1.5e-06
FBgn0032601	yellow-b	96.0444	0.841711	0.222561	3.78193	0.000155615	0.000785556
FBgn0020912	Ptx1	708.085	0.841284	0.120037	7.00854	2.41e-12	4.93e-11
FBgn0035321	CG1275	1015	0.841245	0.115323	7.29467	2.99e-13	7.02e-12
FBgn0260487	CG42534	102.082	0.83794	0.186645	4.48948	7.14e-06	4.68e-05
FBgn0034718	wdp	1942.41	0.837859	0.12683	6.60614	3.94e-11	6.55e-10
FBgn0041605	cpx	13688.8	0.837234	0.121963	6.86468	6.66e-12	1.25e-10
FBgn0039595	AstA-R2	198.687	0.836979	0.154069	5.43249	5.56e-08	5.27e-07
FBgn0000303	ChAT	1487.12	0.836438	0.12451	6.71786	1.84e-11	3.19e-10
FBgn0033657	Sln	721.807	0.834495	0.13511	6.17641	6.56e-10	8.9e-09
FBgn0039855	CG1638	48.3612	0.834025	0.25161	3.31475	0.000917266	0.00392309
FBgn0033174	CG11125	147.742	0.833525	0.179149	4.6527	3.28e-06	2.28e-05
FBgn0037515	Sp7	533.401	0.832495	0.108121	7.69965	1.36e-14	4.16e-13
FBgn0264908	pHCl-1	650.493	0.832021	0.142222	5.85018	4.91e-09	5.63e-08
FBgn0033876	Syngr	2352.3	0.829002	0.102888	8.05735	7.8e-16	2.95e-14
FBgn0030271	CG15202	97.6375	0.826849	0.147278	5.61419	1.97e-08	2.04e-07
FBgn0035577	CG13708	34.9125	0.826054	0.267922	3.08319	0.00204793	0.00805783
FBgn0264000	GluRIB	1426.65	0.825116	0.127224	6.48551	8.84e-11	1.38e-09
FBgn0261561	CG42675	84.8104	0.824958	0.210893	3.91174	9.16e-05	0.000484565
FBgn0011676	Nos	388.541	0.821891	0.15605	5.26686	1.39e-07	1.23e-06
FBgn0035914	CG6282	675.787	0.821348	0.138654	5.92373	3.15e-09	3.78e-08
FBgn0052220	Csas	324.095	0.821213	0.219061	3.74879	0.000177691	0.000885365
FBgn0000579	Eno	23515.7	0.81902	0.137863	5.94082	2.84e-09	3.43e-08
FBgn0011746	ana	627.521	0.818184	0.225758	3.62416	0.000289902	0.00138255
FBgn0039667	FipoQ	84.9433	0.81667	0.21145	3.86225	0.00011235	0.000584598
FBgn0037057	CG10512	721.078	0.814459	0.156465	5.20537	1.94e-07	1.68e-06
FBgn0038542	TyrR	294.511	0.814396	0.0982829	8.28625	1.17e-16	5.08e-15
FBgn0040318	HGTX	546.286	0.810562	0.135121	5.99878	1.99e-09	2.48e-08
FBgn0024361	Tsp2A	38.6643	0.809821	0.292571	2.76795	0.005641	0.0198988
FBgn0027552	CG10863	379.67	0.808984	0.163319	4.95339	7.29e-07	5.73e-06
FBgn0263776	CG43693	2066.85	0.808978	0.240944	3.35753	0.000786417	0.00341353
FBgn0004513	Mdr65	3238.84	0.80812	0.144523	5.59165	2.25e-08	2.29e-07
FBgn0036501	CG7272	218.166	0.806173	0.133781	6.02606	1.68e-09	2.11e-08
FBgn0026403	Ndg	182.512	0.805073	0.189009	4.25945	2.05e-05	0.000122982
FBgn0041225	Gr94a	21.8454	0.805065	0.325475	2.47351	0.0133793	0.0419383
FBgn0065099	snRNA:7SKa	94.0839	0.80428	0.259768	3.09615	0.00196049	0.0077426
FBgn0036749	CG7460	19.7237	0.803889	0.328637	2.44613	0.0144398	0.0448224
FBgn0038143	CG9813	1436.1	0.803712	0.0937805	8.57014	1.03e-17	5.2e-16
FBgn0013972	GycŒ±99B	1861.05	0.80347	0.112534	7.1398	9.35e-13	2.06e-11
FBgn0026592	Fie	409.251	0.80342	0.116577	6.89176	5.51e-12	1.06e-10
FBgn0067861	Sdic1	181.079	0.802993	0.152072	5.28036	1.29e-07	1.16e-06
FBgn0036643	Syx8	244.639	0.802383	0.123729	6.48502	8.87e-11	1.38e-09
FBgn0263970	lncRNA:CR43724	17.4846	0.802288	0.321876	2.49254	0.0126833	0.040061
FBgn0262476	CG43066	3343.73	0.802037	0.129935	6.17262	6.72e-10	9.1e-09
FBgn0025390	Mur2B	323.808	0.801642	0.157073	5.10364	3.33e-07	2.78e-06
FBgn0265045	Strn-Mlck	809.778	0.801349	0.117781	6.8037	1.02e-11	1.85e-10
FBgn0038250	CG3505	82.4845	0.800023	0.293045	2.73003	0.0063328	0.021977
FBgn0052506	tbc	996.459	0.800001	0.13342	5.99611	2.02e-09	2.51e-08
FBgn0030931	Xrcc2	19.9284	0.799991	0.301541	2.65301	0.00797783	0.026843
FBgn0051373	CG31373	23.2837	0.799656	0.295336	2.70761	0.00677699	0.0233223
FBgn0033500	Csgalnact	338.062	0.799085	0.124262	6.43067	1.27e-10	1.94e-09
FBgn0032048	Dh31	1010.25	0.797462	0.143566	5.55467	2.78e-08	2.78e-07
FBgn0052085	CG32085	1090.18	0.797067	0.122336	6.51537	7.25e-11	1.15e-09
FBgn0013334	Sap47	14178.1	0.795845	0.116751	6.81659	9.32e-12	1.7e-10
FBgn0025833	CG8910	807.15	0.794618	0.129462	6.13782	8.37e-10	1.12e-08
FBgn0033132	Tsp42Ej	699.803	0.794444	0.0939873	8.45267	2.85e-17	1.37e-15
FBgn0033748	vis	116.927	0.793279	0.159256	4.98116	6.32e-07	5.02e-06
FBgn0035113	pyx	210.708	0.7929	0.159912	4.95835	7.11e-07	5.59e-06
FBgn0035499	Chd64	3316.15	0.792789	0.174252	4.54966	5.37e-06	3.59e-05
FBgn0086758	chinmo	8006.93	0.79206	0.112443	7.04413	1.87e-12	3.93e-11
FBgn0259231	CCKLR-17D1	163.752	0.790953	0.183505	4.31026	1.63e-05	9.97e-05
FBgn0033807	AQP	21.941	0.790484	0.327166	2.41616	0.0156852	0.0482103
FBgn0033188	Drat	7760.51	0.788744	0.126494	6.23545	4.5e-10	6.25e-09
FBgn0030665	CG15646	472.277	0.788054	0.133548	5.9009	3.62e-09	4.29e-08
FBgn0020416	Idgf1	73.6364	0.787055	0.305922	2.57273	0.01009	0.0329404
FBgn0267035	asRNA:CR45479	35.4186	0.786118	0.272441	2.88547	0.00390835	0.0143527
FBgn0041156	exex	196.191	0.78491	0.143428	5.4725	4.44e-08	4.29e-07
FBgn0051145	CG31145	794.466	0.783993	0.116319	6.74004	1.58e-11	2.76e-10
FBgn0035996	CG3448	115.755	0.783568	0.168139	4.66025	3.16e-06	2.21e-05
FBgn0036211	CG5946	1321.06	0.781956	0.0940739	8.31214	9.4e-17	4.16e-15
FBgn0028875	nAChRŒ±5	3301.03	0.780639	0.106875	7.30422	2.79e-13	6.61e-12
FBgn0031322	CG5001	353.982	0.780232	0.139975	5.57409	2.49e-08	2.51e-07
FBgn0033945	CG12868	139.227	0.780216	0.14548	5.36304	8.18e-08	7.53e-07
FBgn0034935	Orcokinin	565.529	0.779613	0.164801	4.73065	2.24e-06	1.61e-05
FBgn0027070	Ugt36E1	51.2135	0.77901	0.261586	2.97803	0.00290109	0.010992
FBgn0260388	CG42514	529.625	0.778376	0.14985	5.19438	2.05e-07	1.78e-06
FBgn0267428	DIP-Œª	409.934	0.777274	0.0934368	8.31872	8.89e-17	3.97e-15
FBgn0050263	stum	75.4678	0.776907	0.182648	4.25356	2.1e-05	0.00012608
FBgn0052683	CG32683	758.924	0.776609	0.136484	5.69011	1.27e-08	1.35e-07
FBgn0262483	Rbp	3678.28	0.776443	0.131064	5.92415	3.14e-09	3.77e-08
FBgn0001992	Cyp303a1	46.0812	0.775659	0.293868	2.63948	0.00830339	0.0278277
FBgn0261363	PPO3	207.521	0.775583	0.289184	2.68197	0.00731899	0.0249137
FBgn0031945	CG7191	296.023	0.775086	0.118514	6.54005	6.15e-11	9.86e-10
FBgn0264753	Rgk1	1338.82	0.77345	0.140349	5.51092	3.57e-08	3.5e-07
FBgn0036732	Oatp74D	5661.23	0.772362	0.148115	5.2146	1.84e-07	1.61e-06
FBgn0038839	Ktl	3026.13	0.771472	0.109674	7.03424	2e-12	4.17e-11
FBgn0261089	SytŒ±	492.02	0.771028	0.104116	7.40547	1.31e-13	3.37e-12
FBgn0033744	Dh44-R2	605.605	0.770751	0.0988625	7.7962	6.38e-15	2.08e-13
FBgn0039896	yellow-h	28.8741	0.770412	0.295403	2.60801	0.00910707	0.0301861
FBgn0011581	Ms	1007.02	0.770303	0.106416	7.23863	4.53e-13	1.04e-11
FBgn0053543	CG33543	798.614	0.76944	0.125534	6.12934	8.82e-10	1.17e-08
FBgn0015777	nrv2	7550.38	0.768516	0.15417	4.98486	6.2e-07	4.93e-06
FBgn0037637	IscU	1241.96	0.768204	0.0880885	8.72083	2.76e-18	1.55e-16
FBgn0052311	zormin	3926.05	0.767972	0.128362	5.98288	2.19e-09	2.71e-08
FBgn0286785	scb	2191.18	0.767616	0.095569	8.03206	9.58e-16	3.59e-14
FBgn0035092	Nplp1	6077.65	0.76751	0.109286	7.02298	2.17e-12	4.5e-11
FBgn0034075	Asph	180.519	0.767387	0.287579	2.66844	0.00762054	0.0258414
FBgn0085387	shakB	944.328	0.766724	0.125865	6.09162	1.12e-09	1.45e-08
FBgn0030432	CG4404	117.921	0.766457	0.156615	4.89388	9.89e-07	7.59e-06
FBgn0039525	CG5646	64.5359	0.765865	0.184766	4.14506	3.4e-05	0.000195009
FBgn0265629	CG44437	91.7575	0.765376	0.206283	3.71032	0.000207001	0.00101614
FBgn0015576	Œ±-Est8	75.3435	0.763	0.234679	3.25125	0.00114897	0.00478815
FBgn0085431	Sol1	406.874	0.76251	0.127358	5.98712	2.14e-09	2.65e-08
FBgn0046696	RNaseP:RNA	71.4383	0.761393	0.217594	3.49915	0.000466749	0.00213503
FBgn0034399	CG15083	352.967	0.760041	0.175411	4.33292	1.47e-05	9.09e-05
FBgn0000015	Abd-B	452.032	0.759433	0.198268	3.83034	0.000127965	0.000656758
FBgn0003751	trk	18.4958	0.759391	0.308661	2.46028	0.0138829	0.0433401
FBgn0267429	lovit	55.2382	0.757844	0.192011	3.94689	7.92e-05	0.000423709
FBgn0261929	5-HT2B	260.865	0.756093	0.139728	5.41118	6.26e-08	5.89e-07
FBgn0267910	lncRNA:CR34335	2214.26	0.755776	0.107341	7.04092	1.91e-12	4.01e-11
FBgn0038349	AOX3	1258.14	0.755286	0.109032	6.92721	4.29e-12	8.38e-11
FBgn0038282	dpr9	1831.91	0.754289	0.0934781	8.06916	7.08e-16	2.68e-14
FBgn0260657	CG42540	2190.74	0.753341	0.123587	6.09563	1.09e-09	1.42e-08
FBgn0041087	wun2	762.25	0.752923	0.101415	7.4242	1.13e-13	2.95e-12
FBgn0038237	Pde6	1041.02	0.75016	0.136869	5.48087	4.23e-08	4.11e-07
FBgn0038665	euc	86.3311	0.748453	0.183105	4.08756	4.36e-05	0.000244839
FBgn0261113	Xrp1	7880.69	0.748068	0.0894957	8.35871	6.34e-17	2.92e-15
FBgn0259992	CG42489	86.1052	0.748049	0.27514	2.7188	0.00655199	0.0226633
FBgn0050158	CG30158	885.944	0.747844	0.115116	6.49642	8.23e-11	1.3e-09
FBgn0038290	CG6912	2015.46	0.746558	0.0828941	9.00617	2.13e-19	1.38e-17
FBgn0010399	Nmdar1	1358.65	0.74604	0.116237	6.41828	1.38e-10	2.08e-09
FBgn0034951	CG3860	823.052	0.745274	0.109863	6.78368	1.17e-11	2.08e-10
FBgn0039854	CG1635	46.1913	0.744299	0.224957	3.30863	0.000937523	0.00400163
FBgn0013767	Crz	600.939	0.744092	0.170876	4.35458	1.33e-05	8.33e-05
FBgn0033405	CG13954	268.537	0.743998	0.164992	4.5093	6.5e-06	4.29e-05
FBgn0053233	CG33233	83.7928	0.743446	0.213965	3.47462	0.000511585	0.00232128
FBgn0014342	mia	132.541	0.743435	0.161258	4.61021	4.02e-06	2.75e-05
FBgn0029837	Tsp5D	925.095	0.740944	0.103312	7.17194	7.39e-13	1.66e-11
FBgn0051866	Ada1-2	526.227	0.740497	0.0875185	8.46104	2.65e-17	1.28e-15
FBgn0003300	run	872.094	0.740052	0.096143	7.69741	1.39e-14	4.23e-13
FBgn0053138	AGBE	1269.51	0.739958	0.161324	4.58679	4.5e-06	3.04e-05
FBgn0262570	CG43110	145.657	0.738338	0.161986	4.55804	5.16e-06	3.45e-05
FBgn0260658	CG42541	943.072	0.736421	0.131551	5.598	2.17e-08	2.22e-07
FBgn0013342	nSyb	11202.1	0.735859	0.107298	6.85807	6.98e-12	1.3e-10
FBgn0267160	asRNA:CR45600	601.944	0.735741	0.118329	6.21776	5.04e-10	6.94e-09
FBgn0265262	Vha68-1	4582.52	0.735419	0.108461	6.78049	1.2e-11	2.12e-10
FBgn0036583	CG13055	181.873	0.734809	0.218808	3.35823	0.000784434	0.00340667
FBgn0035517	CG1265	427.769	0.733869	0.117121	6.26592	3.71e-10	5.21e-09
FBgn0052549	Nt5b	2080.79	0.733509	0.102155	7.18038	6.95e-13	1.56e-11
FBgn0265757	lncRNA:CR44564	39.4123	0.733359	0.253564	2.8922	0.0038255	0.014079
FBgn0036318	Wbp2	2066.63	0.7324	0.0894796	8.1851	2.72e-16	1.11e-14
FBgn0037012	Rcd2	98.9321	0.731291	0.213466	3.42579	0.000613011	0.00273887
FBgn0263456	nwk	3186.74	0.729931	0.098658	7.3986	1.38e-13	3.52e-12
FBgn0003218	rdgB	2838.8	0.729667	0.0967003	7.54565	4.5e-14	1.26e-12
FBgn0011582	Dop1R1	1109.32	0.729624	0.143158	5.09664	3.46e-07	2.88e-06
FBgn0053513	Nmdar2	2645.24	0.729226	0.111992	6.51139	7.45e-11	1.18e-09
FBgn0004168	5-HT1A	1123.03	0.729121	0.119823	6.08499	1.16e-09	1.51e-08
FBgn0030997	CG7990	932.687	0.725886	0.129368	5.61102	2.01e-08	2.08e-07
FBgn0030612	Dbct	157.495	0.724869	0.196047	3.69743	0.000217796	0.00106419
FBgn0000808	gd	105.825	0.724519	0.157603	4.59712	4.28e-06	2.91e-05
FBgn0036742	CG7497	195.264	0.723396	0.186766	3.87328	0.00010738	0.000560634
FBgn0285963	CG46339	2234.96	0.723203	0.129884	5.56807	2.58e-08	2.59e-07
FBgn0032202	REPTOR-BP	528.212	0.723135	0.0945838	7.64544	2.08e-14	6.13e-13
FBti0059668	Cr1a{}1607	97.3629	0.722267	0.172966	4.17577	2.97e-05	0.000172463
FBgn0039430	CG5455	711.546	0.721966	0.0607967	11.8751	1.59e-32	4.57e-30
FBgn0266316	asRNA:CR44981	78.0837	0.721341	0.161888	4.45581	8.36e-06	5.41e-05
FBgn0033250	CG14762	4949.64	0.71992	0.102286	7.03832	1.95e-12	4.07e-11
FBgn0031906	CG5160	108.734	0.719394	0.142788	5.03819	4.7e-07	3.82e-06
FBgn0261258	rgn	4953.05	0.719134	0.107709	6.67661	2.45e-11	4.18e-10
FBgn0266871	lncRNA:CR45332	44.2866	0.718986	0.284362	2.52842	0.0114576	0.0367387
FBgn0260446	GABA-B-R1	1198.39	0.717669	0.11762	6.10158	1.05e-09	1.38e-08
FBgn0040089	meso18E	68.9992	0.715561	0.22561	3.17168	0.00151561	0.00612146
FBgn0037853	CG14696	666.747	0.714946	0.150367	4.75467	1.99e-06	1.45e-05
FBgn0063368	Gpb5	348.6	0.713132	0.11496	6.20333	5.53e-10	7.58e-09
FBgn0051352	Unc-115a	10511.3	0.712359	0.056694	12.565	3.29e-36	1.24e-33
FBgn0052939	CG32939	462.732	0.712248	0.0751945	9.47208	2.74e-21	2.39e-19
FBgn0015546	spel1	1264.7	0.711308	0.0821432	8.65936	4.74e-18	2.55e-16
FBgn0029843	Nep1	708.574	0.711287	0.093962	7.56994	3.73e-14	1.05e-12
FBgn0037731	CG18542	131.109	0.711196	0.15528	4.58009	4.65e-06	3.13e-05
FBgn0004242	Syt1	9577.39	0.710516	0.111089	6.39593	1.6e-10	2.39e-09
FBgn0015791	Rab14	1625.26	0.709906	0.0478558	14.8343	8.8e-50	6.47e-47
FBgn0264602	lncRNA:CR43951	23.0192	0.709857	0.253483	2.80041	0.00510372	0.0182202
FBgn0051660	smog	4901.12	0.709684	0.101191	7.0133	2.33e-12	4.78e-11
FBgn0035649	CG10483	284.308	0.706975	0.136414	5.18256	2.19e-07	1.88e-06
FBgn0053267	CG33267	30.3985	0.706812	0.246115	2.87188	0.00408043	0.0149057
FBgn0000083	AnxB9	6796.95	0.704745	0.0727118	9.69231	3.25e-22	3.16e-20
FBgn0038343	Trissin	121.535	0.704657	0.178228	3.95369	7.7e-05	0.000412747
FBgn0003068	per	233.494	0.704529	0.137672	5.11743	3.1e-07	2.59e-06
FBgn0002941	slou	552.316	0.70421	0.108958	6.46314	1.03e-10	1.58e-09
FBgn0038147	CCHa2	181.543	0.704186	0.172262	4.08788	4.35e-05	0.000244581
FBgn0050035	Tret1-1	916.433	0.703441	0.155594	4.52099	6.16e-06	4.08e-05
FBgn0035170	dpr20	554.874	0.699167	0.127881	5.46731	4.57e-08	4.41e-07
FBgn0262524	ver	171.02	0.698694	0.13585	5.14314	2.7e-07	2.28e-06
FBgn0036143	CG14142	44.6288	0.698334	0.210376	3.31945	0.000901955	0.00386053
FBgn0260463	Unc-115b	225.064	0.697645	0.127545	5.46978	4.51e-08	4.35e-07
FBgn0037015	cmpy	1504.51	0.696292	0.0870998	7.99419	1.3e-15	4.74e-14
FBgn0040850	CG15210	165.125	0.696213	0.150192	4.6355	3.56e-06	2.46e-05
FBgn0259111	Ndae1	1792.31	0.694751	0.173504	4.00423	6.22e-05	0.000338983
FBgn0039714	Zip99C	511.82	0.693105	0.0851563	8.13921	3.98e-16	1.57e-14
FBgn0262018	CadN2	1051.99	0.692178	0.119099	5.81177	6.18e-09	6.93e-08
FBgn0265808	lncRNA:CR44597	39.2016	0.690451	0.28724	2.40374	0.0162284	0.04969
FBgn0028983	Spn55B	748.644	0.688197	0.0971195	7.08608	1.38e-12	2.94e-11
FBgn0259821	CG42402	1503.71	0.68758	0.112211	6.12756	8.92e-10	1.18e-08
FBgn0000492	Dr	714.115	0.687398	0.10015	6.86369	6.71e-12	1.26e-10
FBgn0259927	CG42450	4231.5	0.687276	0.109476	6.27788	3.43e-10	4.85e-09
FBgn0036992	Hpd	170.934	0.686286	0.143326	4.7883	1.68e-06	1.24e-05
FBgn0037239	Sfxn1-3	857.839	0.686179	0.150793	4.55046	5.35e-06	3.58e-05
FBgn0034371	Ntan1	1065.78	0.68593	0.06862	9.99607	1.59e-23	1.78e-21
FBgn0086687	Desat1	6469.87	0.685805	0.100571	6.81915	9.16e-12	1.67e-10
FBgn0035134	CG1231	89.9153	0.685702	0.21255	3.22607	0.00125504	0.00516903
FBgn0261638	lncRNA:CR42721	106.45	0.685061	0.182362	3.7566	0.000172238	0.000861243
FBgn0033226	puml	774.699	0.684843	0.0873244	7.84251	4.42e-15	1.47e-13
FBgn0261386	Gpa2	94.2837	0.684666	0.211529	3.23674	0.00120903	0.00500879
FBgn0033494	KCNQ	222.436	0.683672	0.153215	4.46216	8.11e-06	5.26e-05
FBgn0015351	Mettl4	229.072	0.681819	0.112145	6.07981	1.2e-09	1.55e-08
FBgn0034398	CG15098	5623.48	0.681339	0.0738224	9.22944	2.72e-20	2.04e-18
FBgn0031239	CG17075	2132.32	0.6812	0.0903507	7.5395	4.72e-14	1.31e-12
FBgn0035816	CG13685	280.971	0.681103	0.14445	4.71516	2.42e-06	1.72e-05
FBgn0003710	tipE	882.64	0.680824	0.128075	5.31583	1.06e-07	9.65e-07
FBgn0260971	CG42594	641	0.680562	0.112481	6.05046	1.44e-09	1.84e-08
FBgn0039054	Cow	8132.62	0.680475	0.0885788	7.68214	1.56e-14	4.73e-13
FBgn0031995	CG8475	2044.69	0.68042	0.112515	6.04737	1.47e-09	1.87e-08
FBgn0039937	fd102C	248.541	0.680315	0.103948	6.54474	5.96e-11	9.59e-10
FBgn0264307	orb2	659.279	0.680166	0.130493	5.2123	1.87e-07	1.63e-06
FBgn0086347	Myo31DF	1341.02	0.680133	0.136697	4.97549	6.51e-07	5.16e-06
FBgn0037518	CG2641	207.561	0.680045	0.147723	4.60352	4.15e-06	2.83e-05
FBgn0004575	Syn	6032.91	0.678996	0.102842	6.6023	4.05e-11	6.72e-10
FBgn0028645	beat-Ib	438.513	0.678749	0.117093	5.79664	6.77e-09	7.54e-08
FBgn0263379	lncRNA:CR43431	136.142	0.677993	0.179813	3.77055	0.000162889	0.00081885
FBgn0030511	CG11158	142.613	0.677825	0.195362	3.46958	0.000521277	0.00236019
FBgn0052195	CG32195	350.54	0.677183	0.105358	6.42745	1.3e-10	1.98e-09
FBgn0030310	PGRP-SA	87.9847	0.676513	0.220209	3.07214	0.00212528	0.00834081
FBgn0053199	CG33199	46.4874	0.675726	0.242986	2.78093	0.00542039	0.0191967
FBgn0086677	jeb	2550	0.674276	0.126587	5.32659	1e-07	9.12e-07
FBgn0050383	CG30383	76.2607	0.673328	0.194358	3.46437	0.00053148	0.00240124
FBgn0035173	CG13907	1266.79	0.672589	0.110091	6.1094	1e-09	1.32e-08
FBgn0039464	CG6330	1558.59	0.672408	0.114073	5.89457	3.76e-09	4.43e-08
FBgn0087012	5-HT2A	103.117	0.672375	0.145948	4.60695	4.09e-06	2.79e-05
FBgn0036670	CG13029	54.5054	0.67137	0.191082	3.51353	0.000442202	0.00203374
FBgn0262808	CG43179	49.6017	0.670523	0.242549	2.76449	0.00570121	0.0200693
FBgn0037356	CG12170	341.149	0.670339	0.114574	5.85072	4.89e-09	5.62e-08
FBgn0033358	spab	817.444	0.669939	0.092721	7.22532	5e-13	1.14e-11
FBgn0041707	7B2	4655.56	0.668615	0.077536	8.62329	6.51e-18	3.42e-16
FBgn0266046	asRNA:bsAS	35.1555	0.668199	0.272654	2.45072	0.0142572	0.0443043
FBgn0020907	Scp2	191.718	0.667843	0.14614	4.5699	4.88e-06	3.28e-05
FBgn0037140	SLC22A	96.8841	0.666659	0.152911	4.35978	1.3e-05	8.15e-05
FBgn0266137	Dop1R2	1068.82	0.666658	0.12038	5.53794	3.06e-08	3.03e-07
FBgn0037817	Cyp12e1	564.858	0.66457	0.116095	5.72437	1.04e-08	1.12e-07
FBgn0030607	dob	64.8504	0.663871	0.171447	3.87217	0.000107872	0.00056286
FBgn0250819	CG33521	312.227	0.662825	0.136451	4.85759	1.19e-06	8.98e-06
FBgn0036294	CG10654	724.976	0.661456	0.09536	6.93641	4.02e-12	7.92e-11
FBgn0014906	Hydr2	2332.19	0.661335	0.0841866	7.85559	3.98e-15	1.33e-13
FBgn0015381	dsf	150.322	0.661109	0.159306	4.14994	3.33e-05	0.000191556
FBgn0259221	ATP8A	2203.05	0.660538	0.0792279	8.33719	7.61e-17	3.45e-15
FBgn0266377	Pde8	1873	0.660412	0.132744	4.97506	6.52e-07	5.16e-06
FBgn0051760	CG31760	1946.93	0.660395	0.119134	5.54331	2.97e-08	2.95e-07
FBgn0039494	grass	143.937	0.659054	0.260556	2.52941	0.0114254	0.0366561
FBgn0036461	Zip71B	306.054	0.658867	0.153141	4.30237	1.69e-05	0.000103015
FBgn0264006	dysc	3754.89	0.658799	0.0876865	7.51312	5.77e-14	1.57e-12
FBgn0035084	CG15861	141.631	0.658369	0.134748	4.88593	1.03e-06	7.86e-06
FBgn0031065	CG14234	2588.74	0.657236	0.0863437	7.61186	2.7e-14	7.86e-13
FBgn0001147	gsb-n	157.596	0.654703	0.219201	2.98677	0.00281946	0.0107363
FBgn0039882	Rift	639.669	0.654459	0.115876	5.64793	1.62e-08	1.71e-07
FBgn0250906	Pgk	5673.57	0.654404	0.124677	5.2488	1.53e-07	1.35e-06
FBgn0260499	qvr	3872.87	0.653722	0.0971607	6.72825	1.72e-11	2.98e-10
FBgn0263441	asRNA:CR43464	76.5787	0.65284	0.200121	3.26222	0.00110543	0.00463639
FBgn0000038	nAChRŒ≤1	2045.37	0.650669	0.145906	4.45952	8.21e-06	5.32e-05
FBgn0040376	AANATL7	232.167	0.650616	0.116946	5.5634	2.65e-08	2.65e-07
FBgn0039809	CG15547	217.074	0.649721	0.146563	4.43303	9.29e-06	5.98e-05
FBgn0036550	CG17026	113.415	0.647371	0.179031	3.61597	0.00029922	0.00142378
FBgn0042135	Gdap2	3194.42	0.647347	0.0952673	6.79506	1.08e-11	1.95e-10
FBgn0031064	CG12531	3847.55	0.646709	0.101534	6.36936	1.9e-10	2.82e-09
FBgn0261244	inaE	2995.42	0.646657	0.0892542	7.24512	4.32e-13	9.98e-12
FBgn0040370	CG13375	966.656	0.645852	0.118009	5.4729	4.43e-08	4.29e-07
FBgn0033791	Drl-2	2845.18	0.645696	0.0886579	7.283	3.26e-13	7.65e-12
FBgn0022709	Ak1	528.573	0.645421	0.106907	6.0372	1.57e-09	1.98e-08
FBgn0027844	CAH1	504.36	0.642433	0.122278	5.25387	1.49e-07	1.32e-06
FBgn0030613	Rab3-GEF	2958.59	0.642276	0.101886	6.30387	2.9e-10	4.17e-09
FBgn0261625	GLS	2351.4	0.642086	0.11286	5.68923	1.28e-08	1.36e-07
FBgn0023091	dimm	72.2593	0.642017	0.198385	3.23622	0.00121124	0.00501673
FBgn0032587	CG5953	521.769	0.640934	0.125764	5.09632	3.46e-07	2.88e-06
FBgn0264815	Pde1c	2122.3	0.640389	0.12135	5.27721	1.31e-07	1.18e-06
FBgn0003401	shu	115.885	0.640275	0.166159	3.8534	0.000116489	0.000602801
FBgn0035733	CG8641	451.779	0.640053	0.121322	5.27564	1.32e-07	1.18e-06
FBgn0250910	OctŒ≤3R	593.789	0.63867	0.132329	4.82637	1.39e-06	1.04e-05
FBgn0267252	GŒ≥30A	13919.6	0.636867	0.0958926	6.64146	3.11e-11	5.23e-10
FBgn0053179	beat-IIIb	490.797	0.636685	0.100042	6.36417	1.96e-10	2.91e-09
FBgn0260005	wtrw	823.049	0.63648	0.142438	4.46848	7.88e-06	5.12e-05
FBgn0003944	Ubx	778.336	0.63617	0.12618	5.04178	4.61e-07	3.76e-06
FBgn0033304	Cyp6a13	159.656	0.635634	0.130311	4.87781	1.07e-06	8.16e-06
FBgn0086359	Invadolysin	2351.09	0.635509	0.0980966	6.4784	9.27e-11	1.44e-09
FBgn0029839	CG4660	229.246	0.634826	0.114375	5.55041	2.85e-08	2.84e-07
FBgn0030087	CG7766	3521.69	0.634685	0.0952329	6.66456	2.65e-11	4.52e-10
FBgn0037989	ATP8B	1961.23	0.632347	0.112013	5.64532	1.65e-08	1.73e-07
FBgn0262631	lncRNA:CR43148	72.5386	0.631306	0.183514	3.4401	0.000581496	0.00260702
FBgn0262904	asRNA:CR43259	75.298	0.630195	0.203864	3.09125	0.00199314	0.00786053
FBgn0030026	sni	303.797	0.6296	0.10658	5.90731	3.48e-09	4.14e-08
FBgn0085271	CG34242	89.6841	0.629143	0.197197	3.19043	0.00142062	0.00579033
FBgn0031384	CG4238	702.952	0.629041	0.122122	5.15091	2.59e-07	2.2e-06
FBgn0037712	CG16789	147.637	0.628844	0.157005	4.00525	6.2e-05	0.000337744
FBgn0260642	Antp	473.708	0.628528	0.098634	6.37232	1.86e-10	2.77e-09
FBgn0262848	CR43212	117.902	0.627881	0.171253	3.6664	0.000245988	0.00118888
FBgn0010611	Hmgs	1890.82	0.627517	0.0979566	6.40608	1.49e-10	2.25e-09
FBgn0016684	NaPi-T	106.088	0.625791	0.251721	2.48605	0.0129171	0.0406779
FBgn0030257	SmydA-4	227.68	0.62555	0.211139	2.96274	0.00304911	0.0114715
FBgn0032774	CG17549	654.988	0.625289	0.174542	3.58246	0.000340372	0.0016038
FBgn0001296	kar	2075.16	0.624732	0.063538	9.83242	8.16e-23	8.42e-21
FBgn0064227	Rdh	102.469	0.623863	0.210325	2.96618	0.00301521	0.0113589
FBgn0039711	CG7824	237.918	0.623835	0.118174	5.27895	1.3e-07	1.17e-06
FBgn0286778	CG46385	1916.18	0.623791	0.147848	4.21914	2.45e-05	0.000144806
FBgn0029791	AdamTS-B	1969.84	0.623578	0.121269	5.14209	2.72e-07	2.29e-06
FBgn0034135	Syn2	648.825	0.623345	0.106366	5.86038	4.62e-09	5.32e-08
FBgn0025334	PHDP	97.2525	0.623257	0.192555	3.23677	0.0012089	0.00500879
FBgn0261565	Lmpt	1002.15	0.622913	0.126847	4.91074	9.07e-07	7.01e-06
FBgn0050108	CG30108	73.1819	0.621955	0.185272	3.35698	0.000788002	0.00341865
FBgn0033170	sPLA2	107.587	0.620815	0.254052	2.44365	0.0145396	0.0451071
FBgn0002921	AtpŒ±	47682.4	0.620772	0.113032	5.49202	3.97e-08	3.88e-07
FBgn0027580	PCB	4115.11	0.620458	0.090312	6.87016	6.41e-12	1.21e-10
FBgn0037465	CG1105	1243.33	0.620284	0.0855468	7.25081	4.14e-13	9.58e-12
FBgn0052823	Sdic3	235.924	0.620068	0.0902753	6.86863	6.48e-12	1.22e-10
FBgn0035934	TrpA1	98.012	0.619798	0.17395	3.56308	0.000366524	0.0017165
FBgn0052057	dpr10	631.493	0.6196	0.0978964	6.32914	2.47e-10	3.59e-09
FBgn0052857	CG32857	270.585	0.619131	0.106054	5.83787	5.29e-09	6.02e-08
FBgn0001297	kay	3406.95	0.61896	0.0712167	8.69122	3.59e-18	1.97e-16
FBgn0285970	CG32500	224.563	0.61832	0.102185	6.05098	1.44e-09	1.83e-08
FBgn0267796	Tmc	136.147	0.618084	0.150376	4.11027	3.95e-05	0.000223743
FBgn0030576	CG15890	362.38	0.61657	0.135231	4.55937	5.13e-06	3.43e-05
FBgn0261703	gce	620.186	0.616414	0.126125	4.88731	1.02e-06	7.82e-06
FBgn0000014	abd-A	1671.85	0.61577	0.146858	4.19297	2.75e-05	0.000160772
FBgn0260753	Pdfr	41.5793	0.615503	0.2452	2.5102	0.0120662	0.0383987
FBgn0039420	CG6154	501.581	0.615457	0.133775	4.60067	4.21e-06	2.86e-05
FBgn0032382	Mal-B2	182.544	0.61401	0.139832	4.39106	1.13e-05	7.14e-05
FBgn0266569	CG42259	188.31	0.613969	0.116549	5.2679	1.38e-07	1.23e-06
FBgn0051140	CG31140	15346.6	0.613893	0.0926635	6.62497	3.47e-11	5.82e-10
FBgn0052647	CG32647	460.076	0.613874	0.0911723	6.73312	1.66e-11	2.89e-10
FBgn0037131	CG14564	80.4435	0.612067	0.213897	2.86151	0.0042163	0.0153701
FBgn0032897	CG9336	797.098	0.611584	0.115515	5.29443	1.19e-07	1.08e-06
FBgn0034417	CG15117	162.852	0.611402	0.146504	4.17328	3e-05	0.000174246
FBgn0010323	Gsc	111.709	0.611098	0.143365	4.26254	2.02e-05	0.000121465
FBgn0035392	CG1271	224.824	0.610072	0.159045	3.83585	0.000125132	0.00064339
FBgn0030011	GŒ≤5	921.613	0.609962	0.0994546	6.13307	8.62e-10	1.14e-08
FBgn0034880	ItgaPS5	103.483	0.6098	0.211282	2.88619	0.00389937	0.0143259
FBgn0033543	Daao1	221.663	0.609377	0.109894	5.54516	2.94e-08	2.92e-07
FBgn0053147	Hs3st-A	1269.89	0.609107	0.106753	5.70579	1.16e-08	1.24e-07
FBgn0085422	CG34393	280.959	0.609084	0.0951554	6.40094	1.54e-10	2.32e-09
FBgn0034136	DAT	234.966	0.608844	0.121199	5.02349	5.07e-07	4.1e-06
FBgn0022160	Gpo1	801.398	0.608323	0.119182	5.10416	3.32e-07	2.78e-06
FBgn0085395	Shawl	692.659	0.608014	0.109529	5.55117	2.84e-08	2.83e-07
FBgn0040505	Alk	6149.75	0.607065	0.0920439	6.59539	4.24e-11	7.01e-10
FBgn0051898	CG31898	78.3138	0.606136	0.181112	3.34674	0.000817689	0.00353204
FBgn0032719	CG17321	906.416	0.604815	0.0963134	6.27966	3.39e-10	4.8e-09
FBgn0015524	otp	661.925	0.603911	0.0963972	6.26482	3.73e-10	5.24e-09
FBgn0000500	Dsk	185.846	0.603335	0.13773	4.38055	1.18e-05	7.46e-05
FBgn0028487	f-cup	486.97	0.602913	0.106444	5.66411	1.48e-08	1.56e-07
FBgn0031770	CG13995	1160.75	0.601508	0.107477	5.5966	2.19e-08	2.23e-07
FBgn0019985	mGluR	1929.69	0.600913	0.0856911	7.01255	2.34e-12	4.8e-11
FBgn0017581	Lk6	18507.5	0.599854	0.0888568	6.7508	1.47e-11	2.57e-10
FBgn0000346	comt	2509.91	0.599271	0.106998	5.60079	2.13e-08	2.18e-07
FBgn0000422	Ddc	982.324	0.59812	0.161172	3.71106	0.000206389	0.00101431
FBgn0265590	lncRNA:CR44417	99.4352	0.597484	0.178967	3.33851	0.000842284	0.00362941
FBgn0033127	Tsp42Ef	824.809	0.597314	0.116095	5.14503	2.67e-07	2.26e-06
FBgn0015221	Fer2LCH	11654.1	0.596336	0.0796754	7.48457	7.18e-14	1.93e-12
FBgn0032130	brwl	389.729	0.596142	0.0860449	6.92826	4.26e-12	8.33e-11
FBgn0036274	CG4328	333.192	0.595871	0.10643	5.59872	2.16e-08	2.21e-07
FBgn0261553	CG42671	3669.79	0.595225	0.0618598	9.62216	6.45e-22	6.09e-20
FBgn0051633	CG31633	154.373	0.594869	0.127684	4.6589	3.18e-06	2.22e-05
FBgn0036196	CG11658	615.286	0.594747	0.114916	5.17548	2.27e-07	1.95e-06
FBgn0031008	CG8010	562.858	0.594478	0.0830137	7.1612	8e-13	1.78e-11
FBgn0264571	lncRNA:CR43943	101.728	0.593121	0.158437	3.74357	0.000181424	0.00090188
FBgn0031285	CG3662	5939.71	0.593001	0.0810667	7.31498	2.57e-13	6.17e-12
FBgn0261535	l(2)34Fd	710.913	0.59291	0.0716878	8.27073	1.33e-16	5.71e-15
FBgn0038034	Cyp9f3	247.463	0.592507	0.130303	4.54713	5.44e-06	3.63e-05
FBgn0029761	SK	2426.59	0.591409	0.112274	5.26754	1.38e-07	1.23e-06
FBgn0032154	mtDNA-helicase	280.572	0.590387	0.131364	4.49428	6.98e-06	4.58e-05
FBgn0003206	Ras64B	1506.86	0.590021	0.0868534	6.7933	1.1e-11	1.97e-10
FBgn0267665	lncRNA:CR46003	2471.86	0.589558	0.160783	3.66679	0.000245613	0.00118741
FBgn0031751	CG9016	110.81	0.587998	0.166303	3.53571	0.000406676	0.00188678
FBgn0016078	wun	713.472	0.587645	0.0972137	6.04488	1.5e-09	1.89e-08
FBgn0259143	CG42258	2121.39	0.587291	0.0856361	6.85799	6.98e-12	1.3e-10
FBgn0266721	Œ≥Snap2	77.2949	0.587241	0.237234	2.47537	0.01331	0.0417442
FBgn0015222	Fer1HCH	11057.4	0.586889	0.0666241	8.80895	1.26e-18	7.39e-17
FBgn0037063	CG9391	780.45	0.586801	0.0733987	7.99471	1.3e-15	4.73e-14
FBgn0036680	Cpr73D	51.7309	0.585988	0.218484	2.68206	0.00731702	0.0249121
FBgn0028879	CG15270	2127.56	0.585558	0.0848755	6.89902	5.24e-12	1.01e-10
FBgn0013343	Syx1A	2439.59	0.585354	0.0952426	6.14593	7.95e-10	1.07e-08
FBgn0031037	CG14207	2531.34	0.583876	0.0791504	7.3768	1.62e-13	4.07e-12
FBgn0050104	NT5E-2	491.346	0.583591	0.15674	3.7233	0.000196634	0.000970601
FBgn0035480	CG14984	138.454	0.583274	0.219723	2.65459	0.00794055	0.0267549
FBgn0031636	CG12194	721.998	0.583225	0.100731	5.7899	7.04e-09	7.84e-08
FBgn0051451	lncRNA:CR31451	3645.3	0.581754	0.0948547	6.1331	8.62e-10	1.14e-08
FBgn0053234	CG33234	85.0523	0.581565	0.206005	2.82307	0.00475666	0.0171112
FBgn0040056	CG17698	2075.96	0.581361	0.070233	8.27761	1.26e-16	5.42e-15
FBgn0034286	dpr13	941.015	0.581298	0.102312	5.68159	1.33e-08	1.41e-07
FBgn0033426	Nt5c	579.91	0.578967	0.0986497	5.86892	4.39e-09	5.08e-08
FBgn0011774	Irbp	405.986	0.578115	0.0942512	6.13377	8.58e-10	1.14e-08
FBgn0034709	Swim	3501.77	0.577201	0.0982392	5.87547	4.22e-09	4.91e-08
FBgn0263620	asRNA:CR43629	80.7226	0.576846	0.193676	2.9784	0.00289753	0.0109841
FBgn0053491	CR33491	50.788	0.576711	0.23541	2.44982	0.0142929	0.0443988
FBgn0033751	CG8818	1915.11	0.576571	0.0821923	7.0149	2.3e-12	4.75e-11
FBgn0035146	CG13893	198.762	0.575235	0.149185	3.85586	0.000115324	0.000597503
FBgn0085413	CG34384	2693.55	0.574751	0.0946518	6.07226	1.26e-09	1.62e-08
FBgn0001150	gt	85.7533	0.574328	0.168781	3.4028	0.000666981	0.00294773
FBgn0053107	CG33107	280.127	0.573075	0.0960265	5.96788	2.4e-09	2.95e-08
FBgn0012344	Dh44	1607.65	0.571081	0.116246	4.91271	8.98e-07	6.95e-06
FBgn0033266	Socs44A	702.869	0.570732	0.0761215	7.49764	6.5e-14	1.76e-12
FBgn0262728	Pal2	4627.6	0.5698	0.102273	5.57139	2.53e-08	2.54e-07
FBgn0263076	Klp54D	78.2556	0.569649	0.215046	2.64896	0.0080739	0.0271339
FBgn0032889	CG9331	1475.58	0.569203	0.0811066	7.01797	2.25e-12	4.65e-11
FBgn0032911	tadr	227.852	0.568841	0.142038	4.00486	6.21e-05	0.000338189
FBgn0031652	jet	224.28	0.568819	0.102923	5.52666	3.26e-08	3.22e-07
FBgn0025640	CG13369	414.465	0.568629	0.116239	4.89188	9.99e-07	7.66e-06
FBgn0029801	CG15771	855.892	0.567795	0.113405	5.00681	5.53e-07	4.42e-06
FBgn0033683	CG18343	122.23	0.567579	0.122501	4.63324	3.6e-06	2.49e-05
FBgn0083963	Nlg3	1307.51	0.567555	0.0923573	6.1452	7.99e-10	1.07e-08
FBgn0031834	CG13766	211.666	0.567139	0.0963947	5.88351	4.02e-09	4.71e-08
FBgn0024963	GluClŒ±	3860.4	0.567003	0.0970567	5.84198	5.16e-09	5.89e-08
FBgn0034558	Cib2	44.0803	0.566078	0.225649	2.50867	0.0121187	0.0385224
FBgn0052406	PVRAP	845.849	0.563504	0.0936527	6.01695	1.78e-09	2.22e-08
FBgn0038662	Mpc1	312.441	0.561437	0.106869	5.25353	1.49e-07	1.32e-06
FBgn0036995	atk	341.8	0.559143	0.156556	3.57152	0.000354912	0.00166627
FBgn0030501	BthD	484.481	0.558976	0.149249	3.74526	0.000180204	0.000896829
FBgn0261611	CG42700	133.049	0.558899	0.158055	3.5361	0.000406084	0.00188506
FBgn0039859	Mnat9	74.2022	0.55833	0.170036	3.2836	0.00102491	0.00432982
FBgn0014135	bnl	132.025	0.557583	0.182741	3.05121	0.00227919	0.00888098
FBgn0266579	tau	3014.24	0.557481	0.0839285	6.64233	3.09e-11	5.21e-10
FBgn0003386	Shaw	1799.73	0.555554	0.0985951	5.6347	1.75e-08	1.83e-07
FBgn0022382	Pka-R2	4789.13	0.553118	0.0975564	5.66972	1.43e-08	1.51e-07
FBgn0005564	Shal	1815.57	0.552559	0.107773	5.12705	2.94e-07	2.47e-06
FBgn0033431	CG1827	395.817	0.550534	0.0976871	5.63569	1.74e-08	1.82e-07
FBgn0031188	CG14613	707.189	0.549168	0.0798634	6.87635	6.14e-12	1.17e-10
FBgn0016762	angel	312.722	0.548781	0.0983419	5.58033	2.4e-08	2.43e-07
FBgn0037186	CG11241	190.484	0.547954	0.121465	4.51121	6.45e-06	4.26e-05
FBgn0015011	AhcyL2	86.2461	0.547256	0.202935	2.69671	0.00700283	0.0239971
FBgn0052815	CG32815	1917.6	0.546098	0.0763618	7.15146	8.59e-13	1.91e-11
FBgn0035888	CG7120	639.491	0.545717	0.0972482	5.61159	2e-08	2.07e-07
FBgn0011276	HLH3B	202.585	0.544312	0.134029	4.06117	4.88e-05	0.000271088
FBgn0011277	HLH4C	168.59	0.544013	0.139058	3.91212	9.15e-05	0.000484244
FBgn0032901	sky	157.992	0.543835	0.169708	3.20453	0.00135283	0.00553807
FBgn0036316	nebu	5781.55	0.54331	0.0800819	6.78444	1.17e-11	2.08e-10
FBgn0051549	CG31549	674.938	0.543024	0.0839364	6.46947	9.83e-11	1.52e-09
FBgn0004619	GluRIA	1060.1	0.541538	0.103425	5.23604	1.64e-07	1.44e-06
FBgn0002719	Men	4557.93	0.539978	0.106267	5.08131	3.75e-07	3.1e-06
FBgn0033347	CG8248	250.225	0.539787	0.093608	5.76646	8.1e-09	8.92e-08
FBgn0038470	CG18213	422.434	0.539707	0.128864	4.18818	2.81e-05	0.000163978
FBgn0051648	Cox11	146.69	0.539402	0.141078	3.82343	0.000131606	0.000672996
FBgn0287614	lncRNA:CR46483	105.429	0.539243	0.150235	3.58932	0.000331543	0.0015662
FBgn0263111	cac	4042.76	0.538901	0.131946	4.08425	4.42e-05	0.000247699
FBgn0030706	Lrp4	5648.51	0.538661	0.0946397	5.6917	1.26e-08	1.34e-07
FBgn0051708	DIP-Œ∂	406.392	0.536957	0.0936971	5.73077	1e-08	1.09e-07
FBgn0265182	CG44247	3846	0.536469	0.0786989	6.81672	9.31e-12	1.7e-10
FBgn0262870	axo	3876.95	0.536304	0.103059	5.20384	1.95e-07	1.7e-06
FBgn0053502	CG33502	286.832	0.535928	0.141712	3.78181	0.000155695	0.000785724
FBgn0035400	CG11537	2715.62	0.535549	0.0773741	6.92154	4.47e-12	8.69e-11
FBgn0085218	CG34189	42.7305	0.535366	0.203023	2.63697	0.00836498	0.0280119
FBgn0004573	5-HT7	472.39	0.535199	0.129712	4.12607	3.69e-05	0.000210402
FBgn0037166	CG11426	1315.12	0.534618	0.0967889	5.52355	3.32e-08	3.27e-07
FBgn0047178	CG32147	249.942	0.533706	0.135824	3.9294	8.52e-05	0.000453141
FBgn0053556	form3	1029.7	0.533641	0.0946567	5.63765	1.72e-08	1.8e-07
FBgn0037917	wkd	1104.01	0.5336	0.0638508	8.35698	6.43e-17	2.95e-15
FBgn0037844	CG4570	1012.32	0.5327	0.0913861	5.82912	5.57e-09	6.32e-08
FBgn0037890	CG17734	1057.4	0.53213	0.0863028	6.16585	7.01e-10	9.46e-09
FBgn0038246	CG14853	1357.17	0.531945	0.111934	4.7523	2.01e-06	1.46e-05
FBgn0027657	glob1	577.839	0.531915	0.11366	4.6799	2.87e-06	2.02e-05
FBgn0032729	L2HGDH	761.565	0.531787	0.161032	3.30238	0.000958696	0.00407759
FBgn0265191	Gyg	1771.59	0.531066	0.115377	4.6029	4.17e-06	2.84e-05
FBgn0264542	hwt	5556.27	0.530994	0.0892832	5.9473	2.73e-09	3.31e-08
FBgn0030897	Frq1	2073.93	0.530266	0.129187	4.10464	4.05e-05	0.000228815
FBgn0031837	DIP-Œπ	55.5844	0.529561	0.203814	2.59826	0.00936974	0.0309355
FBgn0027872	rdgBŒ≤	339.787	0.529359	0.117382	4.50971	6.49e-06	4.29e-05
FBgn0039617	DIP-Œ≥	940.712	0.527927	0.0913301	5.78043	7.45e-09	8.24e-08
FBgn0040297	Nhe2	508.429	0.527559	0.106461	4.95541	7.22e-07	5.67e-06
FBgn0015269	Nf1	3602.42	0.527129	0.102912	5.12216	3.02e-07	2.53e-06
FBgn0028863	stol	2556.96	0.526918	0.101549	5.18881	2.12e-07	1.83e-06
FBgn0267350	Pi4KIIIŒ±	3061.19	0.526538	0.0766153	6.87248	6.31e-12	1.19e-10
FBgn0031068	Alr	406.855	0.525635	0.0933872	5.62856	1.82e-08	1.89e-07
FBgn0037788	CAH7	1176.45	0.525476	0.148607	3.53601	0.000406217	0.00188517
FBgn0012051	CalpA	1378.45	0.525189	0.107736	4.87478	1.09e-06	8.29e-06
FBgn0259818	CG42399	630.54	0.52492	0.0767342	6.84075	7.88e-12	1.46e-10
FBgn0029826	CG6041	323.115	0.523721	0.117113	4.47193	7.75e-06	5.04e-05
FBgn0001230	Hsp68	530.89	0.522864	0.204433	2.55763	0.0105387	0.0341949
FBgn0034267	CG4984	80.459	0.522618	0.192958	2.70846	0.0067597	0.0232817
FBgn0032205	CG4957	117.552	0.522416	0.141599	3.6894	0.000224786	0.00109518
FBgn0033584	CG7737	442.877	0.521775	0.0881161	5.92145	3.19e-09	3.83e-08
FBgn0001250	if	1653.54	0.52168	0.102585	5.08534	3.67e-07	3.04e-06
FBgn0051632	sens-2	439.962	0.521275	0.112802	4.62114	3.82e-06	2.62e-05
FBgn0001128	Gpdh1	871.733	0.519988	0.111195	4.67637	2.92e-06	2.06e-05
FBgn0016672	Ipp	1069.33	0.519898	0.100126	5.19244	2.08e-07	1.79e-06
FBgn0037973	CG18547	327.6	0.519885	0.152871	3.4008	0.000671898	0.00296438
FBgn0031811	CG13982	66.8675	0.518847	0.195303	2.65663	0.00789261	0.0266039
FBgn0265767	zyd	2573.97	0.518602	0.0901453	5.75296	8.77e-09	9.59e-08
FBgn0039802	dj-1Œ≤	1281.25	0.518345	0.068914	7.52162	5.41e-14	1.48e-12
FBgn0050053	CG30053	59.7617	0.517419	0.208277	2.48428	0.0129814	0.0408501
FBgn0029814	CG15765	4910.04	0.517056	0.0929455	5.563	2.65e-08	2.66e-07
FBgn0265174	PIG-V	409.868	0.516736	0.0831391	6.21532	5.12e-10	7.04e-09
FBgn0039223	CG5805	432.401	0.515498	0.124306	4.147	3.37e-05	0.000193766
FBgn0051030	VhaAC45RP	2520.23	0.515095	0.0742576	6.93661	4.02e-12	7.92e-11
FBgn0000152	Axs	313.546	0.515048	0.101602	5.06928	3.99e-07	3.29e-06
FBgn0039900	Syt7	2393.8	0.514809	0.0809434	6.36012	2.02e-10	2.98e-09
FBgn0259711	CG42365	96.9046	0.512833	0.151281	3.38994	0.000699084	0.0030739
FBgn0260442	rhea	25539.8	0.512166	0.0926228	5.52959	3.21e-08	3.17e-07
FBgn0005561	sv	271.942	0.511903	0.0919989	5.56423	2.63e-08	2.64e-07
FBgn0265595	CG44422	901.285	0.510875	0.136536	3.74168	0.000182798	0.000907601
FBgn0053516	dpr3	466.995	0.510737	0.0945612	5.40113	6.62e-08	6.21e-07
FBgn0263029	CG43324	1032.98	0.510166	0.0859851	5.93319	2.97e-09	3.58e-08
FBgn0051864	Qtzl	352.61	0.510157	0.081585	6.25308	4.02e-10	5.63e-09
FBgn0039225	Ets96B	99.8863	0.50987	0.146549	3.47918	0.000502949	0.00228516
FBgn0013733	shot	25893.9	0.508863	0.101186	5.02901	4.93e-07	3.99e-06
FBgn0000479	dnc	5004.2	0.508681	0.0944793	5.38405	7.28e-08	6.77e-07
FBgn0052600	dpr8	1115.56	0.508582	0.129097	3.93955	8.16e-05	0.000435639
FBgn0031643	CG3008	1512.53	0.507334	0.0580899	8.73359	2.47e-18	1.39e-16
FBgn0038975	Nrx-1	6076.66	0.507125	0.100111	5.06565	4.07e-07	3.34e-06
FBgn0031048	CG12237	1207.94	0.506406	0.0766184	6.60946	3.86e-11	6.43e-10
FBgn0052412	QC	519.588	0.505676	0.0777985	6.49981	8.04e-11	1.27e-09
FBgn0261041	stj	3464.61	0.505311	0.100637	5.0211	5.14e-07	4.15e-06
FBgn0031855	meng	205.609	0.504721	0.112148	4.50051	6.78e-06	4.46e-05
FBgn0027493	AdSS	3062.3	0.504592	0.070447	7.16272	7.91e-13	1.77e-11
FBgn0032151	nAChRŒ±6	3814.53	0.504271	0.10559	4.77577	1.79e-06	1.32e-05
FBgn0086913	Rab26	1188.82	0.504225	0.109681	4.5972	4.28e-06	2.91e-05
FBgn0036273	INPP5E	440.84	0.504133	0.113716	4.43327	9.28e-06	5.97e-05
FBgn0259986	nab	2664.17	0.503729	0.109581	4.59685	4.29e-06	2.91e-05
FBgn0027356	Amph	1066.87	0.503154	0.115127	4.37041	1.24e-05	7.79e-05
FBgn0040491	Buffy	64.5968	0.502944	0.207985	2.41817	0.0155986	0.0479877
FBgn0039165	CG6204	308.984	0.502398	0.114665	4.38145	1.18e-05	7.43e-05
FBgn0037536	CG2698	2196.8	0.501946	0.0778601	6.44676	1.14e-10	1.75e-09
FBgn0053547	Rim	7241.8	0.501735	0.105954	4.73541	2.19e-06	1.58e-05
FBgn0038541	TyrRII	123.266	0.501647	0.204234	2.45624	0.01404	0.0437742
FBgn0040528	CG15864	264.932	0.501211	0.113412	4.41939	9.9e-06	6.34e-05
FBgn0037574	Coq2	149.427	0.500914	0.140842	3.55658	0.00037572	0.00175665
[truncated: 14,912 more rows]

## Sheet: 2C comparisons of DEGs
primary_FBid	current_symbol	relative to UAS-tau/+	relative to tub-GAL4/+	changed similarly in both?	average FC (log2[(2^FC1 + 2^FC2)/2]
FBgn0030313	Reepl1	-1.99378	5.53479	NO	NA
FBgn0030311	CG11699	-1.29467	3.93892	NO	NA
FBgn0032419	CG17217	-1.07146	2.81709	NO	NA
FBgn0039051	CG17109	-2.1422	2.38609	NO	NA
FBgn0052373	CG32373	-1.82453	1.45493	NO	NA
FBgn0262851	CR43215	-1.22366	1.04172	NO	NA
FBgn0262848	CR43212	-0.723163	0.627881	NO	NA
FBgn0034443	cer	-0.81945	0.453551	NO	NA
FBgn0025814	Mgstl	-0.331624	0.428713	NO	NA
FBgn0262847	CR43211	-0.341764	0.367744	NO	NA
FBgn0262849	CR43213	-0.623629	0.348064	NO	NA
FBgn0027259	Kmn1	-1.2562	0.332838	NO	NA
FBgn0028530	mTTF	-0.207902	0.313151	NO	NA
FBgn0052495	Gss2	0.515512	-0.112265	NO	NA
FBgn0033052	SCAP	0.276434	-0.152228	NO	NA
FBgn0025630	Rtca	0.317737	-0.186319	NO	NA
FBgn0029937	CG8300	0.619825	-0.237822	NO	NA
FBgn0001233	Hsp83	0.350848	-0.238338	NO	NA
FBgn0016715	Reg-2	1.26974	-0.873576	NO	NA
FBgn0030326	CG2444	1.11927	-1.18361	NO	NA
FBgn0037139	CG14563	3.02894	-1.38105	NO	NA
FBgn0039030	CG6660	2.23572	-1.54449	NO	NA
FBgn0037428	Osi18	3.91325	-2.06544	NO	NA
FBgn0033154	CG1850	1.76162	-2.25345	NO	NA
FBgn0036227	CG17826	14.313	13.419	YES	13.9341
FBgn0051439	Muc96D	13.2264	13.3594	YES	13.2945
FBgn0040950	Muc26B	11.3678	13.872	YES	13.1062
FBgn0264488	CG43896	12.1068	12.9683	YES	12.6009
FBgn0036362	CG10725	11.6123	12.517	YES	12.1344
FBgn0036951	CG7017	11.4202	12.6047	YES	12.1307
FBgn0002578	Kaz-m1	12.2449	11.3048	YES	11.8501
FBgn0036947	obst-F	11.4176	11.9985	YES	11.7371
FBgn0038643	CG14300	10.3341	11.9974	YES	11.3932
FBgn0037563	CG11672	11.3074	11.4075	YES	11.3583
FBgn0036226	CG7252	11.0202	11.6009	YES	11.3396
FBgn0036766	CG5506	9.46908	12.0896	YES	11.307
FBgn0085311	CG34282	11.1606	11.4058	YES	11.2884
FBgn0033541	CG12934	11.5164	10.8562	YES	11.2237
FBgn0034288	CG5084	11.1138	11.31	YES	11.2152
FBgn0040959	Peritrophin-15a	10.7977	10.9156	YES	10.8579
FBgn0036361	CG10154	9.02521	11.0668	YES	10.3805
FBgn0032663	CG15153	9.7472	10.8089	YES	10.3736
FBgn0036228	obst-G	9.81707	9.9175	YES	9.86816
FBgn0051464	CG31464	10.0374	8.67968	YES	9.51271
FBgn0036952	CG6933	9.68212	9.19821	YES	9.46036
FBgn0038646	CG7715	9.12013	9.36859	YES	9.2497
FBgn0036948	CG7298	9.38175	9.04477	YES	9.22307
FBgn0035551	CG7465	9.8559	7.32465	YES	9.08609
FBgn0038645	CG7714	8.72837	9.33136	YES	9.06114
FBgn0039591	CG9988	8.99895	9.09942	YES	9.05006
FBgn0036940	obst-J	9.05706	8.85083	YES	8.95763
FBgn0039670	CG7567	7.90978	9.27335	YES	8.747
FBgn0035552	CG11350	6.52866	9.57695	YES	8.74159
FBgn0052302	CG32302	9.37201	6.76313	YES	8.59101
FBgn0053985	CG33985	7.70516	8.76701	YES	8.33165
FBgn0034197	Cda9	8.21655	8.14691	YES	8.18215
FBgn0036363	CG10140	8.35262	7.94673	YES	8.1639
FBgn0013278	Hsp70Bb	8.00242	7.96977	YES	7.98619
FBgn0035313	CG13810	8.44413	7.2138	YES	7.95633
FBgn0004427	LysD	5.08732	8.69039	YES	7.80448
FBgn0053986	CG33986	7.70393	7.80397	YES	7.75481
FBgn0052557	Mco4	7.54832	7.9062	YES	7.73833
FBgn0261682	CG42729	7.65266	7.75267	YES	7.70353
FBgn0004425	LysB	4.78729	8.36041	YES	7.4768
FBgn0261681	CG42728	6.94621	7.52758	YES	7.26599
FBgn0032024	CG14273	7.92067	5.62101	YES	7.18744
FBgn0054026	CG34026	7.08263	7.18288	YES	7.13363
FBgn0053983	obst-H	6.83231	7.23823	YES	7.0495
FBgn0033789	CG13324	7.55834	5.54634	YES	6.87787
FBgn0036597	CG4962	5.21479	7.57548	YES	6.83212
FBgn0010388	Dro	7.64116	4.21737	YES	6.7697
FBgn0039453	CG6403	7.06311	6.34263	YES	6.74739
FBgn0037420	CG15597	5.44916	7.41055	YES	6.74028
FBgn0033820	CG4716	7.69087	1.84187	YES	6.71568
FBgn0052633	CG32633	7.44284	4.7975	YES	6.65676
FBgn0038160	CG9759	6.33437	6.9174	YES	6.65514
FBgn0038239	CG14850	6.83152	6.45171	YES	6.65408
FBgn0038242	CG14852	7.20293	5.3923	YES	6.56477
FBgn0039237	CG13640	7.23951	5.18427	YES	6.55056
FBgn0004426	LysC	4.55462	7.31032	YES	6.50952
FBgn0000473	Cyp6a2	7.45839	2.49931	YES	6.50404
FBgn0038431	CG10405	5.64499	6.87756	YES	6.38909
FBgn0035545	CG12607	6.75545	5.89425	YES	6.38818
FBgn0035611	CG13285	6.67234	5.89061	YES	6.33379
FBgn0032184	CG13135	6.23925	6.34108	YES	6.29106
FBgn0053296	CG33296	7.06389	4.49454	YES	6.28852
FBgn0003060	CG9757	6.20438	6.30617	YES	6.25617
FBgn0004777	Ccp84Ag	7.13353	3.56153	YES	6.25
FBgn0030544	CG13403	7.18799	2.06842	YES	6.2289
FBgn0085300	Cpr65Ay	7.10485	3.59353	YES	6.22613
FBgn0039671	CG11470	5.74883	6.48134	YES	6.16108
FBgn0031801	CG9498	6.80521	4.89738	YES	6.14605
FBgn0036220	CG5897	6.05168	6.15129	YES	6.10234
FBgn0032536	Ance-3	5.84384	6.28403	YES	6.08066
FBgn0051015	PH4Œ±PV	6.70279	4.75928	YES	6.03619
FBgn0033600	Cpr47Ec	6.73183	4.51742	YES	6.01335
FBgn0262683	CG43153	5.58162	6.3336	YES	6.00606
FBgn0052198	CG32198	6.50252	5.13704	YES	5.97564
FBgn0004430	LysS	3.59596	6.79384	YES	5.94307
FBgn0038795	CG4335	6.87025	2.50967	YES	5.93882
FBgn0039476	CG6271	5.84467	5.94478	YES	5.89559
FBgn0029639	CG14419	4.20707	6.65064	YES	5.8941
FBgn0026314	Ugt35B1	5.60471	6.03553	YES	5.83614
FBgn0052603	CG32603	6.56546	3.99912	YES	5.79052
FBgn0036831	CG6839	4.89527	6.24639	YES	5.72354
FBgn0085265	CG34236	3.77249	6.48697	YES	5.69156
FBgn0033592	CG13215	6.02775	5.16543	YES	5.66008
FBgn0038466	CG8907	5.87863	5.37294	YES	5.64783
FBgn0031692	TpnC25D	4.54144	6.16278	YES	5.56881
FBgn0028526	CG15293	6.44321	2.46875	YES	5.53219
FBgn0033730	Cpr49Ag	5.90571	5.02122	YES	5.53022
FBgn0032282	CG7299	3.72436	6.29647	YES	5.5207
FBgn0030828	CG5162	6.21423	4.0644	YES	5.50741
FBgn0053881	His4:CG33881	0.985701	6.45931	YES	5.49142
FBgn0054045	CG34045	6.10311	4.39623	YES	5.48862
FBgn0036468	CG13461	5.64374	5.25695	YES	5.46327
FBgn0028583	lcs	5.13076	5.71269	YES	5.45087
FBgn0034507	CG11192	6.08605	4.27963	YES	5.44883
FBgn0085491	CG34462	5.3781	5.47775	YES	5.42879
FBgn0262982	CG43290	5.85331	4.70897	YES	5.39174
FBgn0036225	CG5883	5.76837	4.77128	YES	5.3543
FBgn0058198	CG40198	3.50194	6.13061	YES	5.34684
FBgn0263234	Phae1	4.11033	6.00241	YES	5.34658
FBgn0034769	Obp58c	5.51361	5.13101	YES	5.33496
FBgn0035325	CG13806	4.18652	5.96477	YES	5.33386
FBgn0038241	CG8087	5.85632	4.50614	YES	5.33373
FBgn0037386	CG1208	5.1986	5.41326	YES	5.30992
FBgn0030543	CG11585	5.24484	5.3456	YES	5.2961
FBgn0266253	lncRNA:CR44948	4.66443	5.72447	YES	5.2897
FBgn0033598	Cpr47Eb	5.1993	5.35511	YES	5.27931
FBgn0260393	CG17147	5.71722	4.61316	YES	5.26832
FBgn0263235	Phae2	5.60047	4.83171	YES	5.2667
FBgn0085280	CG34251	4.82335	5.57962	YES	5.25048
FBgn0035697	CG10163	5.71734	4.46807	YES	5.2239
FBgn0034294	Muc55B	5.16631	5.26693	YES	5.21749
FBgn0036023	CG18179	3.71779	5.83311	YES	5.1327
FBgn0036471	CG13460	3.68659	5.83304	YES	5.12684
FBgn0053093	CG33093	5.87961	3.41856	YES	5.12037
FBgn0034440	CG10073	5.69441	4.0752	YES	5.10096
FBgn0013771	Cyp6a9	5.15176	5.03374	YES	5.09396
FBgn0040393	CG14265	5.59538	4.27876	YES	5.08233
FBgn0036066	CG14160	4.9877	5.08814	YES	5.0388
FBgn0045479	Gr64a	0.742495	5.98015	YES	5.01789
FBgn0053533	lectin-37Db	5.47047	4.31163	YES	5.00441
FBgn0263020	CG43315	5.85548	2.47563	YES	4.98781
FBgn0035743	Acbp6	4.25493	5.46166	YES	4.98095
FBgn0053532	lectin-37Da	5.15219	4.75652	YES	4.96788
FBgn0033065	Cyp6w1	5.52909	4.02464	YES	4.96468
FBgn0263830	CG40486	5.32599	4.43937	YES	4.94975
FBgn0031561	IM33	4.72155	5.13164	YES	4.94112
FBgn0033720	CG13160	3.67402	5.56141	YES	4.90657
FBgn0040606	CG6503	5.06361	4.68484	YES	4.88662
FBgn0004428	LysE	3.5532	5.54147	YES	4.86575
FBgn0051296	CG31296	4.812	4.91274	YES	4.86325
FBgn0031942	CG7203	5.39658	4.00557	YES	4.8626
FBgn0031559	CG3513	5.579	3.30395	YES	4.84995
FBgn0042105	CG18748	3.31939	5.57263	YES	4.84734
FBgn0010042	GstD6	4.79451	4.8926	YES	4.84439
FBgn0032945	CG8665	5.54172	3.17579	YES	4.79751
FBgn0032281	CG17107	5.22725	4.11467	YES	4.77565
FBgn0033788	CG13323	4.7171	4.79977	YES	4.75903
FBgn0052248	CG32248	4.90074	4.58353	YES	4.75084
FBgn0010044	GstD8	5.11134	4.25165	YES	4.7446
FBgn0262608	CG43134	4.91932	4.54153	YES	4.74276
FBgn0040799	CG13051	4.41095	4.99303	YES	4.73115
FBgn0031470	CG18557	5.58574	2.16671	YES	4.71468
FBgn0020906	Jon25Bi	3.67707	5.29144	YES	4.69918
FBgn0030562	CG9400	4.86987	4.49187	YES	4.69322
FBgn0050025	CG30025	5.14027	4.03143	YES	4.68986
FBgn0029727	CG6978	4.36278	4.94409	YES	4.68252
FBgn0040262	Ugt37C2	4.34523	4.92687	YES	4.66517
FBgn0264486	CG43894	4.60958	4.70972	YES	4.66052
FBgn0034229	CG4847	4.62477	4.67979	YES	4.65254
FBgn0035781	CG8560	5.03481	4.13038	YES	4.65234
FBgn0034755	CG3746	4.99648	4.18251	YES	4.64615
FBgn0015010	Ag5r	4.6165	4.67064	YES	4.64382
FBgn0036690	Ilp8	4.54342	4.72987	YES	4.63965
FBgn0031935	CG13793	4.30699	4.88794	YES	4.62651
FBgn0031654	Jon25Bii	4.81456	4.40408	YES	4.62387
FBgn0010295	ng3	5.0532	3.97888	YES	4.61381
FBgn0033729	Cpr49Af	4.55293	4.65325	YES	4.60397
FBgn0030200	RabX2	5.4777	1.99858	YES	4.6016
FBgn0050151	CG30151	5.31991	3.08749	YES	4.59825
FBgn0266431	CG45061	4.5368	4.63685	YES	4.58769
FBgn0263834	CR43696	4.51611	4.61492	YES	4.56636
FBgn0264695	Mhc	4.70961	4.40332	YES	4.56458
FBgn0044011	Spn43Ad	4.70181	4.3462	YES	4.53493
FBgn0038938	CG7084	4.84854	4.12293	YES	4.53088
FBgn0010041	GstD5	4.74592	4.25427	YES	4.52094
FBgn0030438	CG15721	4.46557	4.56493	YES	4.51611
FBgn0259849	Su(Ste):CR42418	4.67788	4.29808	YES	4.50044
FBgn0039789	CG9717	3.85849	4.91063	YES	4.47842
FBgn0033593	Listericin	5.14525	3.0576	YES	4.45007
FBgn0010357	Œ≤Try	3.35904	5.02728	YES	4.42194
FBgn0030425	Nep6	5.3192	1.55776	YES	4.42184
FBgn0250815	Jon65Aiv	4.85207	3.80185	YES	4.42048
FBgn0051326	CG31326	4.80962	3.87884	YES	4.41803
FBgn0038113	CG11668	4.21398	4.56378	YES	4.39946
FBgn0052564	CG32564	3.88628	4.7698	YES	4.39465
FBgn0040060	yip7	4.80822	3.73261	YES	4.36842
FBgn0266786	lncRNA:CR45251	4.30883	4.40962	YES	4.36011
FBgn0036229	CG7248	4.72268	3.86152	YES	4.35542
FBgn0030984	tgy	4.32047	4.38888	YES	4.35508
FBgn0034605	Ugt49C1	4.7629	3.78218	YES	4.35432
FBgn0027586	CG5867	5.18841	2.08581	YES	4.34729
FBgn0031695	Cyp4ac3	4.78137	3.70821	YES	4.34236
FBgn0054054	CG34054	3.71371	4.77523	YES	4.33998
FBgn0038076	Cyp313a4	3.93259	4.65718	YES	4.3399
FBgn0039551	Or98a	3.04576	5.00899	YES	4.33835
FBgn0028573	prc	3.97177	4.6295	YES	4.3378
FBgn0000045	Act79B	4.59384	4.00851	YES	4.33066
FBgn0053329	Sp212	2.74559	5.05376	YES	4.3191
FBgn0050031	CG30031	4.58585	3.98626	YES	4.31698
FBgn0028940	Cyp28a5	4.54077	4.04124	YES	4.31252
FBgn0032638	SPH93	5.0887	2.38494	YES	4.29471
FBgn0010358	Œ¥Try	3.98999	4.51495	YES	4.27622
FBgn0041579	AttC	2.16049	5.07355	YES	4.2534
FBgn0037204	CG11131	3.91482	4.51557	YES	4.24624
FBgn0025383	CG14780	4.44756	4.00919	YES	4.24496
FBgn0010359	Œ≥Try	4.39761	4.06216	YES	4.23961
FBgn0267236	CG45676	4.42081	4.03065	YES	4.23888
FBgn0034276	Sardh	5.08903	1.78686	YES	4.22834
FBgn0033979	Cyp6a19	4.75291	3.39266	YES	4.22749
FBgn0038507	CG5863	4.12817	4.2312	YES	4.1806
FBgn0014863	Mlp84B	4.48932	3.76315	YES	4.17145
FBgn0032181	CG13133	4.11783	4.21762	YES	4.16859
FBgn0040837	CG8620	4.23495	4.09691	YES	4.16758
FBgn0050026	CG30026	4.61465	3.47726	YES	4.15525
FBgn0035695	CG10226	4.30001	3.97979	YES	4.14877
FBgn0022700	Cht4	4.26811	4.00867	YES	4.14422
FBgn0036588	CG13068	3.52722	4.57387	YES	4.14344
FBgn0030105	CG15369	4.77155	2.97463	YES	4.13645
FBgn0030985	Obp18a	4.71618	3.07042	YES	4.11626
FBgn0032285	CG17108	4.19545	4.00124	YES	4.10161
FBgn0051974	CG31974	4.49764	3.54337	YES	4.09801
FBgn0052255	Gr64f	1.8377	4.91504	YES	4.07657
FBgn0264437	lncRNA:CR43855	4.68451	2.99283	YES	4.0736
FBgn0035043	CG4781	4.73637	2.72819	YES	4.05666
FBgn0034475	Obp56h	4.60748	3.1269	YES	4.04933
FBgn0266705	asRNA:CR45195	2.86414	4.67958	YES	4.04036
FBgn0052241	CG32241	4.57963	3.15637	YES	4.03683
FBgn0032416	Gr33a	3.97029	4.06896	YES	4.02047
FBgn0030836	CG8664	4.14555	3.88306	YES	4.02027
FBgn0262007	CG42825	4.39086	3.50853	YES	4.01612
FBti0019234	invader4{}511	4.75325	2.37572	YES	4.00716
FBgn0030926	psh	4.86212	1.39692	YES	3.98717
FBgn0039780	PH4Œ±NE1	4.02051	3.94431	YES	3.98291
FBgn0037176	CG14456	4.23915	3.65666	YES	3.97711
FBgn0026255	clumsy	4.7012	2.42491	YES	3.97194
FBgn0026760	Tehao	3.96805	3.97545	YES	3.97176
FBgn0038153	Ir87a	3.64505	4.22715	YES	3.96526
FBgn0037562	Nazo	4.62023	2.71701	YES	3.96204
FBgn0036607	CG13059	4.12478	3.74547	YES	3.94756
FBgn0031857	LUBEL	4.50097	2.97263	YES	3.93038
FBgn0085452	CG34423	4.73991	1.88917	YES	3.9272
FBgn0013773	Cyp6a22	4.36441	3.27395	YES	3.91984
FBgn0030688	CG8952	4.29493	3.39911	YES	3.91546
FBgn0266214	lncRNA:CR44909	4.46047	3.00063	YES	3.90782
FBgn0035926	Acbp5	3.58432	4.16579	YES	3.90415
FBgn0003996	w	4.7494	1.56921	YES	3.90038
FBgn0033302	Cyp6a14	2.94428	4.4636	YES	3.89533
FBgn0051769	CG31769	4.52467	2.75332	YES	3.89532
FBgn0028396	TotA	4.34891	3.22455	YES	3.8936
FBgn0062978	CG31808	4.05398	3.71128	YES	3.89278
FBgn0030773	CG9676	2.6938	4.53457	YES	3.88978
FBgn0027073	Ugt49B1	4.14449	3.55757	YES	3.88067
FBti0020330	Dm88{}1295	2.28987	4.57016	YES	3.84022
FBgn0052249	CG32249	4.43687	2.80238	YES	3.83969
FBgn0287423	Nplp2	4.35758	2.97535	YES	3.82604
FBgn0050029	CR30029	4.59731	2.02876	YES	3.82205
FBgn0040377	Vha36-3	3.76769	3.84476	YES	3.80674
FBgn0036937	Ir76b	2.61968	4.42699	YES	3.78957
FBgn0040503	CG7763	4.40574	2.68917	YES	3.78898
FBgn0034512	Bbd	4.24898	3.07774	YES	3.77909
FBgn0259196	CG42300	4.28463	2.93862	YES	3.76322
FBgn0036393	CG17362	4.5014	2.17084	YES	3.763
FBgn0259209	Mlp60A	3.73424	3.76627	YES	3.75034
FBgn0038526	CG14327	3.90135	3.57524	YES	3.74749
FBgn0036469	CG18649	3.42276	4.00288	YES	3.74178
FBgn0031936	CG13794	4.30984	2.74905	YES	3.73096
FBgn0010423	TpnC47D	3.5443	3.88081	YES	3.72235
FBgn0033321	CG8738	3.47412	3.92836	YES	3.71904
FBgn0004169	up	3.89697	3.51443	YES	3.71834
FBgn0034756	Cyp6d2	4.13584	3.12187	YES	3.71616
FBgn0283435	CR46279	3.38958	3.97065	YES	3.70918
FBgn0034484	CG11044	3.88328	3.50248	YES	3.7054
FBgn0002926	ndl	3.07958	4.135	YES	3.70173
FBgn0050288	CG30288	4.50762	1.7038	YES	3.70071
FBgn0020642	Lcp65Ac	4.02188	3.28545	YES	3.70015
FBti0060764	INE-1{}2703	3.8695	3.49076	YES	3.69252
FBgn0050411	CG30411	3.7901	3.57594	YES	3.68699
FBgn0033775	Cyp9h1	3.8107	3.54201	YES	3.6826
FBgn0033821	CG10799	4.48755	1.68704	YES	3.68106
FBgn0027584	CG4757	3.519	3.81059	YES	3.67215
FBgn0000927	fs(1)Ya	2.89608	4.165	YES	3.66577
FBgn0038353	CG5399	3.76602	3.5283	YES	3.65205
FBgn0010425	ŒµTry	3.33194	3.88307	YES	3.63366
FBgn0260004	Snmp1	3.59701	3.59659	YES	3.5968
FBgn0029507	Tsp42Ed	3.7936	3.30165	YES	3.56849
FBgn0031471	CG3117	4.36362	1.64927	YES	3.56822
FBgn0038354	CG5404	3.6855	3.41527	YES	3.5567
FBgn0031563	CG10031	4.07154	2.73656	YES	3.55325
FBgn0032283	CG7296	3.41944	3.67036	YES	3.55035
FBgn0051279	CG31279	2.60062	4.11234	YES	3.54604
FBgn0002773	Mlc2	3.57347	3.51473	YES	3.5444
FBgn0038774	CG5023	4.01676	2.7881	YES	3.52946
FBgn0036589	CG13067	3.76902	3.20059	YES	3.51262
FBgn0038181	CG9297	3.3199	3.65272	YES	3.49589
FBgn0002772	Mlc1	3.61595	3.36214	YES	3.49462
FBgn0030369	Cyp318a1	3.23647	3.71224	YES	3.49388
FBgn0030918	CG15056	3.65811	3.27393	YES	3.47877
FBgn0036782	CG7320	4.28239	1.50308	YES	3.47857
FBgn0010043	GstD7	3.82257	3.01629	YES	3.47504
FBgn0259140	Cubn2	3.6331	3.20976	YES	3.4369
FBgn0028533	CG7953	3.56342	3.27719	YES	3.42739
FBgn0020638	Lcp65Ag1	3.04557	3.70776	YES	3.41432
FBgn0053307	CG33307	4.20254	1.53933	YES	3.41402
FBgn0036756	Cln3	3.76307	2.93165	YES	3.40644
FBgn0015336	CG15865	2.72474	3.85624	YES	3.39869
FBgn0035665	Jon65Aiii	3.91029	2.58119	YES	3.39367
FBgn0034497	Mpcp1	3.45688	3.30439	YES	3.38265
FBgn0003149	Prm	3.50081	3.23406	YES	3.37359
FBgn0032187	CG4839	3.41768	3.32683	YES	3.37297
FBgn0029766	CG15784	3.56776	3.1349	YES	3.3675
FBgn0030339	Cyp28c1	3.68288	2.95163	YES	3.3631
FBgn0264960	lncRNA:CR44129	3.54953	3.14724	YES	3.36236
FBgn0032116	Mco1	3.04761	3.6057	YES	3.35347
FBgn0031860	Daao2	3.91253	2.40973	YES	3.34855
FBgn0261832	CG42764	2.7034	3.78421	YES	3.34274
FBgn0030748	Traf-like	3.45471	3.21375	YES	3.33926
FBgn0028544	Vajk3	3.62795	2.97482	YES	3.33803
FBgn0010482	hlk	3.45197	3.20183	YES	3.33231
FBgn0085295	CG34266	3.87281	2.44789	YES	3.32956
FBgn0022355	Tsf1	3.44211	3.18935	YES	3.32126
FBgn0263390	Nha2	3.74916	2.70954	YES	3.32103
FBgn0033980	Cyp6a20	3.45536	3.15582	YES	3.31335
FBgn0051313	CG31313	3.88781	2.31329	YES	3.30547
FBgn0036833	CG3819	3.61007	2.91284	YES	3.30317
FBgn0000044	Act57B	3.31575	3.28915	YES	3.30251
FBgn0030615	Cyp4s3	3.96387	2.02532	YES	3.2983
FBgn0051664	CG31664	3.62785	2.8668	YES	3.29694
FBgn0031975	Tg	3.51062	3.03085	YES	3.29059
FBti0062783	INE-1{}4722	3.00434	3.52476	YES	3.28789
FBgn0031937	CG13795	4.00856	1.72619	YES	3.27826
FBgn0051826	CG31826	3.07743	3.44795	YES	3.27455
FBgn0266448	CG45078	3.062	3.44649	YES	3.26702
FBgn0033658	TwdlŒ≤	3.37606	3.14219	YES	3.26386
FBgn0259098	CG42246	3.66675	2.67507	YES	3.25449
FBgn0051259	CG31259	2.89665	3.53991	YES	3.25384
FBgn0040923	CG11368	3.61637	2.76151	YES	3.25136
FBgn0031033	CG14219	2.97264	3.48277	YES	3.25013
FBgn0032322	CG16743	3.50901	2.93399	YES	3.24996
FBgn0037935	CG6834	3.27038	3.21114	YES	3.24106
FBgn0030394	Cpr11A	2.81237	3.56025	YES	3.23424
FBgn0267694	lncRNA:CR46030	3.17599	3.27584	YES	3.22678
FBgn0038734	Acsx4	2.96246	3.4395	YES	3.22061
FBgn0037936	CG6908	3.80904	2.18021	YES	3.21323
FBgn0040360	CG14626	3.70613	2.42528	YES	3.20342
FBgn0064237	Idgf5	3.84389	2.00459	YES	3.19942
FBgn0267408	AOX1	3.3487	3.01093	YES	3.18968
FBgn0040717	Nplp4	2.70487	3.53584	YES	3.17938
FBgn0039748	CG15529	2.967	3.35959	YES	3.17661
FBgn0032260	CG13144	3.5623	2.63522	YES	3.17198
FBgn0001258	Ldh	3.3882	2.91263	YES	3.16992
FBgn0039454	CG14247	3.2182	3.11938	YES	3.16963
FBgn0038647	CG14302	3.0779	3.23268	YES	3.15737
FBgn0004240	DptA	2.61006	3.54758	YES	3.15367
FBgn0004649	yl	3.343	2.91281	YES	3.14388
FBgn0037850	CG14695	3.30817	2.94724	YES	3.13896
FBgn0038130	CG8630	3.32053	2.93069	YES	3.13874
FBgn0039226	Ude	3.38472	2.82897	YES	3.13344
FBgn0015575	Œ±-Est7	3.38992	2.81504	YES	3.13093
FBti0062912	invader1{}4851	3.08851	3.1541	YES	3.12168
FBgn0083945	CG34109	2.64839	3.466	YES	3.11435
FBgn0038680	Cyp12a5	3.39206	2.76259	YES	3.11139
FBgn0010038	GstD2	3.548	2.45895	YES	3.10389
FBgn0040299	Myo28B1	3.02086	3.1799	YES	3.10257
FBgn0266258	lncRNA:CR44953	3.32046	2.8434	YES	3.10156
FBgn0013277	Hsp70Ba	3.55565	2.41792	YES	3.09615
FBgn0283471	wupA	3.27562	2.89111	YES	3.09614
FBgn0038865	cDIP	3.6771	2.10099	YES	3.09435
FBgn0028562	sut2	3.40761	2.67012	YES	3.08548
FBgn0038973	Pebp1	3.25594	2.84066	YES	3.06319
FBgn0052185	edin	2.40555	3.50472	YES	3.05738
FBgn0033970	CG10205	3.40073	2.59999	YES	3.05521
FBgn0037013	CG13250	3.47277	2.45641	YES	3.0523
FBgn0040364	CG11378	3.42634	2.53637	YES	3.04892
FBgn0037727	Nepl12	2.97992	3.11098	YES	3.04694
FBgn0033128	Tsp42Eg	2.84635	3.22223	YES	3.0465
FBgn0004117	Tm2	3.23643	2.79034	YES	3.03056
FBgn0037627	CG13318	3.38308	2.55311	YES	3.02698
FBgn0266250	lncRNA:CR44945	2.79656	3.22427	YES	3.02621
FBgn0036985	zye	3.46442	2.38872	YES	3.02459
FBgn0034394	CG15096	3.57217	2.12156	YES	3.02198
FBgn0039756	CG9743	3.02059	3.00934	YES	3.01497
FBgn0033943	CG12869	3.14476	2.86125	YES	3.00996
FBgn0038878	CG3301	3.13368	2.83027	YES	2.98994
FBgn0029950	rumpel	3.17463	2.77166	YES	2.98717
FBgn0032381	Mal-B1	3.24781	2.6667	YES	2.98631
FBgn0063494	GstE6	3.00779	2.94953	YES	2.97895
FBgn0037807	CG6293	3.21785	2.67967	YES	2.97371
FBgn0035711	CG8519	3.09055	2.8417	YES	2.97148
FBgn0031562	CG3604	2.14699	3.49148	YES	2.9705
FBgn0053519	Unc-89	3.0178	2.90952	YES	2.96468
FBgn0030725	CG8958	1.47508	3.67549	YES	2.9595
FBgn0037123	CG14569	3.58004	1.78774	YES	2.94597
FBgn0020643	Lcp65Ab2	3.27286	2.48028	YES	2.93033
FBgn0036106	CG6409	3.07688	2.74097	YES	2.91868
FBgn0035780	CG18417	2.22244	3.37735	YES	2.9125
FBgn0024293	Spn43Ab	3.21189	2.52103	YES	2.90743
FBgn0033129	Tsp42Eh	3.52241	1.8096	YES	2.90653
FBgn0026175	SkpC	2.85224	2.95206	YES	2.90302
FBgn0032040	CG13386	2.84851	2.9458	YES	2.89798
FBgn0266446	CG45076	3.09366	2.66487	YES	2.89514
FBgn0050196	CG30196	3.20423	2.49702	YES	2.89353
FBgn0028543	NimB2	3.49728	1.82873	YES	2.89187
FBgn0034439	CG10062	3.21366	2.47467	YES	2.89097
FBgn0028381	Decay	3.27172	2.34795	YES	2.88254
FBgn0034407	DptB	2.83001	2.92172	YES	2.8766
FBgn0038294	Mf	3.0928	2.6126	YES	2.87259
FBgn0051675	CG31675	2.88328	2.85011	YES	2.86679
FBgn0034005	ItgaPS4	2.36124	3.22386	YES	2.85608
FBgn0045495	Gr28b	3.20565	2.3473	YES	2.83939
FBgn0031703	Acsf2	3.01096	2.63669	YES	2.83592
FBgn0030156	CG15247	3.47016	1.62157	YES	2.82367
FBgn0263999	CG43742	2.86551	2.77794	YES	2.82239
FBgn0053225	CG33225	3.00265	2.5988	YES	2.81481
FBgn0028963	Or49b	1.96139	3.34575	YES	2.81361
FBgn0002940	ninaE	3.2651	2.14922	YES	2.81246
FBgn0026315	Ugt35A1	3.17008	2.31855	YES	2.80625
FBgn0004577	Pxd	2.55296	2.99788	YES	2.7925
FBgn0030040	CG15347	2.5205	3.02021	YES	2.79188
FBgn0028920	CG8997	3.21225	2.19296	YES	2.79081
FBgn0035813	CG8492	2.953	2.59354	YES	2.78444
FBgn0259977	Tdc1	2.64684	2.89493	YES	2.77621
FBgn0015714	Cyp6a17	2.68098	2.8501	YES	2.76802
FBgn0038799	MFS9	2.64786	2.87048	YES	2.76346
FBgn0020644	Lcp65Ab1	2.86097	2.65081	YES	2.75971
FBgn0050289	CG30289	3.46548	1.31138	YES	2.75788
FBgn0262607	CG43133	3.09498	2.31603	YES	2.75745
FBgn0015568	Œ±-Est1	3.15961	2.19681	YES	2.75708
FBgn0046113	GluRIIC	2.70547	2.80607	YES	2.75665
FBgn0036282	Smyd4-2	3.37184	1.65845	YES	2.75582
FBgn0033404	Or45a	1.44389	3.42496	YES	2.7507
FBgn0031002	CG14196	3.30185	1.84554	YES	2.75014
FBgn0264366	lncRNA:CR43818	2.69124	2.77931	YES	2.73595
FBgn0039108	CG10232	2.53131	2.90389	YES	2.72959
FBgn0034920	CG5597	3.06199	2.294	YES	2.72851
FBgn0263118	tx	3.04768	2.28641	YES	2.71669
FBgn0033292	Cyp4ad1	3.18975	2.00567	YES	2.71593
FBgn0052368	lncRNA:CR32368	2.37086	2.98435	YES	2.70997
FBgn0040363	CG11384	2.68228	2.72282	YES	2.70269
FBgn0033139	Tsp42Er	3.14937	2.04999	YES	2.70196
FBgn0025578	Lcp9	3.07043	2.18277	YES	2.69382
FBgn0264776	CG44014	3.0185	2.26356	YES	2.68986
FBgn0035917	Zasp66	2.94268	2.33766	YES	2.67166
FBgn0262543	lncRNA:CR43097	2.84991	2.44977	YES	2.66367
FBgn0033458	Lime	2.96803	2.27591	YES	2.66308
FBgn0030244	CG2157	2.83187	2.46596	YES	2.66049
FBti0059723	Dm88{}1662	3.12663	1.95316	YES	2.65605
FBgn0050489	Cyp12d1-p	3.26927	1.54534	YES	2.6508
FBgn0032422	atilla	2.47784	2.77422	YES	2.63363
FBgn0030073	CG10962	3.15061	1.80321	YES	2.62881
FBgn0034994	Ir60a	3.17854	1.71028	YES	2.62365
FBgn0033978	Cyp6a23	3.01445	2.05576	YES	2.61331
FBgn0032507	CG9377	2.97861	2.10942	YES	2.60851
FBgn0265356	tn	2.92454	2.16236	YES	2.59321
FBgn0029720	CG3009	2.8161	2.32357	YES	2.59075
FBgn0086450	su(r)	2.68993	2.47903	YES	2.58833
FBgn0002789	Mp20	2.83122	2.25138	YES	2.57024
FBgn0262599	SmydA-3	2.6995	2.42816	YES	2.5702
FBgn0016675	Lectin-galC1	2.28915	2.78792	YES	2.55998
FBgn0259219	CG42319	2.94718	1.99146	YES	2.54705
FBgn0032129	jp	2.76771	2.26823	YES	2.53948
FBgn0016920	nompC	2.68933	2.35004	YES	2.52964
FBgn0262563	CG43103	2.56107	2.49628	YES	2.52904
FBgn0031737	obst-E	3.19676	1.23807	YES	2.52705
FBgn0032008	CG14277	2.76452	2.23725	YES	2.52484
FBgn0264489	CG43897	2.62757	2.4033	YES	2.51979
FBgn0033982	Cyp317a1	3.08037	1.51293	YES	2.49981
FBgn0032209	Hand	2.61677	2.36892	YES	2.49816
FBgn0034911	GlyT	2.57956	2.40839	YES	2.49651
FBgn0040260	Ugt37D1	2.784	2.13188	YES	2.49448
FBgn0085474	CG34445	2.86173	1.98388	YES	2.48857
FBgn0053548	SmydA-8	2.71766	2.2092	YES	2.48572
FBgn0033865	CG6220	2.51105	2.45974	YES	2.48562
FBgn0037565	CG9626	2.65756	2.27837	YES	2.48039
FBgn0032075	Tsp29Fb	2.40293	2.54751	YES	2.47703
FBgn0010424	TpnC73F	2.73809	2.1485	YES	2.47321
FBgn0032772	CG17350	2.42948	2.51301	YES	2.47185
FBgn0036596	CG13045	2.30926	2.60883	YES	2.46681
FBgn0032010	CG8086	2.53966	2.38841	YES	2.46602
FBgn0038348	AOX2	2.40802	2.51422	YES	2.46209
FBgn0040093	lectin-46Ca	2.71687	2.14967	YES	2.46097
FBgn0034736	gas	3.12508	1.17216	YES	2.45655
FBgn0085475	CG34446	2.84675	1.91958	YES	2.4564
FBgn0033397	Cyp4p3	2.14338	2.70662	YES	2.45231
FBgn0036116	CG7888	2.46906	2.43492	YES	2.45209
FBgn0005666	bt	2.76919	2.00736	YES	2.43799
FBgn0024289	Sodh-1	2.58157	2.26802	YES	2.43329
FBgn0033827	CG17047	2.39839	2.45933	YES	2.42918
FBgn0015008	Actn3	2.28198	2.55174	YES	2.42315
FBgn0004191	snRNA:U2:34ABa	2.98784	1.48185	YES	2.42303
FBgn0028424	JhI-26	2.51989	2.31744	YES	2.42221
FBgn0033927	CR10102	2.56204	2.2513	YES	2.41502
FBgn0033926	Arc1	2.58311	2.20821	YES	2.4078
FBgn0035798	frac	1.478	2.95167	YES	2.39535
FBgn0264750	CG44008	2.74187	1.92792	YES	2.39155
FBgn0030929	CG15043	2.66898	2.04238	YES	2.38944
FBgn0053120	CG33120	3.01809	1.2394	YES	2.38708
FBgn0053887	His4:CG33887	0.857191	3.10839	YES	2.38346
FBgn0266758	Esyt2	2.52814	2.21942	YES	2.38203
FBgn0264894	CG44085	2.52651	2.20125	YES	2.37303
FBgn0030157	CG1468	2.9601	1.35334	YES	2.36972
FBgn0038207	CG14356	2.58213	2.10822	YES	2.36455
FBgn0035490	CG1136	1.39265	2.93658	YES	2.36198
FBgn0005633	fln	2.2712	2.44408	YES	2.36022
FBgn0039656	CG11951	1.99044	2.65089	YES	2.35813
FBgn0038404	CG8925	2.59506	2.0701	YES	2.35633
FBgn0036997	CG5955	2.528	2.14285	YES	2.34824
FBgn0038037	Cyp9f2	2.49965	2.17338	YES	2.34572
FBgn0051821	CG31821	2.59401	2.04466	YES	2.34533
FBgn0013279	Hsp70Bc	2.54569	2.09354	YES	2.33726
FBgn0040600	CG13631	2.77939	1.68914	YES	2.33489
FBgn0052170	CG32170	1.65281	2.79444	YES	2.33372
FBgn0037128	CG14572	2.64917	1.92737	YES	2.33295
FBgn0267475	lncRNA:CR45825	2.16751	2.47892	YES	2.3316
FBti0059725	Dm88{}1664	2.75018	1.72782	YES	2.32773
FBgn0003254	rib	2.13151	2.49385	YES	2.32403
FBti0059720	Dm88{}1659	2.76379	1.65561	YES	2.31359
FBgn0004554	Edg91	2.45062	2.15525	YES	2.31048
FBgn0063923	Kaz1-ORFB	2.457	2.1333	YES	2.30421
FBgn0037487	thw	2.46153	2.11461	YES	2.29847
FBgn0051354	Hsp70Bbb	2.69959	1.73666	YES	2.29701
FBgn0053542	upd3	2.22362	2.35146	YES	2.28895
FBgn0039022	Nepl13	2.84475	1.35949	YES	2.28537
FBgn0031080	CG12655	2.39599	2.15707	YES	2.28147
FBgn0037560	CR18228	2.2416	2.31311	YES	2.2778
FBgn0264835	lncRNA:CR44043	2.02942	2.48843	YES	2.2771
FBgn0033787	CG13321	2.12866	2.39969	YES	2.27053
FBgn0034588	CG9394	2.45346	2.04614	YES	2.26413
FBgn0266414	lncRNA:CR45054	2.73208	1.55636	YES	2.26081
FBgn0052695	CG32695	2.77772	1.36346	YES	2.23737
FBgn0259678	sqa	2.44672	1.98939	YES	2.2361
FBgn0024995	CG2680	2.3564	2.10275	YES	2.23514
FBgn0039482	CG14258	2.36627	2.08695	YES	2.23336
FBgn0036145	CG7607	2.72571	1.45064	YES	2.22468
FBgn0023495	Lip3	1.97456	2.43257	YES	2.22167
FBgn0085261	CG34232	2.4939	1.87565	YES	2.21764
FBgn0033580	CG13231	2.31349	2.10313	YES	2.21214
FBgn0267627	lncRNA:CR45965	1.9999	2.39492	YES	2.21089
FBgn0039048	CG17111	2.27374	2.13774	YES	2.20734
FBgn0038072	CG6225	1.93568	2.43075	YES	2.20434
FBgn0014000	Hf	2.7614	1.28296	YES	2.20382
FBgn0037304	CG1113	2.47938	1.85008	YES	2.19877
FBgn0035501	CG1299	2.35443	2.02123	YES	2.19743
FBgn0033221	CG12825	2.51307	1.77101	YES	2.18923
FBgn0020429	GluRIIB	2.28582	2.07071	YES	2.18227
FBgn0039611	Nepl18	2.75066	1.22714	YES	2.1813
FBgn0002930	nec	2.34967	1.98792	YES	2.1801
FBgn0031808	Nepl5	2.77014	1.15335	YES	2.17729
FBgn0267967	corolla	2.49682	1.76354	YES	2.17628
FBgn0037819	Phyhd1	2.19159	2.15644	YES	2.17412
FBgn0039297	CG11852	1.7412	2.50607	YES	2.17374
FBgn0038654	CG14298	2.3923	1.91404	YES	2.1729
FBgn0050069	Sdb	2.28066	2.05522	YES	2.17234
FBgn0031908	CG5177	2.39158	1.8964	YES	2.16513
FBgn0035922	Pex7	2.24648	2.07381	YES	2.16273
FBgn0029723	Proc-R	2.46792	1.75938	YES	2.15672
FBgn0014859	Hr38	2.11098	2.19149	YES	2.15179
FBgn0017561	Ork1	2.06441	2.22666	YES	2.14782
FBgn0029795	CG15773	2.38942	1.85012	YES	2.14483
FBgn0039024	Nepl15	2.13084	2.1565	YES	2.14373
FBgn0052483	CG32483	1.82019	2.40555	YES	2.14236
FBgn0033679	CG8888	2.34309	1.90461	YES	2.14044
FBgn0039820	CG15554	2.65893	1.30875	YES	2.13635
FBgn0004192	snRNA:U2:34ABb	2.31284	1.92739	YES	2.13295
FBgn0035847	mthl7	2.47444	1.67104	YES	2.12796
FBgn0011722	Tig	2.70603	1.1347	YES	2.12449
FBgn0264987	lncRNA:CR44138	1.92813	2.27951	YES	2.11449
FBgn0050285	CG30285	1.95553	2.25201	YES	2.11137
FBgn0266836	lncRNA:CR45298	2.12764	2.09218	YES	2.11002
FBgn0030439	CG12716	2.28587	1.90959	YES	2.10997
FBgn0038350	AOX4	2.2361	1.96976	YES	2.10907
FBgn0035975	PGRP-LA	2.54448	1.46465	YES	2.10332
FBgn0029879	APC7	2.32976	1.82015	YES	2.09734
FBgn0039821	CG15556	2.18238	2.00688	YES	2.0973
FBgn0040092	lectin-46Cb	2.36811	1.75031	YES	2.09203
FBgn0267625	lncRNA:CR45963	2.31492	1.81723	YES	2.08743
FBti0059721	Dm88{}1660	2.35526	1.72551	YES	2.07448
FBgn0030949	Cyp308a1	1.78916	2.31221	YES	2.07426
FBgn0034335	GstE1	2.61281	1.18739	YES	2.06942
FBgn0036560	CG5895	2.185	1.93952	YES	2.06747
FBgn0043578	PGRP-SB1	1.85444	2.24959	YES	2.0655
FBgn0263586	lncRNA:CR43611	2.021	2.10516	YES	2.06369
FBgn0010223	GŒ±f	1.84	2.25459	YES	2.06214
FBgn0038079	NijC	2.08977	2.02321	YES	2.05688
FBgn0032706	Irk3	2.09274	2.01077	YES	2.05233
FBgn0035785	ppk26	1.57735	2.40164	YES	2.04758
FBgn0062412	Ctr1B	2.51571	1.33551	YES	2.04307
FBgn0011296	l(2)efl	2.41614	1.52878	YES	2.03963
FBti0059724	Dm88{}1663	1.67819	2.3259	YES	2.03809
FBgn0037975	CG3397	2.55434	1.20812	YES	2.03287
FBgn0039319	CG13659	2.13574	1.91948	YES	2.03166
FBgn0033252	CG12769	2.36215	1.58024	YES	2.02353
FBgn0003429	slo	2.24845	1.74785	YES	2.01976
FBgn0037162	CG11449	2.14462	1.87662	YES	2.01684
FBgn0052865	lncRNA:Œ±Œ≥-element:CR32865	2.37233	1.53941	YES	2.01516
FBgn0037513	pyd3	1.83338	2.16273	YES	2.00743
FBgn0035231	Pcyt2	1.85136	2.14618	YES	2.00629
FBgn0036479	CG13458	1.82512	2.16708	YES	2.00621
FBgn0041150	hoe1	2.13697	1.86162	YES	2.00586
FBgn0264087	Slob	2.0857	1.90722	YES	1.99922
FBgn0013949	Elal	2.14035	1.84166	YES	1.99872
FBgn0015038	Cyp9b1	2.433	1.36393	YES	1.99531
FBgn0040571	CG17193	2.2367	1.69865	YES	1.99261
FBgn0036876	CG9451	2.22664	1.69938	YES	1.98696
FBgn0037750	Whamy	2.05542	1.91312	YES	1.98602
FBgn0011723	byn	1.88135	2.05908	YES	1.97295
FBgn0015872	Drip	1.81595	2.11138	YES	1.97121
FBgn0038029	GstD11	1.57301	2.28232	YES	1.97082
FBgn0001145	Gs2	1.86203	2.06763	YES	1.96849
FBgn0259736	CG42390	1.95768	1.97503	YES	1.96638
FBgn0032899	CG9338	1.96556	1.96276	YES	1.96416
FBgn0032782	Rab9	2.10499	1.79958	YES	1.96035
FBgn0000064	Ald1	2.06152	1.84495	YES	1.9573
FBgn0260006	drd	2.14719	1.73304	YES	1.95493
FBgn0020258	ppk	1.96941	1.93794	YES	1.95376
FBgn0035708	axed	2.07819	1.81609	YES	1.95309
FBgn0011603	ine	2.03202	1.85238	YES	1.94499
FBgn0030774	sphe	1.94538	1.92647	YES	1.93595
FBgn0034721	CG11298	2.43525	1.15868	YES	1.93378
FBgn0030309	CG1572	2.08637	1.75485	YES	1.93011
FBgn0286732	snoRNA:Or-CD14	2.29807	1.43189	YES	1.92903
FBgn0032218	CG5381	2.1447	1.66062	YES	1.92287
FBgn0039915	Gat	1.9586	1.88609	YES	1.9228
FBti0020243	1360{}1132	2.21691	1.54651	YES	1.9203
FBgn0031689	Cyp28d1	2.18085	1.59695	YES	1.91824
FBgn0038761	CG17190	1.91968	1.91582	YES	1.91775
FBgn0004516	Gad1	1.96649	1.85297	YES	1.91085
FBgn0051004	mesh	1.79577	2.00908	YES	1.90636
FBgn0028397	Tob	2.05818	1.69885	YES	1.88967
FBgn0028422	GluRIID	2.27667	1.3587	YES	1.88949
FBgn0004878	cas	1.96433	1.80506	YES	1.88689
FBgn0039321	CG10550	2.18353	1.48921	YES	1.87774
FBgn0037163	laza	2.19807	1.44305	YES	1.8694
FBgn0039467	CG14253	2.14248	1.53193	YES	1.86927
FBgn0265180	CG44245	2.00663	1.70652	YES	1.86436
FBgn0025643	CG3588	1.84939	1.87837	YES	1.86395
FBgn0037447	Neurochondrin	2.1033	1.57269	YES	1.86226
FBgn0036835	CG14075	1.84324	1.87242	YES	1.85791
FBgn0033320	CG8586	1.97065	1.73553	YES	1.85787
FBgn0036806	Cyp12c1	2.16853	1.45433	YES	1.85518
FBgn0037895	bumpel	1.9096	1.79829	YES	1.85502
FBgn0004190	snRNA:U6:96Ac	2.19158	1.41472	YES	1.85482
FBgn0061356	Hao	1.80045	1.90273	YES	1.8525
FBgn0263413	lncRNA:CR43459	1.99543	1.69215	YES	1.85175
FBgn0033368	CG13743	1.93735	1.75944	YES	1.85114
FBgn0040832	CG8012	1.75964	1.93204	YES	1.84841
FBgn0052694	CG32694	2.04488	1.61696	YES	1.84673
FBgn0262620	lncRNA:CR43144	1.803	1.88579	YES	1.84499
FBgn0036717	CG13731	2.11074	1.50724	YES	1.84032
FBgn0052706	CG32706	1.85844	1.82181	YES	1.84024
FBgn0033130	Tsp42Ei	2.22356	1.30301	YES	1.83549
FBgn0021767	org-1	2.29831	1.14636	YES	1.83438
FBgn0034381	List	1.98323	1.6662	YES	1.8334
FBgn0037845	CG14694	1.61894	2.01514	YES	1.8306
FBgn0031449	CG31689	2.14824	1.42068	YES	1.82985
FBgn0000715	FMRFa	1.89379	1.75292	YES	1.82507
FBgn0283428	lncRNA:CR46271	1.42969	2.135	YES	1.82502
FBgn0030593	CG9512	2.34384	1.0006	YES	1.82321
FBgn0034638	CG10433	1.96664	1.66188	YES	1.82229
FBgn0040252	Ugt303A1	1.89811	1.74101	YES	1.8217
FBgn0027608	CG2082	1.88967	1.74783	YES	1.82049
FBgn0037934	CG6830	1.42728	2.12113	YES	1.81552
FBgn0032452	CG15484	2.10466	1.45061	YES	1.81438
FBgn0034387	Cyp12b2	1.77921	1.8477	YES	1.81386
FBgn0031630	CG15629	2.01075	1.55342	YES	1.80013
FBgn0030775	CG9673	2.0837	1.44588	YES	1.79976
FBgn0063498	GstE2	1.52801	2.02366	YES	1.79702
FBgn0011206	bol	1.83057	1.75093	YES	1.7913
FBgn0025686	Amnionless	1.99762	1.54487	YES	1.78893
FBgn0037275	CG14655	1.77062	1.8028	YES	1.7868
FBgn0266691	lncRNA:CR45181	1.4355	2.06847	YES	1.78642
FBgn0034140	Lst	1.99464	1.52937	YES	1.78068
FBgn0287617	asRNA:CR46486	1.95865	1.56863	YES	1.77678
FBgn0033629	Tsp47F	1.86622	1.67721	YES	1.77481
FBgn0012036	Aldh	1.90544	1.62471	YES	1.77189
FBgn0035154	hiro	1.96761	1.54077	YES	1.76992
FBgn0266417	ringer	1.80487	1.72663	YES	1.76628
FBgn0046776	CR14033	1.63876	1.88244	YES	1.76574
FBgn0004552	Akh	1.81122	1.71436	YES	1.7636
FBgn0010395	Itgbn	1.50034	1.98425	YES	1.76249
FBgn0263520	mir-4945	2.02958	1.43138	YES	1.76126
FBgn0032433	Oatp33Ea	1.99362	1.48014	YES	1.75961
FBgn0262685	CG43155	1.88811	1.61504	YES	1.75803
FBgn0026061	Mipp1	1.81764	1.68647	YES	1.75354
FBgn0040794	CG13056	1.7152	1.78879	YES	1.75246
FBgn0038063	OctŒ≤2R	1.63593	1.85985	YES	1.75223
FBgn0040385	CG12496	1.78188	1.71926	YES	1.75091
FBgn0031089	aspr	1.53985	1.9299	YES	1.74801
FBgn0023479	teq	1.91189	1.55502	YES	1.74446
FBgn0266690	lncRNA:CR45180	2.09648	1.26309	YES	1.73914
FBgn0266886	lncRNA:CR45347	2.00114	1.41168	YES	1.73631
FBgn0267672	lncRNA:CR46008	2.19088	1.06753	YES	1.73588
FBgn0263353	CG11000	1.82998	1.63259	YES	1.73466
FBgn0033135	Tsp42En	1.79843	1.66505	YES	1.73328
FBgn0030160	CG9691	1.76639	1.69816	YES	1.73268
FBgn0000046	Act87E	1.77418	1.68067	YES	1.72818
FBgn0038243	CG8066	1.83465	1.60663	YES	1.72514
FBgn0022359	Sodh-2	1.73378	1.70306	YES	1.7185
FBgn0032023	CG14274	1.71166	1.72466	YES	1.71818
FBgn0037601	Cyp313b1	1.91774	1.4863	YES	1.71809
FBgn0039023	Nepl14	2.04867	1.26266	YES	1.70854
FBgn0283545	vilya	1.33839	1.99397	YES	1.70311
FBgn0010414	SerT	1.90734	1.46505	YES	1.70308
FBgn0037181	CG11370	1.70175	1.68915	YES	1.69547
FBgn0043841	vir-1	1.77911	1.60576	YES	1.69504
FBgn0036862	Gbs-76A	1.74781	1.63606	YES	1.69302
FBgn0259683	Ir40a	1.10363	2.10847	YES	1.69182
FBgn0087011	CG41520	1.7622	1.61035	YES	1.68827
FBgn0004852	Ac76E	1.73819	1.63474	YES	1.68739
FBgn0028550	Atf3	1.86387	1.48605	YES	1.68729
FBgn0026593	CG5707	1.70843	1.66164	YES	1.68522
FBgn0050460	CG30460	1.70929	1.65083	YES	1.68036
FBgn0035192	galene	1.63886	1.71977	YES	1.67988
FBgn0011286	RyR	1.81142	1.53295	YES	1.67889
FBgn0010397	LamC	1.77981	1.54987	YES	1.66942
FBgn0032428	Fam92	1.75945	1.57068	YES	1.66815
FBgn0265380	asRNA:CR44321	1.89177	1.39958	YES	1.66656
FBgn0031869	CG18304	1.69892	1.62784	YES	1.66381
FBgn0266819	asRNA:CR45281	1.67724	1.64924	YES	1.66331
FBgn0051414	Gba1b	1.90907	1.36335	YES	1.66186
FBgn0264330	CG43789	1.88458	1.39358	YES	1.65987
FBgn0033504	CAP	1.85029	1.43666	YES	1.65825
FBgn0261503	lncRNA:CR42651	1.92613	1.32139	YES	1.65521
FBgn0261434	hkb	1.77182	1.52352	YES	1.653
FBgn0069973	CG40485	1.16634	2.01397	YES	1.65153
FBgn0285944	para	1.84299	1.42884	YES	1.65072
FBgn0262593	Shab	1.90593	1.33826	YES	1.64984
FBgn0033113	Spn42Dc	1.64127	1.65145	YES	1.64637
FBgn0003886	Œ±Tub85E	1.71508	1.5682	YES	1.64351
FBgn0265699	lncRNA:CR44506	1.89171	1.34142	YES	1.64265
FBgn0003748	Treh	1.49155	1.77078	YES	1.63791
FBgn0085447	sif	1.74866	1.50999	YES	1.63426
FBgn0003076	Pgm1	1.63333	1.63239	YES	1.63286
FBgn0052625	CG32625	1.51066	1.73863	YES	1.62915
FBgn0034583	CG10527	1.66129	1.5931	YES	1.6276
FBgn0034618	CG9485	1.71114	1.53614	YES	1.62629
FBgn0004507	GlyP	1.67451	1.57472	YES	1.62548
FBgn0038510	CG14331	1.69774	1.54821	YES	1.62491
FBgn0266229	lncRNA:CR44924	1.69703	1.53895	YES	1.62015
FBgn0266217	lncRNA:CR44912	1.4974	1.73218	YES	1.61956
FBgn0031800	CG9497	1.81815	1.38003	YES	1.61566
FBgn0051146	Nlg1	1.7177	1.49716	YES	1.61164
FBgn0034733	CG4752	1.8003	1.38805	YES	1.60885
FBgn0032252	loh	1.58563	1.62811	YES	1.60703
FBgn0033917	SmydA-1	1.708	1.48538	YES	1.60098
FBgn0010051	Itpr	1.592	1.60488	YES	1.59845
FBgn0037751	topi	1.45498	1.7265	YES	1.59712
FBgn0264979	CG4267	1.74455	1.43214	YES	1.59679
FBgn0040805	CG12355	1.73759	1.43575	YES	1.59455
FBgn0035040	CG4741	1.52577	1.65557	YES	1.59213
FBgn0052687	CG32687	1.81936	1.32102	YES	1.5916
FBgn0033446	CG1648	1.84603	1.27719	YES	1.58947
FBgn0053098	CG33098	1.87979	1.22089	YES	1.58763
FBgn0028482	bdl	1.69122	1.47236	YES	1.58594
FBgn0016047	nompA	1.48791	1.6777	YES	1.58592
FBgn0053294	CR33294	1.85417	1.25053	YES	1.58369
FBgn0035187	Trh	1.61409	1.54753	YES	1.58119
FBgn0038465	Irc	1.70524	1.44278	YES	1.57997
FBgn0034553	CG9993	1.58401	1.5734	YES	1.57871
FBgn0052846	CG32846	1.82023	1.28825	YES	1.57862
FBgn0004620	GluRIIA	1.98992	0.999157	YES	1.57797
FBgn0032900	CG14401	1.72507	1.39667	YES	1.57019
FBgn0038115	CG7966	1.87977	1.16524	YES	1.56629
FBgn0038292	CG3987	1.54591	1.58532	YES	1.56575
FBgn0024912	agt	1.38524	1.72575	YES	1.56552
FBgn0035957	Argk2	0.998535	1.96829	YES	1.5634
FBgn0016013	Faa	1.80762	1.26572	YES	1.56196
FBgn0261085	Syt12	1.80499	1.26809	YES	1.56138
FBgn0031178	CG10918	1.80305	1.27066	YES	1.56128
FBgn0020416	Idgf1	2.06229	0.787055	YES	1.56121
FBgn0027610	Dic1	1.67874	1.43216	YES	1.56071
FBgn0034406	Jheh3	1.78418	1.27505	YES	1.55196
FBgn0030588	CG9521	1.10925	1.8884	YES	1.5508
FBgn0050197	CG30197	1.5036	1.59147	YES	1.5482
FBgn0263257	Cngl	1.73113	1.33663	YES	1.54732
FBgn0024315	Picot	1.50488	1.58645	YES	1.54624
FBgn0042627	FASN2	1.41237	1.66571	YES	1.5446
FBgn0039609	Nepl17	1.78916	1.24982	YES	1.54455
FBgn0030234	CG15211	1.51084	1.57488	YES	1.54321
FBgn0035041	CG13594	1.65167	1.41336	YES	1.53743
FBgn0031258	CG4297	1.74611	1.28484	YES	1.53383
FBgn0033919	CG8547	1.6315	1.40609	YES	1.52319
FBgn0052485	CG32485	1.59533	1.4453	YES	1.52227
FBgn0051374	sals	1.69383	1.32395	YES	1.52071
FBgn0267578	lncRNA:CR45918	1.6858	1.33355	YES	1.5204
FBgn0040532	CG8369	1.58044	1.45437	YES	1.51878
FBgn0263780	CG17684	1.61307	1.41375	YES	1.51685
FBgn0052496	CR32496	1.86919	1.04562	YES	1.51539
FBgn0267730	lncRNA:CR46061	1.28026	1.7168	YES	1.51498
FBgn0044046	Ilp7	1.62563	1.39513	YES	1.51498
FBgn0027654	jdp	1.48184	1.54573	YES	1.51414
FBgn0261836	Msp300	1.81498	1.11728	YES	1.5079
FBgn0036391	CG17364	1.61164	1.39425	YES	1.50704
FBgn0030258	CG1552	1.65554	1.33786	YES	1.50543
FBgn0031296	CG4415	1.68354	1.2959	YES	1.5027
FBgn0000442	Pkg21D	1.38207	1.60873	YES	1.49985
FBgn0039094	CG10184	1.73805	1.2115	YES	1.49867
FBgn0035241	CG12105	1.31601	1.65418	YES	1.49498
FBgn0039332	alrm	1.64308	1.32822	YES	1.49422
FBgn0036369	CG10089	1.65036	1.3148	YES	1.49231
FBgn0051191	CG31191	1.52664	1.45532	YES	1.49142
FBgn0033731	Cpr49Ah	1.77441	1.13597	YES	1.49022
FBgn0039747	AdoR	1.44047	1.53442	YES	1.48821
FBgn0011695	EbpIII	1.52824	1.43758	YES	1.48362
FBgn0262579	Sarm	1.44111	1.51958	YES	1.48088
FBgn0051955	CG31955	1.57727	1.37503	YES	1.47969
FBgn0030272	CG15201	1.56878	1.3822	YES	1.4785
FBgn0085425	CG34396	1.42503	1.5197	YES	1.47314
FBgn0050446	Tdc2	1.74974	1.12671	YES	1.4716
FBgn0263663	lncRNA:CR43654	1.34953	1.58363	YES	1.47132
FBgn0053517	Dop2R	1.5478	1.39045	YES	1.47127
FBgn0260964	Vmat	1.48639	1.45202	YES	1.46931
FBgn0030195	CG2898	1.56476	1.3666	YES	1.46908
FBgn0267758	asRNA:CR46089	1.03278	1.80217	YES	1.46817
FBgn0032178	Spn31A	1.58589	1.33929	YES	1.46785
FBgn0264857	lncRNA:iab8	1.64434	1.26609	YES	1.46758
FBgn0004034	y	1.68929	1.1972	YES	1.46413
FBgn0036627	Gagr	1.55046	1.37012	YES	1.4631
FBgn0031649	hoe2	1.55815	1.36116	YES	1.46301
FBgn0037520	CG18268	1.27378	1.62133	YES	1.45799
FBgn0039536	unc80	1.53006	1.37993	YES	1.45695
FBgn0029608	CG3091	1.19514	1.67578	YES	1.45538
FBgn0031313	CG5080	1.55491	1.34662	YES	1.45452
FBgn0037836	CG14692	1.40626	1.50018	YES	1.45399
FBgn0038173	Adgf-C	1.47563	1.4256	YES	1.45083
FBgn0058469	lncRNA:CR40469	1.29021	1.59174	YES	1.44884
FBgn0039651	Cyt-c1L	1.21939	1.64465	YES	1.44763
FBgn0010329	Tbh	1.53165	1.35116	YES	1.44422
FBgn0014869	Pglym78	1.46279	1.42541	YES	1.44422
FBgn0037698	CG16779	1.60445	1.26388	YES	1.44419
FBgn0037717	CG8301	1.39111	1.48725	YES	1.43998
FBgn0026415	Idgf4	1.62909	1.22222	YES	1.43995
FBgn0033928	Arc2	1.48097	1.39661	YES	1.43941
FBgn0032495	CG16820	1.58413	1.2774	YES	1.43891
FBgn0020372	TM4SF	1.46554	1.41071	YES	1.43838
FBgn0051706	CG31706	1.67758	1.13745	YES	1.43264
FBgn0039109	CG10365	1.75474	1.01446	YES	1.43157
FBgn0033875	CG6357	1.65355	1.16243	YES	1.42879
FBgn0083990	lncRNA:sphinx	1.47322	1.37933	YES	1.42704
FBgn0264810	Pburs	0.561957	1.96226	YES	1.42572
FBgn0045038	Proc	1.53726	1.30226	YES	1.42454
FBgn0033134	Tsp42El	1.59817	1.21582	YES	1.41963
FBgn0267613	asRNA:CR45951	1.47496	1.36139	YES	1.41929
FBgn0038420	CG10311	1.53986	1.27497	YES	1.41349
FBgn0033204	CG2065	1.33017	1.49193	YES	1.41331
FBgn0030817	CG4991	1.53728	1.2721	YES	1.41077
FBgn0250757	kumpel	1.56481	1.23348	YES	1.40864
FBgn0028699	Rh50	1.3802	1.42902	YES	1.40482
FBgn0033289	CG2121	1.19173	1.59027	YES	1.40472
FBgn0039346	CG5079	1.65851	1.09436	YES	1.40384
FBgn0085434	NaCP60E	1.52639	1.26894	YES	1.4034
FBgn0004580	Cbp53E	1.5035	1.28622	YES	1.39895
FBgn0035171	CG12502	1.43714	1.35958	YES	1.39888
FBgn0037100	CapaR	1.22799	1.5489	YES	1.39735
FBgn0033958	jef	1.5464	1.23049	YES	1.39707
FBgn0051386	lncRNA:CR31386	1.44588	1.34307	YES	1.39539
FBgn0011274	Dif	1.36409	1.41628	YES	1.39042
FBgn0035431	CG14968	1.65199	1.07007	YES	1.39017
FBgn0053203	CG33203	1.47457	1.29784	YES	1.38891
FBgn0034566	CG9313	1.26824	1.49825	YES	1.38782
FBgn0267486	Ptp36E	1.53079	1.2277	YES	1.38719
FBgn0263397	Ih	1.25774	1.49863	YES	1.38321
FBgn0027364	Six4	1.45404	1.3033	YES	1.38064
FBgn0051718	Ir31a	1.72412	0.928498	YES	1.38047
FBgn0023525	CG3191	1.24879	1.49895	YES	1.37928
FBgn0023178	Pdf	1.4002	1.35075	YES	1.37569
FBgn0034990	CG11406	1.3427	1.39553	YES	1.36936
FBgn0032156	CG13124	1.29949	1.43366	YES	1.36813
FBgn0264794	lncRNA:CR44024	1.55415	1.14482	YES	1.36396
FBgn0031294	IA-2	1.49292	1.21831	YES	1.36214
FBgn0051370	CG31370	1.37995	1.34002	YES	1.36012
FBgn0030437	hec	1.45805	1.25028	YES	1.3579
FBgn0016650	Lgr1	1.38534	1.32184	YES	1.35394
FBgn0020415	Idgf2	1.39268	1.31321	YES	1.35349
FBgn0031251	CG4213	1.38273	1.32318	YES	1.35326
FBgn0033403	CG13739	1.6107	1.03817	YES	1.35265
FBgn0037387	CG1213	1.21587	1.47741	YES	1.35256
FBgn0003074	Pgi	1.35421	1.34133	YES	1.34778
FBgn0086708	stv	1.44248	1.23077	YES	1.3405
FBgn0033205	Rdh1	1.41474	1.25091	YES	1.33515
FBgn0263220	Hk	1.46506	1.18958	YES	1.33389
FBgn0032670	CG5783	1.62921	0.960888	YES	1.33341
FBgn0023507	D2hgdh	1.50999	1.13104	YES	1.33292
FBgn0030667	CG15599	0.926597	1.64421	YES	1.32957
FBgn0003091	Pkc53E	1.4148	1.23852	YES	1.32935
FBgn0037546	mAChR-B	1.40154	1.25277	YES	1.32907
FBgn0261930	vnd	1.05734	1.55668	YES	1.32851
FBgn0265416	Neto	1.44405	1.20264	YES	1.32839
FBgn0030769	CG13012	1.45565	1.18755	YES	1.32782
FBgn0035687	Prdm13	1.2285	1.40981	YES	1.322
FBgn0027296	temp	1.43752	1.19567	YES	1.32166
FBgn0038199	CCHa1	1.40484	1.233	YES	1.32148
FBgn0033696	Cyp6g2	1.41528	1.21986	YES	1.32087
FBgn0264704	lncRNA:CR43973	1.43522	1.18866	YES	1.3172
FBgn0262972	lncRNA:cherub	1.3203	1.31195	YES	1.31613
FBgn0038098	CG7381	1.60764	0.949465	YES	1.31576
FBgn0028704	Nckx30C	1.43904	1.17605	YES	1.31353
FBgn0267796	Tmc	1.77457	0.618084	YES	1.30923
FBgn0039323	CG10559	1.34	1.27458	YES	1.30766
FBgn0036381	CG8745	1.48107	1.11038	YES	1.3076
FBgn0015576	Œ±-Est8	1.70098	0.763	YES	1.30691
FBgn0050195	CG30195	1.5941	0.941239	YES	1.30429
FBgn0015577	Œ±-Est9	1.39196	1.2036	YES	1.30085
FBgn0267570	lncRNA:CR45910	1.30792	1.28899	YES	1.29849
FBgn0266095	lncRNA:CR44832	1.32225	1.27061	YES	1.29666
FBgn0034490	CG9864	1.17477	1.40796	YES	1.29607
FBgn0038144	CG8870	1.59684	0.888488	YES	1.28571
FBgn0033437	CG12926	1.39778	1.16338	YES	1.28533
FBgn0052681	CG32681	1.05462	1.48287	YES	1.28458
FBgn0083977	CG34141	1.36332	1.19998	YES	1.28396
FBgn0037908	dpr5	1.43702	1.1117	YES	1.28351
FBgn0000606	eve	1.23366	1.32756	YES	1.28137
FBgn0024943	PIP82	1.19784	1.35481	YES	1.27846
FBgn0044328	CG32052	1.50536	1.00603	YES	1.27719
FBgn0032025	CG7778	1.60261	0.853293	YES	1.27606
FBgn0032336	AstC	1.39194	1.14397	YES	1.27328
FBgn0010097	Œ≥Tub37C	1.54841	0.92964	YES	1.27195
FBgn0052392	Rsph3	1.385	1.14923	YES	1.27193
FBgn0259738	CG42392	1.38078	1.15266	YES	1.27122
FBgn0052702	Cubn	1.33289	1.20622	YES	1.27095
FBgn0035410	MnM	1.15218	1.37569	YES	1.26826
FBgn0259108	futsch	1.47888	1.01406	YES	1.26511
FBgn0053512	dpr4	1.37421	1.14227	YES	1.2629
FBgn0039510	CG3339	1.55812	0.888226	YES	1.26171
FBgn0035317	Oseg2	1.27837	1.23242	YES	1.25557
FBgn0031548	CG8852	1.21047	1.29855	YES	1.25518
FBgn0063497	GstE3	1.24898	1.26086	YES	1.25493
FBgn0035855	CG7366	0.619667	1.69159	YES	1.25297
FBgn0034397	CG15082	1.19847	1.30324	YES	1.25181
FBgn0259226	CG42326	1.07572	1.40828	YES	1.25156
FBgn0037238	CG1090	1.38871	1.09847	YES	1.25088
FBgn0013467	igl	1.36359	1.12636	YES	1.24985
FBgn0051321	CG31321	1.3036	1.19241	YES	1.24908
FBgn0035495	CG14989	1.22408	1.26804	YES	1.24623
FBgn0034389	Mctp	1.3836	1.08158	YES	1.24048
FBti0060427	opus{}2366	1.54375	0.852476	YES	1.23912
FBgn0265605	Ric	1.29773	1.175	YES	1.23767
FBgn0038455	CG14907	1.23222	1.2388	YES	1.23551
FBgn0036551	CG17029	1.19289	1.27516	YES	1.23461
FBgn0038606	CG15803	1.35447	1.10314	YES	1.23427
FBgn0267153	lncRNA:CR45593	1.22613	1.2397	YES	1.23293
FBgn0264907	CG44098	1.2897	1.17338	YES	1.23271
FBgn0085390	Dgk	1.34146	1.10904	YES	1.22992
FBgn0085440	Lgr4	1.32857	1.12115	YES	1.22858
FBgn0036945	Ssk	1.40553	1.02278	YES	1.22681
FBgn0026197	lncRNA:noe	1.34583	1.09546	YES	1.22607
FBgn0016694	Pdp1	1.42608	0.982309	YES	1.22119
FBgn0032503	CG16825	1.27205	1.16625	YES	1.22012
FBgn0039232	sosie	1.05308	1.36774	YES	1.21897
FBgn0037069	Cpr78Cc	1.43495	0.960927	YES	1.21732
FBgn0033538	CG11883	1.26975	1.16277	YES	1.21725
FBgn0040697	Teh3	1.27787	1.1499	YES	1.2153
FBgn0034692	CG13502	1.47834	0.892352	YES	1.2149
FBgn0005660	Ets21C	1.19728	1.22982	YES	1.21364
FBgn0033932	Dh44-R1	1.19883	1.22777	YES	1.21337
FBgn0035577	CG13708	1.51717	0.826054	YES	1.21261
FBgn0016075	vkg	1.40194	0.994576	YES	1.21259
FBgn0261552	ps	1.3368	1.0758	YES	1.21219
FBgn0036146	nkt	1.45766	0.91404	YES	1.2113
FBgn0086782	amn	1.45847	0.907966	YES	1.20932
FBgn0267253	CG32700	1.17609	1.23919	YES	1.20798
FBgn0265067	lncRNA:CR44178	1.05877	1.34108	YES	1.20682
FBgn0085396	CG34367	1.15601	1.2464	YES	1.20191
FBgn0034248	CG14483	1.23987	1.15963	YES	1.20031
FBgn0029810	CG12239	1.29985	1.0926	YES	1.19995
FBgn0039347	CG5071	1.32665	1.06084	YES	1.19986
FBgn0024997	CG2681	1.04842	1.33153	YES	1.19691
FBgn0001186	Hex-A	1.26756	1.11941	YES	1.19539
FBgn0260995	dpr21	1.37857	0.985312	YES	1.1953
FBgn0085386	CG34357	1.28758	1.09069	YES	1.19249
FBgn0030482	CG1673	1.20936	1.17448	YES	1.19202
FBgn0037431	CG17917	1.11339	1.26289	YES	1.19008
FBgn0263997	CG43740	1.36053	0.995134	YES	1.18937
FBgn0004244	Rdl	1.26348	1.10909	YES	1.18835
FBgn0085244	CG34215	1.33903	1.01981	YES	1.18823
FBgn0051221	CG31221	1.22723	1.14569	YES	1.18704
FBgn0262508	CG43078	1.36291	0.982327	YES	1.18513
FBgn0038419	CG14879	1.02848	1.32416	YES	1.18388
FBgn0053696	CNMaR	1.04788	1.30309	YES	1.18112
FBgn0085354	CG34325	1.32566	1.02035	YES	1.18107
FBgn0024232	gprs	1.3393	0.999381	YES	1.17933
FBgn0036208	Gcat	1.19891	1.15858	YES	1.17888
FBgn0038088	CG10126	1.25774	1.09513	YES	1.17872
FBgn0000535	eag	1.25731	1.08812	YES	1.17519
FBgn0034094	Tsf3	1.19409	1.15135	YES	1.17288
FBgn0010114	hig	1.3203	1.00631	YES	1.17183
FBgn0028916	CG33090	0.829189	1.44824	YES	1.17167
FBgn0030778	CG4678	1.31326	1.0135	YES	1.17115
FBgn0033850	CG13331	1.36455	0.944678	YES	1.16983
FBgn0032840	sNPF	1.19534	1.14185	YES	1.16884
FBgn0037976	Tk	1.24745	1.07989	YES	1.1661
FBgn0259789	zld	1.13277	1.19863	YES	1.16607
FBgn0032048	Dh31	1.45918	0.797462	YES	1.16593
FBgn0039209	REPTOR	1.28076	1.04109	YES	1.16589
FBgn0040383	CG5254	1.29153	1.02567	YES	1.16472
FBgn0035282	CNMa	0.771687	1.47261	YES	1.1643
FBgn0001134	Grd	1.26996	1.04983	YES	1.16409
FBgn0034731	CG10384	1.3123	0.994275	YES	1.16204
FBgn0038972	CG7054	1.07895	1.24008	YES	1.16176
FBgn0036186	CG6071	1.22871	1.09032	YES	1.16117
FBgn0013995	Calx	1.20921	1.10867	YES	1.15982
FBgn0032752	CG10702	1.04082	1.2655	YES	1.15753
FBgn0033524	Cyp49a1	1.13583	1.17761	YES	1.15687
FBgn0028490	CG31705	1.26607	1.03389	YES	1.15465
FBti0059668	Cr1a{}1607	1.48435	0.722267	YES	1.15305
FBgn0030796	CG4829	0.861928	1.39396	YES	1.15233
FBgn0050274	CG30274	1.19318	1.10655	YES	1.15051
FBgn0053143	CG33143	1.29286	0.991753	YES	1.15015
FBgn0267073	lncRNA:CR45517	1.34592	0.921336	YES	1.14919
FBgn0038407	CG6126	1.10526	1.18997	YES	1.14824
FBgn0034194	CG15611	1.17751	1.11741	YES	1.14777
FBgn0005619	Hdc	1.02757	1.25778	YES	1.14726
FBgn0039008	CG6972	1.22696	1.06007	YES	1.14593
FBgn0263980	Stacl	1.33124	0.931713	YES	1.14527
FBgn0038744	CG4733	1.16837	1.12043	YES	1.1446
FBgn0029994	Ldsdh1	1.36737	0.876647	YES	1.14277
FBgn0035504	Teh4	1.10871	1.17604	YES	1.14277
FBgn0001078	ftz-f1	1.21215	1.06788	YES	1.14182
FBgn0030332	CG9360	0.722242	1.46603	YES	1.14155
FBgn0267385	PyK	1.15284	1.12725	YES	1.1401
FBgn0050263	stum	1.42892	0.776907	YES	1.13944
FBgn0032955	CG2201	1.20474	1.06497	YES	1.13655
FBgn0037766	Teh1	1.15742	1.11294	YES	1.13535
FBgn0260632	dl	1.12438	1.14614	YES	1.1353
FBgn0040382	CG5273	1.08822	1.17982	YES	1.13475
FBgn0052225	CG32225	1.19698	1.06914	YES	1.13447
FBgn0026403	Ndg	1.40122	0.805073	YES	1.13372
FBgn0025382	Rab27	0.959492	1.28675	YES	1.13238
FBgn0264386	Ca-Œ±1T	1.27991	0.958711	YES	1.12823
FBgn0032402	PLCXD	1.14084	1.11439	YES	1.12767
FBgn0035710	SP1173	1.12133	1.12793	YES	1.12464
FBti0063973	INE-1{}5912	1.2569	0.972749	YES	1.12181
FBgn0038681	Cyp12a4	1.16726	1.07289	YES	1.12085
FBgn0037937	Fer3	1.02794	1.20664	YES	1.12006
FBgn0039429	CG14238	1.16384	1.07446	YES	1.11984
FBgn0028496	CG30116	1.13635	1.10233	YES	1.11944
FBti0019514	Cr1a{}1554	1.28116	0.935047	YES	1.11846
FBgn0050345	CG30345	1.32769	0.870658	YES	1.1172
FBgn0015591	AstA	1.12075	1.11172	YES	1.11624
FBgn0262562	CG43102	1.2213	1.00166	YES	1.11566
FBti0062608	INE-1{}4547	1.20621	1.01892	YES	1.1156
FBgn0000244	by	1.21477	1.00767	YES	1.11493
FBgn0031734	CG11147	1.23173	0.982555	YES	1.11251
FBgn0259222	CG42322	1.20885	1.00885	YES	1.11231
FBgn0025879	Timp	1.25462	0.946536	YES	1.10878
FBgn0037552	CG7800	1.0197	1.18868	YES	1.10666
FBgn0268063	ltl	1.13203	1.07949	YES	1.106
FBgn0039380	CG5890	1.16762	1.03731	YES	1.10394
FBgn0052686	CG32686	1.01802	1.17718	YES	1.09979
FBgn0033558	CG12344	0.925093	1.25181	YES	1.09768
FBgn0051119	HDAC11	1.27298	0.896067	YES	1.0968
FBgn0032946	nrv3	1.18704	0.998749	YES	1.09596
FBgn0265413	CG44325	1.09786	1.09312	YES	1.09549
FBgn0263841	CG43702	1.17209	1.01457	YES	1.09548
FBgn0030976	CG7378	1.07792	1.10964	YES	1.09387
FBgn0034162	CG6426	0.874536	1.28384	YES	1.09365
FBgn0034103	prim	0.91344	1.25348	YES	1.09346
FBgn0065099	snRNA:7SKa	1.32944	0.80428	YES	1.09062
FBgn0039647	jus	1.11439	1.0654	YES	1.09011
FBgn0030880	CG6788	1.26866	0.880448	YES	1.08757
FBgn0012034	AcCoAS	1.1952	0.970502	YES	1.08722
FBgn0038858	CG5793	1.19764	0.965891	YES	1.08641
FBgn0038020	GstD9	1.17206	0.99482	YES	1.08616
FBgn0036368	CG10738	1.16048	1.00451	YES	1.0846
FBgn0261871	dpr2	0.969096	1.18898	YES	1.08322
FBgn0051199	CG31199	1.25865	0.88304	YES	1.08304
FBgn0031307	MFS3	1.12675	1.03488	YES	1.08154
FBgn0261999	Ca-Ma2d	1.16024	0.997925	YES	1.08136
FBgn0261928	CG42795	1.21354	0.93004	YES	1.07874
FBgn0032797	Hasp	1.0954	1.05749	YES	1.07657
FBgn0033405	CG13954	1.34637	0.743998	YES	1.07639
FBgn0030510	CG12177	0.959912	1.18104	YES	1.07471
FBgn0032021	CG7781	1.03513	1.11253	YES	1.07435
FBgn0022770	Peritrophin-A	1.12088	1.02432	YES	1.07341
FBgn0039856	CG1774	1.08246	1.06326	YES	1.07289
FBgn0034723	CG13506	1.12009	1.02011	YES	1.07096
FBgn0039118	CG10208	1.15665	0.977335	YES	1.06978
FBgn0035050	SiaT	1.20855	0.915185	YES	1.06931
FBgn0034365	CG5335	1.07995	1.05839	YES	1.06921
FBgn0035538	DopEcR	1.0708	1.06489	YES	1.06785
FBgn0036749	CG7460	1.29073	0.803889	YES	1.06775
FBgn0029137	Patsas	1.12316	1.00746	YES	1.06647
FBgn0267506	pre-rRNA:CR45846	0.833664	1.26627	YES	1.06612
FBgn0039770	CG15537	1.18826	0.924568	YES	1.06243
FBgn0043005	prt	1.19829	0.911935	YES	1.06221
FBgn0262869	Gfrl	1.16432	0.952238	YES	1.06217
FBgn0044872	FucTC	1.09961	1.02099	YES	1.06083
FBgn0030237	CG15209	1.21858	0.879117	YES	1.05881
FBgn0001991	Ca-Œ±1D	1.19803	0.902049	YES	1.05761
FBgn0284408	trol	1.19466	0.900159	YES	1.05491
FBgn0035505	Teh2	1.08046	1.0279	YES	1.05442
FBgn0019982	Gs1l	1.04529	1.06246	YES	1.0539
FBgn0051200	CG31200	1.18404	0.908805	YES	1.05297
FBgn0030723	dpr18	1.22857	0.845318	YES	1.04963
FBgn0286827	lncRNA:CR43334	1.11848	0.967278	YES	1.04486
FBgn0261245	sing	1.13135	0.949512	YES	1.0433
FBgn0259112	asRNA:CR42254	0.692925	1.32123	YES	1.04102
FBgn0032601	yellow-b	1.2124	0.841711	YES	1.03893
FBgn0034012	Hr51	1.15982	0.906923	YES	1.03891
FBgn0004652	fru	1.17635	0.883504	YES	1.03734
FBgn0085417	natalisin	1.10466	0.960105	YES	1.03419
FBgn0014141	cher	1.04044	1.02655	YES	1.03351
FBgn0053234	CG33234	1.37403	0.581565	YES	1.03154
FBgn0000037	mAChR-A	1.10631	0.949704	YES	1.03013
FBgn0036725	CG18265	1.1094	0.943493	YES	1.02883
FBgn0083228	Frq2	1.10792	0.944473	YES	1.02851
FBgn0039722	Capa	1.09869	0.953972	YES	1.02815
FBgn0030257	SmydA-4	1.34091	0.62555	YES	1.02712
FBgn0037993	dpr15	1.05077	1.00046	YES	1.02584
FBgn0011829	Ret	0.955714	1.08867	YES	1.02372
FBgn0036713	Mip	0.987381	1.05664	YES	1.02243
FBgn0025631	moody	1.13256	0.902445	YES	1.02209
FBgn0038901	Burs	1.06877	0.973418	YES	1.02188
FBgn0051953	CR31953	1.47761	0.338802	YES	1.01777
FBgn0038641	ChT	1.05505	0.979111	YES	1.01758
FBgn0261794	kcc	1.00284	1.03048	YES	1.01673
FBgn0030484	GstT4	1.13675	0.884048	YES	1.01593
FBgn0011676	Nos	1.18688	0.821891	YES	1.0159
FBgn0010225	Gel	1.15186	0.864019	YES	1.0151
FBgn0264606	Fife	1.13955	0.874157	YES	1.01295
FBgn0011656	Mef2	1.04888	0.964218	YES	1.00717
FBgn0264432	CG43850	1.07751	0.932337	YES	1.00675
FBgn0033748	vis	1.19254	0.793279	YES	1.00668
FBgn0265959	rdgC	1.09222	0.907881	YES	1.00299
FBgn0029663	CG10804	1.08402	0.91414	YES	1.00158
FBgn0259216	RhoGAP102A	1.12148	0.869303	YES	1.00089
FBgn0261804	CG42750	1.10084	0.892149	YES	1.00027
FBgn0039354	Lgr3	1.12472	0.863139	YES	0.99985
FBgn0259145	CG42260	0.973618	1.02278	YES	0.998408
FBgn0053288	CG33288	1.06597	0.926802	YES	0.998064
FBgn0038693	unc79	1.02252	0.973162	YES	0.998052
FBgn0038877	CG3308	1.00774	0.987727	YES	0.997766
FBgn0030028	Corp	0.897202	1.08947	YES	0.996535
FBgn0261262	CG42613	1.03833	0.952948	YES	0.996271
FBgn0260487	CG42534	1.12445	0.83794	YES	0.988298
FBgn0085426	Rgk3	1.06481	0.902396	YES	0.985889
FBgn0033196	CG1358	0.988349	0.981982	YES	0.985169
FBgn0036663	CG9674	1.01056	0.95782	YES	0.984433
FBgn0036043	Ae2	0.889553	1.06987	YES	0.982528
FBgn0264339	CG43795	0.884094	1.07234	YES	0.981283
FBgn0039644	rdog	0.966762	0.993607	YES	0.980247
FBgn0001091	Gapdh1	0.920863	1.03631	YES	0.979742
FBgn0038295	Gyc88E	1.04988	0.904213	YES	0.978882
FBgn0030432	CG4404	1.16207	0.766457	YES	0.977783
FBgn0261929	5-HT2B	1.1635	0.756093	YES	0.974128
FBgn0003071	Pfk	0.952724	0.993635	YES	0.973325
FBgn0050154	CG30154	1.03328	0.909031	YES	0.972494
FBgn0266064	GlyS	0.983828	0.959293	YES	0.971613
FBgn0034885	Eglp4	1.03143	0.902792	YES	0.968546
FBgn0039349	Ssadh	1.01362	0.919197	YES	0.967181
FBgn0266354	CG45002	1.06948	0.85548	YES	0.966442
FBgn0033792	CG13325	0.5351	1.29526	YES	0.964679
FBgn0030634	CG9164	0.998364	0.921572	YES	0.960479
FBgn0011288	Snap25	1.00351	0.913732	YES	0.959321
FBgn0085446	CG34417	0.921444	0.988931	YES	0.955582
FBgn0030412	Tomosyn	1.02162	0.87653	YES	0.950899
FBgn0037354	CG12171	0.860668	1.03481	YES	0.950366
FBgn0265597	rad	0.966018	0.932599	YES	0.949405
FBgn0031602	CG15431	1.03219	0.860987	YES	0.949129
FBgn0264000	GluRIB	1.06214	0.825116	YES	0.94849
FBgn0001092	Gapdh2	0.880012	1.0125	YES	0.947778
FBgn0037131	CG14564	1.21196	0.612067	YES	0.942973
FBgn0050035	Tret1-1	1.14626	0.703441	YES	0.941773
FBgn0265651	lncRNA:CR44458	0.928827	0.953299	YES	0.941115
FBgn0037676	CG8861	0.983787	0.890952	YES	0.938116
FBgn0034417	CG15117	1.20413	0.611402	YES	0.937992
FBgn0033744	Dh44-R2	1.08745	0.770751	YES	0.937775
FBgn0267507	pre-rRNA:CR45847	0.746615	1.10002	YES	0.934113
FBgn0004862	bap	0.8137	1.045	YES	0.93398
FBgn0086355	Tpi	0.901676	0.961403	YES	0.931848
FBgn0052207	hpRNA:CR32207	0.88188	0.979002	YES	0.931258
FBgn0030913	kairos	0.991802	0.868006	YES	0.931231
FBgn0039911	CG1909	0.926726	0.927207	YES	0.926967
FBgn0025866	CalpB	0.756758	1.07906	YES	0.926889
FBgn0031945	CG7191	1.06234	0.775086	YES	0.925848
FBgn0085419	Rgk2	0.952243	0.897539	YES	0.92515
FBgn0041605	cpx	1.00696	0.837234	YES	0.924593
FBgn0039932	fuss	0.914893	0.934149	YES	0.924553
FBgn0030304	Cyp4g15	0.911273	0.936177	YES	0.923779
FBgn0052311	zormin	1.05912	0.767972	YES	0.92088
FBgn0265045	Strn-Mlck	1.02794	0.801349	YES	0.919089
FBgn0039855	CG1638	0.998667	0.834025	YES	0.918693
FBgn0000527	e	0.846647	0.984942	YES	0.917451
FBgn0265153	lncRNA:CR44222	0.924843	0.909697	YES	0.91729
FBgn0039595	AstA-R2	0.986854	0.836979	YES	0.913862
FBgn0035914	CG6282	0.99952	0.821348	YES	0.913183
FBgn0000564	Eh	0.784469	1.03089	YES	0.912933
FBgn0036143	CG14142	1.09864	0.698334	YES	0.912325
FBgn0028875	nAChRŒ±5	1.03172	0.780639	YES	0.911633
FBgn0263776	CG43693	1.00696	0.808978	YES	0.911364
FBgn0267702	lncRNA:CR46035	0.886828	0.934229	YES	0.910723
FBgn0033192	Corin	0.950436	0.869714	YES	0.910639
FBgn0037846	CG6574	0.818639	0.992611	YES	0.908246
FBgn0033657	Sln	0.97725	0.834495	YES	0.907637
FBgn0285926	Imp	0.845966	0.963324	YES	0.905838
FBgn0250819	CG33521	1.11196	0.662825	YES	0.904801
FBgn0038980	OctŒ≤1R	0.922041	0.886549	YES	0.904404
FBgn0039525	CG5646	1.03036	0.765865	YES	0.904167
FBgn0033132	Tsp42Ej	1.00308	0.794444	YES	0.902529
FBgn0035517	CG1265	1.05166	0.733869	YES	0.901496
FBgn0029974	dpr14	0.927707	0.872419	YES	0.900328
FBgn0267505	pre-rRNA:CR45845	0.686939	1.08565	YES	0.900022
FBgn0033876	Syngr	0.967123	0.829002	YES	0.899715
FBgn0261723	Dbx	0.919675	0.878181	YES	0.899077
FBgn0263241	Mocs1	0.943457	0.852494	YES	0.898692
FBgn0035816	CG13685	1.08718	0.681103	YES	0.898381
FBgn0062928	hpRNA:CR33940	0.944177	0.849781	YES	0.897751
FBgn0000303	ChAT	0.956135	0.836438	YES	0.897528
FBgn0015561	unpg	0.881722	0.913038	YES	0.897465
FBgn0020414	Idgf3	0.938771	0.854684	YES	0.89734
FBgn0030884	CG6847	0.924432	0.868326	YES	0.896652
FBgn0265149	lncRNA:CR44218	0.921615	0.867785	YES	0.894951
FBgn0000038	nAChRŒ≤1	1.10079	0.650669	YES	0.893211
FBgn0031835	Dpp10	0.714547	1.05071	YES	0.892398
FBgn0019660	lncRNA:roX2	0.534646	1.17865	YES	0.892287
FBgn0037916	CG5342	0.878165	0.901935	YES	0.890099
FBgn0263354	CG42784	0.929969	0.845991	YES	0.888591
FBgn0038250	CG3505	0.971917	0.800023	YES	0.888529
FBgn0034718	wdp	0.93555	0.837859	YES	0.887532
FBgn0031116	CG1695	0.926028	0.847429	YES	0.887264
FBgn0039277	Nepl16	0.875647	0.897006	YES	0.886366
FBgn0031099	CG17065	0.896587	0.87574	YES	0.886201
FBgn0266005	lncRNA:CR44779	1.25538	0.388127	YES	0.885963
FBgn0035084	CG15861	1.0782	0.658369	YES	0.883501
FBgn0033500	Csgalnact	0.963241	0.799085	YES	0.883497
FBgn0267429	lovit	0.998833	0.757844	YES	0.883365
FBgn0036461	Zip71B	1.07669	0.658867	YES	0.882853
FBgn0013973	GycŒ≤100B	0.905131	0.855319	YES	0.88044
FBgn0036732	Oatp74D	0.974196	0.772362	YES	0.876806
FBgn0013972	GycŒ±99B	0.946022	0.80347	YES	0.876506
FBgn0035358	CG14949	0.845031	0.897944	YES	0.87173
FBgn0041225	Gr94a	0.934353	0.805065	YES	0.871157
FBgn0037345	PolZ2	0.829842	0.906877	YES	0.868874
FBgn0265379	lncRNA:CR44320	0.784931	0.947514	YES	0.868512
FBgn0260657	CG42540	0.974952	0.753341	YES	0.868398
FBgn0034420	CG10737	0.869134	0.866052	YES	0.867594
FBgn0003975	vg	0.817631	0.913983	YES	0.866611
FBgn0034860	CG9812	0.780472	0.947833	YES	0.866578
FBgn0262570	CG43110	0.982848	0.738338	YES	0.865767
FBgn0030271	CG15202	0.902968	0.826849	YES	0.865411
FBgn0032484	kek4	0.771909	0.952554	YES	0.865057
FBgn0035499	Chd64	0.932509	0.792789	YES	0.86434
FBgn0005626	ple	0.801694	0.9213	YES	0.862736
FBgn0035092	Nplp1	0.951453	0.76751	YES	0.862411
FBgn0020912	Ptx1	0.883136	0.841284	YES	0.862362
FBgn0039896	yellow-h	0.943401	0.770412	YES	0.859498
FBgn0262483	Rbp	0.937356	0.776443	YES	0.859142
FBgn0086758	chinmo	0.922797	0.79206	YES	0.858909
FBgn0001230	Hsp68	1.12881	0.522864	YES	0.857417
FBgn0001325	Kr	0.841257	0.872946	YES	0.857188
FBgn0052683	CG32683	0.929567	0.776609	YES	0.855114
FBgn0035996	CG3448	0.92122	0.783568	YES	0.854035
FBgn0052668	CG32668	0.823857	0.883513	YES	0.853993
FBgn0265629	CG44437	0.932607	0.765376	YES	0.851413
FBgn0085387	shakB	0.928513	0.766724	YES	0.849885
FBgn0022709	Ak1	1.02805	0.645421	YES	0.849385
FBgn0040259	Ugt302C1	0.789608	0.906315	YES	0.849141
FBgn0030665	CG15646	0.906113	0.788054	YES	0.848291
FBgn0019661	lncRNA:roX1	0.753327	0.936914	YES	0.848039
FBgn0264908	pHCl-1	0.863765	0.832021	YES	0.84798
FBgn0037057	CG10512	0.880308	0.814459	YES	0.847759
FBgn0038143	CG9813	0.883888	0.803712	YES	0.844357
FBgn0051634	Oatp26F	0.827301	0.853764	YES	0.840594
FBgn0040370	CG13375	1.01186	0.645852	YES	0.840431
FBgn0011582	Dop1R1	0.938098	0.729624	YES	0.837623
FBgn0260388	CG42514	0.893422	0.778376	YES	0.837045
FBgn0053233	CG33233	0.92236	0.743446	YES	0.835675
FBgn0038839	Ktl	0.89473	0.771472	YES	0.834417
FBgn0034075	Asph	0.89431	0.767387	YES	0.832243
FBgn0263441	asRNA:CR43464	0.991668	0.65284	YES	0.832178
FBgn0000489	Pka-C3	0.768529	0.892927	YES	0.832068
FBgn0260446	GABA-B-R1	0.937761	0.717669	YES	0.831908
FBgn0267428	DIP-Œª	0.883109	0.777274	YES	0.831162
FBgn0030085	CG6999	0.800921	0.860542	YES	0.83104
FBgn0266316	asRNA:CR44981	0.927199	0.721341	YES	0.827939
FBgn0039925	Kif3C	1.09951	0.493088	YES	0.827933
FBgn0028645	beat-Ib	0.962978	0.678749	YES	0.827852
FBgn0038277	RpS5b	0.803825	0.850484	YES	0.827343
FBgn0038147	CCHa2	0.939316	0.704186	YES	0.826536
FBgn0035321	CG1275	0.810856	0.841245	YES	0.826131
FBgn0013334	Sap47	0.855479	0.795845	YES	0.82597
FBgn0261561	CG42675	0.82659	0.824958	YES	0.825774
FBgn0267693	asRNA:CR46029	0.686523	0.952369	YES	0.825561
FBgn0085431	Sol1	0.885863	0.76251	YES	0.825504
FBgn0052085	CG32085	0.852702	0.797067	YES	0.825153
FBgn0086711	mol	0.799992	0.849721	YES	0.825071
FBgn0003218	rdgB	0.913289	0.729667	YES	0.824397
FBgn0037989	ATP8B	0.991729	0.632347	YES	0.8232
FBgn0031322	CG5001	0.86357	0.780232	YES	0.822503
FBgn0038237	Pde6	0.888198	0.75016	YES	0.820829
FBgn0261113	Xrp1	0.889216	0.748068	YES	0.820368
FBgn0000015	Abd-B	0.877396	0.759433	YES	0.81962
FBgn0051145	CG31145	0.852595	0.783993	YES	0.818702
FBgn0037515	Sp7	0.804502	0.832495	YES	0.818566
FBgn0034935	Orcokinin	0.855912	0.779613	YES	0.818267
FBgn0259821	CG42402	0.935864	0.68758	YES	0.817057
FBgn0005586	Rab3	0.785571	0.846846	YES	0.816534
FBgn0010399	Nmdar1	0.881842	0.74604	YES	0.815538
FBgn0262018	CadN2	0.927047	0.692178	YES	0.814387
FBgn0036318	Wbp2	0.889423	0.7324	YES	0.813047
FBgn0034951	CG3860	0.877477	0.745274	YES	0.812889
FBgn0053543	CG33543	0.854601	0.76944	YES	0.812649
FBgn0028374	Hug	0.762058	0.857462	YES	0.810549
FBgn0000579	Eno	0.801141	0.81902	YES	0.810108
FBgn0051201	GluRIIE	0.716781	0.897728	YES	0.810089
FBgn0260463	Unc-115b	0.909446	0.697645	YES	0.807429
FBgn0052506	tbc	0.809617	0.800001	YES	0.804817
FBgn0040318	HGTX	0.798436	0.810562	YES	0.804512
FBgn0027581	CG6191	0.753633	0.853645	YES	0.804506
FBgn0053914	CG33914	0.49559	1.05858	YES	0.804372
FBgn0032614	CG13284	0.66383	0.932392	YES	0.804351
FBgn0050383	CG30383	0.923271	0.673328	YES	0.803706
FBgn0285963	CG46339	0.879655	0.723203	YES	0.803549
FBgn0264006	dysc	0.934867	0.658799	YES	0.803426
FBgn0033170	sPLA2	0.964148	0.620815	YES	0.802671
FBgn0261638	lncRNA:CR42721	0.908265	0.685061	YES	0.800975
FBgn0036501	CG7272	0.793645	0.806173	YES	0.799922
FBgn0051781	lncRNA:CR31781	0.692528	0.899743	YES	0.799853
FBgn0038349	AOX3	0.838393	0.755286	YES	0.797438
FBgn0260005	wtrw	0.941935	0.63648	YES	0.797276
FBgn0261089	SytŒ±	0.822855	0.771028	YES	0.797174
FBgn0030612	Dbct	0.865866	0.724869	YES	0.797089
FBgn0262476	CG43066	0.790903	0.802037	YES	0.796481
FBgn0038542	TyrR	0.775295	0.814396	YES	0.794978
FBgn0052549	Nt5b	0.852364	0.733509	YES	0.79416
FBgn0265262	Vha68-1	0.850536	0.735419	YES	0.794125
FBgn0046696	RNaseP:RNA	0.823941	0.761393	YES	0.793006
FBgn0052220	Csas	0.76353	0.821213	YES	0.79266
FBgn0015777	nrv2	0.815906	0.768516	YES	0.792406
FBgn0033494	KCNQ	0.892004	0.683672	YES	0.791595
FBgn0053138	AGBE	0.840313	0.739958	YES	0.791008
FBgn0260753	Pdfr	0.94656	0.615503	YES	0.790507
FBgn0033358	spab	0.898633	0.669939	YES	0.788812
FBgn0037637	IscU	0.805266	0.768204	YES	0.786854
FBgn0267252	GŒ≥30A	0.922037	0.636867	YES	0.786486
FBgn0004168	5-HT1A	0.841273	0.729121	YES	0.786287
FBgn0041707	7B2	0.893715	0.668615	YES	0.785551
FBgn0037239	Sfxn1-3	0.878461	0.686179	YES	0.785521
FBgn0001992	Cyp303a1	0.794228	0.775659	YES	0.784973
FBgn0036995	atk	0.978956	0.559143	YES	0.784266
FBgn0000422	Ddc	0.945026	0.59812	YES	0.781975
FBgn0033174	CG11125	0.727273	0.833525	YES	0.781377
FBgn0026592	Fie	0.757144	0.80342	YES	0.780467
FBgn0267665	lncRNA:CR46003	0.94602	0.589558	YES	0.778771
FBgn0038282	dpr9	0.801577	0.754289	YES	0.778127
FBgn0035480	CG14984	0.948132	0.583274	YES	0.777207
FBgn0260658	CG42541	0.816306	0.736421	YES	0.776916
FBgn0037015	cmpy	0.852025	0.696292	YES	0.776259
FBgn0033188	Drat	0.758403	0.788744	YES	0.773653
FBgn0035170	dpr20	0.843784	0.699167	YES	0.773287
FBgn0020907	Scp2	0.871331	0.667843	YES	0.773172
FBgn0037853	CG14696	0.828093	0.714946	YES	0.772628
FBgn0036680	Cpr73D	0.936988	0.585988	YES	0.772136
FBgn0263620	asRNA:CR43629	0.943841	0.576846	YES	0.771982
FBgn0004242	Syt1	0.828167	0.710516	YES	0.77054
FBgn0035733	CG8641	0.886389	0.640053	YES	0.768473
FBgn0261703	gce	0.903822	0.616414	YES	0.767263
FBgn0037518	CG2641	0.847653	0.680045	YES	0.766282
FBgn0002941	slou	0.825659	0.70421	YES	0.766212
FBgn0028983	Spn55B	0.838969	0.688197	YES	0.765551
FBgn0261258	rgn	0.808798	0.719134	YES	0.764662
FBgn0259231	CCKLR-17D1	0.736541	0.790953	YES	0.764003
FBgn0053513	Nmdar2	0.796005	0.729226	YES	0.763002
FBgn0035173	CG13907	0.846257	0.672589	YES	0.762035
FBgn0051352	Unc-115a	0.808234	0.712359	YES	0.761093
FBgn0013767	Crz	0.771712	0.744092	YES	0.757968
FBgn0050158	CG30158	0.768005	0.747844	YES	0.75796
FBgn0260971	CG42594	0.830617	0.680562	YES	0.757539
FBgn0263456	nwk	0.783464	0.729931	YES	0.756946
FBgn0032587	CG5953	0.861087	0.640934	YES	0.755206
FBgn0031239	CG17075	0.823091	0.6812	YES	0.753889
FBgn0267910	lncRNA:CR34335	0.743128	0.755776	YES	0.749466
FBgn0040089	meso18E	0.779258	0.715561	YES	0.747761
FBgn0003300	run	0.751215	0.740052	YES	0.745644
FBgn0286778	CG46385	0.857665	0.623791	YES	0.745462
FBgn0035113	pyx	0.696298	0.7929	YES	0.745407
FBgn0035134	CG1231	0.798079	0.685702	YES	0.742984
FBgn0030997	CG7990	0.759621	0.725886	YES	0.742852
FBgn0038290	CG6912	0.738989	0.746558	YES	0.742778
FBgn0037012	Rcd2	0.753515	0.731291	YES	0.742446
FBgn0004575	Syn	0.803107	0.678996	YES	0.742386
FBgn0030613	Rab3-GEF	0.834791	0.642276	YES	0.741743
FBgn0039667	FipoQ	0.660361	0.81667	YES	0.740632
FBgn0086687	Desat1	0.788569	0.685805	YES	0.738102
FBgn0036211	CG5946	0.69267	0.781956	YES	0.738004
FBgn0051760	CG31760	0.81118	0.660395	YES	0.737757
FBgn0264753	Rgk1	0.700969	0.77345	YES	0.737664
FBgn0052057	dpr10	0.846661	0.6196	YES	0.737593
FBgn0013342	nSyb	0.738111	0.735859	YES	0.736985
FBgn0001296	kar	0.838744	0.624732	YES	0.735703
FBgn0010323	Gsc	0.849399	0.611098	YES	0.735164
FBgn0025833	CG8910	0.671309	0.794618	YES	0.734281
FBgn0035146	CG13893	0.876746	0.575235	YES	0.733853
FBgn0266871	lncRNA:CR45332	0.747784	0.718986	YES	0.733457
FBgn0267160	asRNA:CR45600	0.730064	0.735741	YES	0.732905
FBgn0032202	REPTOR-BP	0.742017	0.723135	YES	0.732607
FBgn0039464	CG6330	0.787171	0.672408	YES	0.73093
FBgn0050104	NT5E-2	0.862477	0.583591	YES	0.729762
FBgn0031995	CG8475	0.775941	0.68042	YES	0.728971
FBgn0013733	shot	0.91987	0.508863	YES	0.728953
FBgn0264815	Pde1c	0.810777	0.640389	YES	0.728097
FBgn0051660	smog	0.745676	0.709684	YES	0.727792
FBgn0033226	puml	0.764438	0.684843	YES	0.725189
FBgn0034709	Swim	0.857615	0.577201	YES	0.72421
FBgn0004513	Mdr65	0.633943	0.80812	YES	0.723658
FBgn0031263	Tspo	0.562945	0.860989	YES	0.71965
FBgn0261625	GLS	0.792196	0.642086	YES	0.719093
FBgn0039494	grass	0.776451	0.659054	YES	0.718947
FBgn0053179	beat-IIIb	0.796273	0.636685	YES	0.718685
FBgn0039430	CG5455	0.714379	0.721966	YES	0.718177
FBgn0029761	SK	0.832664	0.591409	YES	0.717074
FBgn0037356	CG12170	0.76033	0.670339	YES	0.716036
FBgn0033945	CG12868	0.645879	0.780216	YES	0.71461
FBgn0032382	Mal-B2	0.80832	0.61401	YES	0.714434
FBgn0039420	CG6154	0.806939	0.615457	YES	0.714372
FBgn0259927	CG42450	0.734625	0.687276	YES	0.711145
FBgn0052939	CG32939	0.709598	0.712248	YES	0.710924
FBgn0029843	Nep1	0.708947	0.711287	YES	0.710117
FBgn0051140	CG31140	0.798827	0.613893	YES	0.709321
FBgn0033250	CG14762	0.696581	0.71992	YES	0.708298
FBgn0015011	AhcyL2	0.852095	0.547256	YES	0.707712
FBgn0038034	Cyp9f3	0.81329	0.592507	YES	0.707117
FBgn0025390	Mur2B	0.605246	0.801642	YES	0.706783
FBgn0037817	Cyp12e1	0.747667	0.66457	YES	0.706716
FBgn0037186	CG11241	0.848784	0.547954	YES	0.706196
FBgn0000808	gd	0.687106	0.724519	YES	0.705934
FBgn0063368	Gpb5	0.69869	0.713132	YES	0.705929
FBgn0260499	qvr	0.754948	0.653722	YES	0.705223
FBgn0039054	Cow	0.729478	0.680475	YES	0.705185
FBgn0264307	orb2	0.729554	0.680166	YES	0.705071
FBgn0031065	CG14234	0.748491	0.657236	YES	0.703585
FBgn0263379	lncRNA:CR43431	0.727261	0.677993	YES	0.702837
FBgn0029791	AdamTS-B	0.775873	0.623578	YES	0.701734
FBgn0015381	dsf	0.740315	0.661109	YES	0.701255
FBgn0262904	asRNA:CR43259	0.767801	0.630195	YES	0.700638
FBgn0003386	Shaw	0.831817	0.555554	YES	0.700288
FBgn0039714	Zip99C	0.706565	0.693105	YES	0.699851
FBgn0027552	CG10863	0.579121	0.808984	YES	0.698625
FBgn0285970	CG32500	0.774504	0.61832	YES	0.698525
FBgn0011746	ana	0.567324	0.818184	YES	0.6982
FBgn0265590	lncRNA:CR44417	0.791191	0.597484	YES	0.697586
FBgn0015351	Mettl4	0.712201	0.681819	YES	0.69709
FBgn0031064	CG12531	0.741551	0.646709	YES	0.694909
FBgn0266137	Dop1R2	0.717919	0.666658	YES	0.692516
FBgn0028879	CG15270	0.790791	0.585558	YES	0.691821
FBgn0053199	CG33199	0.706707	0.675726	YES	0.6913
FBgn0034398	CG15098	0.70008	0.681339	YES	0.69074
FBgn0014143	croc	0.864294	0.483247	YES	0.686314
FBgn0034135	Syn2	0.745658	0.623345	YES	0.685798
FBgn0015524	otp	0.763233	0.603911	YES	0.68577
FBgn0032774	CG17549	0.743441	0.625289	YES	0.685574
FBgn0262524	ver	0.671381	0.698694	YES	0.685102
FBgn0041087	wun2	0.613891	0.752923	YES	0.685081
FBgn0053147	Hs3st-A	0.756192	0.609107	YES	0.684523
FBgn0250910	OctŒ≤3R	0.727982	0.63867	YES	0.684017
FBgn0000492	Dr	0.680039	0.687398	YES	0.683723
FBgn0035094	CG9380	0.397565	0.921928	YES	0.68344
FBgn0039897	CG1674	0.859159	0.480057	YES	0.682024
FBgn0039617	DIP-Œ≥	0.820246	0.527927	YES	0.681478
FBgn0050379	CG30379	0.390645	0.92175	YES	0.6805
FBgn0038343	Trissin	0.654127	0.704657	YES	0.679613
FBgn0040056	CG17698	0.770814	0.581361	YES	0.679196
FBgn0029839	CG4660	0.721254	0.634826	YES	0.678687
FBgn0036583	CG13055	0.61625	0.734809	YES	0.676747
FBgn0029814	CG15765	0.819529	0.517056	YES	0.676205
FBgn0036643	Syx8	0.537637	0.802383	YES	0.676075
FBgn0261565	Lmpt	0.725935	0.622913	YES	0.675343
FBgn0035888	CG7120	0.792588	0.545717	YES	0.674427
FBgn0041156	exex	0.547743	0.78491	YES	0.671195
FBgn0033347	CG8248	0.791277	0.539787	YES	0.671005
FBgn0039882	Rift	0.686588	0.654459	YES	0.670613
FBgn0003710	tipE	0.655312	0.680824	YES	0.668124
FBgn0086347	Myo31DF	0.655637	0.680133	YES	0.667937
FBgn0266377	Pde8	0.669455	0.660412	YES	0.664941
FBgn0029837	Tsp5D	0.582058	0.740944	YES	0.663687
FBgn0032719	CG17321	0.720051	0.604815	YES	0.663584
FBgn0051898	CG31898	0.715704	0.606136	YES	0.66196
FBgn0085422	CG34393	0.711253	0.609084	YES	0.661073
FBgn0030259	CG1545	0.824749	0.475751	YES	0.660778
FBgn0263116	5-HT1B	0.868343	0.417503	YES	0.660463
FBgn0030607	dob	0.655216	0.663871	YES	0.65955
FBgn0014906	Hydr2	0.657668	0.661335	YES	0.659503
FBgn0035649	CG10483	0.609995	0.706975	YES	0.6593
FBgn0030011	GŒ≤5	0.706882	0.609962	YES	0.659236
FBgn0037731	CG18542	0.603072	0.711196	YES	0.658147
FBgn0051708	DIP-Œ∂	0.769917	0.536957	YES	0.658134
FBgn0010611	Hmgs	0.685653	0.627517	YES	0.656878
FBgn0040505	Alk	0.703586	0.607065	YES	0.656132
FBgn0014342	mia	0.562869	0.743435	YES	0.655975
FBgn0010197	Gyc32E	0.801366	0.493394	YES	0.655582
FBgn0039937	fd102C	0.630377	0.680315	YES	0.655562
FBgn0032154	mtDNA-helicase	0.717118	0.590387	YES	0.655143
FBgn0250906	Pgk	0.655684	0.654404	YES	0.655044
FBgn0259221	ATP8A	0.64556	0.660538	YES	0.653069
FBgn0037140	SLC22A	0.639131	0.666659	YES	0.652961
FBgn0261244	inaE	0.658406	0.646657	YES	0.652544
FBgn0001297	kay	0.683963	0.61896	YES	0.651828
FBgn0017581	Lk6	0.700192	0.599854	YES	0.650895
FBgn0030087	CG7766	0.66603	0.634685	YES	0.650442
FBgn0027872	rdgBŒ≤	0.761322	0.529359	YES	0.649998
FBgn0051451	lncRNA:CR31451	0.714478	0.581754	YES	0.649641
FBgn0053516	dpr3	0.776217	0.510737	YES	0.649575
FBgn0027279	l(1)G0196	0.787619	0.494668	YES	0.648567
FBgn0031384	CG4238	0.666659	0.629041	YES	0.647972
FBgn0266721	Œ≥Snap2	0.705326	0.587241	YES	0.647492
FBgn0040850	CG15210	0.595447	0.696213	YES	0.646709
FBgn0000346	comt	0.688422	0.599271	YES	0.644535
FBgn0002921	AtpŒ±	0.661849	0.620772	YES	0.641457
FBgn0004573	5-HT7	0.73866	0.535199	YES	0.640514
FBgn0085395	Shawl	0.67173	0.608014	YES	0.640224
FBgn0086359	Invadolysin	0.641475	0.635509	YES	0.638495
FBgn0031811	CG13982	0.748972	0.518847	YES	0.638493
FBgn0031008	CG8010	0.681026	0.594478	YES	0.638401
FBgn0005564	Shal	0.718261	0.552559	YES	0.637788
FBgn0001147	gsb-n	0.620062	0.654703	YES	0.637486
FBgn0261611	CG42700	0.711775	0.558899	YES	0.637361
FBgn0000014	abd-A	0.657557	0.61577	YES	0.636815
FBgn0011581	Ms	0.487424	0.770303	YES	0.635786
FBgn0083963	Nlg3	0.697172	0.567555	YES	0.633818
FBgn0036294	CG10654	0.599656	0.661456	YES	0.630887
FBgn0041182	Tep2	0.759147	0.489628	YES	0.630672
FBgn0030576	CG15890	0.643715	0.61657	YES	0.630206
FBgn0050418	nord	0.752102	0.495864	YES	0.629664
FBgn0263111	cac	0.714905	0.538901	YES	0.629585
FBgn0261553	CG42671	0.662567	0.595225	YES	0.629289
FBgn0033502	CG12910	0.856899	0.356401	YES	0.628246
FBgn0031906	CG5160	0.530751	0.719394	YES	0.628154
FBgn0086677	jeb	0.580226	0.674276	YES	0.628018
FBgn0028487	f-cup	0.650339	0.602913	YES	0.626821
FBgn0034286	dpr13	0.670139	0.581298	YES	0.626402
FBgn0036992	Hpd	0.563508	0.686286	YES	0.626203
FBgn0033431	CG1827	0.697754	0.550534	YES	0.626022
FBgn0014135	bnl	0.686568	0.557583	YES	0.623516
FBgn0028370	kek3	0.771687	0.457112	YES	0.622957
FBgn0037465	CG1105	0.625091	0.620284	YES	0.622689
FBgn0032130	brwl	0.64812	0.596142	YES	0.622365
FBgn0038975	Nrx-1	0.728152	0.507125	YES	0.621867
FBgn0036274	CG4328	0.646725	0.595871	YES	0.621522
FBgn0031285	CG3662	0.649429	0.593001	YES	0.621491
FBgn0052195	CG32195	0.561016	0.677183	YES	0.620268
FBgn0039225	Ets96B	0.722588	0.50987	YES	0.620146
FBgn0033426	Nt5c	0.659495	0.578967	YES	0.619793
FBgn0262631	lncRNA:CR43148	0.606677	0.631306	YES	0.619044
FBgn0024963	GluClŒ±	0.66924	0.567003	YES	0.619027
FBgn0003944	Ubx	0.600814	0.63617	YES	0.6186
FBgn0263988	Dic61B	0.753144	0.469816	YES	0.618424
FBgn0000500	Dsk	0.632175	0.603335	YES	0.617827
FBgn0259143	CG42258	0.646842	0.587291	YES	0.617374
FBgn0027580	PCB	0.612807	0.620458	YES	0.616638
FBgn0051814	DIP-Œ∫	0.729045	0.49424	YES	0.616415
FBgn0028675	Sur	0.73349	0.487447	YES	0.615707
FBgn0000083	AnxB9	0.520526	0.704745	YES	0.615574
FBgn0004619	GluRIA	0.685382	0.541538	YES	0.615252
FBgn0028863	stol	0.698007	0.526918	YES	0.614997
FBgn0262728	Pal2	0.657837	0.5698	YES	0.61449
FBgn0001128	Gpdh1	0.702941	0.519988	YES	0.614363
FBgn0030026	sni	0.598031	0.6296	YES	0.613902
FBgn0087012	5-HT2A	0.551915	0.672375	YES	0.613402
FBgn0036742	CG7497	0.492692	0.723396	YES	0.61265
FBgn0052857	CG32857	0.60384	0.619131	YES	0.611506
FBgn0031636	CG12194	0.638286	0.583225	YES	0.611018
FBgn0039178	CG6356	0.719646	0.492997	YES	0.610768
FBgn0030706	Lrp4	0.678919	0.538661	YES	0.610494
FBgn0052262	CG32262	0.727086	0.480405	YES	0.609011
FBgn0036196	CG11658	0.620272	0.594747	YES	0.607566
FBgn0032911	tadr	0.645009	0.568841	YES	0.607428
FBgn0037063	CG9391	0.625849	0.586801	YES	0.606457
FBgn0259111	Ndae1	0.51184	0.694751	YES	0.606192
FBgn0051481	pb	0.731465	0.468606	YES	0.606014
FBgn0035934	TrpA1	0.591991	0.619798	YES	0.605962
FBgn0037712	CG16789	0.582527	0.628844	YES	0.605871
FBgn0265767	zyd	0.682669	0.518602	YES	0.602967
FBgn0032013	ScgŒ±	0.716587	0.479265	YES	0.6028
FBgn0052406	PVRAP	0.640304	0.563504	YES	0.602415
FBgn0034136	DAT	0.595482	0.608844	YES	0.602178
FBgn0037230	Nepl11	0.748034	0.437728	YES	0.601208
FBgn0033543	Daao1	0.592981	0.609377	YES	0.601202
FBgn0011774	Irbp	0.623301	0.578115	YES	0.600885
FBgn0032889	CG9331	0.631541	0.569203	YES	0.600709
FBgn0034371	Ntan1	0.50787	0.68593	YES	0.599646
FBgn0012051	CalpA	0.668378	0.525189	YES	0.598559
FBgn0265595	CG44422	0.680886	0.510875	YES	0.598384
FBgn0052815	CG32815	0.6484	0.546098	YES	0.598155
FBgn0032117	FucTB	0.732989	0.446928	YES	0.597037
FBgn0040376	AANATL7	0.538789	0.650616	YES	0.595786
FBgn0050053	CG30053	0.669608	0.517419	YES	0.59552
FBgn0266579	tau	0.628249	0.557481	YES	0.593299
FBgn0085413	CG34384	0.61052	0.574751	YES	0.592746
FBgn0051030	VhaAC45RP	0.666112	0.515095	YES	0.592579
FBgn0265182	CG44247	0.646434	0.536469	YES	0.592499
FBgn0029689	CG6428	0.725712	0.442789	YES	0.591175
FBgn0015222	Fer1HCH	0.592894	0.586889	YES	0.589895
FBgn0053547	Rim	0.672735	0.501735	YES	0.589767
FBgn0022382	Pka-R2	0.624851	0.553118	YES	0.58943
FBgn0260642	Antp	0.548246	0.628528	YES	0.588945
FBgn0042135	Gdap2	0.526365	0.647347	YES	0.588124
FBgn0030745	CG4239	0.684485	0.484501	YES	0.587955
FBgn0031652	jet	0.606709	0.568819	YES	0.587888
FBgn0016078	wun	0.584934	0.587645	YES	0.58629
FBgn0029801	CG15771	0.60211	0.567795	YES	0.585055
FBgn0023534	CG17778	0.67517	0.487215	YES	0.584251
FBgn0085271	CG34242	0.535265	0.629143	YES	0.582968
FBgn0002719	Men	0.623596	0.539978	YES	0.582393
FBgn0033911	VGAT	0.68755	0.466085	YES	0.581063
FBgn0036488	CG6878	0.662676	0.490437	YES	0.579125
FBgn0086913	Rab26	0.649391	0.504225	YES	0.578633
FBgn0033304	Cyp6a13	0.519281	0.635634	YES	0.57863
FBgn0032151	nAChRŒ±6	0.647946	0.504271	YES	0.577896
FBgn0023179	amon	0.706404	0.43484	YES	0.577002
FBgn0034558	Cib2	0.585732	0.566078	YES	0.575939
FBgn0031866	Nlg2	0.712993	0.4244	YES	0.575901
FBgn0039883	RhoGAP100F	0.736715	0.393408	YES	0.575249
FBgn0040297	Nhe2	0.619277	0.527559	YES	0.574147
FBgn0033484	CG2269	0.642914	0.500538	YES	0.573482
FBgn0036316	nebu	0.60208	0.54331	YES	0.572994
FBgn0016672	Ipp	0.623025	0.519898	YES	0.572383
FBgn0036770	Prestin	0.670123	0.467512	YES	0.572371
FBgn0019985	mGluR	0.542934	0.600913	YES	0.572215
FBgn0003206	Ras64B	0.552028	0.590021	YES	0.57115
FBgn0036273	INPP5E	0.634862	0.504133	YES	0.570978
FBgn0027844	CAH1	0.493489	0.642433	YES	0.569882
FBgn0266347	nAChRŒ±4	0.704571	0.419609	YES	0.569114
FBgn0011277	HLH4C	0.592411	0.544013	YES	0.568415
FBgn0013343	Syx1A	0.55105	0.585354	YES	0.568304
FBgn0038084	beat-Vc	0.649627	0.48107	YES	0.567809
FBgn0264542	hwt	0.602274	0.530994	YES	0.567074
FBgn0264598	PsGEF	0.64807	0.480476	YES	0.566705
FBgn0263076	Klp54D	0.560778	0.569649	YES	0.565221
FBgn0038662	Mpc1	0.56683	0.561437	YES	0.564136
FBgn0029849	Efr	0.624791	0.500628	YES	0.564045
FBgn0051973	Cda5	0.742249	0.358458	YES	0.563078
FBgn0039900	Syt7	0.608436	0.514809	YES	0.562382
FBgn0053988	Mid1	0.65774	0.459821	YES	0.562172
FBgn0260442	rhea	0.609231	0.512166	YES	0.561515
FBgn0015269	Nf1	0.594114	0.527129	YES	0.56101
FBgn0003401	shu	0.476081	0.640275	YES	0.560513
FBgn0267350	Pi4KIIIŒ±	0.593574	0.526538	YES	0.560445
FBgn0033127	Tsp42Ef	0.522529	0.597314	YES	0.560406
FBgn0035452	CG10359	0.649442	0.46399	YES	0.559694
FBgn0039674	CG1907	0.62402	0.491125	YES	0.559102
FBgn0053556	form3	0.581998	0.533641	YES	0.558022
FBgn0012344	Dh44	0.542573	0.571081	YES	0.556897
FBgn0024150	Ac78C	0.734181	0.354059	YES	0.556603
FBgn0266801	CG45263	0.661585	0.43684	YES	0.553585
FBgn0032729	L2HGDH	0.574751	0.531787	YES	0.553429
FBgn0035400	CG11537	0.570124	0.535549	YES	0.55294
FBgn0041210	HDAC4	0.606365	0.497301	YES	0.552863
FBgn0010350	Cds	0.610991	0.491429	YES	0.552449
FBgn0052412	QC	0.597569	0.505676	YES	0.552354
FBgn0030679	CG8206	0.613215	0.488615	YES	0.55226
FBgn0264571	lncRNA:CR43943	0.50953	0.593121	YES	0.551931
FBgn0051665	wry	0.631172	0.467854	YES	0.551823
FBgn0051774	fred	0.714934	0.367785	YES	0.551776
FBgn0260817	gkt	0.737288	0.3385	YES	0.551629
FBgn0030603	CG5541	0.678128	0.406442	YES	0.548671
FBgn0040528	CG15864	0.592237	0.501211	YES	0.547442
FBgn0037973	CG18547	0.574455	0.519885	YES	0.547428
FBgn0015221	Fer2LCH	0.495955	0.596336	YES	0.547018
FBgn0038246	CG14853	0.560374	0.531945	YES	0.54623
FBgn0031022	CG12204	0.629807	0.456934	YES	0.545958
FBgn0034716	Oatp58Dc	0.670545	0.409583	YES	0.545957
FBgn0037521	CG2993	0.598432	0.490848	YES	0.545642
FBgn0025334	PHDP	0.461803	0.623257	YES	0.544788
FBgn0259682	Jabba	0.637658	0.444576	YES	0.544345
FBgn0038470	CG18213	0.54655	0.539707	YES	0.543133
FBgn0015519	nAChRŒ±3	0.655722	0.420759	YES	0.543018
FBgn0037166	CG11426	0.550485	0.534618	YES	0.542574
FBgn0030887	CG6867	0.712671	0.34834	YES	0.541976
FBgn0052647	CG32647	0.465983	0.613874	YES	0.541823
FBgn0085385	bma	0.604654	0.475667	YES	0.541602
FBgn0086784	stmA	0.640603	0.434472	YES	0.541216
FBgn0039290	CG13654	0.601559	0.474562	YES	0.539458
FBgn0262160	CG9932	0.661162	0.406118	YES	0.539269
FBgn0029864	CG15894	0.605574	0.469377	YES	0.539082
FBgn0265191	Gyg	0.544856	0.531066	YES	0.537978
FBgn0261041	stj	0.56956	0.505311	YES	0.537793
FBgn0024944	Oamb	0.634083	0.434236	YES	0.537617
FBgn0033266	Socs44A	0.503413	0.570732	YES	0.537465
FBgn0037788	CAH7	0.548352	0.525476	YES	0.536959
FBgn0038494	beat-IIb	0.651634	0.411071	YES	0.536361
FBgn0037917	wkd	0.538845	0.5336	YES	0.536225
FBgn0033584	CG7737	0.547133	0.521775	YES	0.53451
FBgn0053107	CG33107	0.494834	0.573075	YES	0.534485
FBgn0031770	CG13995	0.463075	0.601508	YES	0.533951
FBgn0037536	CG2698	0.564354	0.501946	YES	0.533487
FBgn0031834	CG13766	0.497914	0.567139	YES	0.532942
FBgn0259711	CG42365	0.551335	0.512833	YES	0.532212
FBgn0028408	Drep2	0.579648	0.48316	YES	0.53221
FBgn0038087	beat-Va	0.623918	0.431529	YES	0.530928
FBgn0051632	sens-2	0.540212	0.521275	YES	0.530774
FBgn0011276	HLH3B	0.517102	0.544312	YES	0.530771
FBgn0034069	CG8401	0.563225	0.496326	YES	0.530163
FBgn0283680	IP3K2	0.60376	0.451868	YES	0.529812
FBgn0027493	AdSS	0.554555	0.504592	YES	0.52979
FBgn0051633	CG31633	0.460787	0.594869	YES	0.529385
FBgn0053502	CG33502	0.521968	0.535928	YES	0.528965
FBgn0031643	CG3008	0.54753	0.507334	YES	0.527572
FBgn0039809	CG15547	0.391986	0.649721	YES	0.526601
FBgn0270928	VAChT	0.618373	0.427544	YES	0.526112
FBgn0030511	CG11158	0.355367	0.677825	YES	0.525587
FBgn0035287	CG13937	0.570327	0.477288	YES	0.524557
FBgn0261808	cu	0.642288	0.395586	YES	0.524204
FBgn0030581	CG14408	0.570668	0.47425	YES	0.523265
FBgn0032901	sky	0.499723	0.543835	YES	0.521947
FBgn0022160	Gpo1	0.427959	0.608323	YES	0.520958
FBgn0033751	CG8818	0.462191	0.576571	YES	0.520514
FBgn0032897	CG9336	0.41733	0.611584	YES	0.517724
FBgn0265174	PIG-V	0.51781	0.516736	YES	0.517273
FBgn0035539	slow	0.567174	0.461673	YES	0.515388
FBgn0038659	EndoA	0.535053	0.495371	YES	0.515349
FBgn0033413	prel	0.589977	0.433336	YES	0.513781
FBgn0031306	CG4577	0.596814	0.423627	YES	0.512818
FBgn0037923	CG6813	0.564475	0.458799	YES	0.512605
FBgn0031048	CG12237	0.517264	0.506406	YES	0.511846
FBgn0037295	dpr16	0.675638	0.326333	YES	0.511532
FBgn0034567	CG15651	0.594267	0.423429	YES	0.511375
FBgn0037798	CG12817	0.531711	0.490398	YES	0.511202
FBgn0266101	CG44838	0.638444	0.3715	YES	0.511138
FBgn0053056	CG33056	0.546971	0.473913	YES	0.510904
FBgn0052600	dpr8	0.511158	0.508582	YES	0.509871
FBgn0020617	Rx	0.592141	0.419919	YES	0.508598
FBgn0283536	Vha13	0.580255	0.432808	YES	0.508415
FBgn0029826	CG6041	0.492122	0.523721	YES	0.508008
FBgn0031424	VGlut	0.565478	0.446029	YES	0.50699
FBgn0000479	dnc	0.504619	0.508681	YES	0.506651
FBgn0050021	metro	0.561166	0.447726	YES	0.505561
FBgn0031858	CG17378	0.595528	0.408464	YES	0.505026
FBgn0035529	Fdx2	0.544149	0.46366	YES	0.504466
FBgn0037844	CG4570	0.475072	0.5327	YES	0.504174
FBgn0053202	dpr11	0.523676	0.483838	YES	0.503895
FBgn0033246	ACC	0.525858	0.478915	YES	0.502577
FBgn0027657	glob1	0.472409	0.531915	YES	0.502469
FBgn0031473	CG3104	0.577187	0.420141	YES	0.5008
FBgn0001319	kn	0.551374	0.447646	YES	0.500442
FBgn0051663	CG31663	0.586158	0.408844	YES	0.500223
FBgn0039223	CG5805	0.48468	0.515498	YES	0.500171
FBgn0030995	CG7914	0.637476	0.346127	YES	0.499144
FBgn0037902	CG5281	0.584384	0.407604	YES	0.4987
FBgn0259818	CG42399	0.469152	0.52492	YES	0.497305
FBgn0051361	dpr17	0.545921	0.446106	YES	0.496876
FBgn0259986	nab	0.489306	0.503729	YES	0.496536
FBgn0024941	RSG7	0.569746	0.418668	YES	0.496184
FBgn0037754	CG8500	0.553596	0.435102	YES	0.495565
FBgn0025640	CG13369	0.4176	0.568629	YES	0.49509
FBgn0013305	Nmda1	0.544752	0.442801	YES	0.494677
FBgn0086778	nAChRŒ±7	0.557393	0.42754	YES	0.493927
FBgn0038330	CG14868	0.567776	0.415543	YES	0.493666
FBgn0038541	TyrRII	0.484886	0.501647	YES	0.493291
FBgn0287614	lncRNA:CR46483	0.445323	0.539243	YES	0.493047
FBgn0030574	sbm	0.60234	0.374148	YES	0.492751
FBgn0062440	EMRE	0.529295	0.454529	YES	0.492396
FBgn0261674	CG42709	0.530382	0.452237	YES	0.491838
FBgn0034117	CG7997	0.595368	0.379148	YES	0.491305
FBgn0029891	Pink1	0.667038	0.291009	YES	0.49124
FBgn0030501	BthD	0.419504	0.558976	YES	0.490925
FBgn0031518	CG3277	0.507193	0.472226	YES	0.489816
FBgn0031188	CG14613	0.426803	0.549168	YES	0.489283
FBgn0037134	CG7407	0.483105	0.495147	YES	0.489139
FBgn0039816	CG11317	0.559064	0.414911	YES	0.488787
FBgn0083975	Nlg4	0.588722	0.379517	YES	0.487908
FBgn0041627	Ku80	0.494743	0.480041	YES	0.487411
FBgn0004841	TkR86C	0.480063	0.49045	YES	0.485266
FBgn0260486	Ziz	0.480188	0.488934	YES	0.484568
FBgn0032224	Sps2	0.583285	0.377675	YES	0.484139
FBgn0030261	CG15203	0.560861	0.402465	YES	0.483836
FBgn0266322	asRNA:CR44987	0.493911	0.471808	YES	0.482902
FBgn0038874	ETHR	0.490473	0.473882	YES	0.482202
FBgn0002917	na	0.519182	0.444001	YES	0.482081
FBgn0263994	CG43737	0.545283	0.415233	YES	0.481723
FBgn0031037	CG14207	0.371426	0.583876	YES	0.481558
FBgn0260743	GC1	0.581549	0.373408	YES	0.481229
FBti0061449	INE-1{}3388	0.560722	0.393679	YES	0.479617
FBgn0050089	CG30089	0.492695	0.463701	YES	0.478271
FBgn0000395	cv-2	0.471779	0.484147	YES	0.477976
FBgn0047178	CG32147	0.418824	0.533706	YES	0.477409
FBgn0003475	spir	0.476375	0.477428	YES	0.476902
FBgn0032845	CG10747	0.517294	0.434141	YES	0.476316
FBgn0031716	CG14015	0.561343	0.38456	YES	0.475658
FBgn0015600	toc	0.505903	0.444159	YES	0.475361
FBgn0027356	Amph	0.446396	0.503154	YES	0.475054
FBgn0031855	meng	0.443165	0.504721	YES	0.474271
FBgn0029588	CR14798	0.493113	0.454935	YES	0.47415
FBgn0003890	Œ≤Tub97EF	0.500354	0.447319	YES	0.47408
FBgn0262475	bru2	0.550106	0.392117	YES	0.473273
FBgn0004574	Rop	0.493379	0.45207	YES	0.472872
FBgn0051619	nolo	0.556887	0.38348	YES	0.472787
FBgn0016977	spen	0.650839	0.268196	YES	0.472166
FBgn0036032	CG16711	0.502999	0.439281	YES	0.471492
FBgn0027525	LTV1	0.517891	0.422132	YES	0.470806
FBgn0038140	PK2-R1	0.512978	0.427063	YES	0.47066
FBgn0036984	CG13248	0.51499	0.423831	YES	0.47013
FBgn0029930	CG12541	0.523367	0.411601	YES	0.468566
FBgn0035589	CHMP2B	0.463198	0.472244	YES	0.467728
FBgn0026056	Rlip	0.440188	0.493542	YES	0.467112
FBgn0040234	c12.2	0.503693	0.429448	YES	0.467048
FBgn0267828	Fatp1	0.474986	0.457124	YES	0.466083
FBgn0034720	Liprin-Œ≥	0.517167	0.411695	YES	0.465395
FBgn0024321	NK7.1	0.544172	0.380796	YES	0.464795
FBgn0001250	if	0.402385	0.52168	YES	0.463265
FBgn0037890	CG17734	0.390333	0.53213	YES	0.462973
FBgn0039215	CG6695	0.504987	0.418951	YES	0.462611
FBgn0086604	side-VIII	0.57633	0.338614	YES	0.462363
FBgn0033058	CCHa2-R	0.421672	0.499296	YES	0.461006
FBgn0263846	CG43707	0.522481	0.396158	YES	0.460702
FBgn0040823	dpr6	0.466882	0.454227	YES	0.460568
FBgn0038400	Mic26-27	0.440081	0.479902	YES	0.460129
FBgn0029976	snz	0.528431	0.387714	YES	0.459788
FBgn0039737	CG7920	0.478829	0.439716	YES	0.459405
FBti0061444	INE-1{}3383	0.512979	0.403392	YES	0.459226
FBgn0029504	CHES-1-like	0.578831	0.327511	YES	0.458637
FBgn0015791	Rab14	0.151608	0.709906	YES	0.457596
FBgn0262109	lncRNA:CR42862	0.645657	0.240746	YES	0.457361
FBgn0013576	mtd	0.476672	0.43745	YES	0.457194
FBgn0020503	CLIP-190	0.433666	0.479925	YES	0.456981
FBgn0035978	UGP	0.510996	0.399881	YES	0.456508
FBgn0262741	lncRNA:CR43126	0.548189	0.358503	YES	0.456461
FBgn0259110	mmd	0.552801	0.35155	YES	0.455682
FBgn0037531	CG10445	0.410615	0.498962	YES	0.455464
FBgn0026718	Agpat2	0.604389	0.288125	YES	0.454906
FBgn0250791	Œ±Snap	0.478438	0.430063	YES	0.454454
FBgn0052813	CG32813	0.479093	0.429065	YES	0.454296
FBgn0032205	CG4957	0.380088	0.522416	YES	0.453007
FBgn0259246	brp	0.547637	0.351265	YES	0.452789
FBgn0261859	CG42788	0.49372	0.410608	YES	0.452763
FBgn0033793	CG3955	0.518759	0.382862	YES	0.45241
FBgn0029502	Coq7	0.472562	0.430757	YES	0.451811
FBgn0031275	GABA-B-R3	0.402232	0.49933	YES	0.451598
FBgn0030520	Pdcd4	0.447938	0.454826	YES	0.451386
FBgn0086370	sra	0.544988	0.348247	YES	0.449969
FBgn0267376	SelR	0.447994	0.451492	YES	0.449744
FBgn0030724	Nipsnap	0.418446	0.479747	YES	0.449422
FBgn0032233	dpr19	0.50273	0.392741	YES	0.448784
FBgn0259227	CG42327	0.401644	0.494107	YES	0.448616
FBgn0031068	Alr	0.367108	0.525635	YES	0.448548
FBgn0025621	CG16989	0.420005	0.475453	YES	0.447995
FBgn0264001	bru3	0.531315	0.359488	YES	0.447958
FBgn0030052	CG12065	0.541383	0.347476	YES	0.447685
FBgn0033791	Drl-2	0.21621	0.645696	YES	0.446877
FBgn0015766	Msr-110	0.543003	0.340655	YES	0.445374
FBgn0052333	CG32333	0.518222	0.367669	YES	0.444909
FBgn0034728	rad50	0.454975	0.433977	YES	0.444514
FBgn0037671	ATP6AP2	0.475181	0.411903	YES	0.443889
FBgn0038056	CG5961	0.535741	0.345366	YES	0.443692
FBgn0051864	Qtzl	0.373974	0.510157	YES	0.443672
FBgn0040375	CG13760	0.464025	0.422789	YES	0.443555
FBgn0030883	CG7772	0.477982	0.407997	YES	0.443414
FBgn0286506	Mpi	0.455192	0.430528	YES	0.442913
FBgn0025726	unc-13	0.518068	0.363081	YES	0.442655
FBgn0051549	CG31549	0.332384	0.543024	YES	0.441545
FBgn0033883	CG16935	0.472451	0.409134	YES	0.44114
FBgn0052521	Mnr	0.576474	0.291096	YES	0.44083
FBgn0029824	CG3726	0.501518	0.377208	YES	0.440701
FBgn0033872	CG6329	0.412989	0.466982	YES	0.440238
FBgn0083949	side-III	0.541074	0.331669	YES	0.440168
FBgn0259213	side-II	0.51325	0.362783	YES	0.439977
FBgn0031498	CG17260	0.408862	0.46773	YES	0.438596
FBgn0015773	NetA	0.583898	0.276871	YES	0.438537
FBgn0036545	GXIVsPLA2	0.500937	0.372172	YES	0.43799
FBgn0039927	CG11155	0.499473	0.372434	YES	0.437352
FBgn0015550	tap	0.423089	0.451302	YES	0.437265
FBgn0034158	RalGPS	0.512144	0.35638	YES	0.436363
FBgn0265002	CG44153	0.505926	0.361007	YES	0.435285
FBgn0028743	Dhit	0.501189	0.365828	YES	0.435095
FBgn0038837	KaiR1D	0.521181	0.342198	YES	0.434463
FBgn0029860	CG15891	0.390877	0.476432	YES	0.434289
FBgn0034126	jtb	0.481836	0.384922	YES	0.434193
FBgn0042696	NfI	0.500686	0.364442	YES	0.434172
FBgn0005561	sv	0.351069	0.511903	YES	0.433727
FBgn0026872	CG14777	0.405531	0.456522	YES	0.431252
FBgn0031397	CG15385	0.506106	0.350183	YES	0.43025
FBgn0085279	CG34250	0.431563	0.427901	YES	0.429733
FBgn0034793	asrij	0.465925	0.392484	YES	0.429672
FBgn0039249	CG11168	0.403938	0.454514	YES	0.429447
FBgn0016762	angel	0.297966	0.548781	YES	0.428817
FBgn0030610	Cox17	0.479529	0.375126	YES	0.428272
FBgn0028473	Non1	0.387871	0.466657	YES	0.427802
FBgn0052017	CG32017	0.504741	0.346484	YES	0.427781
FBgn0031213	galectin	0.48552	0.365835	YES	0.426918
FBgn0035244	ABCB7	0.433006	0.420111	YES	0.426573
FBgn0026666	MagR	0.504469	0.340769	YES	0.42494
FBgn0052432	CG32432	0.538537	0.299501	YES	0.423964
FBgn0032001	CG8360	0.469872	0.376121	YES	0.423758
FBgn0036927	Gabat	0.367095	0.477821	YES	0.42352
FBgn0025682	scf	0.444323	0.401614	YES	0.423126
FBgn0000152	Axs	0.320326	0.515048	YES	0.42097
FBgn0001961	Arpc1	0.402018	0.439313	YES	0.420786
FBgn0263782	Hmgcr	0.36381	0.474685	YES	0.420312
FBgn0034219	mthl4	0.437543	0.401476	YES	0.419622
FBgn0052202	CG32202	0.448846	0.389786	YES	0.419618
FBgn0264707	RhoGEF3	0.469426	0.367397	YES	0.419313
FBgn0031414	eys	0.484665	0.350529	YES	0.419155
FBgn0036366	JMJD7	0.454494	0.381123	YES	0.418275
FBgn0085257	CG34228	0.395435	0.439008	YES	0.417386
FBgn0029105	Œ±-Catr	0.482326	0.349297	YES	0.417344
FBgn0025592	Gk1	0.492506	0.337765	YES	0.417209
FBgn0031299	CG4629	0.500992	0.32799	YES	0.417083
FBgn0010434	cora	0.438031	0.394934	YES	0.416644
FBgn0030189	CG2909	0.381735	0.450419	YES	0.416485
FBgn0035521	VhaM9.7-a	0.48276	0.34694	YES	0.416447
FBgn0039165	CG6204	0.324982	0.502398	YES	0.416416
FBgn0004055	uzip	0.414019	0.418665	YES	0.416344
FBgn0038957	CG7059	0.35537	0.474378	YES	0.416101
FBgn0031816	Rchy1	0.484345	0.342428	YES	0.415131
FBgn0085407	Pvf3	0.499153	0.325836	YES	0.415095
FBgn0033382	Hydr1	0.457991	0.369356	YES	0.414354
FBgn0033686	Hen1	0.436539	0.389408	YES	0.413166
FBgn0035245	GC	0.354516	0.468031	YES	0.41239
FBgn0259242	CG42340	0.411136	0.412489	YES	0.411812
FBgn0052756	CG32756	0.342278	0.478144	YES	0.41181
FBgn0267002	unc-104	0.412961	0.409629	YES	0.411296
FBgn0028888	CG4168	0.548494	0.259597	YES	0.411265
FBgn0023416	Ac3	0.491767	0.32506	YES	0.41082
FBgn0028427	Ilk	0.424111	0.396558	YES	0.4104
FBgn0036774	mRpS26	0.431174	0.389212	YES	0.410345
FBgn0027575	GABA-B-R2	0.48395	0.331292	YES	0.409639
FBgn0030090	fend	0.363726	0.453682	YES	0.409405
FBgn0005671	Vha55	0.407446	0.409586	YES	0.408517
FBgn0028970	RabGGTb	0.543848	0.258326	YES	0.408139
FBgn0031265	CG2794	0.503798	0.305615	YES	0.408107
FBgn0052112	CG32112	0.417625	0.395136	YES	0.406425
FBgn0010352	Ogdh	0.410551	0.402014	YES	0.406288
FBgn0020767	Spred	0.42165	0.390656	YES	0.406236
FBgn0032393	Nfs1	0.422298	0.389761	YES	0.406121
FBgn0035903	CG6765	0.422624	0.388248	YES	0.405538
FBgn0014930	CG2846	0.411621	0.396247	YES	0.403955
FBgn0029155	Men-b	0.343885	0.461315	YES	0.403795
FBgn0031881	MME1	0.42576	0.380782	YES	0.403446
FBgn0003638	su(w[a])	0.445333	0.359423	YES	0.403018
FBgn0030158	CG9686	0.514886	0.279912	YES	0.402177
FBgn0035477	CG14982	0.485806	0.312204	YES	0.401615
FBgn0030638	CG11655	0.313964	0.482826	YES	0.400864
FBgn0001098	Gdh	0.364015	0.435873	YES	0.400391
FBgn0003520	stau	0.357348	0.441778	YES	0.40018
FBgn0020379	Rfx	0.436752	0.36085	YES	0.3993
FBgn0038401	CG5916	0.430709	0.366111	YES	0.398772
FBgn0036059	nudE	0.327898	0.464331	YES	0.397726
FBgn0031247	CG11562	0.468346	0.32259	YES	0.397308
FBgn0029158	Las	0.400838	0.393164	YES	0.397006
FBgn0066101	LpR1	0.424292	0.367493	YES	0.396172
FBgn0039064	CG4467	0.42943	0.359928	YES	0.395097
FBgn0260745	mfas	0.344887	0.443564	YES	0.395069
FBgn0030961	CG7058	0.480066	0.304198	YES	0.39481
FBgn0003423	slgA	0.436704	0.351455	YES	0.394709
FBgn0085383	CG34354	0.442936	0.344384	YES	0.394502
FBgn0035833	CG7565	0.433211	0.354412	YES	0.394349
FBgn0031971	Sirup	0.380475	0.407682	YES	0.394143
FBgn0263346	smash	0.430975	0.356237	YES	0.39409
FBgn0015247	Diap2	0.458217	0.324397	YES	0.392858
FBgn0037877	CG6689	0.43854	0.343552	YES	0.391828
FBgn0033261	udd	0.521812	0.246812	YES	0.390854
FBgn0052105	Lmx1a	0.43203	0.347246	YES	0.390261
FBgn0027791	O-fut2	0.354351	0.424612	YES	0.389909
FBgn0004118	nAChRŒ≤2	0.398507	0.380958	YES	0.389759
FBgn0263029	CG43324	0.258108	0.510166	YES	0.389635
FBgn0039561	mfrn	0.426569	0.351181	YES	0.389367
FBgn0038042	ScgŒ≤	0.461098	0.313708	YES	0.389285
FBgn0026439	Eaat1	0.355095	0.420273	YES	0.388052
FBgn0260933	rempA	0.287437	0.480914	YES	0.387416
FBgn0028497	Mtmr6	0.368154	0.405641	YES	0.387019
FBgn0029870	Marf	0.395138	0.376754	YES	0.385975
FBgn0037045	CG10584	0.376615	0.394753	YES	0.385712
FBgn0028480	CG17841	0.395378	0.375745	YES	0.385595
FBgn0031568	CG10019	0.32312	0.44516	YES	0.38543
FBgn0262515	VhaAC45	0.384541	0.385605	YES	0.385073
FBgn0261530	nbs	0.337735	0.43087	YES	0.385054
FBgn0035756	unc-13-4A	0.507107	0.251462	YES	0.38494
FBgn0040726	dpr1	0.412176	0.357115	YES	0.384908
FBgn0259239	CG42337	0.509449	0.248577	YES	0.384901
FBgn0003892	ptc	0.272277	0.486426	YES	0.383321
FBgn0036126	Irbp18	0.428868	0.336243	YES	0.383298
FBgn0031765	CG9109	0.46357	0.298093	YES	0.383203
FBgn0003891	tud	0.420123	0.345088	YES	0.383093
FBgn0036899	tey	0.381042	0.384868	YES	0.382956
FBgn0037475	Fer1	0.442174	0.318936	YES	0.381871
FBgn0037408	NPFR	0.480977	0.274805	YES	0.381571
FBgn0036428	Gbs-70E	0.299006	0.459438	YES	0.381451
FBgn0264357	SNF4AŒ≥	0.423245	0.338109	YES	0.381305
FBgn0261722	fwe	0.393986	0.36847	YES	0.381284
FBgn0243516	Vrp1	0.366195	0.395099	YES	0.380719
FBgn0040346	CG3704	0.437556	0.321362	YES	0.380629
FBgn0283651	CG46301	0.429546	0.329598	YES	0.380437
FBgn0287183	l(3)80Fg	0.419744	0.339046	YES	0.379959
FBgn0085612	CR41320	0.44672	0.309865	YES	0.379915
FBgn0083950	side-VI	0.450131	0.304368	YES	0.37909
FBgn0027779	VhaSFD	0.367102	0.390118	YES	0.378656
FBgn0026257	cav	0.292293	0.46014	YES	0.378656
[truncated: 2,544 more rows]
