# Supplementary material for: Neuronal glycolytic reprogramming drives lethality via accelerated aging in a Drosophila model of tauopathy
Source: bioRxiv. 2025 Oct 27:2025.10.27.684860. Preprint. [Version 1] doi: 10.1101/2025.10.27.684860 (PMC12636451; doi:10.1101/2025.10.27.684860)
Supplement: Supplement 6 [file media-6.xlsx]

## Sheet: 3A modifiers of disease models
FBgnID	Gene symbol	qualifier	disease model	disease class
FBgn0000261	Cat	ameliorates	acute myeloid leukemia	acute myeloid leukemia
FBgn0000546	EcR	ameliorates	acute myeloid leukemia	acute myeloid leukemia
FBgn0000546	EcR	ameliorates	acute myeloid leukemia	acute myeloid leukemia
FBgn0000546	EcR	ameliorates	acute myeloid leukemia	acute myeloid leukemia
FBgn0000611	exd	ameliorates	acute myeloid leukemia	acute myeloid leukemia
FBgn0001235	hth	ameliorates	acute myeloid leukemia	acute myeloid leukemia
FBgn0001325	Kr	ameliorates	acute myeloid leukemia	acute myeloid leukemia
FBgn0002775	msl-3	ameliorates	acute myeloid leukemia	acute myeloid leukemia
FBgn0002775	msl-3	ameliorates	acute myeloid leukemia	acute myeloid leukemia
FBgn0010213	Sod2	ameliorates	acute myeloid leukemia	acute myeloid leukemia
FBgn0010379	Akt	ameliorates	acute myeloid leukemia	acute myeloid leukemia
FBgn0010379	Akt	ameliorates	acute myeloid leukemia	acute myeloid leukemia
FBgn0011766	E2f1	ameliorates	acute myeloid leukemia	acute myeloid leukemia
FBgn0015805	HDAC1	ameliorates	acute myeloid leukemia	acute myeloid leukemia
FBgn0016687	Nurf-38	ameliorates	acute myeloid leukemia	acute myeloid leukemia
FBgn0016687	Nurf-38	ameliorates	acute myeloid leukemia	acute myeloid leukemia
FBgn0016917	Stat92E	ameliorates	acute myeloid leukemia	acute myeloid leukemia
FBgn0022764	Sin3A	ameliorates	acute myeloid leukemia	acute myeloid leukemia
FBgn0022764	Sin3A	ameliorates	acute myeloid leukemia	acute myeloid leukemia
FBgn0022764	Sin3A	ameliorates	acute myeloid leukemia	acute myeloid leukemia
FBgn0024836	stan	ameliorates	acute myeloid leukemia	acute myeloid leukemia
FBgn0025866	CalpB	ameliorates	acute myeloid leukemia	acute myeloid leukemia
FBgn0025866	CalpB	ameliorates	acute myeloid leukemia	acute myeloid leukemia
FBgn0028744	CG5033	ameliorates	acute myeloid leukemia	acute myeloid leukemia
FBgn0032006	Pvr	ameliorates	acute myeloid leukemia	acute myeloid leukemia
FBgn0033402	Myd88	ameliorates	acute myeloid leukemia	acute myeloid leukemia
FBgn0034237	eIF3b	ameliorates	acute myeloid leukemia	acute myeloid leukemia
FBgn0034237	eIF3b	ameliorates	acute myeloid leukemia	acute myeloid leukemia
FBgn0034237	eIF3b	ameliorates	acute myeloid leukemia	acute myeloid leukemia
FBgn0038197	foxo	ameliorates	acute myeloid leukemia	acute myeloid leukemia
FBgn0040078	pont	ameliorates	acute myeloid leukemia	acute myeloid leukemia
FBgn0040078	pont	ameliorates	acute myeloid leukemia	acute myeloid leukemia
FBgn0086906	sls	ameliorates	acute myeloid leukemia	acute myeloid leukemia
FBgn0259211	grh	ameliorates	acute myeloid leukemia	acute myeloid leukemia
FBgn0259211	grh	ameliorates	acute myeloid leukemia	acute myeloid leukemia
FBgn0261617	nej	ameliorates	acute myeloid leukemia	acute myeloid leukemia
FBgn0263995	cpo	ameliorates	acute myeloid leukemia	acute myeloid leukemia
FBgn0264075	tgo	ameliorates	acute myeloid leukemia	acute myeloid leukemia
FBgn0264075	tgo	ameliorates	acute myeloid leukemia	acute myeloid leukemia
FBgn0265014	S0279-04	ameliorates	acute myeloid leukemia	acute myeloid leukemia
FBgn0266411	sima	ameliorates	acute myeloid leukemia	acute myeloid leukemia
FBgn0266411	sima	ameliorates	acute myeloid leukemia	acute myeloid leukemia
FBgn0000546	EcR	exacerbates	acute myeloid leukemia	acute myeloid leukemia
FBgn0000547	ed	exacerbates	acute myeloid leukemia	acute myeloid leukemia
FBgn0000581	E(Pc)	exacerbates	acute myeloid leukemia	acute myeloid leukemia
FBgn0001085	fz	exacerbates	acute myeloid leukemia	acute myeloid leukemia
FBgn0001235	hth	exacerbates	acute myeloid leukemia	acute myeloid leukemia
FBgn0001235	hth	exacerbates	acute myeloid leukemia	acute myeloid leukemia
FBgn0003091	Pkc53E	exacerbates	acute myeloid leukemia	acute myeloid leukemia
FBgn0010453	Wnt4	exacerbates	acute myeloid leukemia	acute myeloid leukemia
FBgn0010453	Wnt4	exacerbates	acute myeloid leukemia	acute myeloid leukemia
FBgn0010622	DCTN3-p24	exacerbates	acute myeloid leukemia	acute myeloid leukemia
FBgn0011286	RyR	exacerbates	acute myeloid leukemia	acute myeloid leukemia
FBgn0013733	shot	exacerbates	acute myeloid leukemia	acute myeloid leukemia
FBgn0013753	Bgb	exacerbates	acute myeloid leukemia	acute myeloid leukemia
FBgn0015381	dsf	exacerbates	acute myeloid leukemia	acute myeloid leukemia
FBgn0015805	HDAC1	exacerbates	acute myeloid leukemia	acute myeloid leukemia
FBgn0016797	fz2	exacerbates	acute myeloid leukemia	acute myeloid leukemia
FBgn0019637	Atu	exacerbates	acute myeloid leukemia	acute myeloid leukemia
FBgn0020306	dom	exacerbates	acute myeloid leukemia	acute myeloid leukemia
FBgn0020497	emb	exacerbates	acute myeloid leukemia	acute myeloid leukemia
FBgn0026080	Tip60	exacerbates	acute myeloid leukemia	acute myeloid leukemia
FBgn0032006	Pvr	exacerbates	acute myeloid leukemia	acute myeloid leukemia
FBgn0032420	CG6583	exacerbates	acute myeloid leukemia	acute myeloid leukemia
FBgn0032420	CG6583	exacerbates	acute myeloid leukemia	acute myeloid leukemia
FBgn0034646	Rae1	exacerbates	acute myeloid leukemia	acute myeloid leukemia
FBgn0034646	Rae1	exacerbates	acute myeloid leukemia	acute myeloid leukemia
FBgn0261617	nej	exacerbates	acute myeloid leukemia	acute myeloid leukemia
FBgn0264495	gpp	exacerbates	acute myeloid leukemia	acute myeloid leukemia
FBgn0265015	S042938	exacerbates	acute myeloid leukemia	acute myeloid leukemia
FBgn0265016	S1364-03	exacerbates	acute myeloid leukemia	acute myeloid leukemia
FBgn0004647	N	ameliorates	Adams-Oliver syndrome	Adams-Oliver syndrome
FBgn0004837	Su(H)	ameliorates	Adams-Oliver syndrome	Adams-Oliver syndrome
FBgn0283471	wupA	ameliorates	adenocarcinoma	adenocarcinoma
FBgn0000629	E(z)	ameliorates	adult T-cell leukemia/lymphoma	adult T-cell leukemia/lymphoma
FBgn0014018	Rel	ameliorates	adult T-cell leukemia/lymphoma	adult T-cell leukemia/lymphoma
FBgn0014018	Rel	ameliorates	adult T-cell leukemia/lymphoma	adult T-cell leukemia/lymphoma
FBgn0041205	key	ameliorates	adult T-cell leukemia/lymphoma	adult T-cell leukemia/lymphoma
FBgn0041205	key	ameliorates	adult T-cell leukemia/lymphoma	adult T-cell leukemia/lymphoma
FBgn0260632	dl	ameliorates	adult T-cell leukemia/lymphoma	adult T-cell leukemia/lymphoma
FBgn0003429	slo	ameliorates	alcohol use disorder	alcohol use disorder
FBgn0010379	Akt	ameliorates	alcohol use disorder	alcohol use disorder
FBgn0029095	aru	ameliorates	alcohol use disorder	alcohol use disorder
FBgn0051158	Efa6	ameliorates	alcohol use disorder	alcohol use disorder
FBgn0283712	LIMK1	ameliorates	alcohol use disorder	alcohol use disorder
FBgn0003731	Egfr	exacerbates	alcohol use disorder	alcohol use disorder
FBgn0010329	Tbh	exacerbates	alcohol use disorder	alcohol use disorder
FBgn0000037	mAChR-A	ameliorates	Alexander disease	Alexander disease
FBgn0000037	mAChR-A	ameliorates	Alexander disease	Alexander disease
FBgn0000261	Cat	ameliorates	Alexander disease	Alexander disease
FBgn0001225	Hsp26	ameliorates	Alexander disease	Alexander disease
FBgn0011676	Nos	ameliorates	Alexander disease	Alexander disease
FBgn0011676	Nos	ameliorates	Alexander disease	Alexander disease
FBgn0013972	Gycalpha99B	ameliorates	Alexander disease	Alexander disease
FBgn0013972	Gycalpha99B	ameliorates	Alexander disease	Alexander disease
FBgn0013973	Gycbeta100B	ameliorates	Alexander disease	Alexander disease
FBgn0013973	Gycbeta100B	ameliorates	Alexander disease	Alexander disease
FBgn0020429	GluRIIB	ameliorates	Alexander disease	Alexander disease
FBgn0039044	p53	ameliorates	Alexander disease	Alexander disease
FBgn0039044	p53	ameliorates	Alexander disease	Alexander disease
FBgn0043903	dome	ameliorates	Alexander disease	Alexander disease
FBgn0289994	Hsp27	ameliorates	Alexander disease	Alexander disease
FBgn0000261	Cat	exacerbates	Alexander disease	Alexander disease
FBgn0003462	Sod1	exacerbates	Alexander disease	Alexander disease
FBgn0011676	Nos	exacerbates	Alexander disease	Alexander disease
FBgn0002643	mam	ameliorates	alveolar rhabdomyosarcoma	alveolar rhabdomyosarcoma
FBgn0002643	mam	ameliorates	alveolar rhabdomyosarcoma	alveolar rhabdomyosarcoma
FBgn0003205	Ras85D	ameliorates	alveolar rhabdomyosarcoma	alveolar rhabdomyosarcoma
FBgn0003205	Ras85D	ameliorates	alveolar rhabdomyosarcoma	alveolar rhabdomyosarcoma
FBgn0003205	Ras85D	ameliorates	alveolar rhabdomyosarcoma	alveolar rhabdomyosarcoma
FBgn0011656	Mef2	ameliorates	alveolar rhabdomyosarcoma	alveolar rhabdomyosarcoma
FBgn0041096	rols	ameliorates	alveolar rhabdomyosarcoma	alveolar rhabdomyosarcoma
FBgn0003205	Ras85D	exacerbates	alveolar rhabdomyosarcoma	alveolar rhabdomyosarcoma
FBgn0000229	bsk	ameliorates	Alzheimer's disease	Alzheimer's disease
FBgn0000261	Cat	ameliorates	Alzheimer's disease	Alzheimer's disease
FBgn0000261	Cat	ameliorates	Alzheimer's disease	Alzheimer's disease
FBgn0000273	Pka-C1	ameliorates	Alzheimer's disease	Alzheimer's disease
FBgn0000541	E(bx)	ameliorates	Alzheimer's disease	Alzheimer's disease
FBgn0001087	g	ameliorates	Alzheimer's disease	Alzheimer's disease
FBgn0001087	g	ameliorates	Alzheimer's disease	Alzheimer's disease
FBgn0001247	Ide	ameliorates	Alzheimer's disease	Alzheimer's disease
FBgn0002868	MtnA	ameliorates	Alzheimer's disease	Alzheimer's disease
FBgn0003124	polo	ameliorates	Alzheimer's disease	Alzheimer's disease
FBgn0003124	polo	ameliorates	Alzheimer's disease	Alzheimer's disease
FBgn0003124	polo	ameliorates	Alzheimer's disease	Alzheimer's disease
FBgn0003371	sgg	ameliorates	Alzheimer's disease	Alzheimer's disease
FBgn0003371	sgg	ameliorates	Alzheimer's disease	Alzheimer's disease
FBgn0003462	Sod1	ameliorates	Alzheimer's disease	Alzheimer's disease
FBgn0003462	Sod1	ameliorates	Alzheimer's disease	Alzheimer's disease
FBgn0004378	Klp61F	ameliorates	Alzheimer's disease	Alzheimer's disease
FBgn0005386	ash1	ameliorates	Alzheimer's disease	Alzheimer's disease
FBgn0005386	ash1	ameliorates	Alzheimer's disease	Alzheimer's disease
FBgn0005564	Shal	ameliorates	Alzheimer's disease	Alzheimer's disease
FBgn0010014	CanB	ameliorates	Alzheimer's disease	Alzheimer's disease
FBgn0010014	CanB	ameliorates	Alzheimer's disease	Alzheimer's disease
FBgn0010051	Itpr	ameliorates	Alzheimer's disease	Alzheimer's disease
FBgn0010051	Itpr	ameliorates	Alzheimer's disease	Alzheimer's disease
FBgn0010213	Sod2	ameliorates	Alzheimer's disease	Alzheimer's disease
FBgn0010226	GstS1	ameliorates	Alzheimer's disease	Alzheimer's disease
FBgn0010247	Parp1	ameliorates	Alzheimer's disease	Alzheimer's disease
FBgn0012051	CalpA	ameliorates	Alzheimer's disease	Alzheimer's disease
FBgn0014010	Rab5	ameliorates	Alzheimer's disease	Alzheimer's disease
FBgn0015221	Fer2LCH	ameliorates	Alzheimer's disease	Alzheimer's disease
FBgn0015221	Fer2LCH	ameliorates	Alzheimer's disease	Alzheimer's disease
FBgn0015222	Fer1HCH	ameliorates	Alzheimer's disease	Alzheimer's disease
FBgn0015222	Fer1HCH	ameliorates	Alzheimer's disease	Alzheimer's disease
FBgn0016672	Ipp	ameliorates	Alzheimer's disease	Alzheimer's disease
FBgn0016672	Ipp	ameliorates	Alzheimer's disease	Alzheimer's disease
FBgn0016672	Ipp	ameliorates	Alzheimer's disease	Alzheimer's disease
FBgn0016672	Ipp	ameliorates	Alzheimer's disease	Alzheimer's disease
FBgn0016687	Nurf-38	ameliorates	Alzheimer's disease	Alzheimer's disease
FBgn0019985	mGluR	ameliorates	Alzheimer's disease	Alzheimer's disease
FBgn0019985	mGluR	ameliorates	Alzheimer's disease	Alzheimer's disease
FBgn0020251	sfl	ameliorates	Alzheimer's disease	Alzheimer's disease
FBgn0020251	sfl	ameliorates	Alzheimer's disease	Alzheimer's disease
FBgn0021847	Ttc7	ameliorates	Alzheimer's disease	Alzheimer's disease
FBgn0021872	Xbp1	ameliorates	Alzheimer's disease	Alzheimer's disease
FBgn0023528	CG2924	ameliorates	Alzheimer's disease	Alzheimer's disease
FBgn0024196	robl	ameliorates	Alzheimer's disease	Alzheimer's disease
FBgn0024196	robl	ameliorates	Alzheimer's disease	Alzheimer's disease
FBgn0024196	robl	ameliorates	Alzheimer's disease	Alzheimer's disease
FBgn0024196	robl	ameliorates	Alzheimer's disease	Alzheimer's disease
FBgn0026080	Tip60	ameliorates	Alzheimer's disease	Alzheimer's disease
FBgn0026080	Tip60	ameliorates	Alzheimer's disease	Alzheimer's disease
FBgn0026080	Tip60	ameliorates	Alzheimer's disease	Alzheimer's disease
FBgn0026080	Tip60	ameliorates	Alzheimer's disease	Alzheimer's disease
FBgn0026080	Tip60	ameliorates	Alzheimer's disease	Alzheimer's disease
FBgn0026080	Tip60	ameliorates	Alzheimer's disease	Alzheimer's disease
FBgn0027356	Amph	ameliorates	Alzheimer's disease	Alzheimer's disease
FBgn0027356	Amph	ameliorates	Alzheimer's disease	Alzheimer's disease
FBgn0027356	Amph	ameliorates	Alzheimer's disease	Alzheimer's disease
FBgn0027570	Nep2	ameliorates	Alzheimer's disease	Alzheimer's disease
FBgn0027570	Nep2	ameliorates	Alzheimer's disease	Alzheimer's disease
FBgn0029134	Prosbeta5	ameliorates	Alzheimer's disease	Alzheimer's disease
FBgn0029943	Atg5	ameliorates	Alzheimer's disease	Alzheimer's disease
FBgn0030343	ATP7	ameliorates	Alzheimer's disease	Alzheimer's disease
FBgn0031057	Ubqn	ameliorates	Alzheimer's disease	Alzheimer's disease
FBgn0031263	Tspo	ameliorates	Alzheimer's disease	Alzheimer's disease
FBgn0031263	Tspo	ameliorates	Alzheimer's disease	Alzheimer's disease
FBgn0032049	Bace	ameliorates	Alzheimer's disease	Alzheimer's disease
FBgn0033096	Zip42C.1	ameliorates	Alzheimer's disease	Alzheimer's disease
FBgn0033096	Zip42C.1	ameliorates	Alzheimer's disease	Alzheimer's disease
FBgn0033327	PGRP-SC1b	ameliorates	Alzheimer's disease	Alzheimer's disease
FBgn0033357	Tom7	ameliorates	Alzheimer's disease	Alzheimer's disease
FBgn0033631	Sod3	ameliorates	Alzheimer's disease	Alzheimer's disease
FBgn0034269	Hyccin	ameliorates	Alzheimer's disease	Alzheimer's disease
FBgn0035249	CG17249	ameliorates	Alzheimer's disease	Alzheimer's disease
FBgn0035473	mge	ameliorates	Alzheimer's disease	Alzheimer's disease
FBgn0036152	Dyro	ameliorates	Alzheimer's disease	Alzheimer's disease
FBgn0036928	Tom20	ameliorates	Alzheimer's disease	Alzheimer's disease
FBgn0036992	Hpd	ameliorates	Alzheimer's disease	Alzheimer's disease
FBgn0036992	Hpd	ameliorates	Alzheimer's disease	Alzheimer's disease
FBgn0037913	fabp	ameliorates	Alzheimer's disease	Alzheimer's disease
FBgn0037930	CG14715	ameliorates	Alzheimer's disease	Alzheimer's disease
FBgn0037930	CG14715	ameliorates	Alzheimer's disease	Alzheimer's disease
FBgn0037930	CG14715	ameliorates	Alzheimer's disease	Alzheimer's disease
FBgn0038197	foxo	ameliorates	Alzheimer's disease	Alzheimer's disease
FBgn0038197	foxo	ameliorates	Alzheimer's disease	Alzheimer's disease
FBgn0040305	MTF-1	ameliorates	Alzheimer's disease	Alzheimer's disease
FBgn0052672	Atg8a	ameliorates	Alzheimer's disease	Alzheimer's disease
FBgn0062411	Ctr1C	ameliorates	Alzheimer's disease	Alzheimer's disease
FBgn0062412	Ctr1B	ameliorates	Alzheimer's disease	Alzheimer's disease
FBgn0086370	sra	ameliorates	Alzheimer's disease	Alzheimer's disease
FBgn0086370	sra	ameliorates	Alzheimer's disease	Alzheimer's disease
FBgn0086675	fne	ameliorates	Alzheimer's disease	Alzheimer's disease
FBgn0250816	AGO3	ameliorates	Alzheimer's disease	Alzheimer's disease
FBgn0250816	AGO3	ameliorates	Alzheimer's disease	Alzheimer's disease
FBgn0260635	Diap1	ameliorates	Alzheimer's disease	Alzheimer's disease
FBgn0260635	Diap1	ameliorates	Alzheimer's disease	Alzheimer's disease
FBgn0260945	Atg1	ameliorates	Alzheimer's disease	Alzheimer's disease
FBgn0261526	NT1	ameliorates	Alzheimer's disease	Alzheimer's disease
FBgn0261617	nej	ameliorates	Alzheimer's disease	Alzheimer's disease
FBgn0261617	nej	ameliorates	Alzheimer's disease	Alzheimer's disease
FBgn0261617	nej	ameliorates	Alzheimer's disease	Alzheimer's disease
FBgn0261617	nej	ameliorates	Alzheimer's disease	Alzheimer's disease
FBgn0261617	nej	ameliorates	Alzheimer's disease	Alzheimer's disease
FBgn0262975	cnc	ameliorates	Alzheimer's disease	Alzheimer's disease
FBgn0264089	sli	ameliorates	Alzheimer's disease	Alzheimer's disease
FBgn0264574	Glut1	ameliorates	Alzheimer's disease	Alzheimer's disease
FBgn0265974	ttv	ameliorates	Alzheimer's disease	Alzheimer's disease
FBgn0266579	tau	ameliorates	Alzheimer's disease	Alzheimer's disease
FBgn0266579	tau	ameliorates	Alzheimer's disease	Alzheimer's disease
FBgn0284421	Psn	ameliorates	Alzheimer's disease	Alzheimer's disease
FBgn0284421	Psn	ameliorates	Alzheimer's disease	Alzheimer's disease
FBgn0000463	Delta	exacerbates	Alzheimer's disease	Alzheimer's disease
FBgn0001308	Khc	exacerbates	Alzheimer's disease	Alzheimer's disease
FBgn0001308	Khc	exacerbates	Alzheimer's disease	Alzheimer's disease
FBgn0001308	Khc	exacerbates	Alzheimer's disease	Alzheimer's disease
FBgn0001308	Khc	exacerbates	Alzheimer's disease	Alzheimer's disease
FBgn0001624	dlg1	exacerbates	Alzheimer's disease	Alzheimer's disease
FBgn0003076	Pgm1	exacerbates	Alzheimer's disease	Alzheimer's disease
FBgn0003462	Sod1	exacerbates	Alzheimer's disease	Alzheimer's disease
FBgn0003462	Sod1	exacerbates	Alzheimer's disease	Alzheimer's disease
FBgn0003607	Su(var)205	exacerbates	Alzheimer's disease	Alzheimer's disease
FBgn0003607	Su(var)205	exacerbates	Alzheimer's disease	Alzheimer's disease
FBgn0003716	tkv	exacerbates	Alzheimer's disease	Alzheimer's disease
FBgn0004378	Klp61F	exacerbates	Alzheimer's disease	Alzheimer's disease
FBgn0004648	svr	exacerbates	Alzheimer's disease	Alzheimer's disease
FBgn0004648	svr	exacerbates	Alzheimer's disease	Alzheimer's disease
FBgn0004648	svr	exacerbates	Alzheimer's disease	Alzheimer's disease
FBgn0004858	elB	exacerbates	Alzheimer's disease	Alzheimer's disease
FBgn0004858	elB	exacerbates	Alzheimer's disease	Alzheimer's disease
FBgn0010235	Klc	exacerbates	Alzheimer's disease	Alzheimer's disease
FBgn0010235	Klc	exacerbates	Alzheimer's disease	Alzheimer's disease
FBgn0010235	Klc	exacerbates	Alzheimer's disease	Alzheimer's disease
FBgn0010235	Klc	exacerbates	Alzheimer's disease	Alzheimer's disease
FBgn0010473	tutl	exacerbates	Alzheimer's disease	Alzheimer's disease
FBgn0011826	Pp2B-14D	exacerbates	Alzheimer's disease	Alzheimer's disease
FBgn0014020	Rho1	exacerbates	Alzheimer's disease	Alzheimer's disease
FBgn0015805	HDAC1	exacerbates	Alzheimer's disease	Alzheimer's disease
FBgn0021847	Ttc7	exacerbates	Alzheimer's disease	Alzheimer's disease
FBgn0021872	Xbp1	exacerbates	Alzheimer's disease	Alzheimer's disease
FBgn0022764	Sin3A	exacerbates	Alzheimer's disease	Alzheimer's disease
FBgn0026080	Tip60	exacerbates	Alzheimer's disease	Alzheimer's disease
FBgn0026080	Tip60	exacerbates	Alzheimer's disease	Alzheimer's disease
FBgn0027570	Nep2	exacerbates	Alzheimer's disease	Alzheimer's disease
FBgn0029134	Prosbeta5	exacerbates	Alzheimer's disease	Alzheimer's disease
FBgn0030343	ATP7	exacerbates	Alzheimer's disease	Alzheimer's disease
FBgn0031968	CG7231	exacerbates	Alzheimer's disease	Alzheimer's disease
FBgn0032049	Bace	exacerbates	Alzheimer's disease	Alzheimer's disease
FBgn0032049	Bace	exacerbates	Alzheimer's disease	Alzheimer's disease
FBgn0033096	Zip42C.1	exacerbates	Alzheimer's disease	Alzheimer's disease
FBgn0034240	MESR4	exacerbates	Alzheimer's disease	Alzheimer's disease
FBgn0035473	mge	exacerbates	Alzheimer's disease	Alzheimer's disease
FBgn0036030	Prps	exacerbates	Alzheimer's disease	Alzheimer's disease
FBgn0036208	Gcat	exacerbates	Alzheimer's disease	Alzheimer's disease
FBgn0038755	Hs6st	exacerbates	Alzheimer's disease	Alzheimer's disease
FBgn0039003	wfs1	exacerbates	Alzheimer's disease	Alzheimer's disease
FBgn0039234	Nct	exacerbates	Alzheimer's disease	Alzheimer's disease
FBgn0040305	MTF-1	exacerbates	Alzheimer's disease	Alzheimer's disease
FBgn0041210	HDAC4	exacerbates	Alzheimer's disease	Alzheimer's disease
FBgn0051072	Lerp	exacerbates	Alzheimer's disease	Alzheimer's disease
FBgn0051092	LpR2	exacerbates	Alzheimer's disease	Alzheimer's disease
FBgn0051092	LpR2	exacerbates	Alzheimer's disease	Alzheimer's disease
FBgn0051092	LpR2	exacerbates	Alzheimer's disease	Alzheimer's disease
FBgn0086370	sra	exacerbates	Alzheimer's disease	Alzheimer's disease
FBgn0086370	sra	exacerbates	Alzheimer's disease	Alzheimer's disease
FBgn0086370	sra	exacerbates	Alzheimer's disease	Alzheimer's disease
FBgn0086370	sra	exacerbates	Alzheimer's disease	Alzheimer's disease
FBgn0086675	fne	exacerbates	Alzheimer's disease	Alzheimer's disease
FBgn0250788	beta-Spec	exacerbates	Alzheimer's disease	Alzheimer's disease
FBgn0259938	cwo	exacerbates	Alzheimer's disease	Alzheimer's disease
FBgn0259984	kuz	exacerbates	Alzheimer's disease	Alzheimer's disease
FBgn0261617	nej	exacerbates	Alzheimer's disease	Alzheimer's disease
FBgn0262368	mir-282	exacerbates	Alzheimer's disease	Alzheimer's disease
FBgn0262473	Tl	exacerbates	Alzheimer's disease	Alzheimer's disease
FBgn0262714	Sap130	exacerbates	Alzheimer's disease	Alzheimer's disease
FBgn0262737	mub	exacerbates	Alzheimer's disease	Alzheimer's disease
FBgn0264089	sli	exacerbates	Alzheimer's disease	Alzheimer's disease
FBgn0264357	SNF4Agamma	exacerbates	Alzheimer's disease	Alzheimer's disease
FBgn0264357	SNF4Agamma	exacerbates	Alzheimer's disease	Alzheimer's disease
FBgn0266579	tau	exacerbates	Alzheimer's disease	Alzheimer's disease
FBgn0278608	Dsp1	exacerbates	Alzheimer's disease	Alzheimer's disease
FBgn0284421	Psn	exacerbates	Alzheimer's disease	Alzheimer's disease
FBgn0284421	Psn	exacerbates	Alzheimer's disease	Alzheimer's disease
FBgn0287768	esg	exacerbates	Alzheimer's disease	Alzheimer's disease
FBgn0290182	Su(var)3-9	exacerbates	Alzheimer's disease	Alzheimer's disease
FBgn0290182	Su(var)3-9	exacerbates	Alzheimer's disease	Alzheimer's disease
FBgn0000229	bsk	ameliorates	Alzheimer's disease 1	Alzheimer's disease
FBgn0000261	Cat	ameliorates	Alzheimer's disease 1	Alzheimer's disease
FBgn0000261	Cat	ameliorates	Alzheimer's disease 1	Alzheimer's disease
FBgn0000299	Col4a1	ameliorates	Alzheimer's disease 1	Alzheimer's disease
FBgn0000299	Col4a1	ameliorates	Alzheimer's disease 1	Alzheimer's disease
FBgn0000370	crc	ameliorates	Alzheimer's disease 1	Alzheimer's disease
FBgn0000635	Fas2	ameliorates	Alzheimer's disease 1	Alzheimer's disease
FBgn0000635	Fas2	ameliorates	Alzheimer's disease 1	Alzheimer's disease
FBgn0000635	Fas2	ameliorates	Alzheimer's disease 1	Alzheimer's disease
FBgn0000635	Fas2	ameliorates	Alzheimer's disease 1	Alzheimer's disease
FBgn0001247	Ide	ameliorates	Alzheimer's disease 1	Alzheimer's disease
FBgn0001319	kn	ameliorates	Alzheimer's disease 1	Alzheimer's disease
FBgn0001991	Ca-alpha1D	ameliorates	Alzheimer's disease 1	Alzheimer's disease
FBgn0002526	LanA	ameliorates	Alzheimer's disease 1	Alzheimer's disease
FBgn0003205	Ras85D	ameliorates	Alzheimer's disease 1	Alzheimer's disease
FBgn0003256	rl	ameliorates	Alzheimer's disease 1	Alzheimer's disease
FBgn0003326	sca	ameliorates	Alzheimer's disease 1	Alzheimer's disease
FBgn0003462	Sod1	ameliorates	Alzheimer's disease 1	Alzheimer's disease
FBgn0003462	Sod1	ameliorates	Alzheimer's disease 1	Alzheimer's disease
FBgn0003866	tsh	ameliorates	Alzheimer's disease 1	Alzheimer's disease
FBgn0003866	tsh	ameliorates	Alzheimer's disease 1	Alzheimer's disease
FBgn0003866	tsh	ameliorates	Alzheimer's disease 1	Alzheimer's disease
FBgn0003866	tsh	ameliorates	Alzheimer's disease 1	Alzheimer's disease
FBgn0003866	tsh	ameliorates	Alzheimer's disease 1	Alzheimer's disease
FBgn0003965	v	ameliorates	Alzheimer's disease 1	Alzheimer's disease
FBgn0004240	DptA	ameliorates	Alzheimer's disease 1	Alzheimer's disease
FBgn0004367	mei-41	ameliorates	Alzheimer's disease 1	Alzheimer's disease
FBgn0004784	inaC	ameliorates	Alzheimer's disease 1	Alzheimer's disease
FBgn0005564	Shal	ameliorates	Alzheimer's disease 1	Alzheimer's disease
FBgn0005632	faf	ameliorates	Alzheimer's disease 1	Alzheimer's disease
FBgn0010014	CanB	ameliorates	Alzheimer's disease 1	Alzheimer's disease
FBgn0010051	Itpr	ameliorates	Alzheimer's disease 1	Alzheimer's disease
FBgn0010213	Sod2	ameliorates	Alzheimer's disease 1	Alzheimer's disease
FBgn0010222	Nmdmc	ameliorates	Alzheimer's disease 1	Alzheimer's disease
FBgn0010247	Parp1	ameliorates	Alzheimer's disease 1	Alzheimer's disease
FBgn0010333	Rac1	ameliorates	Alzheimer's disease 1	Alzheimer's disease
FBgn0010379	Akt	ameliorates	Alzheimer's disease 1	Alzheimer's disease
FBgn0010379	Akt	ameliorates	Alzheimer's disease 1	Alzheimer's disease
FBgn0011207	pelo	ameliorates	Alzheimer's disease 1	Alzheimer's disease
FBgn0011739	wts	ameliorates	Alzheimer's disease 1	Alzheimer's disease
FBgn0012042	AttA	ameliorates	Alzheimer's disease 1	Alzheimer's disease
FBgn0014010	Rab5	ameliorates	Alzheimer's disease 1	Alzheimer's disease
FBgn0014010	Rab5	ameliorates	Alzheimer's disease 1	Alzheimer's disease
FBgn0014018	Rel	ameliorates	Alzheimer's disease 1	Alzheimer's disease
FBgn0014018	Rel	ameliorates	Alzheimer's disease 1	Alzheimer's disease
FBgn0014417	Naglu	ameliorates	Alzheimer's disease 1	Alzheimer's disease
FBgn0014906	Hydr2	ameliorates	Alzheimer's disease 1	Alzheimer's disease
FBgn0015221	Fer2LCH	ameliorates	Alzheimer's disease 1	Alzheimer's disease
FBgn0015277	Pi3K59F	ameliorates	Alzheimer's disease 1	Alzheimer's disease
FBgn0015279	Pi3K92E	ameliorates	Alzheimer's disease 1	Alzheimer's disease
FBgn0016122	Acer	ameliorates	Alzheimer's disease 1	Alzheimer's disease
FBgn0016122	Acer	ameliorates	Alzheimer's disease 1	Alzheimer's disease
FBgn0019686	lok	ameliorates	Alzheimer's disease 1	Alzheimer's disease
FBgn0020386	Pdk1	ameliorates	Alzheimer's disease 1	Alzheimer's disease
FBgn0020618	Rack1	ameliorates	Alzheimer's disease 1	Alzheimer's disease
FBgn0020618	Rack1	ameliorates	Alzheimer's disease 1	Alzheimer's disease
FBgn0020622	Pi3K21B	ameliorates	Alzheimer's disease 1	Alzheimer's disease
FBgn0020622	Pi3K21B	ameliorates	Alzheimer's disease 1	Alzheimer's disease
FBgn0020930	Dgkepsilon	ameliorates	Alzheimer's disease 1	Alzheimer's disease
FBgn0021796	mTor	ameliorates	Alzheimer's disease 1	Alzheimer's disease
FBgn0021872	Xbp1	ameliorates	Alzheimer's disease 1	Alzheimer's disease
FBgn0021872	Xbp1	ameliorates	Alzheimer's disease 1	Alzheimer's disease
FBgn0022027	Vps25	ameliorates	Alzheimer's disease 1	Alzheimer's disease
FBgn0023169	AMPKalpha	ameliorates	Alzheimer's disease 1	Alzheimer's disease
FBgn0024187	syd	ameliorates	Alzheimer's disease 1	Alzheimer's disease
FBgn0024957	Irp-1B	ameliorates	Alzheimer's disease 1	Alzheimer's disease
FBgn0025865	Cortactin	ameliorates	Alzheimer's disease 1	Alzheimer's disease
FBgn0025866	CalpB	ameliorates	Alzheimer's disease 1	Alzheimer's disease
FBgn0026079	Nsun2	ameliorates	Alzheimer's disease 1	Alzheimer's disease
FBgn0026080	Tip60	ameliorates	Alzheimer's disease 1	Alzheimer's disease
FBgn0026379	Pten	ameliorates	Alzheimer's disease 1	Alzheimer's disease
FBgn0026428	HDAC6	ameliorates	Alzheimer's disease 1	Alzheimer's disease
FBgn0026428	HDAC6	ameliorates	Alzheimer's disease 1	Alzheimer's disease
FBgn0027052	STUB1	ameliorates	Alzheimer's disease 1	Alzheimer's disease
FBgn0027052	STUB1	ameliorates	Alzheimer's disease 1	Alzheimer's disease
FBgn0027052	STUB1	ameliorates	Alzheimer's disease 1	Alzheimer's disease
FBgn0027356	Amph	ameliorates	Alzheimer's disease 1	Alzheimer's disease
FBgn0027363	Stam	ameliorates	Alzheimer's disease 1	Alzheimer's disease
FBgn0027506	EDTP	ameliorates	Alzheimer's disease 1	Alzheimer's disease
FBgn0027570	Nep2	ameliorates	Alzheimer's disease 1	Alzheimer's disease
FBgn0027594	drpr	ameliorates	Alzheimer's disease 1	Alzheimer's disease
FBgn0028370	kek3	ameliorates	Alzheimer's disease 1	Alzheimer's disease
FBgn0028717	Lnk	ameliorates	Alzheimer's disease 1	Alzheimer's disease
FBgn0028979	tio	ameliorates	Alzheimer's disease 1	Alzheimer's disease
FBgn0028979	tio	ameliorates	Alzheimer's disease 1	Alzheimer's disease
FBgn0028979	tio	ameliorates	Alzheimer's disease 1	Alzheimer's disease
FBgn0028979	tio	ameliorates	Alzheimer's disease 1	Alzheimer's disease
FBgn0028979	tio	ameliorates	Alzheimer's disease 1	Alzheimer's disease
FBgn0028979	tio	ameliorates	Alzheimer's disease 1	Alzheimer's disease
FBgn0028983	Spn55B	ameliorates	Alzheimer's disease 1	Alzheimer's disease
FBgn0030358	Pdzd8	ameliorates	Alzheimer's disease 1	Alzheimer's disease
FBgn0030505	NFAT	ameliorates	Alzheimer's disease 1	Alzheimer's disease
FBgn0030505	NFAT	ameliorates	Alzheimer's disease 1	Alzheimer's disease
FBgn0030505	NFAT	ameliorates	Alzheimer's disease 1	Alzheimer's disease
FBgn0030878	CG6769	ameliorates	Alzheimer's disease 1	Alzheimer's disease
FBgn0031016	kek5	ameliorates	Alzheimer's disease 1	Alzheimer's disease
FBgn0031799	Pez	ameliorates	Alzheimer's disease 1	Alzheimer's disease
FBgn0032049	Bace	ameliorates	Alzheimer's disease 1	Alzheimer's disease
FBgn0033010	Atf6	ameliorates	Alzheimer's disease 1	Alzheimer's disease
FBgn0033238	azot	ameliorates	Alzheimer's disease 1	Alzheimer's disease
FBgn0033377	Pgm2a	ameliorates	Alzheimer's disease 1	Alzheimer's disease
FBgn0033679	CG8888	ameliorates	Alzheimer's disease 1	Alzheimer's disease
FBgn0034366	Atg7	ameliorates	Alzheimer's disease 1	Alzheimer's disease
FBgn0034422	CG7137	ameliorates	Alzheimer's disease 1	Alzheimer's disease
FBgn0034948	PPP1R15	ameliorates	Alzheimer's disease 1	Alzheimer's disease
FBgn0034970	yki	ameliorates	Alzheimer's disease 1	Alzheimer's disease
FBgn0035024	CG11414	ameliorates	Alzheimer's disease 1	Alzheimer's disease
FBgn0035024	CG11414	ameliorates	Alzheimer's disease 1	Alzheimer's disease
FBgn0035165	CG13887	ameliorates	Alzheimer's disease 1	Alzheimer's disease
FBgn0036255	Atg12	ameliorates	Alzheimer's disease 1	Alzheimer's disease
FBgn0036337	Adk2	ameliorates	Alzheimer's disease 1	Alzheimer's disease
FBgn0036760	CG5567	ameliorates	Alzheimer's disease 1	Alzheimer's disease
FBgn0037231	Vps24	ameliorates	Alzheimer's disease 1	Alzheimer's disease
FBgn0037240	Cont	ameliorates	Alzheimer's disease 1	Alzheimer's disease
FBgn0037895	bumpel	ameliorates	Alzheimer's disease 1	Alzheimer's disease
FBgn0037913	fabp	ameliorates	Alzheimer's disease 1	Alzheimer's disease
FBgn0038145	Droj2	ameliorates	Alzheimer's disease 1	Alzheimer's disease
FBgn0038197	foxo	ameliorates	Alzheimer's disease 1	Alzheimer's disease
FBgn0038197	foxo	ameliorates	Alzheimer's disease 1	Alzheimer's disease
FBgn0038469	CG4009	ameliorates	Alzheimer's disease 1	Alzheimer's disease
FBgn0038659	EndoA	ameliorates	Alzheimer's disease 1	Alzheimer's disease
FBgn0039044	p53	ameliorates	Alzheimer's disease 1	Alzheimer's disease
FBgn0039140	Miro	ameliorates	Alzheimer's disease 1	Alzheimer's disease
FBgn0039140	Miro	ameliorates	Alzheimer's disease 1	Alzheimer's disease
FBgn0039213	atl	ameliorates	Alzheimer's disease 1	Alzheimer's disease
FBgn0039420	CG6154	ameliorates	Alzheimer's disease 1	Alzheimer's disease
FBgn0039859	Mnat9	ameliorates	Alzheimer's disease 1	Alzheimer's disease
FBgn0039859	Mnat9	ameliorates	Alzheimer's disease 1	Alzheimer's disease
FBgn0039859	Mnat9	ameliorates	Alzheimer's disease 1	Alzheimer's disease
FBgn0040319	Gclc	ameliorates	Alzheimer's disease 1	Alzheimer's disease
FBgn0041627	Ku80	ameliorates	Alzheimer's disease 1	Alzheimer's disease
FBgn0042185	MCU	ameliorates	Alzheimer's disease 1	Alzheimer's disease
FBgn0045035	tefu	ameliorates	Alzheimer's disease 1	Alzheimer's disease
FBgn0085432	pan	ameliorates	Alzheimer's disease 1	Alzheimer's disease
FBgn0086372	lap	ameliorates	Alzheimer's disease 1	Alzheimer's disease
FBgn0086605	CG9853	ameliorates	Alzheimer's disease 1	Alzheimer's disease
FBgn0086778	nAChRalpha7	ameliorates	Alzheimer's disease 1	Alzheimer's disease
FBgn0086784	stmA	ameliorates	Alzheimer's disease 1	Alzheimer's disease
FBgn0086784	stmA	ameliorates	Alzheimer's disease 1	Alzheimer's disease
FBgn0243512	puc	ameliorates	Alzheimer's disease 1	Alzheimer's disease
FBgn0259152	Clbn	ameliorates	Alzheimer's disease 1	Alzheimer's disease
FBgn0259152	Clbn	ameliorates	Alzheimer's disease 1	Alzheimer's disease
FBgn0259246	brp	ameliorates	Alzheimer's disease 1	Alzheimer's disease
FBgn0260934	par-1	ameliorates	Alzheimer's disease 1	Alzheimer's disease
FBgn0260990	yata	ameliorates	Alzheimer's disease 1	Alzheimer's disease
FBgn0260990	yata	ameliorates	Alzheimer's disease 1	Alzheimer's disease
FBgn0261108	Atg13	ameliorates	Alzheimer's disease 1	Alzheimer's disease
FBgn0261278	grp	ameliorates	Alzheimer's disease 1	Alzheimer's disease
FBgn0261456	hpo	ameliorates	Alzheimer's disease 1	Alzheimer's disease
FBgn0261530	nbs	ameliorates	Alzheimer's disease 1	Alzheimer's disease
FBgn0261797	Dhc64C	ameliorates	Alzheimer's disease 1	Alzheimer's disease
FBgn0261984	Ire1	ameliorates	Alzheimer's disease 1	Alzheimer's disease
FBgn0261984	Ire1	ameliorates	Alzheimer's disease 1	Alzheimer's disease
FBgn0261984	Ire1	ameliorates	Alzheimer's disease 1	Alzheimer's disease
FBgn0262112	sro	ameliorates	Alzheimer's disease 1	Alzheimer's disease
FBgn0262368	mir-282	ameliorates	Alzheimer's disease 1	Alzheimer's disease
FBgn0262419	mir-277	ameliorates	Alzheimer's disease 1	Alzheimer's disease
FBgn0262517	Ltn1	ameliorates	Alzheimer's disease 1	Alzheimer's disease
FBgn0262975	cnc	ameliorates	Alzheimer's disease 1	Alzheimer's disease
FBgn0262975	cnc	ameliorates	Alzheimer's disease 1	Alzheimer's disease
FBgn0264574	Glut1	ameliorates	Alzheimer's disease 1	Alzheimer's disease
FBgn0266579	tau	ameliorates	Alzheimer's disease 1	Alzheimer's disease
FBgn0266579	tau	ameliorates	Alzheimer's disease 1	Alzheimer's disease
FBgn0266579	tau	ameliorates	Alzheimer's disease 1	Alzheimer's disease
FBgn0267348	LanB2	ameliorates	Alzheimer's disease 1	Alzheimer's disease
FBgn0283468	slmb	ameliorates	Alzheimer's disease 1	Alzheimer's disease
FBgn0283469	Vps4	ameliorates	Alzheimer's disease 1	Alzheimer's disease
FBgn0283499	InR	ameliorates	Alzheimer's disease 1	Alzheimer's disease
FBgn0283659	Thg	ameliorates	Alzheimer's disease 1	Alzheimer's disease
FBgn0284084	wg	ameliorates	Alzheimer's disease 1	Alzheimer's disease
FBgn0284421	Psn	ameliorates	Alzheimer's disease 1	Alzheimer's disease
FBgn0284421	Psn	ameliorates	Alzheimer's disease 1	Alzheimer's disease
FBgn0284421	Psn	ameliorates	Alzheimer's disease 1	Alzheimer's disease
FBgn0284421	Psn	ameliorates	Alzheimer's disease 1	Alzheimer's disease
FBgn0286784	TER94	ameliorates	Alzheimer's disease 1	Alzheimer's disease
FBgn0289933	LanB1	ameliorates	Alzheimer's disease 1	Alzheimer's disease
FBgn0289933	LanB1	ameliorates	Alzheimer's disease 1	Alzheimer's disease
FBgn0289933	LanB1	ameliorates	Alzheimer's disease 1	Alzheimer's disease
FBgn0000078	Amy-d	exacerbates	Alzheimer's disease 1	Alzheimer's disease
FBgn0000370	crc	exacerbates	Alzheimer's disease 1	Alzheimer's disease
FBgn0000568	Eip75B	exacerbates	Alzheimer's disease 1	Alzheimer's disease
FBgn0001258	Ldh	exacerbates	Alzheimer's disease 1	Alzheimer's disease
FBgn0001258	Ldh	exacerbates	Alzheimer's disease 1	Alzheimer's disease
FBgn0001291	Jra	exacerbates	Alzheimer's disease 1	Alzheimer's disease
FBgn0001291	Jra	exacerbates	Alzheimer's disease 1	Alzheimer's disease
FBgn0001291	Jra	exacerbates	Alzheimer's disease 1	Alzheimer's disease
FBgn0001297	kay	exacerbates	Alzheimer's disease 1	Alzheimer's disease
FBgn0001624	dlg1	exacerbates	Alzheimer's disease 1	Alzheimer's disease
FBgn0003205	Ras85D	exacerbates	Alzheimer's disease 1	Alzheimer's disease
FBgn0003371	sgg	exacerbates	Alzheimer's disease 1	Alzheimer's disease
FBgn0003460	so	exacerbates	Alzheimer's disease 1	Alzheimer's disease
FBgn0003731	Egfr	exacerbates	Alzheimer's disease 1	Alzheimer's disease
FBgn0005632	faf	exacerbates	Alzheimer's disease 1	Alzheimer's disease
FBgn0005632	faf	exacerbates	Alzheimer's disease 1	Alzheimer's disease
FBgn0005677	dac	exacerbates	Alzheimer's disease 1	Alzheimer's disease
FBgn0010222	Nmdmc	exacerbates	Alzheimer's disease 1	Alzheimer's disease
FBgn0010303	hep	exacerbates	Alzheimer's disease 1	Alzheimer's disease
FBgn0010303	hep	exacerbates	Alzheimer's disease 1	Alzheimer's disease
FBgn0010333	Rac1	exacerbates	Alzheimer's disease 1	Alzheimer's disease
FBgn0010333	Rac1	exacerbates	Alzheimer's disease 1	Alzheimer's disease
FBgn0010379	Akt	exacerbates	Alzheimer's disease 1	Alzheimer's disease
FBgn0010379	Akt	exacerbates	Alzheimer's disease 1	Alzheimer's disease
FBgn0011739	wts	exacerbates	Alzheimer's disease 1	Alzheimer's disease
FBgn0011766	E2f1	exacerbates	Alzheimer's disease 1	Alzheimer's disease
FBgn0013733	shot	exacerbates	Alzheimer's disease 1	Alzheimer's disease
FBgn0013759	CASK	exacerbates	Alzheimer's disease 1	Alzheimer's disease
FBgn0015279	Pi3K92E	exacerbates	Alzheimer's disease 1	Alzheimer's disease
FBgn0015789	Rab10	exacerbates	Alzheimer's disease 1	Alzheimer's disease
FBgn0015790	Rab11	exacerbates	Alzheimer's disease 1	Alzheimer's disease
FBgn0015795	Rab7	exacerbates	Alzheimer's disease 1	Alzheimer's disease
FBgn0015795	Rab7	exacerbates	Alzheimer's disease 1	Alzheimer's disease
FBgn0016701	Rab4	exacerbates	Alzheimer's disease 1	Alzheimer's disease
FBgn0016917	Stat92E	exacerbates	Alzheimer's disease 1	Alzheimer's disease
FBgn0020386	Pdk1	exacerbates	Alzheimer's disease 1	Alzheimer's disease
FBgn0020618	Rack1	exacerbates	Alzheimer's disease 1	Alzheimer's disease
FBgn0020618	Rack1	exacerbates	Alzheimer's disease 1	Alzheimer's disease
FBgn0021872	Xbp1	exacerbates	Alzheimer's disease 1	Alzheimer's disease
FBgn0023143	Uba1	exacerbates	Alzheimer's disease 1	Alzheimer's disease
FBgn0025865	Cortactin	exacerbates	Alzheimer's disease 1	Alzheimer's disease
FBgn0026379	Pten	exacerbates	Alzheimer's disease 1	Alzheimer's disease
FBgn0026428	HDAC6	exacerbates	Alzheimer's disease 1	Alzheimer's disease
FBgn0027594	drpr	exacerbates	Alzheimer's disease 1	Alzheimer's disease
FBgn0027594	drpr	exacerbates	Alzheimer's disease 1	Alzheimer's disease
FBgn0028694	Rpn11	exacerbates	Alzheimer's disease 1	Alzheimer's disease
FBgn0028717	Lnk	exacerbates	Alzheimer's disease 1	Alzheimer's disease
FBgn0031857	LUBEL	exacerbates	Alzheimer's disease 1	Alzheimer's disease
FBgn0031857	LUBEL	exacerbates	Alzheimer's disease 1	Alzheimer's disease
FBgn0032373	Vha100-5	exacerbates	Alzheimer's disease 1	Alzheimer's disease
FBgn0033238	azot	exacerbates	Alzheimer's disease 1	Alzheimer's disease
FBgn0033238	azot	exacerbates	Alzheimer's disease 1	Alzheimer's disease
FBgn0034970	yki	exacerbates	Alzheimer's disease 1	Alzheimer's disease
FBgn0035165	CG13887	exacerbates	Alzheimer's disease 1	Alzheimer's disease
FBgn0035521	VhaM9.7-a	exacerbates	Alzheimer's disease 1	Alzheimer's disease
FBgn0037092	M6	exacerbates	Alzheimer's disease 1	Alzheimer's disease
FBgn0037327	PEK	exacerbates	Alzheimer's disease 1	Alzheimer's disease
FBgn0037875	ZnT86D	exacerbates	Alzheimer's disease 1	Alzheimer's disease
FBgn0037875	ZnT86D	exacerbates	Alzheimer's disease 1	Alzheimer's disease
FBgn0037913	fabp	exacerbates	Alzheimer's disease 1	Alzheimer's disease
FBgn0037913	fabp	exacerbates	Alzheimer's disease 1	Alzheimer's disease
FBgn0037913	fabp	exacerbates	Alzheimer's disease 1	Alzheimer's disease
FBgn0038197	foxo	exacerbates	Alzheimer's disease 1	Alzheimer's disease
FBgn0039044	p53	exacerbates	Alzheimer's disease 1	Alzheimer's disease
FBgn0039044	p53	exacerbates	Alzheimer's disease 1	Alzheimer's disease
FBgn0039728	CG7896	exacerbates	Alzheimer's disease 1	Alzheimer's disease
FBgn0039859	Mnat9	exacerbates	Alzheimer's disease 1	Alzheimer's disease
FBgn0040319	Gclc	exacerbates	Alzheimer's disease 1	Alzheimer's disease
FBgn0051648	Cox11	exacerbates	Alzheimer's disease 1	Alzheimer's disease
FBgn0052672	Atg8a	exacerbates	Alzheimer's disease 1	Alzheimer's disease
FBgn0086372	lap	exacerbates	Alzheimer's disease 1	Alzheimer's disease
FBgn0259984	kuz	exacerbates	Alzheimer's disease 1	Alzheimer's disease
FBgn0260635	Diap1	exacerbates	Alzheimer's disease 1	Alzheimer's disease
FBgn0260934	par-1	exacerbates	Alzheimer's disease 1	Alzheimer's disease
FBgn0261261	plx	exacerbates	Alzheimer's disease 1	Alzheimer's disease
FBgn0261456	hpo	exacerbates	Alzheimer's disease 1	Alzheimer's disease
FBgn0261722	fwe	exacerbates	Alzheimer's disease 1	Alzheimer's disease
FBgn0261984	Ire1	exacerbates	Alzheimer's disease 1	Alzheimer's disease
FBgn0261984	Ire1	exacerbates	Alzheimer's disease 1	Alzheimer's disease
FBgn0261984	Ire1	exacerbates	Alzheimer's disease 1	Alzheimer's disease
FBgn0261984	Ire1	exacerbates	Alzheimer's disease 1	Alzheimer's disease
FBgn0262419	mir-277	exacerbates	Alzheimer's disease 1	Alzheimer's disease
FBgn0262518	Rab8	exacerbates	Alzheimer's disease 1	Alzheimer's disease
FBgn0264325	Atg6	exacerbates	Alzheimer's disease 1	Alzheimer's disease
FBgn0264574	Glut1	exacerbates	Alzheimer's disease 1	Alzheimer's disease
FBgn0265262	Vha68-1	exacerbates	Alzheimer's disease 1	Alzheimer's disease
FBgn0265262	Vha68-1	exacerbates	Alzheimer's disease 1	Alzheimer's disease
FBgn0265262	Vha68-1	exacerbates	Alzheimer's disease 1	Alzheimer's disease
FBgn0265262	Vha68-1	exacerbates	Alzheimer's disease 1	Alzheimer's disease
FBgn0267350	Pi4KIIIalpha	exacerbates	Alzheimer's disease 1	Alzheimer's disease
FBgn0283499	InR	exacerbates	Alzheimer's disease 1	Alzheimer's disease
FBgn0287873	zip	exacerbates	Alzheimer's disease 1	Alzheimer's disease
FBgn0033215	Dgat2	ameliorates	Alzheimer's disease 2	Alzheimer's disease
FBgn0033215	Dgat2	ameliorates	Alzheimer's disease 2	Alzheimer's disease
FBgn0288846	unc-45	ameliorates	amyloidosis	amyloidosis
FBgn0000037	mAChR-A	ameliorates	amyotrophic lateral sclerosis type 8	amyotrophic lateral sclerosis
FBgn0000043	Act42A	ameliorates	amyotrophic lateral sclerosis type 8	amyotrophic lateral sclerosis
FBgn0000463	Delta	ameliorates	amyotrophic lateral sclerosis	amyotrophic lateral sclerosis
FBgn0001229	Hsp67Bc	ameliorates	amyotrophic lateral sclerosis	amyotrophic lateral sclerosis
FBgn0003371	sgg	ameliorates	amyotrophic lateral sclerosis	amyotrophic lateral sclerosis
FBgn0003371	sgg	ameliorates	amyotrophic lateral sclerosis	amyotrophic lateral sclerosis
FBgn0003371	sgg	ameliorates	amyotrophic lateral sclerosis	amyotrophic lateral sclerosis
FBgn0003525	stg	ameliorates	amyotrophic lateral sclerosis	amyotrophic lateral sclerosis
FBgn0004197	Ser	ameliorates	amyotrophic lateral sclerosis	amyotrophic lateral sclerosis
FBgn0004373	fwd	ameliorates	amyotrophic lateral sclerosis	amyotrophic lateral sclerosis
FBgn0005198	gig	ameliorates	amyotrophic lateral sclerosis	amyotrophic lateral sclerosis
FBgn0005649	Rox8	ameliorates	amyotrophic lateral sclerosis	amyotrophic lateral sclerosis
FBgn0010051	Itpr	ameliorates	amyotrophic lateral sclerosis	amyotrophic lateral sclerosis
FBgn0010051	Itpr	ameliorates	amyotrophic lateral sclerosis	amyotrophic lateral sclerosis
FBgn0010051	Itpr	ameliorates	amyotrophic lateral sclerosis	amyotrophic lateral sclerosis
FBgn0010774	Ref1	ameliorates	amyotrophic lateral sclerosis	amyotrophic lateral sclerosis
FBgn0011244	Hsp60B	ameliorates	amyotrophic lateral sclerosis	amyotrophic lateral sclerosis
FBgn0011244	Hsp60B	ameliorates	amyotrophic lateral sclerosis	amyotrophic lateral sclerosis
FBgn0013343	Syx1A	ameliorates	amyotrophic lateral sclerosis	amyotrophic lateral sclerosis
FBgn0013343	Syx1A	ameliorates	amyotrophic lateral sclerosis	amyotrophic lateral sclerosis
FBgn0015790	Rab11	ameliorates	amyotrophic lateral sclerosis	amyotrophic lateral sclerosis
FBgn0016684	NaPi-T	ameliorates	amyotrophic lateral sclerosis	amyotrophic lateral sclerosis
FBgn0020493	Dad	ameliorates	amyotrophic lateral sclerosis	amyotrophic lateral sclerosis
FBgn0021796	mTor	ameliorates	amyotrophic lateral sclerosis	amyotrophic lateral sclerosis
FBgn0021796	mTor	ameliorates	amyotrophic lateral sclerosis	amyotrophic lateral sclerosis
FBgn0022361	Pur-alpha	ameliorates	amyotrophic lateral sclerosis	amyotrophic lateral sclerosis
FBgn0025790	TBPH	ameliorates	amyotrophic lateral sclerosis	amyotrophic lateral sclerosis
FBgn0025790	TBPH	ameliorates	amyotrophic lateral sclerosis	amyotrophic lateral sclerosis
FBgn0026317	Tsc1	ameliorates	amyotrophic lateral sclerosis	amyotrophic lateral sclerosis
FBgn0026479	Drp1	ameliorates	amyotrophic lateral sclerosis	amyotrophic lateral sclerosis
FBgn0027868	Nup107	ameliorates	amyotrophic lateral sclerosis	amyotrophic lateral sclerosis
FBgn0027868	Nup107	ameliorates	amyotrophic lateral sclerosis	amyotrophic lateral sclerosis
FBgn0028694	Rpn11	ameliorates	amyotrophic lateral sclerosis	amyotrophic lateral sclerosis
FBgn0028734	Fmr1	ameliorates	amyotrophic lateral sclerosis	amyotrophic lateral sclerosis
FBgn0028734	Fmr1	ameliorates	amyotrophic lateral sclerosis	amyotrophic lateral sclerosis
FBgn0029157	ssh	ameliorates	amyotrophic lateral sclerosis	amyotrophic lateral sclerosis
FBgn0029827	CG6048	ameliorates	amyotrophic lateral sclerosis	amyotrophic lateral sclerosis
FBgn0029870	Marf	ameliorates	amyotrophic lateral sclerosis	amyotrophic lateral sclerosis
FBgn0030718	ND-20	ameliorates	amyotrophic lateral sclerosis	amyotrophic lateral sclerosis
FBgn0030838	CG5445	ameliorates	amyotrophic lateral sclerosis	amyotrophic lateral sclerosis
FBgn0030838	CG5445	ameliorates	amyotrophic lateral sclerosis	amyotrophic lateral sclerosis
FBgn0034310	Nup75	ameliorates	amyotrophic lateral sclerosis	amyotrophic lateral sclerosis
FBgn0035906	GstO2	ameliorates	amyotrophic lateral sclerosis	amyotrophic lateral sclerosis
FBgn0037327	PEK	ameliorates	amyotrophic lateral sclerosis	amyotrophic lateral sclerosis
FBgn0037555	Ada2b	ameliorates	amyotrophic lateral sclerosis	amyotrophic lateral sclerosis
FBgn0039120	Nup98-96	ameliorates	amyotrophic lateral sclerosis	amyotrophic lateral sclerosis
FBgn0039120	Nup98-96	ameliorates	amyotrophic lateral sclerosis	amyotrophic lateral sclerosis
FBgn0039677	ppk30	ameliorates	amyotrophic lateral sclerosis	amyotrophic lateral sclerosis
FBgn0041100	park	ameliorates	amyotrophic lateral sclerosis	amyotrophic lateral sclerosis
FBgn0041171	ago	ameliorates	amyotrophic lateral sclerosis	amyotrophic lateral sclerosis
FBgn0041188	Atx2	ameliorates	amyotrophic lateral sclerosis	amyotrophic lateral sclerosis
FBgn0041188	Atx2	ameliorates	amyotrophic lateral sclerosis	amyotrophic lateral sclerosis
FBgn0085451	htk	ameliorates	amyotrophic lateral sclerosis	amyotrophic lateral sclerosis
FBgn0085451	htk	ameliorates	amyotrophic lateral sclerosis	amyotrophic lateral sclerosis
FBgn0085451	htk	ameliorates	amyotrophic lateral sclerosis	amyotrophic lateral sclerosis
FBgn0259108	futsch	ameliorates	amyotrophic lateral sclerosis	amyotrophic lateral sclerosis
FBgn0259108	futsch	ameliorates	amyotrophic lateral sclerosis	amyotrophic lateral sclerosis
FBgn0260945	Atg1	ameliorates	amyotrophic lateral sclerosis	amyotrophic lateral sclerosis
FBgn0261276	Opa1	ameliorates	amyotrophic lateral sclerosis	amyotrophic lateral sclerosis
FBgn0262647	Nup160	ameliorates	amyotrophic lateral sclerosis	amyotrophic lateral sclerosis
FBgn0263111	cac	ameliorates	amyotrophic lateral sclerosis	amyotrophic lateral sclerosis
FBgn0265297	pAbp	ameliorates	amyotrophic lateral sclerosis	amyotrophic lateral sclerosis
FBgn0267350	Pi4KIIIalpha	ameliorates	amyotrophic lateral sclerosis	amyotrophic lateral sclerosis
FBgn0283468	slmb	ameliorates	amyotrophic lateral sclerosis	amyotrophic lateral sclerosis
FBgn0283472	S6k	ameliorates	amyotrophic lateral sclerosis	amyotrophic lateral sclerosis
FBgn0283477	SF2	ameliorates	amyotrophic lateral sclerosis	amyotrophic lateral sclerosis
FBgn0285954	caz	ameliorates	amyotrophic lateral sclerosis	amyotrophic lateral sclerosis
FBgn0285954	caz	ameliorates	amyotrophic lateral sclerosis	amyotrophic lateral sclerosis
FBgn0286784	TER94	ameliorates	amyotrophic lateral sclerosis	amyotrophic lateral sclerosis
FBgn0286809	xmas	ameliorates	amyotrophic lateral sclerosis	amyotrophic lateral sclerosis
FBgn0286809	xmas	ameliorates	amyotrophic lateral sclerosis	amyotrophic lateral sclerosis
FBgn0002413	dco	exacerbates	amyotrophic lateral sclerosis	amyotrophic lateral sclerosis
FBgn0003321	sbr	exacerbates	amyotrophic lateral sclerosis	amyotrophic lateral sclerosis
FBgn0003321	sbr	exacerbates	amyotrophic lateral sclerosis	amyotrophic lateral sclerosis
FBgn0003321	sbr	exacerbates	amyotrophic lateral sclerosis	amyotrophic lateral sclerosis
FBgn0005648	Pabp2	exacerbates	amyotrophic lateral sclerosis	amyotrophic lateral sclerosis
FBgn0005648	Pabp2	exacerbates	amyotrophic lateral sclerosis	amyotrophic lateral sclerosis
FBgn0005648	Pabp2	exacerbates	amyotrophic lateral sclerosis	amyotrophic lateral sclerosis
FBgn0005648	Pabp2	exacerbates	amyotrophic lateral sclerosis	amyotrophic lateral sclerosis
FBgn0020255	Ran	exacerbates	amyotrophic lateral sclerosis	amyotrophic lateral sclerosis
FBgn0020497	emb	exacerbates	amyotrophic lateral sclerosis	amyotrophic lateral sclerosis
FBgn0022942	Cbp80	exacerbates	amyotrophic lateral sclerosis	amyotrophic lateral sclerosis
FBgn0022942	Cbp80	exacerbates	amyotrophic lateral sclerosis	amyotrophic lateral sclerosis
FBgn0022943	Cbp20	exacerbates	amyotrophic lateral sclerosis	amyotrophic lateral sclerosis
FBgn0023174	Prosbeta2	exacerbates	amyotrophic lateral sclerosis	amyotrophic lateral sclerosis
FBgn0023174	Prosbeta2	exacerbates	amyotrophic lateral sclerosis	amyotrophic lateral sclerosis
FBgn0024921	Tnpo	exacerbates	amyotrophic lateral sclerosis	amyotrophic lateral sclerosis
FBgn0028734	Fmr1	exacerbates	amyotrophic lateral sclerosis	amyotrophic lateral sclerosis
FBgn0028734	Fmr1	exacerbates	amyotrophic lateral sclerosis	amyotrophic lateral sclerosis
FBgn0028734	Fmr1	exacerbates	amyotrophic lateral sclerosis	amyotrophic lateral sclerosis
FBgn0028734	Fmr1	exacerbates	amyotrophic lateral sclerosis	amyotrophic lateral sclerosis
FBgn0029870	Marf	exacerbates	amyotrophic lateral sclerosis	amyotrophic lateral sclerosis
FBgn0030838	CG5445	exacerbates	amyotrophic lateral sclerosis	amyotrophic lateral sclerosis
FBgn0030838	CG5445	exacerbates	amyotrophic lateral sclerosis	amyotrophic lateral sclerosis
FBgn0033062	Ars2	exacerbates	amyotrophic lateral sclerosis	amyotrophic lateral sclerosis
FBgn0033062	Ars2	exacerbates	amyotrophic lateral sclerosis	amyotrophic lateral sclerosis
FBgn0033062	Ars2	exacerbates	amyotrophic lateral sclerosis	amyotrophic lateral sclerosis
FBgn0033264	Nup50	exacerbates	amyotrophic lateral sclerosis	amyotrophic lateral sclerosis
FBgn0033264	Nup50	exacerbates	amyotrophic lateral sclerosis	amyotrophic lateral sclerosis
FBgn0033264	Nup50	exacerbates	amyotrophic lateral sclerosis	amyotrophic lateral sclerosis
FBgn0033316	Gle1	exacerbates	amyotrophic lateral sclerosis	amyotrophic lateral sclerosis
FBgn0034657	LBR	exacerbates	amyotrophic lateral sclerosis	amyotrophic lateral sclerosis
FBgn0034948	PPP1R15	exacerbates	amyotrophic lateral sclerosis	amyotrophic lateral sclerosis
FBgn0037261	CG9775	exacerbates	amyotrophic lateral sclerosis	amyotrophic lateral sclerosis
FBgn0037834	Art1	exacerbates	amyotrophic lateral sclerosis	amyotrophic lateral sclerosis
FBgn0037834	Art1	exacerbates	amyotrophic lateral sclerosis	amyotrophic lateral sclerosis
FBgn0038269	Rrp6	exacerbates	amyotrophic lateral sclerosis	amyotrophic lateral sclerosis
FBgn0041100	park	exacerbates	amyotrophic lateral sclerosis	amyotrophic lateral sclerosis
FBgn0041188	Atx2	exacerbates	amyotrophic lateral sclerosis	amyotrophic lateral sclerosis
FBgn0061200	Nup153	exacerbates	amyotrophic lateral sclerosis	amyotrophic lateral sclerosis
FBgn0061200	Nup153	exacerbates	amyotrophic lateral sclerosis	amyotrophic lateral sclerosis
FBgn0260648	Rrp40	exacerbates	amyotrophic lateral sclerosis	amyotrophic lateral sclerosis
FBgn0265297	pAbp	exacerbates	amyotrophic lateral sclerosis	amyotrophic lateral sclerosis
FBgn0265297	pAbp	exacerbates	amyotrophic lateral sclerosis	amyotrophic lateral sclerosis
FBgn0286784	TER94	exacerbates	amyotrophic lateral sclerosis	amyotrophic lateral sclerosis
FBgn0286784	TER94	exacerbates	amyotrophic lateral sclerosis	amyotrophic lateral sclerosis
FBgn0002441	l(3)mbt	ameliorates	amyotrophic lateral sclerosis type 1	amyotrophic lateral sclerosis
FBgn0003317	sax	ameliorates	amyotrophic lateral sclerosis type 1	amyotrophic lateral sclerosis
FBgn0024234	gbb	ameliorates	amyotrophic lateral sclerosis type 1	amyotrophic lateral sclerosis
FBgn0026479	Drp1	ameliorates	amyotrophic lateral sclerosis type 1	amyotrophic lateral sclerosis
FBgn0030975	SdhBL	ameliorates	amyotrophic lateral sclerosis type 1	amyotrophic lateral sclerosis
FBgn0034251	ND-51L1	ameliorates	amyotrophic lateral sclerosis type 1	amyotrophic lateral sclerosis
FBgn0036830	COX6AL2	ameliorates	amyotrophic lateral sclerosis type 1	amyotrophic lateral sclerosis
FBgn0003462	Sod1	exacerbates	amyotrophic lateral sclerosis type 1	amyotrophic lateral sclerosis
FBgn0003462	Sod1	exacerbates	amyotrophic lateral sclerosis type 1	amyotrophic lateral sclerosis
FBgn0011474	Set8	exacerbates	amyotrophic lateral sclerosis type 1	amyotrophic lateral sclerosis
FBgn0011802	Gem3	exacerbates	amyotrophic lateral sclerosis type 1	amyotrophic lateral sclerosis
FBgn0039044	p53	exacerbates	amyotrophic lateral sclerosis type 1	amyotrophic lateral sclerosis
FBgn0000479	Pde4	ameliorates	amyotrophic lateral sclerosis type 10	amyotrophic lateral sclerosis
FBgn0000479	Pde4	ameliorates	amyotrophic lateral sclerosis type 10	amyotrophic lateral sclerosis
FBgn0000479	Pde4	ameliorates	amyotrophic lateral sclerosis type 10	amyotrophic lateral sclerosis
FBgn0000479	Pde4	ameliorates	amyotrophic lateral sclerosis type 10	amyotrophic lateral sclerosis
FBgn0000566	Cth	ameliorates	amyotrophic lateral sclerosis type 10	amyotrophic lateral sclerosis
FBgn0000617	Taf9	ameliorates	amyotrophic lateral sclerosis type 10	amyotrophic lateral sclerosis
FBgn0001218	Hsc70-3	ameliorates	amyotrophic lateral sclerosis type 10	amyotrophic lateral sclerosis
FBgn0001230	Hsp68	ameliorates	amyotrophic lateral sclerosis type 10	amyotrophic lateral sclerosis
FBgn0001234	lncRNA:Hsromega	ameliorates	amyotrophic lateral sclerosis type 10	amyotrophic lateral sclerosis
FBgn0001234	lncRNA:Hsromega	ameliorates	amyotrophic lateral sclerosis type 10	amyotrophic lateral sclerosis
FBgn0002044	swm	ameliorates	amyotrophic lateral sclerosis type 10	amyotrophic lateral sclerosis
FBgn0002044	swm	ameliorates	amyotrophic lateral sclerosis type 10	amyotrophic lateral sclerosis
FBgn0002783	mor	ameliorates	amyotrophic lateral sclerosis type 10	amyotrophic lateral sclerosis
FBgn0003071	Pfk	ameliorates	amyotrophic lateral sclerosis type 10	amyotrophic lateral sclerosis
FBgn0003071	Pfk	ameliorates	amyotrophic lateral sclerosis type 10	amyotrophic lateral sclerosis
FBgn0003165	pum	ameliorates	amyotrophic lateral sclerosis type 10	amyotrophic lateral sclerosis
FBgn0003392	shi	ameliorates	amyotrophic lateral sclerosis type 10	amyotrophic lateral sclerosis
FBgn0003392	shi	ameliorates	amyotrophic lateral sclerosis type 10	amyotrophic lateral sclerosis
FBgn0003607	Su(var)205	ameliorates	amyotrophic lateral sclerosis type 10	amyotrophic lateral sclerosis
FBgn0004179	Csp	ameliorates	amyotrophic lateral sclerosis type 10	amyotrophic lateral sclerosis
FBgn0004179	Csp	ameliorates	amyotrophic lateral sclerosis type 10	amyotrophic lateral sclerosis
FBgn0004179	Csp	ameliorates	amyotrophic lateral sclerosis type 10	amyotrophic lateral sclerosis
FBgn0004179	Csp	ameliorates	amyotrophic lateral sclerosis type 10	amyotrophic lateral sclerosis
FBgn0004378	Klp61F	ameliorates	amyotrophic lateral sclerosis type 10	amyotrophic lateral sclerosis
FBgn0004396	CrebA	ameliorates	amyotrophic lateral sclerosis type 10	amyotrophic lateral sclerosis
FBgn0004516	Gad1	ameliorates	amyotrophic lateral sclerosis type 10	amyotrophic lateral sclerosis
FBgn0004516	Gad1	ameliorates	amyotrophic lateral sclerosis type 10	amyotrophic lateral sclerosis
FBgn0004838	Hrb27C	ameliorates	amyotrophic lateral sclerosis type 10	amyotrophic lateral sclerosis
FBgn0004882	orb	ameliorates	amyotrophic lateral sclerosis type 10	amyotrophic lateral sclerosis
FBgn0005386	ash1	ameliorates	amyotrophic lateral sclerosis type 10	amyotrophic lateral sclerosis
FBgn0005649	Rox8	ameliorates	amyotrophic lateral sclerosis type 10	amyotrophic lateral sclerosis
FBgn0010051	Itpr	ameliorates	amyotrophic lateral sclerosis type 10	amyotrophic lateral sclerosis
FBgn0010051	Itpr	ameliorates	amyotrophic lateral sclerosis type 10	amyotrophic lateral sclerosis
FBgn0010247	Parp1	ameliorates	amyotrophic lateral sclerosis type 10	amyotrophic lateral sclerosis
FBgn0010355	Taf1	ameliorates	amyotrophic lateral sclerosis type 10	amyotrophic lateral sclerosis
FBgn0010774	Ref1	ameliorates	amyotrophic lateral sclerosis type 10	amyotrophic lateral sclerosis
FBgn0010774	Ref1	ameliorates	amyotrophic lateral sclerosis type 10	amyotrophic lateral sclerosis
FBgn0011286	RyR	ameliorates	amyotrophic lateral sclerosis type 10	amyotrophic lateral sclerosis
FBgn0011286	RyR	ameliorates	amyotrophic lateral sclerosis type 10	amyotrophic lateral sclerosis
FBgn0011286	RyR	ameliorates	amyotrophic lateral sclerosis type 10	amyotrophic lateral sclerosis
FBgn0013278	Hsp70Bb	ameliorates	amyotrophic lateral sclerosis type 10	amyotrophic lateral sclerosis
FBgn0014006	Ask1	ameliorates	amyotrophic lateral sclerosis type 10	amyotrophic lateral sclerosis
FBgn0014037	Su(Tpl)	ameliorates	amyotrophic lateral sclerosis type 10	amyotrophic lateral sclerosis
FBgn0014037	Su(Tpl)	ameliorates	amyotrophic lateral sclerosis type 10	amyotrophic lateral sclerosis
FBgn0014037	Su(Tpl)	ameliorates	amyotrophic lateral sclerosis type 10	amyotrophic lateral sclerosis
FBgn0014189	Hel25E	ameliorates	amyotrophic lateral sclerosis type 10	amyotrophic lateral sclerosis
FBgn0015286	Rala	ameliorates	amyotrophic lateral sclerosis type 10	amyotrophic lateral sclerosis
FBgn0015805	HDAC1	ameliorates	amyotrophic lateral sclerosis type 10	amyotrophic lateral sclerosis
FBgn0019686	lok	ameliorates	amyotrophic lateral sclerosis type 10	amyotrophic lateral sclerosis
FBgn0020440	Fak	ameliorates	amyotrophic lateral sclerosis type 10	amyotrophic lateral sclerosis
FBgn0020618	Rack1	ameliorates	amyotrophic lateral sclerosis type 10	amyotrophic lateral sclerosis
FBgn0020618	Rack1	ameliorates	amyotrophic lateral sclerosis type 10	amyotrophic lateral sclerosis
FBgn0022382	Pka-R2	ameliorates	amyotrophic lateral sclerosis type 10	amyotrophic lateral sclerosis
FBgn0022382	Pka-R2	ameliorates	amyotrophic lateral sclerosis type 10	amyotrophic lateral sclerosis
FBgn0022382	Pka-R2	ameliorates	amyotrophic lateral sclerosis type 10	amyotrophic lateral sclerosis
FBgn0022382	Pka-R2	ameliorates	amyotrophic lateral sclerosis type 10	amyotrophic lateral sclerosis
FBgn0022382	Pka-R2	ameliorates	amyotrophic lateral sclerosis type 10	amyotrophic lateral sclerosis
FBgn0023216	Parg	ameliorates	amyotrophic lateral sclerosis type 10	amyotrophic lateral sclerosis
FBgn0026252	msk	ameliorates	amyotrophic lateral sclerosis type 10	amyotrophic lateral sclerosis
FBgn0026252	msk	ameliorates	amyotrophic lateral sclerosis type 10	amyotrophic lateral sclerosis
FBgn0026252	msk	ameliorates	amyotrophic lateral sclerosis type 10	amyotrophic lateral sclerosis
FBgn0026375	RhoGAPp190	ameliorates	amyotrophic lateral sclerosis type 10	amyotrophic lateral sclerosis
FBgn0026376	Rgl	ameliorates	amyotrophic lateral sclerosis type 10	amyotrophic lateral sclerosis
FBgn0026418	Hsp110	ameliorates	amyotrophic lateral sclerosis type 10	amyotrophic lateral sclerosis
FBgn0026441	ear	ameliorates	amyotrophic lateral sclerosis type 10	amyotrophic lateral sclerosis
FBgn0026479	Drp1	ameliorates	amyotrophic lateral sclerosis type 10	amyotrophic lateral sclerosis
FBgn0026479	Drp1	ameliorates	amyotrophic lateral sclerosis type 10	amyotrophic lateral sclerosis
FBgn0026479	Drp1	ameliorates	amyotrophic lateral sclerosis type 10	amyotrophic lateral sclerosis
FBgn0027052	STUB1	ameliorates	amyotrophic lateral sclerosis type 10	amyotrophic lateral sclerosis
FBgn0027291	Idh3a	ameliorates	amyotrophic lateral sclerosis type 10	amyotrophic lateral sclerosis
FBgn0027291	Idh3a	ameliorates	amyotrophic lateral sclerosis type 10	amyotrophic lateral sclerosis
FBgn0027508	Tnks	ameliorates	amyotrophic lateral sclerosis type 10	amyotrophic lateral sclerosis
FBgn0027548	nito	ameliorates	amyotrophic lateral sclerosis type 10	amyotrophic lateral sclerosis
FBgn0027592	MED15	ameliorates	amyotrophic lateral sclerosis type 10	amyotrophic lateral sclerosis
FBgn0029870	Marf	ameliorates	amyotrophic lateral sclerosis type 10	amyotrophic lateral sclerosis
FBgn0029870	Marf	ameliorates	amyotrophic lateral sclerosis type 10	amyotrophic lateral sclerosis
FBgn0029870	Marf	ameliorates	amyotrophic lateral sclerosis type 10	amyotrophic lateral sclerosis
FBgn0029891	Pink1	ameliorates	amyotrophic lateral sclerosis type 10	amyotrophic lateral sclerosis
FBgn0029907	Atx-1	ameliorates	amyotrophic lateral sclerosis type 10	amyotrophic lateral sclerosis
FBgn0030243	CG2186	ameliorates	amyotrophic lateral sclerosis type 10	amyotrophic lateral sclerosis
FBgn0030366	Usp7	ameliorates	amyotrophic lateral sclerosis type 10	amyotrophic lateral sclerosis
FBgn0030366	Usp7	ameliorates	amyotrophic lateral sclerosis type 10	amyotrophic lateral sclerosis
FBgn0030612	Dbct	ameliorates	amyotrophic lateral sclerosis type 10	amyotrophic lateral sclerosis
FBgn0030612	Dbct	ameliorates	amyotrophic lateral sclerosis type 10	amyotrophic lateral sclerosis
FBgn0031011	CG8034	ameliorates	amyotrophic lateral sclerosis type 10	amyotrophic lateral sclerosis
FBgn0031715	tomb	ameliorates	amyotrophic lateral sclerosis type 10	amyotrophic lateral sclerosis
FBgn0031759	Kdm5	ameliorates	amyotrophic lateral sclerosis type 10	amyotrophic lateral sclerosis
FBgn0032314	CG7309	ameliorates	amyotrophic lateral sclerosis type 10	amyotrophic lateral sclerosis
FBgn0032407	Pex19	ameliorates	amyotrophic lateral sclerosis type 10	amyotrophic lateral sclerosis
FBgn0032467	Ube4B	ameliorates	amyotrophic lateral sclerosis type 10	amyotrophic lateral sclerosis
FBgn0033155	Br140	ameliorates	amyotrophic lateral sclerosis type 10	amyotrophic lateral sclerosis
FBgn0034366	Atg7	ameliorates	amyotrophic lateral sclerosis type 10	amyotrophic lateral sclerosis
FBgn0034366	Atg7	ameliorates	amyotrophic lateral sclerosis type 10	amyotrophic lateral sclerosis
FBgn0034503	MED8	ameliorates	amyotrophic lateral sclerosis type 10	amyotrophic lateral sclerosis
FBgn0034795	MED23	ameliorates	amyotrophic lateral sclerosis type 10	amyotrophic lateral sclerosis
FBgn0034853	Ice1	ameliorates	amyotrophic lateral sclerosis type 10	amyotrophic lateral sclerosis
FBgn0034975	enok	ameliorates	amyotrophic lateral sclerosis type 10	amyotrophic lateral sclerosis
FBgn0034975	enok	ameliorates	amyotrophic lateral sclerosis type 10	amyotrophic lateral sclerosis
FBgn0035589	CHMP2B	ameliorates	amyotrophic lateral sclerosis type 10	amyotrophic lateral sclerosis
FBgn0035589	CHMP2B	ameliorates	amyotrophic lateral sclerosis type 10	amyotrophic lateral sclerosis
FBgn0035842	Setx	ameliorates	amyotrophic lateral sclerosis type 10	amyotrophic lateral sclerosis
FBgn0035906	GstO2	ameliorates	amyotrophic lateral sclerosis type 10	amyotrophic lateral sclerosis
FBgn0036811	MED11	ameliorates	amyotrophic lateral sclerosis type 10	amyotrophic lateral sclerosis
FBgn0036876	CG9451	ameliorates	amyotrophic lateral sclerosis type 10	amyotrophic lateral sclerosis
FBgn0037262	MED31	ameliorates	amyotrophic lateral sclerosis type 10	amyotrophic lateral sclerosis
FBgn0037359	MED27	ameliorates	amyotrophic lateral sclerosis type 10	amyotrophic lateral sclerosis
FBgn0037382	Hpr1	ameliorates	amyotrophic lateral sclerosis type 10	amyotrophic lateral sclerosis
FBgn0037578	PNKP	ameliorates	amyotrophic lateral sclerosis type 10	amyotrophic lateral sclerosis
FBgn0038919	Qsox2	ameliorates	amyotrophic lateral sclerosis type 10	amyotrophic lateral sclerosis
FBgn0039125	Ndc1	ameliorates	amyotrophic lateral sclerosis type 10	amyotrophic lateral sclerosis
FBgn0039227	polybromo	ameliorates	amyotrophic lateral sclerosis type 10	amyotrophic lateral sclerosis
FBgn0039254	Nmnat	ameliorates	amyotrophic lateral sclerosis type 10	amyotrophic lateral sclerosis
FBgn0039337	MED28	ameliorates	amyotrophic lateral sclerosis type 10	amyotrophic lateral sclerosis
FBgn0040020	MED21	ameliorates	amyotrophic lateral sclerosis type 10	amyotrophic lateral sclerosis
FBgn0040339	MED22	ameliorates	amyotrophic lateral sclerosis type 10	amyotrophic lateral sclerosis
FBgn0041100	park	ameliorates	amyotrophic lateral sclerosis type 10	amyotrophic lateral sclerosis
FBgn0041111	lilli	ameliorates	amyotrophic lateral sclerosis type 10	amyotrophic lateral sclerosis
FBgn0041111	lilli	ameliorates	amyotrophic lateral sclerosis type 10	amyotrophic lateral sclerosis
FBgn0041604	dlp	ameliorates	amyotrophic lateral sclerosis type 10	amyotrophic lateral sclerosis
FBgn0041604	dlp	ameliorates	amyotrophic lateral sclerosis type 10	amyotrophic lateral sclerosis
FBgn0041604	dlp	ameliorates	amyotrophic lateral sclerosis type 10	amyotrophic lateral sclerosis
FBgn0041604	dlp	ameliorates	amyotrophic lateral sclerosis type 10	amyotrophic lateral sclerosis
FBgn0041604	dlp	ameliorates	amyotrophic lateral sclerosis type 10	amyotrophic lateral sclerosis
FBgn0041604	dlp	ameliorates	amyotrophic lateral sclerosis type 10	amyotrophic lateral sclerosis
FBgn0041604	dlp	ameliorates	amyotrophic lateral sclerosis type 10	amyotrophic lateral sclerosis
FBgn0041721	snRNA:U12	ameliorates	amyotrophic lateral sclerosis type 10	amyotrophic lateral sclerosis
FBgn0050379	CG30379	ameliorates	amyotrophic lateral sclerosis type 10	amyotrophic lateral sclerosis
FBgn0052423	shep	ameliorates	amyotrophic lateral sclerosis type 10	amyotrophic lateral sclerosis
FBgn0087008	e(y)3	ameliorates	amyotrophic lateral sclerosis type 10	amyotrophic lateral sclerosis
FBgn0250786	Chd1	ameliorates	amyotrophic lateral sclerosis type 10	amyotrophic lateral sclerosis
FBgn0250786	Chd1	ameliorates	amyotrophic lateral sclerosis type 10	amyotrophic lateral sclerosis
FBgn0260943	Rbp6	ameliorates	amyotrophic lateral sclerosis type 10	amyotrophic lateral sclerosis
FBgn0261276	Opa1	ameliorates	amyotrophic lateral sclerosis type 10	amyotrophic lateral sclerosis
FBgn0261532	cdm	ameliorates	amyotrophic lateral sclerosis type 10	amyotrophic lateral sclerosis
FBgn0261641	CG42724	ameliorates	amyotrophic lateral sclerosis type 10	amyotrophic lateral sclerosis
FBgn0261641	CG42724	ameliorates	amyotrophic lateral sclerosis type 10	amyotrophic lateral sclerosis
FBgn0261885	osa	ameliorates	amyotrophic lateral sclerosis type 10	amyotrophic lateral sclerosis
FBgn0262743	Fs(2)Ket	ameliorates	amyotrophic lateral sclerosis type 10	amyotrophic lateral sclerosis
FBgn0262743	Fs(2)Ket	ameliorates	amyotrophic lateral sclerosis type 10	amyotrophic lateral sclerosis
FBgn0262954	Polr2K	ameliorates	amyotrophic lateral sclerosis type 10	amyotrophic lateral sclerosis
FBgn0263006	SERCA	ameliorates	amyotrophic lateral sclerosis type 10	amyotrophic lateral sclerosis
FBgn0263111	cac	ameliorates	amyotrophic lateral sclerosis type 10	amyotrophic lateral sclerosis
FBgn0263231	bel	ameliorates	amyotrophic lateral sclerosis type 10	amyotrophic lateral sclerosis
FBgn0266599	Hsc70-4	ameliorates	amyotrophic lateral sclerosis type 10	amyotrophic lateral sclerosis
FBgn0266599	Hsc70-4	ameliorates	amyotrophic lateral sclerosis type 10	amyotrophic lateral sclerosis
FBgn0266599	Hsc70-4	ameliorates	amyotrophic lateral sclerosis type 10	amyotrophic lateral sclerosis
FBgn0266599	Hsc70-4	ameliorates	amyotrophic lateral sclerosis type 10	amyotrophic lateral sclerosis
FBgn0266599	Hsc70-4	ameliorates	amyotrophic lateral sclerosis type 10	amyotrophic lateral sclerosis
FBgn0267252	Ggamma30A	ameliorates	amyotrophic lateral sclerosis type 10	amyotrophic lateral sclerosis
FBgn0267487	Ptp61F	ameliorates	amyotrophic lateral sclerosis type 10	amyotrophic lateral sclerosis
FBgn0283451	br	ameliorates	amyotrophic lateral sclerosis type 10	amyotrophic lateral sclerosis
FBgn0283477	SF2	ameliorates	amyotrophic lateral sclerosis type 10	amyotrophic lateral sclerosis
FBgn0283477	SF2	ameliorates	amyotrophic lateral sclerosis type 10	amyotrophic lateral sclerosis
FBgn0283477	SF2	ameliorates	amyotrophic lateral sclerosis type 10	amyotrophic lateral sclerosis
FBgn0283477	SF2	ameliorates	amyotrophic lateral sclerosis type 10	amyotrophic lateral sclerosis
FBgn0283477	SF2	ameliorates	amyotrophic lateral sclerosis type 10	amyotrophic lateral sclerosis
FBgn0283477	SF2	ameliorates	amyotrophic lateral sclerosis type 10	amyotrophic lateral sclerosis
FBgn0286508	Had1	ameliorates	amyotrophic lateral sclerosis type 10	amyotrophic lateral sclerosis
FBgn0286511	Pld	ameliorates	amyotrophic lateral sclerosis type 10	amyotrophic lateral sclerosis
FBgn0286511	Pld	ameliorates	amyotrophic lateral sclerosis type 10	amyotrophic lateral sclerosis
FBgn0286511	Pld	ameliorates	amyotrophic lateral sclerosis type 10	amyotrophic lateral sclerosis
FBgn0286784	TER94	ameliorates	amyotrophic lateral sclerosis type 10	amyotrophic lateral sclerosis
FBgn0287812	d10800	ameliorates	amyotrophic lateral sclerosis type 10	amyotrophic lateral sclerosis
FBgn0000139	ash2	exacerbates	amyotrophic lateral sclerosis type 10	amyotrophic lateral sclerosis
FBgn0000253	Cam	exacerbates	amyotrophic lateral sclerosis type 10	amyotrophic lateral sclerosis
FBgn0001108	DCTN1-p150	exacerbates	amyotrophic lateral sclerosis type 10	amyotrophic lateral sclerosis
FBgn0001134	Grd	exacerbates	amyotrophic lateral sclerosis type 10	amyotrophic lateral sclerosis
FBgn0001308	Khc	exacerbates	amyotrophic lateral sclerosis type 10	amyotrophic lateral sclerosis
FBgn0002306	sas	exacerbates	amyotrophic lateral sclerosis type 10	amyotrophic lateral sclerosis
FBgn0002413	dco	exacerbates	amyotrophic lateral sclerosis type 10	amyotrophic lateral sclerosis
FBgn0002431	hyd	exacerbates	amyotrophic lateral sclerosis type 10	amyotrophic lateral sclerosis
FBgn0003071	Pfk	exacerbates	amyotrophic lateral sclerosis type 10	amyotrophic lateral sclerosis
FBgn0003071	Pfk	exacerbates	amyotrophic lateral sclerosis type 10	amyotrophic lateral sclerosis
FBgn0003091	Pkc53E	exacerbates	amyotrophic lateral sclerosis type 10	amyotrophic lateral sclerosis
FBgn0003231	ref(2)P	exacerbates	amyotrophic lateral sclerosis type 10	amyotrophic lateral sclerosis
FBgn0003889	betaTub85D	exacerbates	amyotrophic lateral sclerosis type 10	amyotrophic lateral sclerosis
FBgn0004227	nonA	exacerbates	amyotrophic lateral sclerosis type 10	amyotrophic lateral sclerosis
FBgn0004227	nonA	exacerbates	amyotrophic lateral sclerosis type 10	amyotrophic lateral sclerosis
FBgn0004244	Rdl	exacerbates	amyotrophic lateral sclerosis type 10	amyotrophic lateral sclerosis
FBgn0004244	Rdl	exacerbates	amyotrophic lateral sclerosis type 10	amyotrophic lateral sclerosis
FBgn0004655	wapl	exacerbates	amyotrophic lateral sclerosis type 10	amyotrophic lateral sclerosis
FBgn0010051	Itpr	exacerbates	amyotrophic lateral sclerosis type 10	amyotrophic lateral sclerosis
FBgn0010051	Itpr	exacerbates	amyotrophic lateral sclerosis type 10	amyotrophic lateral sclerosis
FBgn0010235	Klc	exacerbates	amyotrophic lateral sclerosis type 10	amyotrophic lateral sclerosis
FBgn0010240	Lcch3	exacerbates	amyotrophic lateral sclerosis type 10	amyotrophic lateral sclerosis
FBgn0010240	Lcch3	exacerbates	amyotrophic lateral sclerosis type 10	amyotrophic lateral sclerosis
FBgn0011286	RyR	exacerbates	amyotrophic lateral sclerosis type 10	amyotrophic lateral sclerosis
FBgn0011300	babo	exacerbates	amyotrophic lateral sclerosis type 10	amyotrophic lateral sclerosis
FBgn0011300	babo	exacerbates	amyotrophic lateral sclerosis type 10	amyotrophic lateral sclerosis
FBgn0011802	Gem3	exacerbates	amyotrophic lateral sclerosis type 10	amyotrophic lateral sclerosis
FBgn0011802	Gem3	exacerbates	amyotrophic lateral sclerosis type 10	amyotrophic lateral sclerosis
FBgn0011802	Gem3	exacerbates	amyotrophic lateral sclerosis type 10	amyotrophic lateral sclerosis
FBgn0011802	Gem3	exacerbates	amyotrophic lateral sclerosis type 10	amyotrophic lateral sclerosis
FBgn0012051	CalpA	exacerbates	amyotrophic lateral sclerosis type 10	amyotrophic lateral sclerosis
FBgn0014010	Rab5	exacerbates	amyotrophic lateral sclerosis type 10	amyotrophic lateral sclerosis
FBgn0014010	Rab5	exacerbates	amyotrophic lateral sclerosis type 10	amyotrophic lateral sclerosis
FBgn0014010	Rab5	exacerbates	amyotrophic lateral sclerosis type 10	amyotrophic lateral sclerosis
FBgn0014037	Su(Tpl)	exacerbates	amyotrophic lateral sclerosis type 10	amyotrophic lateral sclerosis
FBgn0015795	Rab7	exacerbates	amyotrophic lateral sclerosis type 10	amyotrophic lateral sclerosis
FBgn0015795	Rab7	exacerbates	amyotrophic lateral sclerosis type 10	amyotrophic lateral sclerosis
FBgn0015795	Rab7	exacerbates	amyotrophic lateral sclerosis type 10	amyotrophic lateral sclerosis
FBgn0015795	Rab7	exacerbates	amyotrophic lateral sclerosis type 10	amyotrophic lateral sclerosis
FBgn0015795	Rab7	exacerbates	amyotrophic lateral sclerosis type 10	amyotrophic lateral sclerosis
FBgn0015795	Rab7	exacerbates	amyotrophic lateral sclerosis type 10	amyotrophic lateral sclerosis
FBgn0021825	DCTN2-p50	exacerbates	amyotrophic lateral sclerosis type 10	amyotrophic lateral sclerosis
FBgn0021825	DCTN2-p50	exacerbates	amyotrophic lateral sclerosis type 10	amyotrophic lateral sclerosis
FBgn0024196	robl	exacerbates	amyotrophic lateral sclerosis type 10	amyotrophic lateral sclerosis
FBgn0024196	robl	exacerbates	amyotrophic lateral sclerosis type 10	amyotrophic lateral sclerosis
FBgn0024889	Kap-alpha1	exacerbates	amyotrophic lateral sclerosis type 10	amyotrophic lateral sclerosis
FBgn0025800	Smox	exacerbates	amyotrophic lateral sclerosis type 10	amyotrophic lateral sclerosis
FBgn0025800	Smox	exacerbates	amyotrophic lateral sclerosis type 10	amyotrophic lateral sclerosis
FBgn0026252	msk	exacerbates	amyotrophic lateral sclerosis type 10	amyotrophic lateral sclerosis
FBgn0027338	Kap-alpha3	exacerbates	amyotrophic lateral sclerosis type 10	amyotrophic lateral sclerosis
FBgn0027575	GABA-B-R2	exacerbates	amyotrophic lateral sclerosis type 10	amyotrophic lateral sclerosis
FBgn0027575	GABA-B-R2	exacerbates	amyotrophic lateral sclerosis type 10	amyotrophic lateral sclerosis
FBgn0028577	hfp	exacerbates	amyotrophic lateral sclerosis type 10	amyotrophic lateral sclerosis
FBgn0028577	hfp	exacerbates	amyotrophic lateral sclerosis type 10	amyotrophic lateral sclerosis
FBgn0029870	Marf	exacerbates	amyotrophic lateral sclerosis type 10	amyotrophic lateral sclerosis
FBgn0030556	mRNA-cap	exacerbates	amyotrophic lateral sclerosis type 10	amyotrophic lateral sclerosis
FBgn0031057	Ubqn	exacerbates	amyotrophic lateral sclerosis type 10	amyotrophic lateral sclerosis
FBgn0031266	Sf3b1	exacerbates	amyotrophic lateral sclerosis type 10	amyotrophic lateral sclerosis
FBgn0031275	GABA-B-R3	exacerbates	amyotrophic lateral sclerosis type 10	amyotrophic lateral sclerosis
FBgn0031275	GABA-B-R3	exacerbates	amyotrophic lateral sclerosis type 10	amyotrophic lateral sclerosis
FBgn0031456	Tnpo-SR	exacerbates	amyotrophic lateral sclerosis type 10	amyotrophic lateral sclerosis
FBgn0032030	Wdr82	exacerbates	amyotrophic lateral sclerosis type 10	amyotrophic lateral sclerosis
FBgn0033911	VGAT	exacerbates	amyotrophic lateral sclerosis type 10	amyotrophic lateral sclerosis
FBgn0035142	Hipk	exacerbates	amyotrophic lateral sclerosis type 10	amyotrophic lateral sclerosis
FBgn0035437	Strip	exacerbates	amyotrophic lateral sclerosis type 10	amyotrophic lateral sclerosis
FBgn0036892	Lon	exacerbates	amyotrophic lateral sclerosis type 10	amyotrophic lateral sclerosis
FBgn0036892	Lon	exacerbates	amyotrophic lateral sclerosis type 10	amyotrophic lateral sclerosis
FBgn0036892	Lon	exacerbates	amyotrophic lateral sclerosis type 10	amyotrophic lateral sclerosis
FBgn0036892	Lon	exacerbates	amyotrophic lateral sclerosis type 10	amyotrophic lateral sclerosis
FBgn0038950	CG5382	exacerbates	amyotrophic lateral sclerosis type 10	amyotrophic lateral sclerosis
FBgn0040022	Set1	exacerbates	amyotrophic lateral sclerosis type 10	amyotrophic lateral sclerosis
FBgn0040235	c12.1	exacerbates	amyotrophic lateral sclerosis type 10	amyotrophic lateral sclerosis
FBgn0250786	Chd1	exacerbates	amyotrophic lateral sclerosis type 10	amyotrophic lateral sclerosis
FBgn0250786	Chd1	exacerbates	amyotrophic lateral sclerosis type 10	amyotrophic lateral sclerosis
FBgn0259139	glo	exacerbates	amyotrophic lateral sclerosis type 10	amyotrophic lateral sclerosis
FBgn0260446	GABA-B-R1	exacerbates	amyotrophic lateral sclerosis type 10	amyotrophic lateral sclerosis
FBgn0260747	Chchd2	exacerbates	amyotrophic lateral sclerosis type 10	amyotrophic lateral sclerosis
FBgn0260747	Chchd2	exacerbates	amyotrophic lateral sclerosis type 10	amyotrophic lateral sclerosis
FBgn0260944	Rbp1	exacerbates	amyotrophic lateral sclerosis type 10	amyotrophic lateral sclerosis
FBgn0261641	CG42724	exacerbates	amyotrophic lateral sclerosis type 10	amyotrophic lateral sclerosis
FBgn0261797	Dhc64C	exacerbates	amyotrophic lateral sclerosis type 10	amyotrophic lateral sclerosis
FBgn0262743	Fs(2)Ket	exacerbates	amyotrophic lateral sclerosis type 10	amyotrophic lateral sclerosis
FBgn0262743	Fs(2)Ket	exacerbates	amyotrophic lateral sclerosis type 10	amyotrophic lateral sclerosis
FBgn0262743	Fs(2)Ket	exacerbates	amyotrophic lateral sclerosis type 10	amyotrophic lateral sclerosis
FBgn0262743	Fs(2)Ket	exacerbates	amyotrophic lateral sclerosis type 10	amyotrophic lateral sclerosis
FBgn0262743	Fs(2)Ket	exacerbates	amyotrophic lateral sclerosis type 10	amyotrophic lateral sclerosis
FBgn0283472	S6k	exacerbates	amyotrophic lateral sclerosis type 10	amyotrophic lateral sclerosis
FBgn0283477	SF2	exacerbates	amyotrophic lateral sclerosis type 10	amyotrophic lateral sclerosis
FBgn0286784	TER94	exacerbates	amyotrophic lateral sclerosis type 10	amyotrophic lateral sclerosis
FBgn0286784	TER94	exacerbates	amyotrophic lateral sclerosis type 10	amyotrophic lateral sclerosis
FBgn0011592	fra	ameliorates	amyotrophic lateral sclerosis type 15	amyotrophic lateral sclerosis
FBgn0011592	fra	ameliorates	amyotrophic lateral sclerosis type 15	amyotrophic lateral sclerosis
FBgn0014010	Rab5	ameliorates	amyotrophic lateral sclerosis type 15	amyotrophic lateral sclerosis
FBgn0014010	Rab5	ameliorates	amyotrophic lateral sclerosis type 15	amyotrophic lateral sclerosis
FBgn0014010	Rab5	ameliorates	amyotrophic lateral sclerosis type 15	amyotrophic lateral sclerosis
FBgn0028645	beat-Ib	ameliorates	amyotrophic lateral sclerosis type 15	amyotrophic lateral sclerosis
FBgn0028645	beat-Ib	ameliorates	amyotrophic lateral sclerosis type 15	amyotrophic lateral sclerosis
FBgn0034013	unc-5	ameliorates	amyotrophic lateral sclerosis type 15	amyotrophic lateral sclerosis
FBgn0034013	unc-5	ameliorates	amyotrophic lateral sclerosis type 15	amyotrophic lateral sclerosis
FBgn0034013	unc-5	ameliorates	amyotrophic lateral sclerosis type 15	amyotrophic lateral sclerosis
FBgn0034013	unc-5	ameliorates	amyotrophic lateral sclerosis type 15	amyotrophic lateral sclerosis
FBgn0034013	unc-5	ameliorates	amyotrophic lateral sclerosis type 15	amyotrophic lateral sclerosis
FBgn0037671	ATP6AP2	ameliorates	amyotrophic lateral sclerosis type 15	amyotrophic lateral sclerosis
FBgn0037671	ATP6AP2	ameliorates	amyotrophic lateral sclerosis type 15	amyotrophic lateral sclerosis
FBgn0014010	Rab5	exacerbates	amyotrophic lateral sclerosis type 15	amyotrophic lateral sclerosis
FBgn0014010	Rab5	exacerbates	amyotrophic lateral sclerosis type 15	amyotrophic lateral sclerosis
FBgn0014010	Rab5	exacerbates	amyotrophic lateral sclerosis type 15	amyotrophic lateral sclerosis
FBgn0014010	Rab5	exacerbates	amyotrophic lateral sclerosis type 15	amyotrophic lateral sclerosis
FBgn0014010	Rab5	exacerbates	amyotrophic lateral sclerosis type 15	amyotrophic lateral sclerosis
FBgn0014010	Rab5	exacerbates	amyotrophic lateral sclerosis type 15	amyotrophic lateral sclerosis
FBgn0027779	VhaSFD	exacerbates	amyotrophic lateral sclerosis type 15	amyotrophic lateral sclerosis
FBgn0263598	Vha68-2	exacerbates	amyotrophic lateral sclerosis type 15	amyotrophic lateral sclerosis
FBgn0010051	Itpr	ameliorates	amyotrophic lateral sclerosis type 16	amyotrophic lateral sclerosis
FBgn0016797	fz2	ameliorates	amyotrophic lateral sclerosis type 2	amyotrophic lateral sclerosis
FBgn0029830	Grip	exacerbates	amyotrophic lateral sclerosis type 2	amyotrophic lateral sclerosis
FBgn0284084	wg	exacerbates	amyotrophic lateral sclerosis type 2	amyotrophic lateral sclerosis
FBgn0267790	rump	ameliorates	amyotrophic lateral sclerosis type 21	amyotrophic lateral sclerosis
FBgn0267790	rump	ameliorates	amyotrophic lateral sclerosis type 21	amyotrophic lateral sclerosis
FBgn0001108	DCTN1-p150	exacerbates	amyotrophic lateral sclerosis type 21	amyotrophic lateral sclerosis
FBgn0001108	DCTN1-p150	exacerbates	amyotrophic lateral sclerosis type 21	amyotrophic lateral sclerosis
FBgn0001108	DCTN1-p150	exacerbates	amyotrophic lateral sclerosis type 21	amyotrophic lateral sclerosis
FBgn0001108	DCTN1-p150	exacerbates	amyotrophic lateral sclerosis type 21	amyotrophic lateral sclerosis
FBgn0003462	Sod1	exacerbates	amyotrophic lateral sclerosis type 21	amyotrophic lateral sclerosis
FBgn0003462	Sod1	exacerbates	amyotrophic lateral sclerosis type 21	amyotrophic lateral sclerosis
FBgn0003462	Sod1	exacerbates	amyotrophic lateral sclerosis type 21	amyotrophic lateral sclerosis
FBgn0003462	Sod1	exacerbates	amyotrophic lateral sclerosis type 21	amyotrophic lateral sclerosis
FBgn0032796	cyst	exacerbates	amyotrophic lateral sclerosis type 21	amyotrophic lateral sclerosis
FBgn0032796	cyst	exacerbates	amyotrophic lateral sclerosis type 21	amyotrophic lateral sclerosis
FBgn0032796	cyst	exacerbates	amyotrophic lateral sclerosis type 21	amyotrophic lateral sclerosis
FBgn0032796	cyst	exacerbates	amyotrophic lateral sclerosis type 21	amyotrophic lateral sclerosis
FBgn0032796	cyst	exacerbates	amyotrophic lateral sclerosis type 21	amyotrophic lateral sclerosis
FBgn0032796	cyst	exacerbates	amyotrophic lateral sclerosis type 21	amyotrophic lateral sclerosis
FBgn0032796	cyst	exacerbates	amyotrophic lateral sclerosis type 21	amyotrophic lateral sclerosis
FBgn0033316	Gle1	exacerbates	amyotrophic lateral sclerosis type 21	amyotrophic lateral sclerosis
FBgn0033316	Gle1	exacerbates	amyotrophic lateral sclerosis type 21	amyotrophic lateral sclerosis
FBgn0033316	Gle1	exacerbates	amyotrophic lateral sclerosis type 21	amyotrophic lateral sclerosis
FBgn0033316	Gle1	exacerbates	amyotrophic lateral sclerosis type 21	amyotrophic lateral sclerosis
FBgn0035143	Ppm1	exacerbates	amyotrophic lateral sclerosis type 21	amyotrophic lateral sclerosis
FBgn0035143	Ppm1	exacerbates	amyotrophic lateral sclerosis type 21	amyotrophic lateral sclerosis
FBgn0035143	Ppm1	exacerbates	amyotrophic lateral sclerosis type 21	amyotrophic lateral sclerosis
FBgn0035143	Ppm1	exacerbates	amyotrophic lateral sclerosis type 21	amyotrophic lateral sclerosis
FBgn0266579	tau	exacerbates	amyotrophic lateral sclerosis type 21	amyotrophic lateral sclerosis
FBgn0266579	tau	exacerbates	amyotrophic lateral sclerosis type 21	amyotrophic lateral sclerosis
FBgn0266579	tau	exacerbates	amyotrophic lateral sclerosis type 21	amyotrophic lateral sclerosis
FBgn0266579	tau	exacerbates	amyotrophic lateral sclerosis type 21	amyotrophic lateral sclerosis
FBgn0000146	aub	ameliorates	amyotrophic lateral sclerosis type 6	amyotrophic lateral sclerosis
FBgn0000146	aub	ameliorates	amyotrophic lateral sclerosis type 6	amyotrophic lateral sclerosis
FBgn0001220	Hsc70-5	ameliorates	amyotrophic lateral sclerosis type 6	amyotrophic lateral sclerosis
FBgn0001234	lncRNA:Hsromega	ameliorates	amyotrophic lateral sclerosis type 6	amyotrophic lateral sclerosis
FBgn0001234	lncRNA:Hsromega	ameliorates	amyotrophic lateral sclerosis type 6	amyotrophic lateral sclerosis
FBgn0001234	lncRNA:Hsromega	ameliorates	amyotrophic lateral sclerosis type 6	amyotrophic lateral sclerosis
FBgn0001234	lncRNA:Hsromega	ameliorates	amyotrophic lateral sclerosis type 6	amyotrophic lateral sclerosis
FBgn0001308	Khc	ameliorates	amyotrophic lateral sclerosis type 6	amyotrophic lateral sclerosis
FBgn0001308	Khc	ameliorates	amyotrophic lateral sclerosis type 6	amyotrophic lateral sclerosis
FBgn0002306	sas	ameliorates	amyotrophic lateral sclerosis type 6	amyotrophic lateral sclerosis
FBgn0002413	dco	ameliorates	amyotrophic lateral sclerosis type 6	amyotrophic lateral sclerosis
FBgn0003261	Rm62	ameliorates	amyotrophic lateral sclerosis type 6	amyotrophic lateral sclerosis
FBgn0003261	Rm62	ameliorates	amyotrophic lateral sclerosis type 6	amyotrophic lateral sclerosis
FBgn0003261	Rm62	ameliorates	amyotrophic lateral sclerosis type 6	amyotrophic lateral sclerosis
FBgn0003371	sgg	ameliorates	amyotrophic lateral sclerosis type 6	amyotrophic lateral sclerosis
FBgn0003371	sgg	ameliorates	amyotrophic lateral sclerosis type 6	amyotrophic lateral sclerosis
FBgn0003371	sgg	ameliorates	amyotrophic lateral sclerosis type 6	amyotrophic lateral sclerosis
FBgn0003371	sgg	ameliorates	amyotrophic lateral sclerosis type 6	amyotrophic lateral sclerosis
FBgn0003371	sgg	ameliorates	amyotrophic lateral sclerosis type 6	amyotrophic lateral sclerosis
FBgn0003371	sgg	ameliorates	amyotrophic lateral sclerosis type 6	amyotrophic lateral sclerosis
FBgn0003371	sgg	ameliorates	amyotrophic lateral sclerosis type 6	amyotrophic lateral sclerosis
FBgn0003371	sgg	ameliorates	amyotrophic lateral sclerosis type 6	amyotrophic lateral sclerosis
FBgn0003371	sgg	ameliorates	amyotrophic lateral sclerosis type 6	amyotrophic lateral sclerosis
FBgn0003371	sgg	ameliorates	amyotrophic lateral sclerosis type 6	amyotrophic lateral sclerosis
FBgn0003607	Su(var)205	ameliorates	amyotrophic lateral sclerosis type 6	amyotrophic lateral sclerosis
FBgn0004177	mts	ameliorates	amyotrophic lateral sclerosis type 6	amyotrophic lateral sclerosis
FBgn0004177	mts	ameliorates	amyotrophic lateral sclerosis type 6	amyotrophic lateral sclerosis
FBgn0004177	mts	ameliorates	amyotrophic lateral sclerosis type 6	amyotrophic lateral sclerosis
FBgn0004177	mts	ameliorates	amyotrophic lateral sclerosis type 6	amyotrophic lateral sclerosis
FBgn0005649	Rox8	ameliorates	amyotrophic lateral sclerosis type 6	amyotrophic lateral sclerosis
FBgn0010217	ATPsynbeta	ameliorates	amyotrophic lateral sclerosis type 6	amyotrophic lateral sclerosis
FBgn0010217	ATPsynbeta	ameliorates	amyotrophic lateral sclerosis type 6	amyotrophic lateral sclerosis
FBgn0010660	Nup214	ameliorates	amyotrophic lateral sclerosis type 6	amyotrophic lateral sclerosis
FBgn0010660	Nup214	ameliorates	amyotrophic lateral sclerosis type 6	amyotrophic lateral sclerosis
FBgn0010660	Nup214	ameliorates	amyotrophic lateral sclerosis type 6	amyotrophic lateral sclerosis
FBgn0015286	Rala	ameliorates	amyotrophic lateral sclerosis type 6	amyotrophic lateral sclerosis
FBgn0015331	abs	ameliorates	amyotrophic lateral sclerosis type 6	amyotrophic lateral sclerosis
FBgn0015331	abs	ameliorates	amyotrophic lateral sclerosis type 6	amyotrophic lateral sclerosis
FBgn0015925	csul	ameliorates	amyotrophic lateral sclerosis type 6	amyotrophic lateral sclerosis
FBgn0020279	lig	ameliorates	amyotrophic lateral sclerosis type 6	amyotrophic lateral sclerosis
FBgn0022361	Pur-alpha	ameliorates	amyotrophic lateral sclerosis type 6	amyotrophic lateral sclerosis
FBgn0024921	Tnpo	ameliorates	amyotrophic lateral sclerosis type 6	amyotrophic lateral sclerosis
FBgn0024921	Tnpo	ameliorates	amyotrophic lateral sclerosis type 6	amyotrophic lateral sclerosis
FBgn0024921	Tnpo	ameliorates	amyotrophic lateral sclerosis type 6	amyotrophic lateral sclerosis
FBgn0025790	TBPH	ameliorates	amyotrophic lateral sclerosis type 6	amyotrophic lateral sclerosis
FBgn0026376	Rgl	ameliorates	amyotrophic lateral sclerosis type 6	amyotrophic lateral sclerosis
FBgn0026418	Hsp110	ameliorates	amyotrophic lateral sclerosis type 6	amyotrophic lateral sclerosis
FBgn0026479	Drp1	ameliorates	amyotrophic lateral sclerosis type 6	amyotrophic lateral sclerosis
FBgn0026722	drosha	ameliorates	amyotrophic lateral sclerosis type 6	amyotrophic lateral sclerosis
FBgn0026722	drosha	ameliorates	amyotrophic lateral sclerosis type 6	amyotrophic lateral sclerosis
FBgn0026722	drosha	ameliorates	amyotrophic lateral sclerosis type 6	amyotrophic lateral sclerosis
FBgn0026761	Trap1	ameliorates	amyotrophic lateral sclerosis type 6	amyotrophic lateral sclerosis
FBgn0026761	Trap1	ameliorates	amyotrophic lateral sclerosis type 6	amyotrophic lateral sclerosis
FBgn0029870	Marf	ameliorates	amyotrophic lateral sclerosis type 6	amyotrophic lateral sclerosis
FBgn0029891	Pink1	ameliorates	amyotrophic lateral sclerosis type 6	amyotrophic lateral sclerosis
FBgn0029907	Atx-1	ameliorates	amyotrophic lateral sclerosis type 6	amyotrophic lateral sclerosis
FBgn0032229	ClpP	ameliorates	amyotrophic lateral sclerosis type 6	amyotrophic lateral sclerosis
FBgn0032229	ClpP	ameliorates	amyotrophic lateral sclerosis type 6	amyotrophic lateral sclerosis
FBgn0032467	Ube4B	ameliorates	amyotrophic lateral sclerosis type 6	amyotrophic lateral sclerosis
FBgn0033737	Nup54	ameliorates	amyotrophic lateral sclerosis type 6	amyotrophic lateral sclerosis
FBgn0033737	Nup54	ameliorates	amyotrophic lateral sclerosis type 6	amyotrophic lateral sclerosis
FBgn0033737	Nup54	ameliorates	amyotrophic lateral sclerosis type 6	amyotrophic lateral sclerosis
FBgn0034118	Nup62	ameliorates	amyotrophic lateral sclerosis type 6	amyotrophic lateral sclerosis
FBgn0034118	Nup62	ameliorates	amyotrophic lateral sclerosis type 6	amyotrophic lateral sclerosis
FBgn0034118	Nup62	ameliorates	amyotrophic lateral sclerosis type 6	amyotrophic lateral sclerosis
FBgn0035842	Setx	ameliorates	amyotrophic lateral sclerosis type 6	amyotrophic lateral sclerosis
FBgn0035906	GstO2	ameliorates	amyotrophic lateral sclerosis type 6	amyotrophic lateral sclerosis
FBgn0035907	GstO1	ameliorates	amyotrophic lateral sclerosis type 6	amyotrophic lateral sclerosis
FBgn0036641	Smn	ameliorates	amyotrophic lateral sclerosis type 6	amyotrophic lateral sclerosis
FBgn0036641	Smn	ameliorates	amyotrophic lateral sclerosis type 6	amyotrophic lateral sclerosis
FBgn0036641	Smn	ameliorates	amyotrophic lateral sclerosis type 6	amyotrophic lateral sclerosis
FBgn0036892	Lon	ameliorates	amyotrophic lateral sclerosis type 6	amyotrophic lateral sclerosis
FBgn0036892	Lon	ameliorates	amyotrophic lateral sclerosis type 6	amyotrophic lateral sclerosis
FBgn0039120	Nup98-96	ameliorates	amyotrophic lateral sclerosis type 6	amyotrophic lateral sclerosis
FBgn0039120	Nup98-96	ameliorates	amyotrophic lateral sclerosis type 6	amyotrophic lateral sclerosis
FBgn0039120	Nup98-96	ameliorates	amyotrophic lateral sclerosis type 6	amyotrophic lateral sclerosis
FBgn0041100	park	ameliorates	amyotrophic lateral sclerosis type 6	amyotrophic lateral sclerosis
FBgn0041100	park	ameliorates	amyotrophic lateral sclerosis type 6	amyotrophic lateral sclerosis
FBgn0041188	Atx2	ameliorates	amyotrophic lateral sclerosis type 6	amyotrophic lateral sclerosis
FBgn0043884	mask	ameliorates	amyotrophic lateral sclerosis type 6	amyotrophic lateral sclerosis
FBgn0052423	shep	ameliorates	amyotrophic lateral sclerosis type 6	amyotrophic lateral sclerosis
FBgn0250816	AGO3	ameliorates	amyotrophic lateral sclerosis type 6	amyotrophic lateral sclerosis
FBgn0250816	AGO3	ameliorates	amyotrophic lateral sclerosis type 6	amyotrophic lateral sclerosis
FBgn0250816	AGO3	ameliorates	amyotrophic lateral sclerosis type 6	amyotrophic lateral sclerosis
FBgn0250816	AGO3	ameliorates	amyotrophic lateral sclerosis type 6	amyotrophic lateral sclerosis
FBgn0259139	glo	ameliorates	amyotrophic lateral sclerosis type 6	amyotrophic lateral sclerosis
FBgn0260397	Su(var)3-3	ameliorates	amyotrophic lateral sclerosis type 6	amyotrophic lateral sclerosis
FBgn0260400	elav	ameliorates	amyotrophic lateral sclerosis type 6	amyotrophic lateral sclerosis
FBgn0260400	elav	ameliorates	amyotrophic lateral sclerosis type 6	amyotrophic lateral sclerosis
FBgn0260400	elav	ameliorates	amyotrophic lateral sclerosis type 6	amyotrophic lateral sclerosis
FBgn0260400	elav	ameliorates	amyotrophic lateral sclerosis type 6	amyotrophic lateral sclerosis
FBgn0260943	Rbp6	ameliorates	amyotrophic lateral sclerosis type 6	amyotrophic lateral sclerosis
FBgn0260945	Atg1	ameliorates	amyotrophic lateral sclerosis type 6	amyotrophic lateral sclerosis
FBgn0261113	Xrp1	ameliorates	amyotrophic lateral sclerosis type 6	amyotrophic lateral sclerosis
FBgn0261113	Xrp1	ameliorates	amyotrophic lateral sclerosis type 6	amyotrophic lateral sclerosis
FBgn0261113	Xrp1	ameliorates	amyotrophic lateral sclerosis type 6	amyotrophic lateral sclerosis
FBgn0261113	Xrp1	ameliorates	amyotrophic lateral sclerosis type 6	amyotrophic lateral sclerosis
FBgn0261113	Xrp1	ameliorates	amyotrophic lateral sclerosis type 6	amyotrophic lateral sclerosis
FBgn0261113	Xrp1	ameliorates	amyotrophic lateral sclerosis type 6	amyotrophic lateral sclerosis
FBgn0261276	Opa1	ameliorates	amyotrophic lateral sclerosis type 6	amyotrophic lateral sclerosis
FBgn0261456	hpo	ameliorates	amyotrophic lateral sclerosis type 6	amyotrophic lateral sclerosis
FBgn0261456	hpo	ameliorates	amyotrophic lateral sclerosis type 6	amyotrophic lateral sclerosis
FBgn0261456	hpo	ameliorates	amyotrophic lateral sclerosis type 6	amyotrophic lateral sclerosis
FBgn0265487	mbl	ameliorates	amyotrophic lateral sclerosis type 6	amyotrophic lateral sclerosis
FBgn0265487	mbl	ameliorates	amyotrophic lateral sclerosis type 6	amyotrophic lateral sclerosis
FBgn0265487	mbl	ameliorates	amyotrophic lateral sclerosis type 6	amyotrophic lateral sclerosis
FBgn0265487	mbl	ameliorates	amyotrophic lateral sclerosis type 6	amyotrophic lateral sclerosis
FBgn0265487	mbl	ameliorates	amyotrophic lateral sclerosis type 6	amyotrophic lateral sclerosis
FBgn0265487	mbl	ameliorates	amyotrophic lateral sclerosis type 6	amyotrophic lateral sclerosis
FBgn0265487	mbl	ameliorates	amyotrophic lateral sclerosis type 6	amyotrophic lateral sclerosis
FBgn0265487	mbl	ameliorates	amyotrophic lateral sclerosis type 6	amyotrophic lateral sclerosis
FBgn0283442	vas	ameliorates	amyotrophic lateral sclerosis type 6	amyotrophic lateral sclerosis
FBgn0283442	vas	ameliorates	amyotrophic lateral sclerosis type 6	amyotrophic lateral sclerosis
FBgn0285954	caz	ameliorates	amyotrophic lateral sclerosis type 6	amyotrophic lateral sclerosis
FBgn0285954	caz	ameliorates	amyotrophic lateral sclerosis type 6	amyotrophic lateral sclerosis
FBgn0285991	hpRNA:CR18854	ameliorates	amyotrophic lateral sclerosis type 6	amyotrophic lateral sclerosis
FBgn0286784	TER94	ameliorates	amyotrophic lateral sclerosis type 6	amyotrophic lateral sclerosis
FBgn0287812	d10800	ameliorates	amyotrophic lateral sclerosis type 6	amyotrophic lateral sclerosis
FBgn0000146	aub	exacerbates	amyotrophic lateral sclerosis type 6	amyotrophic lateral sclerosis
FBgn0000146	aub	exacerbates	amyotrophic lateral sclerosis type 6	amyotrophic lateral sclerosis
FBgn0001220	Hsc70-5	exacerbates	amyotrophic lateral sclerosis type 6	amyotrophic lateral sclerosis
FBgn0002413	dco	exacerbates	amyotrophic lateral sclerosis type 6	amyotrophic lateral sclerosis
FBgn0003165	pum	exacerbates	amyotrophic lateral sclerosis type 6	amyotrophic lateral sclerosis
FBgn0003261	Rm62	exacerbates	amyotrophic lateral sclerosis type 6	amyotrophic lateral sclerosis
FBgn0003261	Rm62	exacerbates	amyotrophic lateral sclerosis type 6	amyotrophic lateral sclerosis
FBgn0003261	Rm62	exacerbates	amyotrophic lateral sclerosis type 6	amyotrophic lateral sclerosis
FBgn0003261	Rm62	exacerbates	amyotrophic lateral sclerosis type 6	amyotrophic lateral sclerosis
FBgn0003261	Rm62	exacerbates	amyotrophic lateral sclerosis type 6	amyotrophic lateral sclerosis
FBgn0003261	Rm62	exacerbates	amyotrophic lateral sclerosis type 6	amyotrophic lateral sclerosis
FBgn0004237	Hrb87F	exacerbates	amyotrophic lateral sclerosis type 6	amyotrophic lateral sclerosis
FBgn0004400	rhi	exacerbates	amyotrophic lateral sclerosis type 6	amyotrophic lateral sclerosis
FBgn0004400	rhi	exacerbates	amyotrophic lateral sclerosis type 6	amyotrophic lateral sclerosis
FBgn0004882	orb	exacerbates	amyotrophic lateral sclerosis type 6	amyotrophic lateral sclerosis
FBgn0010217	ATPsynbeta	exacerbates	amyotrophic lateral sclerosis type 6	amyotrophic lateral sclerosis
FBgn0010217	ATPsynbeta	exacerbates	amyotrophic lateral sclerosis type 6	amyotrophic lateral sclerosis
FBgn0010217	ATPsynbeta	exacerbates	amyotrophic lateral sclerosis type 6	amyotrophic lateral sclerosis
FBgn0010217	ATPsynbeta	exacerbates	amyotrophic lateral sclerosis type 6	amyotrophic lateral sclerosis
FBgn0010217	ATPsynbeta	exacerbates	amyotrophic lateral sclerosis type 6	amyotrophic lateral sclerosis
FBgn0010217	ATPsynbeta	exacerbates	amyotrophic lateral sclerosis type 6	amyotrophic lateral sclerosis
FBgn0011802	Gem3	exacerbates	amyotrophic lateral sclerosis type 6	amyotrophic lateral sclerosis
FBgn0011802	Gem3	exacerbates	amyotrophic lateral sclerosis type 6	amyotrophic lateral sclerosis
FBgn0011802	Gem3	exacerbates	amyotrophic lateral sclerosis type 6	amyotrophic lateral sclerosis
FBgn0011802	Gem3	exacerbates	amyotrophic lateral sclerosis type 6	amyotrophic lateral sclerosis
FBgn0011802	Gem3	exacerbates	amyotrophic lateral sclerosis type 6	amyotrophic lateral sclerosis
FBgn0011802	Gem3	exacerbates	amyotrophic lateral sclerosis type 6	amyotrophic lateral sclerosis
FBgn0024921	Tnpo	exacerbates	amyotrophic lateral sclerosis type 6	amyotrophic lateral sclerosis
FBgn0024921	Tnpo	exacerbates	amyotrophic lateral sclerosis type 6	amyotrophic lateral sclerosis
FBgn0024921	Tnpo	exacerbates	amyotrophic lateral sclerosis type 6	amyotrophic lateral sclerosis
FBgn0024921	Tnpo	exacerbates	amyotrophic lateral sclerosis type 6	amyotrophic lateral sclerosis
FBgn0026761	Trap1	exacerbates	amyotrophic lateral sclerosis type 6	amyotrophic lateral sclerosis
FBgn0026761	Trap1	exacerbates	amyotrophic lateral sclerosis type 6	amyotrophic lateral sclerosis
FBgn0027499	wde	exacerbates	amyotrophic lateral sclerosis type 6	amyotrophic lateral sclerosis
FBgn0029870	Marf	exacerbates	amyotrophic lateral sclerosis type 6	amyotrophic lateral sclerosis
FBgn0029891	Pink1	exacerbates	amyotrophic lateral sclerosis type 6	amyotrophic lateral sclerosis
FBgn0032229	ClpP	exacerbates	amyotrophic lateral sclerosis type 6	amyotrophic lateral sclerosis
FBgn0032229	ClpP	exacerbates	amyotrophic lateral sclerosis type 6	amyotrophic lateral sclerosis
FBgn0034118	Nup62	exacerbates	amyotrophic lateral sclerosis type 6	amyotrophic lateral sclerosis
FBgn0034118	Nup62	exacerbates	amyotrophic lateral sclerosis type 6	amyotrophic lateral sclerosis
FBgn0034118	Nup62	exacerbates	amyotrophic lateral sclerosis type 6	amyotrophic lateral sclerosis
FBgn0035437	Strip	exacerbates	amyotrophic lateral sclerosis type 6	amyotrophic lateral sclerosis
FBgn0035906	GstO2	exacerbates	amyotrophic lateral sclerosis type 6	amyotrophic lateral sclerosis
FBgn0036641	Smn	exacerbates	amyotrophic lateral sclerosis type 6	amyotrophic lateral sclerosis
FBgn0036641	Smn	exacerbates	amyotrophic lateral sclerosis type 6	amyotrophic lateral sclerosis
FBgn0036641	Smn	exacerbates	amyotrophic lateral sclerosis type 6	amyotrophic lateral sclerosis
FBgn0036892	Lon	exacerbates	amyotrophic lateral sclerosis type 6	amyotrophic lateral sclerosis
FBgn0036892	Lon	exacerbates	amyotrophic lateral sclerosis type 6	amyotrophic lateral sclerosis
FBgn0037834	Art1	exacerbates	amyotrophic lateral sclerosis type 6	amyotrophic lateral sclerosis
FBgn0037834	Art1	exacerbates	amyotrophic lateral sclerosis type 6	amyotrophic lateral sclerosis
FBgn0037834	Art1	exacerbates	amyotrophic lateral sclerosis type 6	amyotrophic lateral sclerosis
FBgn0043884	mask	exacerbates	amyotrophic lateral sclerosis type 6	amyotrophic lateral sclerosis
FBgn0265487	mbl	exacerbates	amyotrophic lateral sclerosis type 6	amyotrophic lateral sclerosis
FBgn0265487	mbl	exacerbates	amyotrophic lateral sclerosis type 6	amyotrophic lateral sclerosis
FBgn0265487	mbl	exacerbates	amyotrophic lateral sclerosis type 6	amyotrophic lateral sclerosis
FBgn0265487	mbl	exacerbates	amyotrophic lateral sclerosis type 6	amyotrophic lateral sclerosis
FBgn0286784	TER94	exacerbates	amyotrophic lateral sclerosis type 6	amyotrophic lateral sclerosis
FBgn0286784	TER94	exacerbates	amyotrophic lateral sclerosis type 6	amyotrophic lateral sclerosis
FBgn0000261	Cat	ameliorates	amyotrophic lateral sclerosis type 8	amyotrophic lateral sclerosis
FBgn0000352	cos	ameliorates	amyotrophic lateral sclerosis type 8	amyotrophic lateral sclerosis
FBgn0000439	Dfd	ameliorates	amyotrophic lateral sclerosis type 8	amyotrophic lateral sclerosis
FBgn0000579	Eno	ameliorates	amyotrophic lateral sclerosis type 8	amyotrophic lateral sclerosis
FBgn0001316	klar	ameliorates	amyotrophic lateral sclerosis type 8	amyotrophic lateral sclerosis
FBgn0002543	robo2	ameliorates	amyotrophic lateral sclerosis type 8	amyotrophic lateral sclerosis
FBgn0003044	Pcl	ameliorates	amyotrophic lateral sclerosis type 8	amyotrophic lateral sclerosis
FBgn0003044	Pcl	ameliorates	amyotrophic lateral sclerosis type 8	amyotrophic lateral sclerosis
FBgn0003326	sca	ameliorates	amyotrophic lateral sclerosis type 8	amyotrophic lateral sclerosis
FBgn0003435	sm	ameliorates	amyotrophic lateral sclerosis type 8	amyotrophic lateral sclerosis
FBgn0003462	Sod1	ameliorates	amyotrophic lateral sclerosis type 8	amyotrophic lateral sclerosis
FBgn0003462	Sod1	ameliorates	amyotrophic lateral sclerosis type 8	amyotrophic lateral sclerosis
FBgn0003462	Sod1	ameliorates	amyotrophic lateral sclerosis type 8	amyotrophic lateral sclerosis
FBgn0003612	Su(var)2-10	ameliorates	amyotrophic lateral sclerosis type 8	amyotrophic lateral sclerosis
FBgn0004635	rho	ameliorates	amyotrophic lateral sclerosis type 8	amyotrophic lateral sclerosis
FBgn0004635	rho	ameliorates	amyotrophic lateral sclerosis type 8	amyotrophic lateral sclerosis
FBgn0004907	14-3-3zeta	ameliorates	amyotrophic lateral sclerosis type 8	amyotrophic lateral sclerosis
FBgn0010051	Itpr	ameliorates	amyotrophic lateral sclerosis type 8	amyotrophic lateral sclerosis
FBgn0010213	Sod2	ameliorates	amyotrophic lateral sclerosis type 8	amyotrophic lateral sclerosis
FBgn0010583	dock	ameliorates	amyotrophic lateral sclerosis type 8	amyotrophic lateral sclerosis
FBgn0011656	Mef2	ameliorates	amyotrophic lateral sclerosis type 8	amyotrophic lateral sclerosis
FBgn0013983	imd	ameliorates	amyotrophic lateral sclerosis type 8	amyotrophic lateral sclerosis
FBgn0014010	Rab5	ameliorates	amyotrophic lateral sclerosis type 8	amyotrophic lateral sclerosis
FBgn0014010	Rab5	ameliorates	amyotrophic lateral sclerosis type 8	amyotrophic lateral sclerosis
FBgn0014018	Rel	ameliorates	amyotrophic lateral sclerosis type 8	amyotrophic lateral sclerosis
FBgn0014018	Rel	ameliorates	amyotrophic lateral sclerosis type 8	amyotrophic lateral sclerosis
FBgn0015247	Diap2	ameliorates	amyotrophic lateral sclerosis type 8	amyotrophic lateral sclerosis
FBgn0015247	Diap2	ameliorates	amyotrophic lateral sclerosis type 8	amyotrophic lateral sclerosis
FBgn0015544	spag	ameliorates	amyotrophic lateral sclerosis type 8	amyotrophic lateral sclerosis
FBgn0015795	Rab7	ameliorates	amyotrophic lateral sclerosis type 8	amyotrophic lateral sclerosis
FBgn0015924	crq	ameliorates	amyotrophic lateral sclerosis type 8	amyotrophic lateral sclerosis
FBgn0015929	dpa	ameliorates	amyotrophic lateral sclerosis type 8	amyotrophic lateral sclerosis
FBgn0016131	Cdk4	ameliorates	amyotrophic lateral sclerosis type 8	amyotrophic lateral sclerosis
FBgn0017482	T3dh	ameliorates	amyotrophic lateral sclerosis type 8	amyotrophic lateral sclerosis
FBgn0021796	mTor	ameliorates	amyotrophic lateral sclerosis type 8	amyotrophic lateral sclerosis
FBgn0022153	l(2)k05819	ameliorates	amyotrophic lateral sclerosis type 8	amyotrophic lateral sclerosis
FBgn0022984	qkr58E-3	ameliorates	amyotrophic lateral sclerosis type 8	amyotrophic lateral sclerosis
FBgn0023388	Dap160	ameliorates	amyotrophic lateral sclerosis type 8	amyotrophic lateral sclerosis
FBgn0024222	IKKbeta	ameliorates	amyotrophic lateral sclerosis type 8	amyotrophic lateral sclerosis
FBgn0024291	Sirt1	ameliorates	amyotrophic lateral sclerosis type 8	amyotrophic lateral sclerosis
FBgn0024291	Sirt1	ameliorates	amyotrophic lateral sclerosis type 8	amyotrophic lateral sclerosis
FBgn0025678	CaBP1	ameliorates	amyotrophic lateral sclerosis type 8	amyotrophic lateral sclerosis
FBgn0025790	TBPH	ameliorates	amyotrophic lateral sclerosis type 8	amyotrophic lateral sclerosis
FBgn0026080	Tip60	ameliorates	amyotrophic lateral sclerosis type 8	amyotrophic lateral sclerosis
FBgn0026761	Trap1	ameliorates	amyotrophic lateral sclerosis type 8	amyotrophic lateral sclerosis
FBgn0027094	AlaRS	ameliorates	amyotrophic lateral sclerosis type 8	amyotrophic lateral sclerosis
FBgn0027594	drpr	ameliorates	amyotrophic lateral sclerosis type 8	amyotrophic lateral sclerosis
FBgn0027872	rdgBbeta	ameliorates	amyotrophic lateral sclerosis type 8	amyotrophic lateral sclerosis
FBgn0027872	rdgBbeta	ameliorates	amyotrophic lateral sclerosis type 8	amyotrophic lateral sclerosis
FBgn0027932	Akap200	ameliorates	amyotrophic lateral sclerosis type 8	amyotrophic lateral sclerosis
FBgn0029687	Vap33	ameliorates	amyotrophic lateral sclerosis type 8	amyotrophic lateral sclerosis
FBgn0029687	Vap33	ameliorates	amyotrophic lateral sclerosis type 8	amyotrophic lateral sclerosis
FBgn0030695	PGRP-LE	ameliorates	amyotrophic lateral sclerosis type 8	amyotrophic lateral sclerosis
FBgn0031245	CG3625	ameliorates	amyotrophic lateral sclerosis type 8	amyotrophic lateral sclerosis
FBgn0031260	Spp	ameliorates	amyotrophic lateral sclerosis type 8	amyotrophic lateral sclerosis
FBgn0031317	Charon	ameliorates	amyotrophic lateral sclerosis type 8	amyotrophic lateral sclerosis
FBgn0031319	CG4896	ameliorates	amyotrophic lateral sclerosis type 8	amyotrophic lateral sclerosis
FBgn0031485	CG9643	ameliorates	amyotrophic lateral sclerosis type 8	amyotrophic lateral sclerosis
FBgn0031627	fipi	ameliorates	amyotrophic lateral sclerosis type 8	amyotrophic lateral sclerosis
FBgn0031896	CG4502	ameliorates	amyotrophic lateral sclerosis type 8	amyotrophic lateral sclerosis
FBgn0032147	IP3K1	ameliorates	amyotrophic lateral sclerosis type 8	amyotrophic lateral sclerosis
FBgn0032191	Snx17	ameliorates	amyotrophic lateral sclerosis type 8	amyotrophic lateral sclerosis
FBgn0032295	CG12299	ameliorates	amyotrophic lateral sclerosis type 8	amyotrophic lateral sclerosis
FBgn0032640	Sgt	ameliorates	amyotrophic lateral sclerosis type 8	amyotrophic lateral sclerosis
FBgn0032748	CG10492	ameliorates	amyotrophic lateral sclerosis type 8	amyotrophic lateral sclerosis
FBgn0032956	Cul2	ameliorates	amyotrophic lateral sclerosis type 8	amyotrophic lateral sclerosis
FBgn0033174	CG11125	ameliorates	amyotrophic lateral sclerosis type 8	amyotrophic lateral sclerosis
FBgn0033627	CG13204	ameliorates	amyotrophic lateral sclerosis type 8	amyotrophic lateral sclerosis
FBgn0033653	CG13192	ameliorates	amyotrophic lateral sclerosis type 8	amyotrophic lateral sclerosis
FBgn0033734	CG8520	ameliorates	amyotrophic lateral sclerosis type 8	amyotrophic lateral sclerosis
FBgn0033921	tej	ameliorates	amyotrophic lateral sclerosis type 8	amyotrophic lateral sclerosis
FBgn0034068	casp	ameliorates	amyotrophic lateral sclerosis type 8	amyotrophic lateral sclerosis
FBgn0034708	Vps35	ameliorates	amyotrophic lateral sclerosis type 8	amyotrophic lateral sclerosis
FBgn0034709	Swim	ameliorates	amyotrophic lateral sclerosis type 8	amyotrophic lateral sclerosis
FBgn0034923	Upf3	ameliorates	amyotrophic lateral sclerosis type 8	amyotrophic lateral sclerosis
FBgn0035207	Herc4	ameliorates	amyotrophic lateral sclerosis type 8	amyotrophic lateral sclerosis
FBgn0036052	CG10809	ameliorates	amyotrophic lateral sclerosis type 8	amyotrophic lateral sclerosis
FBgn0037025	Spc105R	ameliorates	amyotrophic lateral sclerosis type 8	amyotrophic lateral sclerosis
FBgn0037084	Syx6	ameliorates	amyotrophic lateral sclerosis type 8	amyotrophic lateral sclerosis
FBgn0037116	Als2	ameliorates	amyotrophic lateral sclerosis type 8	amyotrophic lateral sclerosis
FBgn0037218	aux	ameliorates	amyotrophic lateral sclerosis type 8	amyotrophic lateral sclerosis
FBgn0041585	Orai	ameliorates	amyotrophic lateral sclerosis type 8	amyotrophic lateral sclerosis
FBgn0042180	CG18870	ameliorates	amyotrophic lateral sclerosis type 8	amyotrophic lateral sclerosis
FBgn0043353	EP3104	ameliorates	amyotrophic lateral sclerosis type 8	amyotrophic lateral sclerosis
FBgn0061198	HSPC300	ameliorates	amyotrophic lateral sclerosis type 8	amyotrophic lateral sclerosis
FBgn0061198	HSPC300	ameliorates	amyotrophic lateral sclerosis type 8	amyotrophic lateral sclerosis
FBgn0261239	Hr39	ameliorates	amyotrophic lateral sclerosis type 8	amyotrophic lateral sclerosis
FBgn0261274	Ero1L	ameliorates	amyotrophic lateral sclerosis type 8	amyotrophic lateral sclerosis
FBgn0261456	hpo	ameliorates	amyotrophic lateral sclerosis type 8	amyotrophic lateral sclerosis
FBgn0261456	hpo	ameliorates	amyotrophic lateral sclerosis type 8	amyotrophic lateral sclerosis
FBgn0262738	norpA	ameliorates	amyotrophic lateral sclerosis type 8	amyotrophic lateral sclerosis
FBgn0262743	Fs(2)Ket	ameliorates	amyotrophic lateral sclerosis type 8	amyotrophic lateral sclerosis
FBgn0262872	milt	ameliorates	amyotrophic lateral sclerosis type 8	amyotrophic lateral sclerosis
FBgn0263120	Acsl	ameliorates	amyotrophic lateral sclerosis type 8	amyotrophic lateral sclerosis
FBgn0264442	ab	ameliorates	amyotrophic lateral sclerosis type 8	amyotrophic lateral sclerosis
FBgn0264895	RapGAP1	ameliorates	amyotrophic lateral sclerosis type 8	amyotrophic lateral sclerosis
FBgn0265605	Ric	ameliorates	amyotrophic lateral sclerosis type 8	amyotrophic lateral sclerosis
FBgn0265605	Ric	ameliorates	amyotrophic lateral sclerosis type 8	amyotrophic lateral sclerosis
FBgn0266186	Vamp7	ameliorates	amyotrophic lateral sclerosis type 8	amyotrophic lateral sclerosis
FBgn0266671	Sec6	ameliorates	amyotrophic lateral sclerosis type 8	amyotrophic lateral sclerosis
FBgn0267849	Syx7	ameliorates	amyotrophic lateral sclerosis type 8	amyotrophic lateral sclerosis
FBgn0285954	caz	ameliorates	amyotrophic lateral sclerosis type 8	amyotrophic lateral sclerosis
FBgn0286784	TER94	ameliorates	amyotrophic lateral sclerosis type 8	amyotrophic lateral sclerosis
FBgn0286784	TER94	ameliorates	amyotrophic lateral sclerosis type 8	amyotrophic lateral sclerosis
FBgn0286784	TER94	ameliorates	amyotrophic lateral sclerosis type 8	amyotrophic lateral sclerosis
FBgn0287631	CG46491	ameliorates	amyotrophic lateral sclerosis type 8	amyotrophic lateral sclerosis
FBgn0000043	Act42A	exacerbates	amyotrophic lateral sclerosis type 8	amyotrophic lateral sclerosis
FBgn0000261	Cat	exacerbates	amyotrophic lateral sclerosis type 8	amyotrophic lateral sclerosis
FBgn0000352	cos	exacerbates	amyotrophic lateral sclerosis type 8	amyotrophic lateral sclerosis
FBgn0000405	CycB	exacerbates	amyotrophic lateral sclerosis type 8	amyotrophic lateral sclerosis
FBgn0002543	robo2	exacerbates	amyotrophic lateral sclerosis type 8	amyotrophic lateral sclerosis
FBgn0002567	Rab32	exacerbates	amyotrophic lateral sclerosis type 8	amyotrophic lateral sclerosis
FBgn0003462	Sod1	exacerbates	amyotrophic lateral sclerosis type 8	amyotrophic lateral sclerosis
FBgn0003462	Sod1	exacerbates	amyotrophic lateral sclerosis type 8	amyotrophic lateral sclerosis
FBgn0003612	Su(var)2-10	exacerbates	amyotrophic lateral sclerosis type 8	amyotrophic lateral sclerosis
FBgn0004907	14-3-3zeta	exacerbates	amyotrophic lateral sclerosis type 8	amyotrophic lateral sclerosis
FBgn0014010	Rab5	exacerbates	amyotrophic lateral sclerosis type 8	amyotrophic lateral sclerosis
FBgn0014018	Rel	exacerbates	amyotrophic lateral sclerosis type 8	amyotrophic lateral sclerosis
FBgn0015924	crq	exacerbates	amyotrophic lateral sclerosis type 8	amyotrophic lateral sclerosis
FBgn0015929	dpa	exacerbates	amyotrophic lateral sclerosis type 8	amyotrophic lateral sclerosis
FBgn0015949	hrg	exacerbates	amyotrophic lateral sclerosis type 8	amyotrophic lateral sclerosis
FBgn0016131	Cdk4	exacerbates	amyotrophic lateral sclerosis type 8	amyotrophic lateral sclerosis
FBgn0017482	T3dh	exacerbates	amyotrophic lateral sclerosis type 8	amyotrophic lateral sclerosis
FBgn0020381	Dredd	exacerbates	amyotrophic lateral sclerosis type 8	amyotrophic lateral sclerosis
FBgn0022153	l(2)k05819	exacerbates	amyotrophic lateral sclerosis type 8	amyotrophic lateral sclerosis
FBgn0022984	qkr58E-3	exacerbates	amyotrophic lateral sclerosis type 8	amyotrophic lateral sclerosis
FBgn0024222	IKKbeta	exacerbates	amyotrophic lateral sclerosis type 8	amyotrophic lateral sclerosis
FBgn0025790	TBPH	exacerbates	amyotrophic lateral sclerosis type 8	amyotrophic lateral sclerosis
FBgn0025790	TBPH	exacerbates	amyotrophic lateral sclerosis type 8	amyotrophic lateral sclerosis
FBgn0029134	Prosbeta5	exacerbates	amyotrophic lateral sclerosis type 8	amyotrophic lateral sclerosis
FBgn0029687	Vap33	exacerbates	amyotrophic lateral sclerosis type 8	amyotrophic lateral sclerosis
FBgn0029687	Vap33	exacerbates	amyotrophic lateral sclerosis type 8	amyotrophic lateral sclerosis
FBgn0031245	CG3625	exacerbates	amyotrophic lateral sclerosis type 8	amyotrophic lateral sclerosis
FBgn0031260	Spp	exacerbates	amyotrophic lateral sclerosis type 8	amyotrophic lateral sclerosis
FBgn0032191	Snx17	exacerbates	amyotrophic lateral sclerosis type 8	amyotrophic lateral sclerosis
FBgn0032295	CG12299	exacerbates	amyotrophic lateral sclerosis type 8	amyotrophic lateral sclerosis
FBgn0032640	Sgt	exacerbates	amyotrophic lateral sclerosis type 8	amyotrophic lateral sclerosis
FBgn0032748	CG10492	exacerbates	amyotrophic lateral sclerosis type 8	amyotrophic lateral sclerosis
FBgn0033174	CG11125	exacerbates	amyotrophic lateral sclerosis type 8	amyotrophic lateral sclerosis
FBgn0033627	CG13204	exacerbates	amyotrophic lateral sclerosis type 8	amyotrophic lateral sclerosis
FBgn0033653	CG13192	exacerbates	amyotrophic lateral sclerosis type 8	amyotrophic lateral sclerosis
FBgn0033734	CG8520	exacerbates	amyotrophic lateral sclerosis type 8	amyotrophic lateral sclerosis
FBgn0034068	casp	exacerbates	amyotrophic lateral sclerosis type 8	amyotrophic lateral sclerosis
FBgn0034366	Atg7	exacerbates	amyotrophic lateral sclerosis type 8	amyotrophic lateral sclerosis
FBgn0034708	Vps35	exacerbates	amyotrophic lateral sclerosis type 8	amyotrophic lateral sclerosis
FBgn0034709	Swim	exacerbates	amyotrophic lateral sclerosis type 8	amyotrophic lateral sclerosis
FBgn0034923	Upf3	exacerbates	amyotrophic lateral sclerosis type 8	amyotrophic lateral sclerosis
FBgn0035842	Setx	exacerbates	amyotrophic lateral sclerosis type 8	amyotrophic lateral sclerosis
FBgn0036052	CG10809	exacerbates	amyotrophic lateral sclerosis type 8	amyotrophic lateral sclerosis
FBgn0037025	Spc105R	exacerbates	amyotrophic lateral sclerosis type 8	amyotrophic lateral sclerosis
FBgn0037116	Als2	exacerbates	amyotrophic lateral sclerosis type 8	amyotrophic lateral sclerosis
FBgn0042180	CG18870	exacerbates	amyotrophic lateral sclerosis type 8	amyotrophic lateral sclerosis
FBgn0260945	Atg1	exacerbates	amyotrophic lateral sclerosis type 8	amyotrophic lateral sclerosis
FBgn0261239	Hr39	exacerbates	amyotrophic lateral sclerosis type 8	amyotrophic lateral sclerosis
FBgn0261274	Ero1L	exacerbates	amyotrophic lateral sclerosis type 8	amyotrophic lateral sclerosis
FBgn0262872	milt	exacerbates	amyotrophic lateral sclerosis type 8	amyotrophic lateral sclerosis
FBgn0263120	Acsl	exacerbates	amyotrophic lateral sclerosis type 8	amyotrophic lateral sclerosis
FBgn0264895	RapGAP1	exacerbates	amyotrophic lateral sclerosis type 8	amyotrophic lateral sclerosis
FBgn0264959	Src42A	exacerbates	amyotrophic lateral sclerosis type 8	amyotrophic lateral sclerosis
FBgn0266186	Vamp7	exacerbates	amyotrophic lateral sclerosis type 8	amyotrophic lateral sclerosis
FBgn0266557	kis	exacerbates	amyotrophic lateral sclerosis type 8	amyotrophic lateral sclerosis
FBgn0286784	TER94	exacerbates	amyotrophic lateral sclerosis type 8	amyotrophic lateral sclerosis
FBgn0286784	TER94	exacerbates	amyotrophic lateral sclerosis type 8	amyotrophic lateral sclerosis
FBgn0286784	TER94	exacerbates	amyotrophic lateral sclerosis type 8	amyotrophic lateral sclerosis
FBgn0286784	TER94	exacerbates	amyotrophic lateral sclerosis type 8	amyotrophic lateral sclerosis
FBgn0003716	tkv	ameliorates	Angelman syndrome	Angelman syndrome
FBgn0003716	tkv	ameliorates	Angelman syndrome	Angelman syndrome
FBgn0011648	Mad	ameliorates	Angelman syndrome	Angelman syndrome
FBgn0003525	stg	ameliorates	ataxia telangiectasia	ataxia telangiectasia
FBgn0015805	HDAC1	ameliorates	ataxia telangiectasia	ataxia telangiectasia
FBgn0034728	rad50	ameliorates	ataxia telangiectasia	ataxia telangiectasia
FBgn0039044	p53	ameliorates	ataxia telangiectasia	ataxia telangiectasia
FBgn0000463	Delta	exacerbates	ataxia telangiectasia	ataxia telangiectasia
FBgn0024329	Mekk1	exacerbates	ataxia telangiectasia	ataxia telangiectasia
FBgn0042693	wrd	exacerbates	ataxia telangiectasia	ataxia telangiectasia
FBgn0004583	ex	ameliorates	atypical teratoid rhabdoid tumor	atypical teratoid rhabdoid tumor
FBgn0004859	ci	ameliorates	atypical teratoid rhabdoid tumor	atypical teratoid rhabdoid tumor
FBgn0010315	CycD	ameliorates	atypical teratoid rhabdoid tumor	atypical teratoid rhabdoid tumor
FBgn0086384	Mer	ameliorates	atypical teratoid rhabdoid tumor	atypical teratoid rhabdoid tumor
FBgn0262127	kibra	ameliorates	atypical teratoid rhabdoid tumor	atypical teratoid rhabdoid tumor
FBgn0000008	a	exacerbates	atypical teratoid rhabdoid tumor	atypical teratoid rhabdoid tumor
FBgn0000179	bi	exacerbates	atypical teratoid rhabdoid tumor	atypical teratoid rhabdoid tumor
FBgn0000490	dpp	exacerbates	atypical teratoid rhabdoid tumor	atypical teratoid rhabdoid tumor
FBgn0000568	Eip75B	exacerbates	atypical teratoid rhabdoid tumor	atypical teratoid rhabdoid tumor
FBgn0001180	hb	exacerbates	atypical teratoid rhabdoid tumor	atypical teratoid rhabdoid tumor
FBgn0002543	robo2	exacerbates	atypical teratoid rhabdoid tumor	atypical teratoid rhabdoid tumor
FBgn0002939	ninaD	exacerbates	atypical teratoid rhabdoid tumor	atypical teratoid rhabdoid tumor
FBgn0002962	nanos	exacerbates	atypical teratoid rhabdoid tumor	atypical teratoid rhabdoid tumor
FBgn0003423	slgA	exacerbates	atypical teratoid rhabdoid tumor	atypical teratoid rhabdoid tumor
FBgn0003865	tsg	exacerbates	atypical teratoid rhabdoid tumor	atypical teratoid rhabdoid tumor
FBgn0004102	oc	exacerbates	atypical teratoid rhabdoid tumor	atypical teratoid rhabdoid tumor
FBgn0004394	pdm2	exacerbates	atypical teratoid rhabdoid tumor	atypical teratoid rhabdoid tumor
FBgn0004620	GluRIIA	exacerbates	atypical teratoid rhabdoid tumor	atypical teratoid rhabdoid tumor
FBgn0004860	ph-d	exacerbates	atypical teratoid rhabdoid tumor	atypical teratoid rhabdoid tumor
FBgn0004892	sob	exacerbates	atypical teratoid rhabdoid tumor	atypical teratoid rhabdoid tumor
FBgn0004893	bowl	exacerbates	atypical teratoid rhabdoid tumor	atypical teratoid rhabdoid tumor
FBgn0010109	dpn	exacerbates	atypical teratoid rhabdoid tumor	atypical teratoid rhabdoid tumor
FBgn0010213	Sod2	exacerbates	atypical teratoid rhabdoid tumor	atypical teratoid rhabdoid tumor
FBgn0010315	CycD	exacerbates	atypical teratoid rhabdoid tumor	atypical teratoid rhabdoid tumor
FBgn0011202	dia	exacerbates	atypical teratoid rhabdoid tumor	atypical teratoid rhabdoid tumor
FBgn0015773	NetA	exacerbates	atypical teratoid rhabdoid tumor	atypical teratoid rhabdoid tumor
FBgn0015774	NetB	exacerbates	atypical teratoid rhabdoid tumor	atypical teratoid rhabdoid tumor
FBgn0015797	Rab6	exacerbates	atypical teratoid rhabdoid tumor	atypical teratoid rhabdoid tumor
FBgn0016059	Sema1b	exacerbates	atypical teratoid rhabdoid tumor	atypical teratoid rhabdoid tumor
FBgn0020429	GluRIIB	exacerbates	atypical teratoid rhabdoid tumor	atypical teratoid rhabdoid tumor
FBgn0020622	Pi3K21B	exacerbates	atypical teratoid rhabdoid tumor	atypical teratoid rhabdoid tumor
FBgn0020626	Osbp	exacerbates	atypical teratoid rhabdoid tumor	atypical teratoid rhabdoid tumor
FBgn0024293	Spn43Ab	exacerbates	atypical teratoid rhabdoid tumor	atypical teratoid rhabdoid tumor
FBgn0025360	Optix	exacerbates	atypical teratoid rhabdoid tumor	atypical teratoid rhabdoid tumor
FBgn0025625	Sik2	exacerbates	atypical teratoid rhabdoid tumor	atypical teratoid rhabdoid tumor
FBgn0025679	Klf15	exacerbates	atypical teratoid rhabdoid tumor	atypical teratoid rhabdoid tumor
FBgn0025800	Smox	exacerbates	atypical teratoid rhabdoid tumor	atypical teratoid rhabdoid tumor
FBgn0027335	Rip11	exacerbates	atypical teratoid rhabdoid tumor	atypical teratoid rhabdoid tumor
FBgn0027844	CAH1	exacerbates	atypical teratoid rhabdoid tumor	atypical teratoid rhabdoid tumor
FBgn0028436	ECSIT	exacerbates	atypical teratoid rhabdoid tumor	atypical teratoid rhabdoid tumor
FBgn0030519	CG11151	exacerbates	atypical teratoid rhabdoid tumor	atypical teratoid rhabdoid tumor
FBgn0030577	CG5334	exacerbates	atypical teratoid rhabdoid tumor	atypical teratoid rhabdoid tumor
FBgn0031005	Hs3st-B	exacerbates	atypical teratoid rhabdoid tumor	atypical teratoid rhabdoid tumor
FBgn0031285	CG3662	exacerbates	atypical teratoid rhabdoid tumor	atypical teratoid rhabdoid tumor
FBgn0031457	Snx21	exacerbates	atypical teratoid rhabdoid tumor	atypical teratoid rhabdoid tumor
FBgn0031461	daw	exacerbates	atypical teratoid rhabdoid tumor	atypical teratoid rhabdoid tumor
FBgn0031696	Bub1	exacerbates	atypical teratoid rhabdoid tumor	atypical teratoid rhabdoid tumor
FBgn0032214	CG4968	exacerbates	atypical teratoid rhabdoid tumor	atypical teratoid rhabdoid tumor
FBgn0032707	CG10348	exacerbates	atypical teratoid rhabdoid tumor	atypical teratoid rhabdoid tumor
FBgn0032910	CG9265	exacerbates	atypical teratoid rhabdoid tumor	atypical teratoid rhabdoid tumor
FBgn0033010	Atf6	exacerbates	atypical teratoid rhabdoid tumor	atypical teratoid rhabdoid tumor
FBgn0033266	Socs44A	exacerbates	atypical teratoid rhabdoid tumor	atypical teratoid rhabdoid tumor
FBgn0033349	CG8243	exacerbates	atypical teratoid rhabdoid tumor	atypical teratoid rhabdoid tumor
FBgn0033438	Mmp2	exacerbates	atypical teratoid rhabdoid tumor	atypical teratoid rhabdoid tumor
FBgn0033748	vis	exacerbates	atypical teratoid rhabdoid tumor	atypical teratoid rhabdoid tumor
FBgn0034179	CG6805	exacerbates	atypical teratoid rhabdoid tumor	atypical teratoid rhabdoid tumor
FBgn0035231	Pcyt2	exacerbates	atypical teratoid rhabdoid tumor	atypical teratoid rhabdoid tumor
FBgn0035528	CG15012	exacerbates	atypical teratoid rhabdoid tumor	atypical teratoid rhabdoid tumor
FBgn0035626	lin-28	exacerbates	atypical teratoid rhabdoid tumor	atypical teratoid rhabdoid tumor
FBgn0036516	CG7656	exacerbates	atypical teratoid rhabdoid tumor	atypical teratoid rhabdoid tumor
FBgn0036882	Dred	exacerbates	atypical teratoid rhabdoid tumor	atypical teratoid rhabdoid tumor
FBgn0037708	CG9386	exacerbates	atypical teratoid rhabdoid tumor	atypical teratoid rhabdoid tumor
FBgn0037891	Dlst	exacerbates	atypical teratoid rhabdoid tumor	atypical teratoid rhabdoid tumor
FBgn0038244	CG7987	exacerbates	atypical teratoid rhabdoid tumor	atypical teratoid rhabdoid tumor
FBgn0038277	RpS5b	exacerbates	atypical teratoid rhabdoid tumor	atypical teratoid rhabdoid tumor
FBgn0038296	Kpc1	exacerbates	atypical teratoid rhabdoid tumor	atypical teratoid rhabdoid tumor
FBgn0038299	Spn88Eb	exacerbates	atypical teratoid rhabdoid tumor	atypical teratoid rhabdoid tumor
FBgn0038397	CG10185	exacerbates	atypical teratoid rhabdoid tumor	atypical teratoid rhabdoid tumor
FBgn0038606	CG15803	exacerbates	atypical teratoid rhabdoid tumor	atypical teratoid rhabdoid tumor
FBgn0039858	CycG	exacerbates	atypical teratoid rhabdoid tumor	atypical teratoid rhabdoid tumor
FBgn0041604	dlp	exacerbates	atypical teratoid rhabdoid tumor	atypical teratoid rhabdoid tumor
FBgn0051637	CG31637	exacerbates	atypical teratoid rhabdoid tumor	atypical teratoid rhabdoid tumor
FBgn0051902	Spn28Da	exacerbates	atypical teratoid rhabdoid tumor	atypical teratoid rhabdoid tumor
FBgn0052056	scramb1	exacerbates	atypical teratoid rhabdoid tumor	atypical teratoid rhabdoid tumor
FBgn0058006	CG40006	exacerbates	atypical teratoid rhabdoid tumor	atypical teratoid rhabdoid tumor
FBgn0058160	Sph242	exacerbates	atypical teratoid rhabdoid tumor	atypical teratoid rhabdoid tumor
FBgn0066101	LpR1	exacerbates	atypical teratoid rhabdoid tumor	atypical teratoid rhabdoid tumor
FBgn0085419	Rgk2	exacerbates	atypical teratoid rhabdoid tumor	atypical teratoid rhabdoid tumor
FBgn0085638	CG41378	exacerbates	atypical teratoid rhabdoid tumor	atypical teratoid rhabdoid tumor
FBgn0259111	Ndae1	exacerbates	atypical teratoid rhabdoid tumor	atypical teratoid rhabdoid tumor
FBgn0259166	CG42271	exacerbates	atypical teratoid rhabdoid tumor	atypical teratoid rhabdoid tumor
FBgn0259878	Fs	exacerbates	atypical teratoid rhabdoid tumor	atypical teratoid rhabdoid tumor
FBgn0260658	CG42541	exacerbates	atypical teratoid rhabdoid tumor	atypical teratoid rhabdoid tumor
FBgn0262614	pyd	exacerbates	atypical teratoid rhabdoid tumor	atypical teratoid rhabdoid tumor
FBgn0262867	Ptr	exacerbates	atypical teratoid rhabdoid tumor	atypical teratoid rhabdoid tumor
FBgn0263608	l(3)72Dr	exacerbates	atypical teratoid rhabdoid tumor	atypical teratoid rhabdoid tumor
FBgn0264000	GluRIB	exacerbates	atypical teratoid rhabdoid tumor	atypical teratoid rhabdoid tumor
FBgn0264089	sli	exacerbates	atypical teratoid rhabdoid tumor	atypical teratoid rhabdoid tumor
FBgn0265991	Zasp52	exacerbates	atypical teratoid rhabdoid tumor	atypical teratoid rhabdoid tumor
FBgn0266099	CG44836	exacerbates	atypical teratoid rhabdoid tumor	atypical teratoid rhabdoid tumor
FBgn0266757	mfr	exacerbates	atypical teratoid rhabdoid tumor	atypical teratoid rhabdoid tumor
FBgn0288433	L	exacerbates	atypical teratoid rhabdoid tumor	atypical teratoid rhabdoid tumor
FBgn0004647	N	ameliorates	autism spectrum disorder	autism spectrum disorder
FBgn0010333	Rac1	ameliorates	autism spectrum disorder	autism spectrum disorder
FBgn0011726	tsr	ameliorates	autism spectrum disorder	autism spectrum disorder
FBgn0011726	tsr	ameliorates	autism spectrum disorder	autism spectrum disorder
FBgn0011739	wts	ameliorates	autism spectrum disorder	autism spectrum disorder
FBgn0013983	imd	ameliorates	autism spectrum disorder	autism spectrum disorder
FBgn0025456	CREG	ameliorates	autism spectrum disorder	autism spectrum disorder
FBgn0028734	Fmr1	ameliorates	autism spectrum disorder	autism spectrum disorder
FBgn0038975	Nrx-1	ameliorates	autism spectrum disorder	autism spectrum disorder
FBgn0263289	scrib	ameliorates	autism spectrum disorder	autism spectrum disorder
FBgn0263352	Unr	ameliorates	autism spectrum disorder	autism spectrum disorder
FBgn0000578	ena	exacerbates	autism spectrum disorder	autism spectrum disorder
FBgn0013997	Nrx-IV	exacerbates	autism spectrum disorder	autism spectrum disorder
FBgn0020386	Pdk1	exacerbates	autism spectrum disorder	autism spectrum disorder
FBgn0020386	Pdk1	exacerbates	autism spectrum disorder	autism spectrum disorder
FBgn0020386	Pdk1	exacerbates	autism spectrum disorder	autism spectrum disorder
FBgn0020386	Pdk1	exacerbates	autism spectrum disorder	autism spectrum disorder
FBgn0042693	wrd	exacerbates	autism spectrum disorder	autism spectrum disorder
FBgn0042693	wrd	exacerbates	autism spectrum disorder	autism spectrum disorder
FBgn0042693	wrd	exacerbates	autism spectrum disorder	autism spectrum disorder
FBgn0042693	wrd	exacerbates	autism spectrum disorder	autism spectrum disorder
FBgn0053547	Rim	exacerbates	autism spectrum disorder	autism spectrum disorder
FBgn0053547	Rim	exacerbates	autism spectrum disorder	autism spectrum disorder
FBgn0083975	Nlg4	exacerbates	autism spectrum disorder	autism spectrum disorder
FBgn0260799	p120ctn	exacerbates	autism spectrum disorder	autism spectrum disorder
FBgn0261456	hpo	exacerbates	autism spectrum disorder	autism spectrum disorder
FBgn0261456	hpo	exacerbates	autism spectrum disorder	autism spectrum disorder
FBgn0014010	Rab5	ameliorates	autosomal dominant adult-onset proximal spinal muscular atrophy	autosomal dominant adult-onset proximal spinal muscular atrophy
FBgn0015795	Rab7	ameliorates	autosomal dominant adult-onset proximal spinal muscular atrophy	autosomal dominant adult-onset proximal spinal muscular atrophy
FBgn0001218	Hsc70-3	ameliorates	autosomal dominant cerebellar ataxia	autosomal dominant cerebellar ataxia
FBgn0001965	Sos	ameliorates	autosomal dominant cerebellar ataxia	autosomal dominant cerebellar ataxia
FBgn0002781	mod(mdg4)	ameliorates	autosomal dominant cerebellar ataxia	autosomal dominant cerebellar ataxia
FBgn0002887	mus201	ameliorates	autosomal dominant cerebellar ataxia	autosomal dominant cerebellar ataxia
FBgn0003079	Raf	ameliorates	autosomal dominant cerebellar ataxia	autosomal dominant cerebellar ataxia
FBgn0003205	Ras85D	ameliorates	autosomal dominant cerebellar ataxia	autosomal dominant cerebellar ataxia
FBgn0003206	Ras64B	ameliorates	autosomal dominant cerebellar ataxia	autosomal dominant cerebellar ataxia
FBgn0003256	rl	ameliorates	autosomal dominant cerebellar ataxia	autosomal dominant cerebellar ataxia
FBgn0004638	drk	ameliorates	autosomal dominant cerebellar ataxia	autosomal dominant cerebellar ataxia
FBgn0004837	Su(H)	ameliorates	autosomal dominant cerebellar ataxia	autosomal dominant cerebellar ataxia
FBgn0005624	Psc	ameliorates	autosomal dominant cerebellar ataxia	autosomal dominant cerebellar ataxia
FBgn0010213	Sod2	ameliorates	autosomal dominant cerebellar ataxia	autosomal dominant cerebellar ataxia
FBgn0010269	Dsor1	ameliorates	autosomal dominant cerebellar ataxia	autosomal dominant cerebellar ataxia
FBgn0010379	Akt	ameliorates	autosomal dominant cerebellar ataxia	autosomal dominant cerebellar ataxia
FBgn0010750	atms	ameliorates	autosomal dominant cerebellar ataxia	autosomal dominant cerebellar ataxia
FBgn0010932	l(3)09070	ameliorates	autosomal dominant cerebellar ataxia	autosomal dominant cerebellar ataxia
FBgn0011703	RnrL	ameliorates	autosomal dominant cerebellar ataxia	autosomal dominant cerebellar ataxia
FBgn0015949	hrg	ameliorates	autosomal dominant cerebellar ataxia	autosomal dominant cerebellar ataxia
FBgn0020412	JIL-1	ameliorates	autosomal dominant cerebellar ataxia	autosomal dominant cerebellar ataxia
FBgn0020412	JIL-1	ameliorates	autosomal dominant cerebellar ataxia	autosomal dominant cerebellar ataxia
FBgn0022205	l(2)k04308	ameliorates	autosomal dominant cerebellar ataxia	autosomal dominant cerebellar ataxia
FBgn0022213	Cse1	ameliorates	autosomal dominant cerebellar ataxia	autosomal dominant cerebellar ataxia
FBgn0023143	Uba1	ameliorates	autosomal dominant cerebellar ataxia	autosomal dominant cerebellar ataxia
FBgn0024538	l(3)L1820	ameliorates	autosomal dominant cerebellar ataxia	autosomal dominant cerebellar ataxia
FBgn0025582	eIF3e	ameliorates	autosomal dominant cerebellar ataxia	autosomal dominant cerebellar ataxia
FBgn0028398	Taf10	ameliorates	autosomal dominant cerebellar ataxia	autosomal dominant cerebellar ataxia
FBgn0028694	Rpn11	ameliorates	autosomal dominant cerebellar ataxia	autosomal dominant cerebellar ataxia
FBgn0029092	ced-6	ameliorates	autosomal dominant cerebellar ataxia	autosomal dominant cerebellar ataxia
FBgn0031633	Fnta	ameliorates	autosomal dominant cerebellar ataxia	autosomal dominant cerebellar ataxia
FBgn0032447	PICK1	ameliorates	autosomal dominant cerebellar ataxia	autosomal dominant cerebellar ataxia
FBgn0033247	Nup44A	ameliorates	autosomal dominant cerebellar ataxia	autosomal dominant cerebellar ataxia
FBgn0033247	Nup44A	ameliorates	autosomal dominant cerebellar ataxia	autosomal dominant cerebellar ataxia
FBgn0034051	Mlf	ameliorates	autosomal dominant cerebellar ataxia	autosomal dominant cerebellar ataxia
FBgn0034051	Mlf	ameliorates	autosomal dominant cerebellar ataxia	autosomal dominant cerebellar ataxia
FBgn0034335	GstE1	ameliorates	autosomal dominant cerebellar ataxia	autosomal dominant cerebellar ataxia
FBgn0034335	GstE1	ameliorates	autosomal dominant cerebellar ataxia	autosomal dominant cerebellar ataxia
FBgn0037098	Wnk	ameliorates	autosomal dominant cerebellar ataxia	autosomal dominant cerebellar ataxia
FBgn0037679	Aduk	ameliorates	autosomal dominant cerebellar ataxia	autosomal dominant cerebellar ataxia
FBgn0038279	Sdr	ameliorates	autosomal dominant cerebellar ataxia	autosomal dominant cerebellar ataxia
FBgn0038424	Fntb	ameliorates	autosomal dominant cerebellar ataxia	autosomal dominant cerebellar ataxia
FBgn0039254	Nmnat	ameliorates	autosomal dominant cerebellar ataxia	autosomal dominant cerebellar ataxia
FBgn0039254	Nmnat	ameliorates	autosomal dominant cerebellar ataxia	autosomal dominant cerebellar ataxia
FBgn0039254	Nmnat	ameliorates	autosomal dominant cerebellar ataxia	autosomal dominant cerebellar ataxia
FBgn0041188	Atx2	ameliorates	autosomal dominant cerebellar ataxia	autosomal dominant cerebellar ataxia
FBgn0041188	Atx2	ameliorates	autosomal dominant cerebellar ataxia	autosomal dominant cerebellar ataxia
FBgn0041585	Orai	ameliorates	autosomal dominant cerebellar ataxia	autosomal dominant cerebellar ataxia
FBgn0052190	NUCB1	ameliorates	autosomal dominant cerebellar ataxia	autosomal dominant cerebellar ataxia
FBgn0052190	NUCB1	ameliorates	autosomal dominant cerebellar ataxia	autosomal dominant cerebellar ataxia
FBgn0053554	Nipped-A	ameliorates	autosomal dominant cerebellar ataxia	autosomal dominant cerebellar ataxia
FBgn0260635	Diap1	ameliorates	autosomal dominant cerebellar ataxia	autosomal dominant cerebellar ataxia
FBgn0260635	Diap1	ameliorates	autosomal dominant cerebellar ataxia	autosomal dominant cerebellar ataxia
FBgn0260635	Diap1	ameliorates	autosomal dominant cerebellar ataxia	autosomal dominant cerebellar ataxia
FBgn0260635	Diap1	ameliorates	autosomal dominant cerebellar ataxia	autosomal dominant cerebellar ataxia
FBgn0261524	lic	ameliorates	autosomal dominant cerebellar ataxia	autosomal dominant cerebellar ataxia
FBgn0261617	nej	ameliorates	autosomal dominant cerebellar ataxia	autosomal dominant cerebellar ataxia
FBgn0261617	nej	ameliorates	autosomal dominant cerebellar ataxia	autosomal dominant cerebellar ataxia
FBgn0262560	wcd	ameliorates	autosomal dominant cerebellar ataxia	autosomal dominant cerebellar ataxia
FBgn0262737	mub	ameliorates	autosomal dominant cerebellar ataxia	autosomal dominant cerebellar ataxia
FBgn0262737	mub	ameliorates	autosomal dominant cerebellar ataxia	autosomal dominant cerebellar ataxia
FBgn0263106	DnaJ-1	ameliorates	autosomal dominant cerebellar ataxia	autosomal dominant cerebellar ataxia
FBgn0263106	DnaJ-1	ameliorates	autosomal dominant cerebellar ataxia	autosomal dominant cerebellar ataxia
FBgn0263106	DnaJ-1	ameliorates	autosomal dominant cerebellar ataxia	autosomal dominant cerebellar ataxia
FBgn0263106	DnaJ-1	ameliorates	autosomal dominant cerebellar ataxia	autosomal dominant cerebellar ataxia
FBgn0263855	BubR1	ameliorates	autosomal dominant cerebellar ataxia	autosomal dominant cerebellar ataxia
FBgn0263987	spoon	ameliorates	autosomal dominant cerebellar ataxia	autosomal dominant cerebellar ataxia
FBgn0265297	pAbp	ameliorates	autosomal dominant cerebellar ataxia	autosomal dominant cerebellar ataxia
FBgn0283472	S6k	ameliorates	autosomal dominant cerebellar ataxia	autosomal dominant cerebellar ataxia
FBgn0000568	Eip75B	exacerbates	autosomal dominant cerebellar ataxia	autosomal dominant cerebellar ataxia
FBgn0001234	lncRNA:Hsromega	exacerbates	autosomal dominant cerebellar ataxia	autosomal dominant cerebellar ataxia
FBgn0001234	lncRNA:Hsromega	exacerbates	autosomal dominant cerebellar ataxia	autosomal dominant cerebellar ataxia
FBgn0002284	Prosbeta6	exacerbates	autosomal dominant cerebellar ataxia	autosomal dominant cerebellar ataxia
FBgn0003165	pum	exacerbates	autosomal dominant cerebellar ataxia	autosomal dominant cerebellar ataxia
FBgn0003165	pum	exacerbates	autosomal dominant cerebellar ataxia	autosomal dominant cerebellar ataxia
FBgn0003165	pum	exacerbates	autosomal dominant cerebellar ataxia	autosomal dominant cerebellar ataxia
FBgn0003175	px	exacerbates	autosomal dominant cerebellar ataxia	autosomal dominant cerebellar ataxia
FBgn0003415	skd	exacerbates	autosomal dominant cerebellar ataxia	autosomal dominant cerebellar ataxia
FBgn0003415	skd	exacerbates	autosomal dominant cerebellar ataxia	autosomal dominant cerebellar ataxia
FBgn0003520	stau	exacerbates	autosomal dominant cerebellar ataxia	autosomal dominant cerebellar ataxia
FBgn0003520	stau	exacerbates	autosomal dominant cerebellar ataxia	autosomal dominant cerebellar ataxia
FBgn0003520	stau	exacerbates	autosomal dominant cerebellar ataxia	autosomal dominant cerebellar ataxia
FBgn0003687	Tbp	exacerbates	autosomal dominant cerebellar ataxia	autosomal dominant cerebellar ataxia
FBgn0003687	Tbp	exacerbates	autosomal dominant cerebellar ataxia	autosomal dominant cerebellar ataxia
FBgn0004837	Su(H)	exacerbates	autosomal dominant cerebellar ataxia	autosomal dominant cerebellar ataxia
FBgn0010379	Akt	exacerbates	autosomal dominant cerebellar ataxia	autosomal dominant cerebellar ataxia
FBgn0011217	eff	exacerbates	autosomal dominant cerebellar ataxia	autosomal dominant cerebellar ataxia
FBgn0011217	eff	exacerbates	autosomal dominant cerebellar ataxia	autosomal dominant cerebellar ataxia
FBgn0011217	eff	exacerbates	autosomal dominant cerebellar ataxia	autosomal dominant cerebellar ataxia
FBgn0011217	eff	exacerbates	autosomal dominant cerebellar ataxia	autosomal dominant cerebellar ataxia
FBgn0011318	l(3)j1E7	exacerbates	autosomal dominant cerebellar ataxia	autosomal dominant cerebellar ataxia
FBgn0015279	Pi3K92E	exacerbates	autosomal dominant cerebellar ataxia	autosomal dominant cerebellar ataxia
FBgn0015805	HDAC1	exacerbates	autosomal dominant cerebellar ataxia	autosomal dominant cerebellar ataxia
FBgn0015805	HDAC1	exacerbates	autosomal dominant cerebellar ataxia	autosomal dominant cerebellar ataxia
FBgn0015805	HDAC1	exacerbates	autosomal dominant cerebellar ataxia	autosomal dominant cerebellar ataxia
FBgn0016977	spen	exacerbates	autosomal dominant cerebellar ataxia	autosomal dominant cerebellar ataxia
FBgn0016977	spen	exacerbates	autosomal dominant cerebellar ataxia	autosomal dominant cerebellar ataxia
FBgn0020238	14-3-3epsilon	exacerbates	autosomal dominant cerebellar ataxia	autosomal dominant cerebellar ataxia
FBgn0020496	CtBP	exacerbates	autosomal dominant cerebellar ataxia	autosomal dominant cerebellar ataxia
FBgn0020496	CtBP	exacerbates	autosomal dominant cerebellar ataxia	autosomal dominant cerebellar ataxia
FBgn0022097	Vha36-1	exacerbates	autosomal dominant cerebellar ataxia	autosomal dominant cerebellar ataxia
FBgn0022238	lolal	exacerbates	autosomal dominant cerebellar ataxia	autosomal dominant cerebellar ataxia
FBgn0022764	Sin3A	exacerbates	autosomal dominant cerebellar ataxia	autosomal dominant cerebellar ataxia
FBgn0022764	Sin3A	exacerbates	autosomal dominant cerebellar ataxia	autosomal dominant cerebellar ataxia
FBgn0024291	Sirt1	exacerbates	autosomal dominant cerebellar ataxia	autosomal dominant cerebellar ataxia
FBgn0024291	Sirt1	exacerbates	autosomal dominant cerebellar ataxia	autosomal dominant cerebellar ataxia
FBgn0024291	Sirt1	exacerbates	autosomal dominant cerebellar ataxia	autosomal dominant cerebellar ataxia
FBgn0025720	Ate1	exacerbates	autosomal dominant cerebellar ataxia	autosomal dominant cerebellar ataxia
FBgn0027081	ThrRS	exacerbates	autosomal dominant cerebellar ataxia	autosomal dominant cerebellar ataxia
FBgn0027616	Ythdc1	exacerbates	autosomal dominant cerebellar ataxia	autosomal dominant cerebellar ataxia
FBgn0027616	Ythdc1	exacerbates	autosomal dominant cerebellar ataxia	autosomal dominant cerebellar ataxia
FBgn0029996	UbcE2H	exacerbates	autosomal dominant cerebellar ataxia	autosomal dominant cerebellar ataxia
FBgn0029996	UbcE2H	exacerbates	autosomal dominant cerebellar ataxia	autosomal dominant cerebellar ataxia
FBgn0031968	CG7231	exacerbates	autosomal dominant cerebellar ataxia	autosomal dominant cerebellar ataxia
FBgn0031968	CG7231	exacerbates	autosomal dominant cerebellar ataxia	autosomal dominant cerebellar ataxia
FBgn0031968	CG7231	exacerbates	autosomal dominant cerebellar ataxia	autosomal dominant cerebellar ataxia
FBgn0031975	Tg	exacerbates	autosomal dominant cerebellar ataxia	autosomal dominant cerebellar ataxia
FBgn0031975	Tg	exacerbates	autosomal dominant cerebellar ataxia	autosomal dominant cerebellar ataxia
FBgn0035471	Tecr	exacerbates	autosomal dominant cerebellar ataxia	autosomal dominant cerebellar ataxia
FBgn0035471	Tecr	exacerbates	autosomal dominant cerebellar ataxia	autosomal dominant cerebellar ataxia
FBgn0039254	Nmnat	exacerbates	autosomal dominant cerebellar ataxia	autosomal dominant cerebellar ataxia
FBgn0040071	tara	exacerbates	autosomal dominant cerebellar ataxia	autosomal dominant cerebellar ataxia
FBgn0040071	tara	exacerbates	autosomal dominant cerebellar ataxia	autosomal dominant cerebellar ataxia
FBgn0040071	tara	exacerbates	autosomal dominant cerebellar ataxia	autosomal dominant cerebellar ataxia
FBgn0041188	Atx2	exacerbates	autosomal dominant cerebellar ataxia	autosomal dominant cerebellar ataxia
FBgn0041188	Atx2	exacerbates	autosomal dominant cerebellar ataxia	autosomal dominant cerebellar ataxia
FBgn0041188	Atx2	exacerbates	autosomal dominant cerebellar ataxia	autosomal dominant cerebellar ataxia
FBgn0041188	Atx2	exacerbates	autosomal dominant cerebellar ataxia	autosomal dominant cerebellar ataxia
FBgn0041188	Atx2	exacerbates	autosomal dominant cerebellar ataxia	autosomal dominant cerebellar ataxia
FBgn0041188	Atx2	exacerbates	autosomal dominant cerebellar ataxia	autosomal dominant cerebellar ataxia
FBgn0041188	Atx2	exacerbates	autosomal dominant cerebellar ataxia	autosomal dominant cerebellar ataxia
FBgn0260635	Diap1	exacerbates	autosomal dominant cerebellar ataxia	autosomal dominant cerebellar ataxia
FBgn0261617	nej	exacerbates	autosomal dominant cerebellar ataxia	autosomal dominant cerebellar ataxia
FBgn0261617	nej	exacerbates	autosomal dominant cerebellar ataxia	autosomal dominant cerebellar ataxia
FBgn0261617	nej	exacerbates	autosomal dominant cerebellar ataxia	autosomal dominant cerebellar ataxia
FBgn0262737	mub	exacerbates	autosomal dominant cerebellar ataxia	autosomal dominant cerebellar ataxia
FBgn0263197	Patronin	exacerbates	autosomal dominant cerebellar ataxia	autosomal dominant cerebellar ataxia
FBgn0263987	spoon	exacerbates	autosomal dominant cerebellar ataxia	autosomal dominant cerebellar ataxia
FBgn0263995	cpo	exacerbates	autosomal dominant cerebellar ataxia	autosomal dominant cerebellar ataxia
FBgn0263995	cpo	exacerbates	autosomal dominant cerebellar ataxia	autosomal dominant cerebellar ataxia
FBgn0264962	Pcf11	exacerbates	autosomal dominant cerebellar ataxia	autosomal dominant cerebellar ataxia
FBgn0265487	mbl	exacerbates	autosomal dominant cerebellar ataxia	autosomal dominant cerebellar ataxia
FBgn0265487	mbl	exacerbates	autosomal dominant cerebellar ataxia	autosomal dominant cerebellar ataxia
FBgn0265487	mbl	exacerbates	autosomal dominant cerebellar ataxia	autosomal dominant cerebellar ataxia
FBgn0265487	mbl	exacerbates	autosomal dominant cerebellar ataxia	autosomal dominant cerebellar ataxia
FBgn0265974	ttv	exacerbates	autosomal dominant cerebellar ataxia	autosomal dominant cerebellar ataxia
FBgn0266599	Hsc70-4	exacerbates	autosomal dominant cerebellar ataxia	autosomal dominant cerebellar ataxia
FBgn0266599	Hsc70-4	exacerbates	autosomal dominant cerebellar ataxia	autosomal dominant cerebellar ataxia
FBgn0283500	Sac1	exacerbates	autosomal dominant cerebellar ataxia	autosomal dominant cerebellar ataxia
FBgn0286786	hoip	exacerbates	autosomal dominant cerebellar ataxia	autosomal dominant cerebellar ataxia
FBgn0029891	Pink1	ameliorates	autosomal dominant distal hereditary motor neuronopathy 2	autosomal dominant distal hereditary motor neuronopathy
FBgn0029891	Pink1	ameliorates	autosomal dominant distal hereditary motor neuronopathy 2	autosomal dominant distal hereditary motor neuronopathy
FBgn0041100	park	ameliorates	autosomal dominant distal hereditary motor neuronopathy 2	autosomal dominant distal hereditary motor neuronopathy
FBgn0041100	park	ameliorates	autosomal dominant distal hereditary motor neuronopathy 2	autosomal dominant distal hereditary motor neuronopathy
FBgn0026428	HDAC6	ameliorates	autosomal dominant distal hereditary motor neuronopathy 3	autosomal dominant distal hereditary motor neuronopathy
FBgn0029891	Pink1	ameliorates	autosomal dominant distal hereditary motor neuronopathy 4	autosomal dominant distal hereditary motor neuronopathy
FBgn0041100	park	ameliorates	autosomal dominant distal hereditary motor neuronopathy 4	autosomal dominant distal hereditary motor neuronopathy
FBgn0265356	tn	ameliorates	autosomal dominant hyaline body myopathy	autosomal dominant hyaline body myopathy
FBgn0038320	Cyfip	ameliorates	autosomal dominant intellectual developmental disorder 48	autosomal recessive intellectual developmental disorder
FBgn0000108	Appl	ameliorates	autosomal recessive intellectual developmental disorder	autosomal recessive intellectual developmental disorder
FBgn0000499	dsh	ameliorates	autosomal recessive intellectual developmental disorder	autosomal recessive intellectual developmental disorder
FBgn0001122	Galphao	ameliorates	autosomal recessive intellectual developmental disorder	autosomal recessive intellectual developmental disorder
FBgn0003435	sm	ameliorates	autosomal recessive intellectual developmental disorder	autosomal recessive intellectual developmental disorder
FBgn0005648	Pabp2	ameliorates	autosomal recessive intellectual developmental disorder	autosomal recessive intellectual developmental disorder
FBgn0010228	HmgZ	ameliorates	autosomal recessive intellectual developmental disorder	autosomal recessive intellectual developmental disorder
FBgn0013576	mtd	ameliorates	autosomal recessive intellectual developmental disorder	autosomal recessive intellectual developmental disorder
FBgn0015838	Vang	ameliorates	autosomal recessive intellectual developmental disorder	autosomal recessive intellectual developmental disorder
FBgn0028734	Fmr1	ameliorates	autosomal recessive intellectual developmental disorder	autosomal recessive intellectual developmental disorder
FBgn0028734	Fmr1	ameliorates	autosomal recessive intellectual developmental disorder	autosomal recessive intellectual developmental disorder
FBgn0028734	Fmr1	ameliorates	autosomal recessive intellectual developmental disorder	autosomal recessive intellectual developmental disorder
FBgn0032859	Arpc2	ameliorates	autosomal recessive intellectual developmental disorder	autosomal recessive intellectual developmental disorder
FBgn0041188	Atx2	ameliorates	autosomal recessive intellectual developmental disorder	autosomal recessive intellectual developmental disorder
FBgn0041188	Atx2	ameliorates	autosomal recessive intellectual developmental disorder	autosomal recessive intellectual developmental disorder
FBgn0041188	Atx2	ameliorates	autosomal recessive intellectual developmental disorder	autosomal recessive intellectual developmental disorder
FBgn0041188	Atx2	ameliorates	autosomal recessive intellectual developmental disorder	autosomal recessive intellectual developmental disorder
FBgn0261822	Bsg	ameliorates	autosomal recessive intellectual developmental disorder	autosomal recessive intellectual developmental disorder
FBgn0266521	stai	ameliorates	autosomal recessive intellectual developmental disorder	autosomal recessive intellectual developmental disorder
FBgn0004638	drk	exacerbates	autosomal recessive intellectual developmental disorder	autosomal recessive intellectual developmental disorder
FBgn0028734	Fmr1	exacerbates	autosomal recessive intellectual developmental disorder	autosomal recessive intellectual developmental disorder
FBgn0028734	Fmr1	exacerbates	autosomal recessive intellectual developmental disorder	autosomal recessive intellectual developmental disorder
FBgn0028734	Fmr1	exacerbates	autosomal recessive intellectual developmental disorder	autosomal recessive intellectual developmental disorder
FBgn0028734	Fmr1	exacerbates	autosomal recessive intellectual developmental disorder	autosomal recessive intellectual developmental disorder
FBgn0005648	Pabp2	ameliorates	autosomal recessive intellectual developmental disorder 56	autosomal recessive intellectual developmental disorder
FBgn0005648	Pabp2	exacerbates	autosomal recessive intellectual developmental disorder 56	autosomal recessive intellectual developmental disorder
FBgn0015949	hrg	exacerbates	autosomal recessive intellectual developmental disorder 56	autosomal recessive intellectual developmental disorder
FBgn0005536	Mbs	ameliorates	autosomal recessive nonsyndromic deafness 2	autosomal recessive nonsyndromic deafness
FBgn0003514	sqh	exacerbates	autosomal recessive nonsyndromic deafness 2	autosomal recessive nonsyndromic deafness
FBgn0000108	Appl	ameliorates	autosomal recessive spinocerebellar ataxia 21	autosomal recessive nonsyndromic deafness
FBgn0010114	hig	ameliorates	autosomal recessive spinocerebellar ataxia 21	autosomal recessive nonsyndromic deafness
FBgn0024291	Sirt1	ameliorates	Barth syndrome	Barth syndrome
FBgn0036053	iPLA2-VIA	ameliorates	Barth syndrome	Barth syndrome
FBgn0037248	srl	ameliorates	Barth syndrome	Barth syndrome
FBgn0003256	rl	ameliorates	Billuart-type X-linked syndromic intellectual developmental disorder	Billuart-type X-linked syndromic intellectual developmental disorder
FBgn0003256	rl	ameliorates	Billuart-type X-linked syndromic intellectual developmental disorder	Billuart-type X-linked syndromic intellectual developmental disorder
FBgn0003731	Egfr	ameliorates	Billuart-type X-linked syndromic intellectual developmental disorder	Billuart-type X-linked syndromic intellectual developmental disorder
FBgn0002989	okr	ameliorates	Bloom syndrome	Bloom syndrome
FBgn0003479	spn-A	ameliorates	Bloom syndrome	Bloom syndrome
FBgn0004367	mei-41	ameliorates	Bloom syndrome	Bloom syndrome
FBgn0002707	mei-9	exacerbates	Bloom syndrome	Bloom syndrome
FBgn0000014	abd-A	ameliorates	brain cancer	brain cancer
FBgn0000137	ase	ameliorates	brain cancer	brain cancer
FBgn0000146	aub	ameliorates	brain cancer	brain cancer
FBgn0000463	Delta	ameliorates	brain cancer	brain cancer
FBgn0000463	Delta	ameliorates	brain cancer	brain cancer
FBgn0000535	eag	ameliorates	brain cancer	brain cancer
FBgn0000535	eag	ameliorates	brain cancer	brain cancer
FBgn0000546	EcR	ameliorates	brain cancer	brain cancer
FBgn0000629	E(z)	ameliorates	brain cancer	brain cancer
FBgn0000629	E(z)	ameliorates	brain cancer	brain cancer
FBgn0002716	mei-W68	ameliorates	brain cancer	brain cancer
FBgn0002778	mnd	ameliorates	brain cancer	brain cancer
FBgn0002962	nanos	ameliorates	brain cancer	brain cancer
FBgn0002973	numb	ameliorates	brain cancer	brain cancer
FBgn0003557	Su(dx)	ameliorates	brain cancer	brain cancer
FBgn0003862	trx	ameliorates	brain cancer	brain cancer
FBgn0003891	tud	ameliorates	brain cancer	brain cancer
FBgn0004583	ex	ameliorates	brain cancer	brain cancer
FBgn0004595	pros	ameliorates	brain cancer	brain cancer
FBgn0004647	N	ameliorates	brain cancer	brain cancer
FBgn0004647	N	ameliorates	brain cancer	brain cancer
FBgn0004872	piwi	ameliorates	brain cancer	brain cancer
FBgn0004888	Scsalpha1	ameliorates	brain cancer	brain cancer
FBgn0005624	Psc	ameliorates	brain cancer	brain cancer
FBgn0005640	Eip63E	ameliorates	brain cancer	brain cancer
FBgn0010300	brat	ameliorates	brain cancer	brain cancer
FBgn0010316	dap	ameliorates	brain cancer	brain cancer
FBgn0013762	Cdk5	ameliorates	brain cancer	brain cancer
FBgn0014010	Rab5	ameliorates	brain cancer	brain cancer
FBgn0015795	Rab7	ameliorates	brain cancer	brain cancer
FBgn0020887	Su(z)12	ameliorates	brain cancer	brain cancer
FBgn0023518	trr	ameliorates	brain cancer	brain cancer
FBgn0027491	Cdk5alpha	ameliorates	brain cancer	brain cancer
FBgn0028425	JhI-21	ameliorates	brain cancer	brain cancer
FBgn0031091	Phf7	ameliorates	brain cancer	brain cancer
FBgn0031307	MFS3	ameliorates	brain cancer	brain cancer
FBgn0031450	Hrs	ameliorates	brain cancer	brain cancer
FBgn0032782	Rab9	ameliorates	brain cancer	brain cancer
FBgn0032956	Cul2	ameliorates	brain cancer	brain cancer
FBgn0033028	hrm	ameliorates	brain cancer	brain cancer
FBgn0033095	chk	ameliorates	brain cancer	brain cancer
FBgn0034970	yki	ameliorates	brain cancer	brain cancer
FBgn0036764	CG5535	ameliorates	brain cancer	brain cancer
FBgn0037533	CD98hc	ameliorates	brain cancer	brain cancer
FBgn0037533	CD98hc	ameliorates	brain cancer	brain cancer
FBgn0037874	Tctp	ameliorates	brain cancer	brain cancer
FBgn0039044	p53	ameliorates	brain cancer	brain cancer
FBgn0039487	gb	ameliorates	brain cancer	brain cancer
FBgn0039844	CG1607	ameliorates	brain cancer	brain cancer
FBgn0039909	ND-49	ameliorates	brain cancer	brain cancer
FBgn0040022	Set1	ameliorates	brain cancer	brain cancer
FBgn0040273	Spt5	ameliorates	brain cancer	brain cancer
FBgn0040273	Spt5	ameliorates	brain cancer	brain cancer
FBgn0050035	Tret1	ameliorates	brain cancer	brain cancer
FBgn0050394	CG30394	ameliorates	brain cancer	brain cancer
FBgn0052177	Ndfip	ameliorates	brain cancer	brain cancer
FBgn0052694	CG32694	ameliorates	brain cancer	brain cancer
FBgn0053554	Nipped-A	ameliorates	brain cancer	brain cancer
FBgn0086451	Heatr1	ameliorates	brain cancer	brain cancer
FBgn0259984	kuz	ameliorates	brain cancer	brain cancer
FBgn0262406	mir-let7	ameliorates	brain cancer	brain cancer
FBgn0262656	Myc	ameliorates	brain cancer	brain cancer
FBgn0262656	Myc	ameliorates	brain cancer	brain cancer
FBgn0283442	vas	ameliorates	brain cancer	brain cancer
FBgn0283472	S6k	ameliorates	brain cancer	brain cancer
FBgn0284421	Psn	ameliorates	brain cancer	brain cancer
FBgn0285926	Imp	ameliorates	brain cancer	brain cancer
FBgn0000588	esc	exacerbates	brain cancer	brain cancer
FBgn0001174	halo	exacerbates	brain cancer	brain cancer
FBgn0003256	rl	exacerbates	brain cancer	brain cancer
FBgn0003557	Su(dx)	exacerbates	brain cancer	brain cancer
FBgn0004878	cas	exacerbates	brain cancer	brain cancer
FBgn0004907	14-3-3zeta	exacerbates	brain cancer	brain cancer
FBgn0005654	Orc3	exacerbates	brain cancer	brain cancer
FBgn0016977	spen	exacerbates	brain cancer	brain cancer
FBgn0020261	pcm	exacerbates	brain cancer	brain cancer
FBgn0022764	Sin3A	exacerbates	brain cancer	brain cancer
FBgn0030317	pkm	exacerbates	brain cancer	brain cancer
FBgn0030362	regucalcin	exacerbates	brain cancer	brain cancer
FBgn0030384	CG2577	exacerbates	brain cancer	brain cancer
FBgn0030877	Arp8	exacerbates	brain cancer	brain cancer
FBgn0030966	shop	exacerbates	brain cancer	brain cancer
FBgn0031107	HERC2	exacerbates	brain cancer	brain cancer
FBgn0032248	Bug22	exacerbates	brain cancer	brain cancer
FBgn0040528	CG15864	exacerbates	brain cancer	brain cancer
FBgn0263289	scrib	exacerbates	brain cancer	brain cancer
FBgn0263289	scrib	exacerbates	brain cancer	brain cancer
FBgn0263289	scrib	exacerbates	brain cancer	brain cancer
FBgn0285944	para	exacerbates	brain cancer	brain cancer
FBgn0003118	pnt	ameliorates	brain glioma	brain glioma
FBgn0003205	Ras85D	ameliorates	brain glioma	brain glioma
FBgn0003525	stg	ameliorates	brain glioma	brain glioma
FBgn0010316	dap	ameliorates	brain glioma	brain glioma
FBgn0010379	Akt	ameliorates	brain glioma	brain glioma
FBgn0015218	eIF4E1	ameliorates	brain glioma	brain glioma
FBgn0015799	Rbf	ameliorates	brain glioma	brain glioma
FBgn0016131	Cdk4	ameliorates	brain glioma	brain glioma
FBgn0016131	Cdk4	ameliorates	brain glioma	brain glioma
FBgn0017578	Max	ameliorates	brain glioma	brain glioma
FBgn0021796	mTor	ameliorates	brain glioma	brain glioma
FBgn0026379	Pten	ameliorates	brain glioma	brain glioma
FBgn0029840	raptor	ameliorates	brain glioma	brain glioma
FBgn0033935	Sin1	ameliorates	brain glioma	brain glioma
FBgn0036187	RIOK1	ameliorates	brain glioma	brain glioma
FBgn0036187	RIOK1	ameliorates	brain glioma	brain glioma
FBgn0036187	RIOK1	ameliorates	brain glioma	brain glioma
FBgn0036187	RIOK1	ameliorates	brain glioma	brain glioma
FBgn0036187	RIOK1	ameliorates	brain glioma	brain glioma
FBgn0038197	foxo	ameliorates	brain glioma	brain glioma
FBgn0039306	RIOK2	ameliorates	brain glioma	brain glioma
FBgn0039306	RIOK2	ameliorates	brain glioma	brain glioma
FBgn0039306	RIOK2	ameliorates	brain glioma	brain glioma
FBgn0039306	RIOK2	ameliorates	brain glioma	brain glioma
FBgn0039306	RIOK2	ameliorates	brain glioma	brain glioma
FBgn0039306	RIOK2	ameliorates	brain glioma	brain glioma
FBgn0261560	Thor	ameliorates	brain glioma	brain glioma
FBgn0283472	S6k	ameliorates	brain glioma	brain glioma
FBgn0003525	stg	exacerbates	brain glioma	brain glioma
FBgn0015799	Rbf	exacerbates	brain glioma	brain glioma
FBgn0026317	Tsc1	exacerbates	brain glioma	brain glioma
FBgn0001225	Hsp26	ameliorates	brain ischemia	brain ischemia
FBgn0031497	SerRS	ameliorates	brain ischemia	brain ischemia
FBgn0031497	SerRS	ameliorates	brain ischemia	brain ischemia
FBgn0034948	PPP1R15	ameliorates	brain ischemia	brain ischemia
FBgn0039044	p53	ameliorates	brain ischemia	brain ischemia
FBgn0289994	Hsp27	ameliorates	brain ischemia	brain ischemia
FBgn0039044	p53	exacerbates	brain ischemia	brain ischemia
FBgn0000173	ben	ameliorates	cancer	cancer
FBgn0000173	ben	ameliorates	cancer	cancer
FBgn0000212	brm	ameliorates	cancer	cancer
FBgn0000229	bsk	ameliorates	cancer	cancer
FBgn0000229	bsk	ameliorates	cancer	cancer
FBgn0000229	bsk	ameliorates	cancer	cancer
FBgn0000229	bsk	ameliorates	cancer	cancer
FBgn0000229	bsk	ameliorates	cancer	cancer
FBgn0000229	bsk	ameliorates	cancer	cancer
FBgn0000229	bsk	ameliorates	cancer	cancer
FBgn0000229	bsk	ameliorates	cancer	cancer
FBgn0000229	bsk	ameliorates	cancer	cancer
FBgn0000229	bsk	ameliorates	cancer	cancer
FBgn0000229	bsk	ameliorates	cancer	cancer
FBgn0000229	bsk	ameliorates	cancer	cancer
FBgn0000229	bsk	ameliorates	cancer	cancer
FBgn0000229	bsk	ameliorates	cancer	cancer
FBgn0000229	bsk	ameliorates	cancer	cancer
FBgn0000261	Cat	ameliorates	cancer	cancer
FBgn0000261	Cat	ameliorates	cancer	cancer
FBgn0000261	Cat	ameliorates	cancer	cancer
FBgn0000355	Cp15	ameliorates	cancer	cancer
FBgn0000405	CycB	ameliorates	cancer	cancer
FBgn0000405	CycB	ameliorates	cancer	cancer
FBgn0000405	CycB	ameliorates	cancer	cancer
FBgn0000405	CycB	ameliorates	cancer	cancer
FBgn0000426	SmF	ameliorates	cancer	cancer
FBgn0000463	Delta	ameliorates	cancer	cancer
FBgn0000463	Delta	ameliorates	cancer	cancer
FBgn0000490	dpp	ameliorates	cancer	cancer
FBgn0000533	ea	ameliorates	cancer	cancer
FBgn0000543	ecd	ameliorates	cancer	cancer
FBgn0000629	E(z)	ameliorates	cancer	cancer
FBgn0001078	ftz-f1	ameliorates	cancer	cancer
FBgn0001128	Gpdh1	ameliorates	cancer	cancer
FBgn0001218	Hsc70-3	ameliorates	cancer	cancer
FBgn0001218	Hsc70-3	ameliorates	cancer	cancer
FBgn0001218	Hsc70-3	ameliorates	cancer	cancer
FBgn0001218	Hsc70-3	ameliorates	cancer	cancer
FBgn0001220	Hsc70-5	ameliorates	cancer	cancer
FBgn0001250	if	ameliorates	cancer	cancer
FBgn0001257	ImpL2	ameliorates	cancer	cancer
FBgn0001257	ImpL2	ameliorates	cancer	cancer
FBgn0001257	ImpL2	ameliorates	cancer	cancer
FBgn0001257	ImpL2	ameliorates	cancer	cancer
FBgn0001257	ImpL2	ameliorates	cancer	cancer
FBgn0001291	Jra	ameliorates	cancer	cancer
FBgn0001297	kay	ameliorates	cancer	cancer
FBgn0001297	kay	ameliorates	cancer	cancer
FBgn0001297	kay	ameliorates	cancer	cancer
FBgn0001965	Sos	ameliorates	cancer	cancer
FBgn0001965	Sos	ameliorates	cancer	cancer
FBgn0001965	Sos	ameliorates	cancer	cancer
FBgn0001965	Sos	ameliorates	cancer	cancer
FBgn0002069	AspRS	ameliorates	cancer	cancer
FBgn0002576	lz	ameliorates	cancer	cancer
FBgn0002719	Men	ameliorates	cancer	cancer
FBgn0003067	Pepck1	ameliorates	cancer	cancer
FBgn0003118	pnt	ameliorates	cancer	cancer
FBgn0003118	pnt	ameliorates	cancer	cancer
FBgn0003118	pnt	ameliorates	cancer	cancer
FBgn0003118	pnt	ameliorates	cancer	cancer
FBgn0003139	PpV	ameliorates	cancer	cancer
FBgn0003205	Ras85D	ameliorates	cancer	cancer
FBgn0003205	Ras85D	ameliorates	cancer	cancer
FBgn0003330	Sce	ameliorates	cancer	cancer
FBgn0003330	Sce	ameliorates	cancer	cancer
FBgn0003345	sd	ameliorates	cancer	cancer
FBgn0003371	sgg	ameliorates	cancer	cancer
FBgn0003391	shg	ameliorates	cancer	cancer
FBgn0003391	shg	ameliorates	cancer	cancer
FBgn0003391	shg	ameliorates	cancer	cancer
FBgn0003391	shg	ameliorates	cancer	cancer
FBgn0003462	Sod1	ameliorates	cancer	cancer
FBgn0003462	Sod1	ameliorates	cancer	cancer
FBgn0003463	sog	ameliorates	cancer	cancer
FBgn0003463	sog	ameliorates	cancer	cancer
FBgn0003514	sqh	ameliorates	cancer	cancer
FBgn0003525	stg	ameliorates	cancer	cancer
FBgn0003720	tll	ameliorates	cancer	cancer
FBgn0003742	tra2	ameliorates	cancer	cancer
FBgn0003975	vg	ameliorates	cancer	cancer
FBgn0004101	bs	ameliorates	cancer	cancer
FBgn0004367	mei-41	ameliorates	cancer	cancer
FBgn0004583	ex	ameliorates	cancer	cancer
FBgn0004606	zfh1	ameliorates	cancer	cancer
FBgn0004606	zfh1	ameliorates	cancer	cancer
FBgn0004606	zfh1	ameliorates	cancer	cancer
FBgn0004647	N	ameliorates	cancer	cancer
FBgn0004647	N	ameliorates	cancer	cancer
FBgn0004647	N	ameliorates	cancer	cancer
FBgn0004864	hop	ameliorates	cancer	cancer
FBgn0004864	hop	ameliorates	cancer	cancer
FBgn0004956	upd1	ameliorates	cancer	cancer
FBgn0005536	Mbs	ameliorates	cancer	cancer
FBgn0005649	Rox8	ameliorates	cancer	cancer
FBgn0005649	Rox8	ameliorates	cancer	cancer
FBgn0005649	Rox8	ameliorates	cancer	cancer
FBgn0005649	Rox8	ameliorates	cancer	cancer
FBgn0005649	Rox8	ameliorates	cancer	cancer
FBgn0005649	Rox8	ameliorates	cancer	cancer
FBgn0010173	RPA1	ameliorates	cancer	cancer
FBgn0010213	Sod2	ameliorates	cancer	cancer
FBgn0010215	alpha-Cat	ameliorates	cancer	cancer
FBgn0010303	hep	ameliorates	cancer	cancer
FBgn0010303	hep	ameliorates	cancer	cancer
FBgn0010303	hep	ameliorates	cancer	cancer
FBgn0010316	dap	ameliorates	cancer	cancer
FBgn0010348	Arf1	ameliorates	cancer	cancer
FBgn0010379	Akt	ameliorates	cancer	cancer
FBgn0010379	Akt	ameliorates	cancer	cancer
FBgn0010379	Akt	ameliorates	cancer	cancer
FBgn0010379	Akt	ameliorates	cancer	cancer
FBgn0010382	CycE	ameliorates	cancer	cancer
FBgn0010433	ato	ameliorates	cancer	cancer
FBgn0010909	msn	ameliorates	cancer	cancer
FBgn0011202	dia	ameliorates	cancer	cancer
FBgn0011207	pelo	ameliorates	cancer	cancer
FBgn0011207	pelo	ameliorates	cancer	cancer
FBgn0011648	Mad	ameliorates	cancer	cancer
FBgn0011648	Mad	ameliorates	cancer	cancer
FBgn0011648	Mad	ameliorates	cancer	cancer
FBgn0011739	wts	ameliorates	cancer	cancer
FBgn0011739	wts	ameliorates	cancer	cancer
FBgn0012058	Cdc27	ameliorates	cancer	cancer
FBgn0012058	Cdc27	ameliorates	cancer	cancer
FBgn0013726	pnut	ameliorates	cancer	cancer
FBgn0014018	Rel	ameliorates	cancer	cancer
FBgn0014020	Rho1	ameliorates	cancer	cancer
FBgn0015279	Pi3K92E	ameliorates	cancer	cancer
FBgn0015279	Pi3K92E	ameliorates	cancer	cancer
FBgn0015279	Pi3K92E	ameliorates	cancer	cancer
FBgn0015402	ksr	ameliorates	cancer	cancer
FBgn0015402	ksr	ameliorates	cancer	cancer
FBgn0015402	ksr	ameliorates	cancer	cancer
FBgn0015402	ksr	ameliorates	cancer	cancer
FBgn0015664	Dref	ameliorates	cancer	cancer
FBgn0015774	NetB	ameliorates	cancer	cancer
FBgn0015774	NetB	ameliorates	cancer	cancer
FBgn0015774	NetB	ameliorates	cancer	cancer
FBgn0015789	Rab10	ameliorates	cancer	cancer
FBgn0015805	HDAC1	ameliorates	cancer	cancer
FBgn0016917	Stat92E	ameliorates	cancer	cancer
FBgn0016917	Stat92E	ameliorates	cancer	cancer
FBgn0016917	Stat92E	ameliorates	cancer	cancer
FBgn0016917	Stat92E	ameliorates	cancer	cancer
FBgn0016917	Stat92E	ameliorates	cancer	cancer
FBgn0016984	sktl	ameliorates	cancer	cancer
FBgn0017572	Mo25	ameliorates	cancer	cancer
FBgn0019972	Drice	ameliorates	cancer	cancer
FBgn0020238	14-3-3epsilon	ameliorates	cancer	cancer
FBgn0020238	14-3-3epsilon	ameliorates	cancer	cancer
FBgn0020238	14-3-3epsilon	ameliorates	cancer	cancer
FBgn0020238	14-3-3epsilon	ameliorates	cancer	cancer
FBgn0020270	mre11	ameliorates	cancer	cancer
FBgn0020622	Pi3K21B	ameliorates	cancer	cancer
FBgn0020626	Osbp	ameliorates	cancer	cancer
FBgn0021796	mTor	ameliorates	cancer	cancer
FBgn0021872	Xbp1	ameliorates	cancer	cancer
FBgn0021872	Xbp1	ameliorates	cancer	cancer
FBgn0021872	Xbp1	ameliorates	cancer	cancer
FBgn0021872	Xbp1	ameliorates	cancer	cancer
FBgn0021872	Xbp1	ameliorates	cancer	cancer
FBgn0021872	Xbp1	ameliorates	cancer	cancer
FBgn0021872	Xbp1	ameliorates	cancer	cancer
FBgn0021872	Xbp1	ameliorates	cancer	cancer
FBgn0021872	Xbp1	ameliorates	cancer	cancer
FBgn0021967	ND-PDSW	ameliorates	cancer	cancer
FBgn0023143	Uba1	ameliorates	cancer	cancer
FBgn0023143	Uba1	ameliorates	cancer	cancer
FBgn0024248	chico	ameliorates	cancer	cancer
FBgn0024811	Crk	ameliorates	cancer	cancer
FBgn0024811	Crk	ameliorates	cancer	cancer
FBgn0025366	Ip259	ameliorates	cancer	cancer
FBgn0025625	Sik2	ameliorates	cancer	cancer
FBgn0025879	Timp	ameliorates	cancer	cancer
FBgn0025879	Timp	ameliorates	cancer	cancer
FBgn0026181	Rok	ameliorates	cancer	cancer
FBgn0026323	Tak1	ameliorates	cancer	cancer
FBgn0026323	Tak1	ameliorates	cancer	cancer
FBgn0026323	Tak1	ameliorates	cancer	cancer
FBgn0026323	Tak1	ameliorates	cancer	cancer
FBgn0026373	Polr2C	ameliorates	cancer	cancer
FBgn0026404	Dronc	ameliorates	cancer	cancer
FBgn0026404	Dronc	ameliorates	cancer	cancer
FBgn0026404	Dronc	ameliorates	cancer	cancer
FBgn0026562	SPARC	ameliorates	cancer	cancer
FBgn0026721	fat-spondin	ameliorates	cancer	cancer
FBgn0027088	GlyRS	ameliorates	cancer	cancer
FBgn0027094	AlaRS	ameliorates	cancer	cancer
FBgn0027621	Pfrx	ameliorates	cancer	cancer
FBgn0028425	JhI-21	ameliorates	cancer	cancer
FBgn0028425	JhI-21	ameliorates	cancer	cancer
FBgn0028425	JhI-21	ameliorates	cancer	cancer
FBgn0028425	JhI-21	ameliorates	cancer	cancer
FBgn0028671	Vha100-1	ameliorates	cancer	cancer
[truncated: 5,656 more rows]

## Sheet: 3B overlap with modifiers
disease	odds_ratio	p.val	p.adj	enrichment (odd_ratio*-log10(p.adj)
Huntington's disease	5.27758	2.00923e-48	4.15911e-46	239.502
tauopathy	4.68318	1.40146e-48	2.91505e-46	213.25
cancer	4.23111	4.79382e-38	9.87527e-36	148.112
amyotrophic lateral sclerosis	4.2019	3.53544e-37	7.24764e-35	143.452
Alzheimer's disease	4.72395	9.96198e-32	2.03224e-29	135.54
Schimke immuno-osseous dysplasia	18.662	1.20417e-07	2.37222e-05	86.3088
neurodegenerative disease	4.56955	1.33045e-21	2.70081e-19	84.8497
frontotemporal dementia and/or amyotrophic lateral sclerosis	3.81362	4.52137e-21	9.13317e-19	68.7954
Parkinson's disease	3.32418	9.5687e-21	1.92331e-18	58.891
autosomal recessive intellectual developmental disorder	12.9222	1.7236e-06	0.00032576	45.0609
Machado-Joseph disease	3.55329	7.40779e-15	1.48156e-12	42.0328
alcohol use disorder	25.8228	0.000265289	0.0461603	34.4923
Hermansky-Pudlak syndrome	25.8228	0.000265289	0.0461603	34.4923
carcinoma	3.41802	6.4348e-11	1.28052e-08	26.9771
epilepsy	5.51159	1.22307e-07	2.39723e-05	25.4651
fragile X-associated tremor/ataxia syndrome	5.51159	1.22307e-07	2.39723e-05	25.4651
lung adenocarcinoma	9.47023	1.82894e-05	0.00334696	23.4421
neurofibromatosis	7.17943	3.11014e-06	0.000581597	23.2282
autism spectrum disorder	8.61081	1.2026e-05	0.00223683	22.8218
atypical teratoid rhabdoid tumor	3.54545	1.52214e-08	3.01383e-06	19.574
Alexander disease	11.4725	0.000153268	0.0269752	18.0007
Epstein-Barr virus hepatitis	4.74325	1.12481e-06	0.000217089	17.3762
infectious mononucleosis	4.74325	1.12481e-06	0.000217089	17.3762
intestinal cancer	4.74325	1.12481e-06	0.000217089	17.3762
viral infectious disease	4.74325	1.12481e-06	0.000217089	17.3762
Kennedy's disease	8.60744	6.73108e-05	0.0120486	16.5182
frontotemporal dementia	5.87358	1.25068e-05	0.00231375	15.4809
olivopontocerebellar atrophy	5.87358	1.25068e-05	0.00231375	15.4809
high grade glioma	4.14037	1.79433e-06	0.000337335	14.3751
autosomal dominant cerebellar ataxia	3.2622	2.3802e-07	4.6176e-05	14.1435
severe acute respiratory syndrome	6.21951	3.40068e-05	0.00615523	13.7498
nervous system disease	4.96949	4.12823e-05	0.00743082	10.5799
muscular dystrophy	5.02384	6.9365e-05	0.012347	9.5877
retinitis pigmentosa	3.91794	2.19803e-05	0.00400042	9.3948
Charcot-Marie-Tooth disease	5.08822	0.000116718	0.0206591	8.57307
hematologic cancer	3.37119	0.000207364	0.0362887	4.85529
acute myeloid leukemia	3.07726	0.000266018	0.0461603	4.11039
