# Supplementary material for: Neuronal glycolytic reprogramming drives lethality via accelerated aging in a Drosophila model of tauopathy
Source: bioRxiv. 2025 Oct 27:2025.10.27.684860. Preprint. [Version 1] doi: 10.1101/2025.10.27.684860 (PMC12636451; doi:10.1101/2025.10.27.684860)
Supplement: Supplement 7 [file media-7.xlsx]

## Sheet: 4A diseases analyzed
disease class	DISGENET disease name
AD and dementias	Alzheimer's Disease, Focal Onset
AD and dementias	Alzheimer Disease, Early Onset
AD and dementias	Alzheimer Disease, Late Onset
AD and dementias	Alzheimer's Disease
AD and dementias	Alzheimer Disease 12
AD and dementias	ALZHEIMER DISEASE 2
AD and dementias	ALZHEIMER DISEASE 5
AD and dementias	Dementia
AD and dementias	Dementia due to Alzheimer's disease (disorder)
AD and dementias	Familial Alzheimer Disease (FAD)
AD and dementias	Familial Dementia
AD and dementias	Senile dementia
AD and dementias	Senile Plaques
AD and dementias	Dementia, familial British
AD and dementias	Dementia, familial Danish
AD and dementias	Dementia, Vascular
tauopathies	Tauopathies
tauopathies	Pick Disease of the Brain
amyloidosis	Amyloid Neuropathies, Familial
amyloidosis	Amyloidosis, familial visceral
amyloidosis	Amyloidosis, Familial
amyloidosis	AMYLOIDOSIS, HEREDITARY, TRANSTHYRETIN-RELATED
amyloidosis	Familial Amyloid Neuropathy, Portuguese Type
amyloidosis	Familial Amyloid Polyneuropathy, Type V
amyloidosis	Amyloid Neuropathies
amyloidosis	Amyloidosis
amyloidosis	Generalized amyloid deposition
prion disease	Prion Diseases
FTD	FRONTOTEMPORAL DEMENTIA, CHROMOSOME 3-LINKED
FTD	FRONTOTEMPORAL LOBAR DEGENERATION WITH TDP43 INCLUSIONS, GRN-RELATED
FTD	Dementia of frontal lobe type
FTD	Frontotemporal dementia
FTD	Frontotemporal Dementia With Motor Neuron Disease
FTD	Frontotemporal Lobar Degeneration
FTD	INCLUSION BODY MYOPATHY WITH EARLY-ONSET PAGET DISEASE AND FRONTOTEMPORAL DEMENTIA
memory and cognitive dysfunction	Cognition
memory and cognitive dysfunction	Cognition Disorders
memory and cognitive dysfunction	Cognitive changes
memory and cognitive dysfunction	Cognitive delay
memory and cognitive dysfunction	Memory Disorders
memory and cognitive dysfunction	Memory dysfunction
memory and cognitive dysfunction	Memory impairment
memory and cognitive dysfunction	Memory Loss
memory and cognitive dysfunction	Memory performance
memory and cognitive dysfunction	Age-related cognitive decline
memory and cognitive dysfunction	Age-Related Memory Disorders
psychomotor disease	Psychomotor deterioration
psychomotor disease	Psychomotor Disorders
psychomotor disease	Psychomotor Impairment
psychomotor disease	Psychomotor regression
psychomotor disease	Psychomotor regression beginning in infancy
psychomotor disease	Psychomotor regression in infants
psychomotor disease	Severe psychomotor retardation
ALS, amyotrophy and MN disease	AMYOTROPHIC LATERAL SCLEROSIS 1, AUTOSOMAL RECESSIVE
ALS, amyotrophy and MN disease	AMYOTROPHIC LATERAL SCLEROSIS 2, JUVENILE (disorder)
ALS, amyotrophy and MN disease	Amyotrophic Lateral Sclerosis 4, Juvenile
ALS, amyotrophy and MN disease	Amyotrophic Lateral Sclerosis, Guam Form
ALS, amyotrophy and MN disease	Amyotrophic Lateral Sclerosis, Sporadic
ALS, amyotrophy and MN disease	Amyotrophic Lateral Sclerosis
ALS, amyotrophy and MN disease	AMYOTROPHIC LATERAL SCLEROSIS 1
ALS, amyotrophy and MN disease	AMYOTROPHIC LATERAL SCLEROSIS 6 (disorder)
ALS, amyotrophy and MN disease	Amyotrophic Lateral Sclerosis With Dementia
ALS, amyotrophy and MN disease	TDP-43 Proteinopathies
ALS, amyotrophy and MN disease	Neuromuscular Diseases
ALS, amyotrophy and MN disease	Generalized amyotrophy
ALS, amyotrophy and MN disease	Motor neuron atrophy
ALS, amyotrophy and MN disease	Motor Neuron Disease
ALS, amyotrophy and MN disease	Motor axonal neuropathy
ALS, amyotrophy and MN disease	Proximal amyotrophy
ALS, amyotrophy and MN disease	Proximal lower limb amyotrophy
ALS, amyotrophy and MN disease	Motor Neuron Disease, Lower
ALS, amyotrophy and MN disease	Motor Neuron Disease, Upper
ALS, amyotrophy and MN disease	Distal Hereditary Motor Neuropathy, Type II
ALS, amyotrophy and MN disease	Gross motor impairment
ALS, amyotrophy and MN disease	Motor deterioration
ALS, amyotrophy and MN disease	Peripheral motor neuropathy
ALS, amyotrophy and MN disease	Distal motor neuropathy
ALS, amyotrophy and MN disease	Distal upper limb amyotrophy
motor disease	Gross motor development delay
motor disease	Motor delay
motor disease	Motor Disorders
motor disease	Motor disturbances
sensory motor neuropathy	Hereditary motor and sensory neuropathy, types I-IV
sensory motor neuropathy	Hereditary Sensory Autonomic Neuropathy, Type 1
sensory motor neuropathy	Hereditary Sensory Autonomic Neuropathy, Type 2
sensory motor neuropathy	Hereditary Sensory Autonomic Neuropathy, Type 5
sensory motor neuropathy	Hereditary, Type VII, Motor and Sensory Neuropathy
sensory motor neuropathy	Hereditary Motor and Sensory-Neuropathy Type II
sensory motor neuropathy	Hereditary Motor and Sensory Neuropathies
sensory motor neuropathy	Hereditary Motor and Sensory Neuropathy Type I
sensory motor neuropathy	Hereditary Motor Neuronopathy
sensory motor neuropathy	Neuropathy, Hereditary Sensory And Autonomic, Type IIA
sensory motor neuropathy	Neuropathy, Painful
sensory motor neuropathy	Sensory Neuropathy, Hereditary
HD	Huntington Disease, Late Onset
HD	Huntington Disease
HD	HUNTINGTON DISEASE-LIKE 2
HD	Juvenile Huntington Disease
PD	PARKINSON DISEASE 2, AUTOSOMAL RECESSIVE JUVENILE
PD	Parkinson Disease, Familial, Type 1
PD	PARKINSON DISEASE, LATE-ONSET
PD	Parkinson Disease, Secondary Vascular
PD	Parkinsonism, Experimental
PD	Parkinsonism, Juvenile
PD	Dementia in Parkinson's disease
PD	Familial Juvenile Parkinsonism
PD	Parkinson Disease
PD	Parkinsonian Disorders
PD	Parkinsonian tremor
PD	Parkinsonism with favorable response to dopaminergic medication
PD	Young onset Parkinson disease
PD	Lewy Body Disease
tremor	Tremor, Limb
tremor	Tremor, Muscle
tremor	Tremor, Neonatal
tremor	Tremor, Perioral
tremor	Tremor, Rubral
tremor	Tremor, Semirhythmic
tremor	Nerve Tremors
akinesia	Akinesia
akinesia	Akinetic-Rigid Variant of Huntington Disease
akinesia	Akinetic Petit Mal
spinocerebellar ataxia	SPINOCEREBELLAR ATAXIA, AUTOSOMAL RECESSIVE 1
spinocerebellar ataxia	Spinocerebellar Ataxia 10
spinocerebellar ataxia	SPINOCEREBELLAR ATAXIA 17
spinocerebellar ataxia	SPINOCEREBELLAR ATAXIA 8
spinocerebellar ataxia	Spinocerebellar Ataxia Type 1
spinocerebellar ataxia	Spinocerebellar Ataxia Type 2
spinocerebellar ataxia	Spinocerebellar ataxia type 31
spinocerebellar ataxia	Spinocerebellar Ataxia Type 4
spinocerebellar ataxia	Spinocerebellar Ataxia Type 5
spinocerebellar ataxia	Spinocerebellar Ataxia Type 6 (disorder)
spinocerebellar ataxia	Spinocerebellar Ataxia Type 7
spinocerebellar ataxia	Spinocerebellar ataxia type 8
ataxia	Ataxia, Appendicular
ataxia	ATAXIA, EARLY-ONSET, WITH OCULOMOTOR APRAXIA AND HYPOALBUMINEMIA
ataxia	Ataxia, Motor
ataxia	Ataxia, Sensory
ataxia	Ataxia, Spinocerebellar
ataxia	Ataxia, Truncal
ataxia	Ataxias, Hereditary
ataxia	Cerebellar Ataxia, Early Onset
ataxia	Cerebellar Ataxia, Late Onset
ataxia	Ataxia
ataxia	ATAXIA-TELANGIECTASIA-LIKE DISORDER
ataxia	Ataxia Telangiectasia
ataxia	Ataxia with vitamin E deficiency
ataxia	Ataxic
ataxia	Ataxic cerebral palsy
ataxia	Ataxic tremor
ataxia	Cerebellar Ataxia
ataxia	Childhood Ataxia with Central Nervous System Hypomyelinization
ataxia	Spastic Ataxia
ataxia	Gait Ataxia
ataxia	Neuropathy ataxia and retinis pigmentosa
ataxia	Progressive cerebellar ataxia
ataxia	Progressive gait ataxia
CMT disease	CHARCOT-MARIE-TOOTH DISEASE, AXONAL, TYPE 2B (disorder)
CMT disease	CHARCOT-MARIE-TOOTH DISEASE, AXONAL, TYPE 2F
CMT disease	Charcot-Marie-Tooth disease, Type 1C
CMT disease	Charcot-Marie-Tooth Disease, Type Ia (disorder)
CMT disease	Charcot-Marie-Tooth Disease, Type Ib
CMT disease	Charcot-Marie-Tooth disease, X-linked, 1
CMT disease	Charcot-Marie-Tooth Disease
CMT disease	Charcot-Marie-Tooth disease type 4
axonal disease and degeneration	Axonal degeneration
axonal disease and degeneration	Axonal degeneration/regeneration
axonal disease and degeneration	Axonal loss
axonal disease and degeneration	Axonal neuropathy
axonal disease and degeneration	Axonal regeneration
axonal disease and degeneration	Peripheral axonal neuropathy
axonal disease and degeneration	Infantile Neuroaxonal Dystrophy
axonal disease and degeneration	Sensory axonal neuropathy
axonal disease and degeneration	Peripheral sensory axonal neuropathy
neurodegeneration and neuronal atrophy	Degenerative Diseases, Central Nervous System
neurodegeneration and neuronal atrophy	Degenerative Diseases, Spinal Cord
neurodegeneration and neuronal atrophy	Neurodegeneration with brain iron accumulation (NBIA)
neurodegeneration and neuronal atrophy	Neurodegenerative Disorders
neurodegeneration and neuronal atrophy	Neuronal loss in central nervous system
neurodegeneration and neuronal atrophy	Peripheral axonal degeneration
neurodegeneration and neuronal atrophy	Global brain atrophy
neurodegeneration and neuronal atrophy	Cerebral atrophy
neurodegeneration and neuronal atrophy	Progressive brain disease
neurodegeneration and neuronal atrophy	Progressive neurologic deterioration
neurodegeneration and neuronal atrophy	Progressive spasticity
neurodegeneration and neuronal atrophy	Proximal neurogenic muscle weakness
neurodegeneration and neuronal atrophy	Nerve Degeneration
neurodegeneration and neuronal atrophy	Cerebellar atrophy
peripheral neuropathy	Peripheral demyelinating neuropathy
peripheral neuropathy	Peripheral Neuropathy
sensory neuropathy	Sensorimotor neuropathy
sensory neuropathy	Sensorineural Hearing Loss (disorder)
sensory neuropathy	Sensory denervation disorder
sensory neuropathy	Sensory Disorders
sensory neuropathy	Sensory hearing loss
sensory neuropathy	Sensory neuropathy
sensory neuropathy	Sensory polyneuropathy
sensory neuropathy	Severe sensorineural hearing impairment
sensory neuropathy	Progressive sensorineural hearing impairment
sensory neuropathy	Distal sensory impairment
sensory neuropathy	Distal sensory impairment of all modalities
Down syndrome	Down Syndrome, Partial Trisomy 21
Down syndrome	Down Syndrome
Down syndrome	DOWN SYNDROME CRITICAL REGION
dyskinesia	Dyskinetic syndrome
dyskinesia	Dyskinesia, Drug-Induced
dyskinesia	Dyskinesia, Medication-Induced
dyskinesia	Dyskinesias, Paroxysmal
dystonia	DYSTONIA 1, TORSION, AUTOSOMAL DOMINANT
dystonia	Dystonia 3, Torsion, X-Linked
dystonia	Dystonia, Diurnal
dystonia	Dystonia, Dopa-Responsive, due to Sepiapterin Reductase Deficiency
dystonia	DYSTONIA, DOPA-RESPONSIVE, WITH OR WITHOUT HYPERPHENYLALANINEMIA, AUTOSOMAL RECESSIVE (disorder)
dystonia	Dystonia, Limb
dystonia	Dystonia, Paroxysmal
dystonia	Dystonia, Primary
dystonia	Dystonia, Secondary
dystonia	Dystonias, Sporadic
dystonia	Dystonia
dystonia	Dystonia Disorders
dystonia	Dystonia Musculorum Deformans
dystonia	Dystonic disease
dystonia	Dystrophia myotonica 2
dystonia	Early onset torsion dystonia
dystonia	Familial Dystonia
dystonia	Idiopathic familial dystonia
Friedreich ataxia	Friedreich Ataxia
Friedreich ataxia	FRIEDREICH ATAXIA 1
mitochondrial diseases	Electron Transport Chain Deficiencies, Mitochondrial
mitochondrial diseases	Leigh syndrome , French Canadian type
mitochondrial diseases	Complex V deficiency
mitochondrial diseases	Leigh Disease
mitochondrial diseases	LEIGH SYNDROME DUE TO MITOCHONDRIAL COMPLEX I DEFICIENCY
mitochondrial diseases	Leigh Syndrome Due To Mitochondrial Complex II Deficiency
mitochondrial diseases	Leigh Syndrome due to Mitochondrial Complex III Deficiency
mitochondrial diseases	Leigh Syndrome due to Mitochondrial Complex IV Deficiency
mitochondrial diseases	Leigh Syndrome due to Mitochondrial Complex V Deficiency
mitochondrial diseases	Mitochondrial abnormalities
mitochondrial diseases	Mitochondrial cardiomyopathy
mitochondrial diseases	MITOCHONDRIAL COMPLEX I DEFICIENCY
mitochondrial diseases	Mitochondrial Complex II Deficiency
mitochondrial diseases	MITOCHONDRIAL COMPLEX III DEFICIENCY (disorder)
mitochondrial diseases	Mitochondrial Diseases
mitochondrial diseases	Mitochondrial Encephalomyopathies
mitochondrial diseases	Mitochondrial encephalopathy
mitochondrial diseases	Mitochondrial Myopathies
mitochondrial diseases	Mitochondrial pathology
mitochondrial diseases	Mitochondrial respiratory chain defects
mitochondrial diseases	Mitochondrial Respiratory Chain Deficiencies
mitochondrial diseases	NADH cytochrome B5 reductase deficiency
mitochondrial diseases	NADH:Q(1) Oxidoreductase deficiency
spastic paraplegia	Spastic paraplegia 10, autosomal dominant
spastic paraplegia	SPASTIC PARAPLEGIA 2, X-LINKED (disorder)
spastic paraplegia	Spastic paraplegia 4, autosomal dominant
spastic paraplegia	Spastic paraplegia type 5A, recessive
spastic paraplegia	Spastic Paraplegia, Hereditary
spastic paraplegia	Progressive spastic paraparesis
spastic paraplegia	Progressive spastic paraplegia
spastic paraplegia	Complicated hereditary spastic paraplegia
spinocerebellar degeneration	Spinocerebellar Degeneration
spinocerebellar degeneration	Spinocerebellar tract degeneration
spinocerebellar degeneration	Cerebellar degeneration
spinal muscular atrophy	Spinal Muscular Atrophy, Childhood, Proximal, Autosomal Dominant
spinal muscular atrophy	Spinal muscular atrophy, Jerash type
spinal muscular atrophy	Distal Spinal Muscular Atrophy
spinal muscular atrophy	Spinal Muscular Atrophies of Childhood
spinal muscular atrophy	Spinal Muscular Atrophy
spinal muscular atrophy	SPINAL MUSCULAR ATROPHY WITH RESPIRATORY DISTRESS 1
spinal muscular atrophy	Proximal spinal muscular atrophy
spinal muscular atrophy	Neurogenic muscle atrophy, especially in the lower limbs
spinal muscular atrophy	Juvenile Spinal Muscular Atrophy
spinal muscular atrophy	Muscular Atrophy
muscular dystrophy	Muscular Dystrophies, Limb-Girdle
muscular dystrophy	MUSCULAR DYSTROPHY-DYSTROGLYCANOPATHY (CONGENITAL WITH BRAIN AND EYE ANOMALIES), TYPE A, 10
muscular dystrophy	MUSCULAR DYSTROPHY-DYSTROGLYCANOPATHY (CONGENITAL WITH BRAIN AND EYE ANOMALIES), TYPE A, 11
muscular dystrophy	MUSCULAR DYSTROPHY-DYSTROGLYCANOPATHY (CONGENITAL WITH BRAIN AND EYE ANOMALIES), TYPE A, 12
muscular dystrophy	MUSCULAR DYSTROPHY-DYSTROGLYCANOPATHY (CONGENITAL WITH BRAIN AND EYE ANOMALIES), TYPE A, 14
muscular dystrophy	MUSCULAR DYSTROPHY-DYSTROGLYCANOPATHY (CONGENITAL WITH BRAIN AND EYE ANOMALIES), TYPE A, 2
muscular dystrophy	MUSCULAR DYSTROPHY-DYSTROGLYCANOPATHY (CONGENITAL WITH BRAIN AND EYE ANOMALIES), TYPE A, 7
muscular dystrophy	MUSCULAR DYSTROPHY-DYSTROGLYCANOPATHY (CONGENITAL WITH BRAIN AND EYE ANOMALIES), TYPE A, 8
muscular dystrophy	MUSCULAR DYSTROPHY-DYSTROGLYCANOPATHY (CONGENITAL WITH MENTAL RETARDATION), TYPE B, 1
muscular dystrophy	MUSCULAR DYSTROPHY-DYSTROGLYCANOPATHY (CONGENITAL WITH MENTAL RETARDATION), TYPE B, 14
muscular dystrophy	MUSCULAR DYSTROPHY-DYSTROGLYCANOPATHY (CONGENITAL WITH MENTAL RETARDATION), TYPE B, 2
muscular dystrophy	MUSCULAR DYSTROPHY-DYSTROGLYCANOPATHY (CONGENITAL WITH MENTAL RETARDATION), TYPE B, 3
muscular dystrophy	MUSCULAR DYSTROPHY-DYSTROGLYCANOPATHY (LIMB-GIRDLE), TYPE C, 12
muscular dystrophy	MUSCULAR DYSTROPHY-DYSTROGLYCANOPATHY (LIMB-GIRDLE), TYPE C, 7
muscular dystrophy	Muscular dystrophy congenital, merosin negative
muscular dystrophy	Muscular Dystrophy, Duchenne
muscular dystrophy	Muscular Dystrophy, Emery-Dreifuss
muscular dystrophy	Muscular Dystrophy, Facioscapulohumeral
muscular dystrophy	MUSCULAR DYSTROPHY, LIMB-GIRDLE, TYPE 2B
muscular dystrophy	MUSCULAR DYSTROPHY, LIMB-GIRDLE, TYPE 2K
muscular dystrophy	Muscular Dystrophy, Oculopharyngeal
muscular dystrophy	Distal Muscular Dystrophies
muscular dystrophy	Muscular Dystrophy
muscular dystrophy	Late-onset muscular dystrophy
myopathy	Myopathies, Nemaline
myopathy	Myopathy, Centronuclear, Autosomal Dominant
myopathy	Myopathy, Centronuclear, Autosomal Recessive
myopathy	MYOPATHY, DISTAL 2
myopathy	MYOPATHY, MYOFIBRILLAR, DESMIN-RELATED
myopathy	MYOPATHY, MYOSIN STORAGE (disorder)
myopathy	Metabolic myopathy
muscle disease	Distal muscle weakness
muscle disease	Muscle degeneration
muscle disease	Muscle Hypertonia
muscle disease	Muscle hypotonia
muscle disease	Muscle Rigidity
muscle disease	Muscle Spasticity
muscle disease	Muscle Tone Atonic
muscle disease	Muscular fasciculation
muscle disease	Muscular hypotonia of the trunk
muscle disease	Progressive Muscular Atrophy
muscle disease	Progressive distal muscle weakness
muscle disease	Progressive proximal muscle weakness
muscle disease	Proximal muscle weakness
muscle disease	Proximal muscle weakness in lower limbs
muscle disease	Proximal myopathy
muscle disease	Infantile muscular hypotonia
muscle disease	Severe muscular hypotonia

## Sheet: 4B disease genes list
AD and dementias	tauopathies	amyloidosis	prion disease	FTD	memory and cognitive dysfunction	psychomotor disease	ALS amyotrophy and MN disease	motor disease	sensory motor neuropathy	HD	PD	tremor	akinesia	spinocerebellar ataxia	ataxia	CMT disease	axonal disease and degeneration	neurodegeneration and neuronal atrophy	peripheral neuropathy	sensory neuropathy	Down syndrome	dyskinesia	dystonia	Friedreich ataxia	mitochondrial diseases	spastic paraplegia	spinocerebellar degeneration	spinal muscular atrophy	muscular dystrophy	myopathy	muscle disease
SHANK3	GTF2H1	ACR	BRCA2	MASP1	FAM20C	PEX5	ITGA9	SHANK3	SLC12A5	KDM5D	WASH6P	SLC12A6	RCAN1	HYOU1	MUC5AC	SRY	SURF1	PADI2	ACTG1	ACTG1	CRLF2	DRD4	CSF2RA	COG5	SLC25A6	NIPA1	SRY	FRG1	ORAI1	ORAI1	ORAI1
LRP6	RCAN1	CLSTN3	LAMA3	GTF2H1	ACTG1	VPS11	PEX5	PTEN	THBD	TGM1	SRY	ATP7A	MAPT	GTF2H1	PEX5	SURF1	AAAS	ORAI1	PEX5	TBL1Y	P2RY8	DEAF1	SURF1	GAA	PEX5	AAAS	VPS11	DUX4	SHOX	EIF3K	PEX5
BRSK2	SQSTM1	CLDN7	PRND	AAAS	PEX5	SON	PSMC4	WDR73	RNMT	ATG16L1	PSMC4	CYP2D6	PANK2	KLHL1	SURF1	MCM3AP	GAA	SURF1	SURF1	PEX5	SRY	FGF14	APOB	BRCA2	SURF1	SACS	COG5	SURF1	SRY	KBTBD13	FRG1
TSPY4	ALOX5	NEDD8	HSPA13	SQSTM1	SURF1	CLN5	FRG1	MAGEL2	SLC12A6	MLXIP	NEDD8	CYP2D6	MAPT	SQSTM1	ADAMTS13	SLC52A2	PIEZO2	TINF2	SACS	FRG1	ZFY	PDYN	AAAS	PDYN	SLC25A26	PDXP	AAAS	CHRNB1	FRG2	DMD	DUX4
HHAT	CETN1	NAT8	MAPT	HNRNPH1	KAT6B	ASXL3	RIPK3	NDN	NDRG1	PCP4	TRAPPC4	CYP2D6	KCNK9	SACS	TINF2	GAA	TOP1	VPS11	LTC4S	DUX4	USP16	CSTB	GAA	ATXN10	COX5B	UBQLN2	ATP8A2	CHODL	FRG1	CFL2	SURF1
CD99	CHRNA4	NAT8B	SOD1	EIF3K	TINF2	TBCD	CHODL	SP7	IL4	SH3GL3	MLXIP	HTR1A	MUSK	TSHZ1	APOB	CANX	FGF14	PADI4	PDX1	NRL	TMEM131	MCF2L	SQSTM1	FTMT	SACS	HSPA14	VPS53	PTEN	DUX4	SI	KAT6B
IL9R	CHRFAM7A	RIPK3	AQP4	MOAP1	TPRKB	SIK1	PTEN	PNP	CHCHD10	PCP4	MASP1	CYP2D6	HTT	TGM6	COG5	SACS	NEFH	COG5	BCL2	SURF1	PCP4	RASGRF1	DSC3	IL4	BCL2	ZFYVE26	COL18A1	NIPA1	NRL	RYR1	TINF2
PCDH11Y	MAPT	NFATC4	MAPT	SLPI	SLC25A26	KCNJ6	NIPA1	PDX1	OPRM1	GTF2H1	PCP4	ADRB2	DOK7	HMOX1	KLLN	MBP	PANK2	WDR73	GFER	SAG	DSCAM	AP3B2	ECH1	IFNB1	EIF3K	KIF5C	TBCD	GTF2H1	COL3A1	SPEG	CHRNB1
TSPY4	DYRK1A	APOB	GPI	MAPT	CACNA1C	DYRK1A	MAGEL2	PIEZO2	IL2	HSF1	SLC16A1	CYP2D6	GABRB3	CACNG2	PTEN	APCDD1	TTR	AGPAT3	SERPINF1	SLC52A2	CBR1	KCNQ2	GNAL	RETN	SARS2	CDSN	WDR81	HSF1	GAA	NEB	VPS11
TSPY3	HMOX1	PADI4	ABCA1	NEFH	SLC16A1	CDKL5	NDN	HERC2	CHCHD10	APEX1	PTEN	ADORA2A	VPS13C	PDYN	WDR73	EIF3K	SLC12A6	NIPA1	TUBB1	DIAPH3	SIM2	RAC2	YWHAE	IL13	NDUFB10	BICD2	TGM6	SLC52A2	SQSTM1	CHKB	COG5
TSPY1	NEFH	SAA1	PVALB	SOD1	KLLN	PLCB1	GTF2H1	HERC2	EGR2	RCAN1	NDN	NPC1	MYOD1	OPN1LW	SLC39A4	HRAS	ATP7A	GTF2H1	ABCG1	PCNT	CYFIP1	CYP2D6	CHRNA4	CTCFL	GFER	ARSI	PDYN	SQSTM1	SACS	HSPB3	WDR73
TSPY10	SOD1	TFF1	HECTD2	UBQLN2	PTEN	PIGA	HSF1	COL6A1	RETREG1	IRS2	PCP4	ITPA	PITX3	ATXN10	KLHL1	PRB4	NDRG1	HSF1	CTDP1	SLITRK6	TPTE	CYP2D6	PANK2	ATXN1	CHMP1B	PNPLA6	ZNHIT3	ATP8A2	BCL2	ORAI1	NIPA1
CLDN7	OPN1MW	GTF2H1	LGALS1	TAF15	WDR73	NEXMIF	SLC52A2	CTDP1	SMN2	SQSTM1	HSF1	SCN8A	SYNJ1	CACNA1F	SLC52A2	CTDP1	CSF2	SLC39A4	NEFH	SACS	PCP4	OPRM1	ATXN10	KCNC3	SERPINA1	NKX6-2	ATXN10	BCL2	CTSB	MGAM	MAGEL2
SLC2A4	UBQLN2	LDHA	CBLL2	NEFM	CBR1	ATRX	OLFM4	MAPT	SMN1	MBP	MEF2D	EGR3	CHRNG	FOXC1	AAAS	FGF14	ABCA1	AAAS	XK	KCNQ1	DSCAM	CYP2D6	PIGA	POU5F1	DCC	VAMP1	SOX3	PIEZO2	LAMA3	AMPD1	NDN
ACAP1	NEFM	HSF1	SGCG	MAPT	SIM2	ARX	AAAS	AHCY	SMN2	ALOX5	SLC52A2	TRH	AIFM1	PVALB	APEX1	NEFH	ZFYVE26	APEX1	BMP7	GFER	RIPK4	CYP2D6	ATP7B	AR	TOP3A	OPA3	CSTB	TBCD	CDKN1C	PTBP1	LDHA
IRF9	MAPT	RCAN1	HTT	STH	MAGEL2	CSTB	APEX1	SOD1	MTMR2	KL	PCNT	ABCB7	CHRNA1	TAF2	PNP	SOD1	TWNK	PNP	ABCC1	SALL4	TFF1	HTR2A	UBQLN2	LY6E	HLCS	LY6E	NDUFA11	WDR81	EIF3K	AOC3	SLC52A2
ABO	OPN1MW2	GAA	PVALB	DKK1	NDN	ATP7A	GAA	SHANK3	HSPB8	BCL2	GPRC5C	GABRA4	DNAJC6	IFNB1	GAA	DSG2	CBLL2	GAA	TTR	PRPF8	DNMT3L	NKX2-1	ARX	IL1B	PANK2	PCDH12	FRRS1L	COL6A1	SIRT2	AOC2	GAA
TNK1	STH	SQSTM1	CD40LG	DMRT1	HSF1	VPS13A	PKD1L2	PRPS1	GJB1	GATA4	CTIF	CACNB4	ATP13A2	TWNK	IRS2	GSTT2	RETREG1	SQSTM1	PDXP	COL6A1	ERVH48-1	PRKD1	GCHFR	GABPA	SOD1	L1CAM	TWNK	NEFH	CETN1	TTN	SQSTM1
TGM1	DKK1	EPHA1	IL1B	CSF2	COL3A1	NDUFA11	GRIK1	SETBP1	TNF	SIRT2	SQSTM1	CHRM4	JRK	HTT	SQSTM1	TTR	PNPLA6	ATP8A2	CCL4	CLDN14	MCM3AP	PITX2	CSTB	ATXN3	NDUFA3	PQBP1	COQ2	SOD1	PIEZO2	CHD7	ATP8A2
NAT8	OPN1MW3	MBP	BAG6	PSG7	TTC3	GABRB1	SQSTM1	CSTB	SCN11A	ROCK1	SLC14A2	CP	OGG1	PVALB	ATP8A2	DSC2	POLG	SACS	PRPS1	TRIOBP	TTC3	RASD2	MCF2L	DNAH8	NDUFA3	TUBB4A	NDUFS1	NDE1	PRIMA1	CRYAB	SACS
NAT8B	CSF2	ALOX5	PRKN	CHCHD10	AAAS	FRRS1L	EPHA1	IGF1R	TNF	OXT	MBP	CACNA1A	GDNF	CCDC88C	SACS	PRPS1	MTMR2	CLN5	CCL4	MAFB	PCNT	KCNQ3	TSEN34	PHF1	NDUFV3	CDSN	HTT	UBQLN2	SERPINA1	B4GAT1	LTC4S
NFATC4	GRAP2	BCL2	APP	CHCHD10	PCNT	ADA2	CLN5	MAPT	FGD4	NSF	TPTE2	CACNA2D2	SPG11	PCP2	CLN5	RNMT	HSPB8	VPS53	RNMT	MAPT	APEX1	GABRB3	TSEN34	IFNG	TYRP1	ATXN3	CTNNBL1	TAF15	COL6A1	EIF3K	PDX1
APOB	CHCHD10	MSRA	BAG6	PTCRA	OSGEP	PIGY	ALOX5	SLC12A6	SCN10A	TGM3	BCL2	CYP2D6	TMEM240	PITX2	LTC4S	SLC12A6	NALCN	MBP	IGF1R	KCNS1	RCAN1	SLC6A3	VPS13A	SYNE1	NDUFA3	APP	PNPLA6	GCHFR	LIF	SDS	CDKN1C
INPP5D	CHCHD10	BRCA2	BAG6	LY6G6F	SON	MECP2	HNRNPH1	EPG5	TNF	MAPT	MSRA	HCN1	CACNA1H	ANK1	VPS53	SLURP1	GJB1	KL	TYMS	NEFH	GRIK1	FOXG1	PRMT2	HFE	NDUFA3	SPART	GRID2	IGF1R	SLPI	MTM1	DEAF1
ATG16L1	PTCRA	DEFB103B	TGFB2	SUCLA2	EIF4A3	NDUFS1	BCL2	MAGEL2	TNF	TAF4	BRCA2	GABRA1	DIABLO	GRID2	ZIC2	ATP7A	TXN2	COL18A1	NLRP2	POU3F4	KCNE2	PDE10A	TSEN34	POU5F1	NDUFA11	KIF5C	DNAJC3	SLC12A6	PARVB	HSPB1	HRAS
DCP1B	HTT	CTSB	APCS	LAMP1	PLCL2	HTT	LAMA3	NDN	AIFM1	HMOX1	CTSB	UBE3A	ERBB3	RIMS2	ALOX5	NDRG1	PRKN	BCL2	SLC12A6	PDYN	SQSTM1	DRD4	TSEN34	POU5F1	IER3IP1	KDM5C	POLG	ATP7A	LMO7	SRRM2	PIEZO2
MASP1	RIMS2	PRH2	GJA8	RIMS2	SQSTM1	SLC29A3	EIF3K	DMD	TNF	SSTR4	PRH2	ARCN1	CACNA1A	POLG	COL18A1	DMD	AIFM1	MSRA	SLURP1	SOD1	COL18A1	CYP2D6	TSEN34	GPX1	NDUFA3	CDSN	PRKCG	VPS13A	F8	TPM1	TBCD
PADI4	PTCH1	SPAG11A	OGG1	BAG1	LTC4S	CHD2	SPAG11A	MEGF10	HOXD10	NNAT	PRSS55	ACHE	GABRG2	SLC6A3	NFATC1	SOX4	PLA2G1B	BRCA2	ATP7A	PRPS1	BCL2	KCNQ2	PKLR	TTPA	COX7B2	MARS2	ATXN1	TGIF1	SOD1	MAD2L1BP	WDR81
COG5	IGLON5	DEFB103A	DMRT3	BTNL2	VPS53	POLG	LGALS4	MKRN3	SCN9A	XK	DRD4	UROC1	CACNA2D2	PRKCG	BRCA2	PRDM12	CD86	CTSB	NLRP2	ATRX	DSG1	RENBP	CSF2	POU5F1	HSPA14	DDHD1	KCNC3	NDUFA11	CCNA1	LDB3	YWHAE
CLDN17	KLK3	PRH2	PTGS2	BTNL2	ZIC2	FOXG1	SPAG11B	VPS13B	DYNC1H1	PPP1R2C	PRH2	SLC2A1	MAOB	ATXN1	DEFB1	SOX10	JPH1	HRAS	NDRG1	ATP12A	NFATC1	ADORA2A	HSPA14	GLRX5	NDUFA6	AP4E1	ZIC1	GNAS	OPN1MW	PNO1	FLII
NCAM2	UNC13A	SPAG11B	CD40	UNC13A	PDX1	SYNGAP1	SIRT2	TSHR	HMGB1	BRS3	GNAL		GBE1	AR	PIEZO2	SLCO6A1	ATP13A2	SCT	VPS13A	CCBE1	GATA4	KCNMA1	UPB1	FMR1	NDUFA6	CYP2B6	TMEM126B	BMP1	GSTT2	MGAM	PAM16
PCP4	TNF	PRH1	STMN2	TNF	ALOX5	SCO2	CASP12	MLC1	NEFL	TUG1	SIRT2		MAOA	KPNA3	CHMP1B	CHCHD10	INF2	SIRT2	NLRP2	RNMT	CDKN1C	HTR2C	KCNQ2	PTGS2	FBP2	FXN	OPA3	DMD	TLR7	LARGE1	COL6A1
DSCAM	HSPA1B	SCT	FXN	NAPG	TWIST2	ATP6V1E1	HERC2	MUSK	TNF	SOD1	SRC		IP6K2	DHX16	TSHZ1	ZFYVE26	SURF1	CASP12	NLRP2	SNAI2	CYFIP1	LY6E	SLC30A8	FXN	NDUFA6	ADGRB2	LY6E	EXOSC8	AQP4	ACTA2	NSMCE3
PTEN	NAPG	CASP12	APOE	CBS	ALG11	PEX26	CHGA	CHAT	TNF	SUMO3	GLUD2		CNR1	CRX	SERPINA1	TWNK	CTLA4	CETN1	DMD	SIX6	ITSN1	FOSB	CYP2D6	PPARGC1A	CHCHD10	CDSN	TXN2	MAP1B	OPN1MW2	APRT	OXT
SIM2	ADORA2A	CETN1	BAG6	BTNL2	KL	SDHAF1	SERPINF1	ADA2	PRX	OPN1LW	MOAP1		EFHC1	LY6E	WDR81	GSTT2	PLB1	GLUD2	SOX4	STRC	SERPINA1	VEGFA	NKX2-5	FANCC	SLC25A12	CYP2U1	CLN8	HNRNPR	XG	TPM2	HLCS
GOLGA6L2	HSPA1A	TSHZ1	ITM2B	LSM2	BCL2	TMEM126B	SS18L1	CTDP1	PXMP2	CCL4	TSHZ1		RAPSN	HLA-DPB1	MKKS	CHCHD10	FXN	HERC2	NLRP2	MAPT	GLIS2	LRP2	CYP2D6	POU5F1	NDUFA6	AFG3L2	COL4A1	GRAP2	F9	MYH14	TRIOBP
PCP4	CHMP2B	B2M	BAG6	CHMP2B	BRCA2	CLN8	HMOX2	HERC2	SBF2	F8A3	SERPINA1		DNM2	HLA-A	KRT20	GLA	HSPB3	SERPINA1	SOX10	CATSPER2	CHRNA4	SCN8A	CYP2D6	MIP	NDUFA6	POLR3A	NPC1	B3GALNT2	SHOX	KLHL40	FAN1
DSCAM	TNF	DLGAP1	BAG6	PSG2	CTSB	TBR1	HERC2	COQ2	GDAP1	ATXN10	DCC		SLC29A1	DHX16	TOP1	CTDP1	PANK1	TBCD	ABCA1	PRPF31	OCA2	DRD3	TSEN34	POU5F1	TWNK	SPG11	WDR45	PVALB	OPN1MW3	HSPB2	SIK1
TFF1	TTBK1	SERPINA1	CPNE8	PSG8	GATA4	AIFM1	CHRNA4	MECP2	DNMT1	CCL5	SERPINF1		CNTN1	PQBP1	PRND	MTTP	NEFL	SERPINF1	NLRP2	PRPF31	COL6A1	ANKK1	CYP2D6	POU5F1	TMEM70	CDSN	GRM1	CHCHD10	NR0B1	SELENON	MAPT
GTF2H1	IL1B	ROCK1	CD14	PSG1	DEAF1	SCN8A	COL6A1	CHST14	IL10	UBQLN2	HMOX2		CHRND	HLA-A	CTDP1	CBLL2	SPG11	WDR81	NLRP2	SLC12A6	OXT	SCN2A	NDUFA2	HIF1A	FGF21	PLA2G6	ATXN3	RAX2	DMD	TRIM63	KCNJ6
LDHA	NPC1	CST2	CX3CL1	TNF	HRAS	ERCC5	ABCG1	LAMA1	SLC25A46	ATRX	CHRNA4		FAAH	GRM1	TGM6	MYPN	COASY	YWHAE	GSTT1	KCNE1	HLCS	PDC	MECP2	EPO	NDUFA3	CDSN	APP	MUSK	EGFLAM	GFAP	KANSL1
HSF1	HSPA1A	CBLN4	GH1	TMEM40	GFER	SYNGAP1	LIF	NKX2-1	LRSAM1	DPYSL2	CHRFAM7A		MAPT	VEGFA	FGF14	BICD2	PLA2G6	HERC2	GLA	TSPEAR	ABCG1	GCH1	MYO5A	APOA1	NDUFA2	REEP2	SYNE1	CHCHD10	ACAN	ACTC1	PAX1
COL3A1	HSPA1B	SERPINF2	IAPP	NPC1	PIEZO2	NDUFA1	TRPM2	HTT	TNF	CALB2	AVP			DHX16	DYRK1A	EGR2	TRIM2	COL6A1	ADA2	PRPF31	CHRNA7	APOE	TSEN34	JPH3	CHCHD10	CYP39A1	SPART	MECP2	IL9	RIF1	CDKL5
MEF2D	HSPH1	APBA2	UPK1B	NOS1	HERC2	GRIN2B	CTDP1	TCF4	AMACR	ADRA1A	LIF			ATXN3	CCL16	RETREG1	TREM2	AVP	CTDP1	NDRG1	RUNX1	GDNF	TOR1A	DNMT1	NDUFA3	SLC25A46	NDUFA1	NDUFS1	IL2RB	MADD	NEFH
SLC52A2	HSPA1A	CHRNA4	KCNA3	LSM2	GRP	SLC6A1	SLC12A5	BICD2	ATL1	CCL4L2	SHMT1			HLA-DPB1	PANK2	NTF3	CD28	CHRNA7	MYO5A	VPS13A	IL10RB	TAF1	NKX2-1	FTH1	EDN3	SLC1A2	COL18A1	SGCG	CCL27	ITGA7	PLCB1
AAAS	GABPA	OCA2	GPI	HLA-DRB1	NOP10	MBTPS2	TGM6	EGR2	HSPB1	CCL4	PROKR2			HLA-A	CMC4	PNPLA6	CD80	TRPM2	CDKN2A	NDUFA11	RBM11	ADCY5	ADRB3	LYRM4	TBPL1	RTN2	GABRA3	MYMK	B3GALNT2	SRA1	PARN
CTTN	NELFE	CHRFAM7A	PDIA3	BTNL2	CPEB1	SCN2A	MAPT	CFL2	TRPV4	CCL4L2	GREM1			PRKN	PDYN	POLG	YWHAZ	CHRNA7	CXCL10	PRPF31	CHRNA7	AGA	GLRA1	CRTC1	COQ2	ATL1	PLK4	BICD2	GSTT2	MATR3	PANK2
PNP	TNF	ABCG1	FANCD2	NELFE	DCC	DYM	HMOX1	EP300	SMN1	CCL4L2	SPPL2C			DNAJB1	SOD1	SMN2	GDAP1	CTDP1	TCF4	AMMECR1	APOBEC3B	THAP1	TLR4	SRF	NDUFS1	PLP1	L2HGDH	PVALB	LGALS1	CCDC78	SOD1
MYO16	TNF	NTSR1	TPPP	TNF	TBCD	L2HGDH	NEFH	SUCLA2	MORC2	F8A1	WNT3			HLA-A	CCNA1	PRKCG	RRM2B	SLC12A5	EGR2	LMX1B	HSPA13	CP	DIO2	HDAC3	CDSN	NIPA1	ATP13A2	RETREG1	IFNA1	MYH7	TBX1
IFNL3	DNAH8	TRPM2	GSS	VEGFA	KCNB1	NTRK2	TIAM1	PNP	ALB	F8A2	GREM1			PLA2G1B	OPN1LW	PDLIM3	ATL1	TGM6	RETREG1	RBP3	MAPT	DPP6	RETN	ACE2	LACTB	MAD2L1BP	FGF12	SUCLA2	CBLL2	LMOD3	COLEC12
RCAN1	PRKN	NSF	CARD14	TNF	WDR81	FGF12	XK	FGF3	FIG4	MAPT	NSF			SYNE1	TTR	SMN1	MOCS2	MAPT	PNPLA6	NIPBL	KCNJ6	NQO1	ANO3	ICAM1	SUCLA2	WDR48	ZNF335	TUBB2B	CXCL11	DES	NDE1
IRS2	SYNJ1	ACR	IGFALS	DNAH8	YWHAE	ZNF335	CLDN5	TUBB2B	MAD2L1BP	NSF	CRHR1			HLA-DPB1	PDXP	KCNC3	HSPB1	KCNJ6	NLRP2	PRPF31	DYRK1A	DRD2	SUCLA2	SETX	NDUFA3	CYP7B1	NDUFV2	FRG1	SGCG	FKTN	ZNHIT3
SQSTM1	APP	CRHR1	SOD2	LSM2	FLII	NDUFV2	TPTEP2-CSNK1E	SLC6A3	SMN2	STH	MAPT			DHX16	ATXN10	DHH	PLP1	DYRK1A	FAS	RPGR	HMOX1	CA8	SLC25A21	PHF1	POLG	CACNA1A	NOP56	POLG	IFNA13	DNM2	TTR
EPHA1	OGT	MAPT	SPRN	BTNL2	PAM16	HNRNPH2	SOD1	FOXG1	IGHMBP2	GRIN3A	RTN4R			HLA-DPB1	PRPS1	SMN2	TRPV4	HMOX1	SUCLA2	ADGRV1	U2AF1	SLC6A3	TSEN34	ATN1	VPS13C	ATXN7	FMR1	SMN2	TLR4	STIM1	COL4A2
SLC14A2	HSPA1B	RTN4R	PRNP	APP	HERC2	XPA	SUMO3	NOVA1	ERBB3	VPS13A	KCNJ6			TTPA	HERC1	MTMR2	FTL	CDKL5	IL2RA	TMC1	NEFH	DLG4	RIMS2	PIP5K1B	NDUFA3	CPT1C	MARS2	GTF2H2	COMMD3-BMI1	FKRP	PIGA
DAOA	HSPA1B	TXNRD2	PSEN1	LY6G6F	CHRNA4	IFIH1	TTR	SYNGAP1	WNK1	TRPC5	KANSL1			NOP56	CSTB	AR	NAGA	NEFH	MMP9	CSF2	FLT3	PRRT2	FBXO7	TAT	ATP5PF	SERAC1	SLC2A4RG	FRG1	MAS1	MYOT	NEXMIF
EEF2K	TNF	DYRK1A	AHSP	HFE	CACNA1I	PIGN	COL4A2	PTCH1	SETX	RXRA	DYRK1A			PML	TG	HSPB8	FIG4	NANP	POLG	SOX10	PIGP	MEF2C	GABRB3	SOD2	MRPL40	FA2H	AP4E1	SERF1B	PITX2	KLHL41	PRPS1
MBP	NELFE	HMOX1	SERPINA3	EIF4G2	MKKS	ACO2	UBQLN2	KCNC3	COX6A1	PKLR	HMOX1			PLB1	NLRP2	DRP2	MAD2L1BP	PARN	SMN2	VPS13B	TIAM1	CACNA2D2	FOXO4	PPP2R2B	COX8A	GAD1	FXN	NAIP	TPH2	TNNT1	ATP7B
ALOX5	NPAS4	SSTR4	LRFN5	MOAP1	CHRFAM7A	EIF2B2	AQP4	PCDH15	KIF5A	MSX1	RRN3			FXN	RGS6	GJB1	HINT1	PANK2	SMN1	FOXC1	F7	CYP2D6	SLC6A3	COG5	SCO2	KIF5A	TTBK2	MCCC2	SYNM	BIN1	UBQLN2
MS4A3	PRRX1	XK	MGRN1	TNF	AVP	ERCC6	TAF15	NFIX	AGPAT2	DMD	PANK2			DHX16	F9	TNF	IGHMBP2	PDYN	CEP72	RDH12	CENPB	COMT	FOXG1	PPARG	LIPT2	KIF5B	ACO2	SMN1	BCL2L2-PABPN1	MYF6	ATRX
KL	EIF2AK3	BRS3	CYBB	NELFE	HLCS	BUB1B	SLC25A37	PDE10A	EGFR	F13B	ACACA			HMGB1	TSEN34	IL17B	SETX	GLUD2	LAMA2	IL4	SOD1	SOD2	PRKCG	SIRT3	MMP1	ARL6IP1	NPC2	SERF1A	RIMS2	HK1	TAF15
COL18A1	NELFE	SOD1	FKBP10	LY6G6F	CHRNA7	NDUFB9	CALB2	LAMA2	AGXT	CSF2	PDYN			HLA-A	TSEN34	SCN11A	GAN	SOD1	DHH	EYS	ZBTB21	GAD1	TSEN34	AGTR1	SDHAF1	SLC16A2	ERCC6	PDE8B	YTHDC1	ACHE	ARX
AP2A2	PDC	ABCC6	CHN1	HLA-DRB1	SIK1	ATP6V0A2	NEFM	ASXL1	PRNP	IL9	AFF2			TTBK2	TYRP1	SMAD3	FA2H	RAB39B	NLRP2	TWNK	PDE9A	MTG1	ATXN1	ESR1	GDF15	SFXN1	AKR1C4	PDE8B	FRG2	MTMR14	KCNE5
BCL2	SPAG8	ABCC1	CD9	LY6G6F	TRPM2	NDUFAF5	CSTB	MTMR2	MPZ	IL2RB	GLUD2			PTPA	ATP7A	SNURF	KIF5A	PDE9A	SMN2	PRPF31	TTR	SLC16A2	ASXL1	RORC	TMEM126B	PSEN1	VWA3B	GTF2H2	FRG1	FASTK	MAPT
GPC6	LEPR	TTR	CLU	EIF2AK3	CHRNA7	NDUFAF2	IGF1R	MED13L	SPTLC1	ABCA1	SOD1			DHX16	SLC39A4	TNF	KRAS	SLC25A15	MTMR2	NDUFA2	FLT1	TH	PRL	PMS2	TNF	ZFYVE27	AFG3L2	DHH	MMP9	TRIM54	TG
DSG1	CST3	AATF	TGFB3	NELFE	WNT3	AGA	MAPT	ATP6V1E1	SPTLC2	E2F2	RAB39B			HLA-A	NLRP2	PGR	TRIP4	ZNHIT3	AR	FAT4	VPREB1	SIL1	TRPM6	LY6E	OPA3	PQBP1	POLR3A	SCO2	MYF5	UCP3	KANSL1
MSRA	CHRFAM7A	SOCS7	SMUG1	CTR9	CTDP1	COASY	SNAI1	CNTNAP2	MME	GRAP2	CEBPB			CALB1	TCL1A	ARHGEF10	HSPB2	TTR	HSPB8	PRPF31	AQP4	MAOB	AR	NFE2L1	TXN2	HSPE1	SCARB2	NAIP	DIO3	AMPH	MBOAT7
BRCA2	KCNAB1	FLT1	PRDX2	SPAG8	SLC12A5	PLA2G6	F9	TRIO	DHTKD1	SLCO6A1	TTR			IVL	CXADR	MYBPC3	GBE1	PDXP	SERPINB2	FOXI1	DPYSL2	DEAF1	KMT2B	ISCU	ATP11A	USP8	HSPA5	GTF2H3	SMN2	ACTA1	MBOAT7
ING1	FMR1	CCL3	MUL1	BTNL2	GRPR	TREM2	SLC12A6	MAPRE2	LITAF	PVALB	SYN3			HLA-A	VPS13A	FGD4	MPZ	ATXN10	AFP	EDN3	ARX	PDGFB	TRIO	PDLIM1	ATP5F1E	EXOSC3	NDUFB9	SMN2	PRKAA1	RBMS3	PAX5
KCNQ1	MAPK8	TNMD	BAG6	CST3	MAPT	EARS2	ARHGEF7	SP7	DNAJB2	NPY2R	CYP2D7			HLA-DPB1	NLRP2	L1CAM	KLC2	PIGA	GJB1	S1PR2	CSTB	MAOA	CYP2D6	GPAA1	TNF	DPY30	RNF216	SERF1B	FRG1	PYGM	SLC12A6
CTSB	RNF19A	ATP12A	RABEPK	SST	TP53RK	RNASEH2C	ATP7A	GJB1	CCT4	HTR1A	CCL5			VWA3B	RNASE2	TNNC1	TYMP	CYP2D7	SNAP29	COQ2	BRWD1	DRD1	KCNQ2	MLH1	ROPN1L	NFU1	NDUFAF5	AR	FRG2	PGAM2	ATP7A
PPP1R3B	PRRX2	CALB2	SLC1A3	HLA-DRB1	KANSL1	HSD17B10	ICE1	ZFP57	KIF1A	TWNK	ATP7B			AFG3L2	TSEN34	TNF	DGUOK	SOX3	TNF	MAK	PDXK	ARRB2	VAMP1	TJP2	FDX2	ENTPD1	WDR81	HSPB8	GPX3	ENO3	NDRG1
SPAG11A	HSP90AA1	ADRA1A	GSN	HNRNPH2	FGF14	FOLR1	ADARB2	FBN1	NFIL3	APC2	CCL3			HSPA5	TSEN34	TNF	TDP1	NEXMIF	CUL4B	NDUFS1	TYMS	PENK	SDHAF1	APTX	IL1B	CDK16	NDUFAF2	NALCN	PDLIM3	TARDBP	VPS13A
ANO4	F11	GCHFR	NFKB1	FMR1	AHCY	ERCC4	TRPM7	PTPRQ	VCP	PHLPP1	ATRX			RAN	NDUFA11	KCNA1	BAG3	HNF1B	PDE4D	GUCA1B	MAPT	NOS3	TNF	BRCA1	COL4A1	SPAST	PLA2G6	MCCC2	SMN1	KIF1B	MBOAT7
DRD4	APOE	CCL3	HSPA4	LY6G6F	DYRK1A	NDUFA11	RXRA	SCN11A	DNM2	MECP2	AQP4			CREBBP	ARR3	ITPR1	AMPD2	PRPS1	MMP3	SGCG	USP25	GRK6	OPA3	GAA	ITPA	ERLIN2	VPS53	GJB1	WNT7A	TPM3	MBOAT7
IRF7	HSPB3	CSTB	P4HB	F11	PAX1	SLC39A14	PTGES	TUBB	BSCL2	IFNA2	WASH6P			RELN	IL2RG	PRKN	PRICKLE1	SETBP1	LY6E	DMP1	TG	LY6E	PTPN1	NFKB1	COX7B	AMPD2	RARS2	CFL1	RAB40AL	LMNA	NDUFA11
PRB1	PSAT1	IGF1R	CTSD	APOE	CDKL5	NDUFAF3	EPG5	PTEN	SH3TC2	CDKN2A	BUB1B-PAK6			JPH3	SH2D1A	GJB2	ASCC1	UBQLN2	TXN2	NR2E3	PAX5	CNR1	LY6E	MSH2	PAX6	LY6E	HEPACAM	KHSRP	CAPN3		AMMECR1
SPAG11B	PPARGC1A	MAPT	CX3CR1	HLA-DRB1	PARN	PLP1	MAGEL2	ZFP57	CCT5	PTCRA	CCL3			HLA-DPB1	DKK1	AIFM1	KIF1A	ATRX	SMAD3	EGR2	HAS2	RGS9	TXN2	TP53	NDUFB11	WDR45B	TBC1D20	UNC13A	ADAM2		GNAS
PRB1	PTPA	BHLHE22	HSPD1	FNDC3A	PANK2	STXBP1	NDN	NPAP1	ATL3	NKX2-1	IGF1R			ATG12	BMP1	APP	WFS1	AQP4	ATP5F1E	PRPH2	TYRP1	TPI1	CHMP2B	CAT	TNF	WASHC5	COG8	TMEM126B	FGF2		GATA1
SIRT2	NPC2	NSF	IL6	TTBK2	SOD1	NAGA	PKLR	TUBB	HK1	HTT	MCF2L			UBE2K	DNTT	PRPH	SERPING1	STC1	TNF	RGR	PRMT2	GCDH	TNF	CTCF	TNF	AIMP1	DNMT1	TNF	COX8A		IER3IP1
AP2A2	TNF	CRHR1	ABCB6	CAMK2A	OPN1LW	RNASEH2A	DMD	FGD4	PMP22	LTB	CHRNB3			YWHAZ	NLRP2	DSP	VRK1	DPYSL2	GJE1	PNPLA6	GATA1	LRRK2	PPARA	ATXN2	ISCA2	AP4S1	TK2	EEF1D	LAMA2		KCNK9
CASP12	TNF	ARHGEF7	IL1A	NUP214	PDE9A	LYRM7	OXR1	COL4A1	GATA2	RRS1	PDXK			SUPT3H	TSEN34	SPART	ALS2	TAF15	FGD4	COL25A1	PAPPA	SLC46A1	COL4A1	CASP3	CDSN	FARS2	SYT14	ARSF	PEG3		BMP1
GFER	CRK	TYRP1	MAPT	NPC2	TBX1	NDUFS4	RASGRF1	ZFP57	ERBB2	EGR1	SAT1			RGS8	GPI	PKP2	MUL1	RNF125	DST	FAS	PRKG1	CCK	DST	KCNJ5	MB	GBA2	NDUFA11	DHX16	FKBP1A		MBOAT7
CETN1	PTBP1	SH2D1A	YWHAQ	TNF	SLC25A15	RPS6KA3	MKRN3	PAX6	RAB7B	PVALB	MAPT			DHX16	GABRB1	PDK3	TYROBP	ARX	KMT2D	SUCLA2	ADAMTS1	MTOR	NPC1	DLD	DNAH8	VPS37A	NDUFAF3	TNXB	SMN2		EPG5
IFI27	HSPA1A	NFATC4	DAB1	LSM2	NDE1	NDUFS6	CSF2	WDR45	RAB7A	NTF3	TG			SLC6A11	SOX4	TPR	DNM2	HERC1	TNF	CLIC5	SH3BGR	SNCA	TREX1	NFE2L2	TXNRD1	KIF1A	BEAN1	NEU1	MYOD1		NIPBL
MOAP1	INA	LILRB2	MTR	TNF	ZNHIT3	FIG4	AKT3	ZFP57	TFG	MBNL2	KANSL1			HLA-DPB1	NLRP2	TNF	TECPR2	GCHFR	VEGFA	LHX3	HMGN1	TSEN54	HLA-DRB1	CAPG	AIFM1	RTN1	CACNA1G	LSM2	AR		MAGEL2
TSHZ1	FBXW10	MMEL1	C4BPA	PTBP1	COL4A2	GM2A	IL2RB	COL11A2	NTRK1	IL13	F9			LMNB1	KIAA0586	HOXD10	GAA	RNF113A	TNF	DIAPH1	HSPA14	CAT	WDR45	NPPB	LIG4	SPG21	PLP1	PSMB8	HSPB8		NDN
ZNF236	SP1	DKK1		BTNL2	SOX3	NDUFAF4	SLC7A11	RYR1	KIF1B	CXCL3	SPPL2C			UBE2S	RASGRF1	JPH1	MOCS1	CSTB	INS	PDE6B	PARP4	HOMER1	NELFE	NRF1	VARS2	ALS2	WWOX	RELB	PITX1		NEDD4L
ITSN1	STH	RXRA		INA	NEXMIF	SPTAN1	MAP1B	INS	ACKR1	BCL11B	NSF			TCTE1	CHAMP1	EMD	SH3TC2	RORA	ATXN3	SLC29A3	PFKL	ATXN2	GCNA	NCF2	VARS2	DDHD2	TMEM240	PTEN	KLHL9		FAM120AOS
CHGA	RAN	TPT1		LY6G6F	PRPS1	NOTCH3	ARHGAP24	ITPR1	DCAF8	PPP1R11	STH			DNMT1	CSF2	CAV3	CCT5	PHEX	PRKN	PRPF31	ARHGAP24	PNPT1	TNF	ERBB2	ROBO3	MTPAP	RNASEH2A	CHMP2B	TRAT1		DMD
SERPINA1	NPB	DMD		ABL1	PIGW	PHYH	ZNF436	DNAH8	MFN2	RIMS2	CRHR1			TK2	TMEM67	TTPA	ATAD3A	MAPT	CHRNG	MGAT2	TSHR	MECR	TNF	TFRC	TRMT10C	REEP1	NDUFS4	NEU1	DNMT3B		KIAA0586
ROCK1	HSPA1A	LILRB2		FBXW10	UBQLN2	LMBRD1	KCNQ2	REV3L	LMNA	BRD4	WNT3			APOBEC2	SOX10	SLC52A3	ATL3	SLC12A6	IFNG	GRXCR1	GART	PINK1	PCCA	VCAM1	CARS2	VCP	NDUFS6	SNURF	SI		PRKG1
KCNB1	ARG1	MEGF10		STH	ATRX	PEX12	SLCO6A1	SCN8A	NGF	RASD2	ATP7A			TRRAP	LGI1	INF2	HK1	STH	GJB2	FGF3	FABP7	PNKD	TUBB4A	OPA1	NDUFA1	TECPR2	SLC39A8	TNF	PRKAB1		TMEM67
CBLN4	NELFE	PTPRC		LSM2	MYO5B	XPC	MSMB	MBD5		HNF4A	VPS13A			SYT14	PRKACG	SURF1	PMP22	TYRP1	AIFM1	TYR	IL4	BDNF	HLA-B	CCT3	PDK3	BSCL2	ALG3	HEXB	GJB1		SOX10
SERPINF1	SGSM3	CSF2		SPG11	ARX	CRH	GART	TUBB		BAG1	SBNO2			SLC1A6	UFM1	SCN9A	PLA2G4A	ATP7A	ERCC5	FRG1	ZNF587B	INPP5K	ATXN3	SELP	TNF	CCT5	WDR45	SERF1B	MMP10		VPS13B
SYCP2	TREM2	ACAN		RAN	HERC1	PEX2	PVALB	SPEG		MMP9	TNFRSF14			PDIA3	SDCCAG8	DYNC1H1	GNB4	SLC39A4	AIRE	TULP1	IFIT3	PPP1R1B	DNAH8	TNNT2	PNPLA4	B4GALNT1	NDUFAF4	GTF2H4	MMP1		ABCA1
HMOX2	NELFE	HSPA14		ELP1	SRPX2	SLC2A3	IL4	CHRNA1		CDX2	LMX1B			REM1	FOXC1	PMP2	SLC25A19	VPS13A	DSP	DNAJC3	ESR2	SLC2A1	LRP2	TFPI	TGFB2	ATAD3A	SPTAN1	COL4A1	TNF		TSHR
YWHAE	SMPD1	IL2RB		BTNL2	NEFM	TIMMDC1	CHCHD10	SYNGAP1		SLC6A3	TRPM7			NQO1	NHLRC1	SLC2A4RG	AAAS	NDUFA11	HFE	RP1	CHAT	PRKRA	PRKN	CIR1	PTGS1	ALDH18A1	RUNX1T1	TNXB	HSPA1B		RDH12
SERPINF2	CYP46A1	LECT2		GEMIN4	BRWD1	PEX7	ZFYVE26	SPART		NAIP	NDN			BEAN1	TSHR	FXN	IL6	LMX1B	PDK3	POLG	CRLF2		SYNJ1	MTHFR	DLST	NT5C2	UBA1	LSM2	CASP4		KCNQ2
APBA2	SFPQ	ABCA1		PLA2G6	CEP152	GABBR2	TWNK	COL6A2		MTNR1A	LILRB1			NOX1	SESN2	HSPB3	RAB7A	TRPM7	TNF	ARHGEF18	NFATC2		APP	CD46	CDSN	HSPA4	CARD14	DHX16	SMAD3		FRRS1L
OSM	IL10	SESN2		EIF3K	SIX6	CASK	MUSK	NAA10		GRIK2	CD180			CACNA1G	ZNF436	TTBK2	IBA57	DKK1	ABCC8	SMN2	ADAM12		SCN8A		EDNRB	KIF1C	PEX2	BRD2	POSTN		B3GALNT2
CHRNA4	HSPA1B	GRAP2		NELFE	MAPT	TPP1	FGF21	GRIN2B		ATXN1	MSX1			TRPV4	GRAP2	PLEK	CD59	PTGES	CAV3	FRG1	MECP2		HLA-DQB1		DYM	S100A4	TIMMDC1	CARM1	TNF		RPGRIP1
CHRFAM7A	KCNA3	MIA-RAB4B		SGSM3	TG	SERAC1	CHAT	DRD3		PDE10A	DMRT1			RPS6KA5	ARHGAP26	CACNB4	OPA1	EPG5	GPX1	PRPF31	IFNA1		HLA-DQB1		COA6	ATXN2	CACNA1A	BRD2	OTC		CYP2D6
OXT	TNF	IL4		TREM2	KANSL1	CPLX1	CHCHD10	CYP27B1		FGF2	DMD			WWOX	ELOVL4	NEFL	TTC19	RPGR	SLC52A3	SMN1	CXCL9		DNAJC6		NAT2	VTN	VLDLR	TNF	ERG		NKX2-5
AVP	SMARCA1	ADI1		NELFE	MBOAT7	ABAT	CTDP1	ABCC8		SYN2	HCN3			DDX46	IL4	TNF	TBCE	PKLR	EDNRB	PCDH15	DBP		CARS2		CHKB	IFT122	TPP1	TNF	HLA-A		CHCHD10
ABCG1	RNPS1	CH25H		BCHE	MBOAT7	PEX16	HERC2	COL11A2		NAIP	CSF2			HDAC3	CHCHD10	TNF	KIF1B	DMD	INF2	DHH	ADRB2		EIF2S2		TIMM8A	SPG7	PCLO	RYR1	ADAM2		SLC25A12
LIF	PRDX3	ESR2		DNMT1	SLC12A6	SDHD	COQ2	EIF2AK3		AR	LINGO1			PCYT1A	ZFYVE26	CNTF	DCAF8	OXR1	SURF1	EFNB1	CGB5		TNF		SURF1	PTHLH	SERAC1	DHX16	UTRN		TAF2
PRND	GSK3B	IL2		BTNL2	STH	TUFM	FPR2	TUBB		TAF4	ABCA1			SLC6A3	IFNB1	SCARB2	GJC2	RASGRF1	CYP2C8	SMN2	IFNA13		POTEF		OGG1	SLC33A1	FA2H	CDCA5	COL4A1		IQSEC2
CHRNA7	MARK2	CHAT		LY6G6F	WNT3	NDUFAF1	MECP2	NEB		XBP1	LILRB1			BACE1	MLC1	ARHGEF10	DARS2	CSF2	SCN9A	MTMR2	INSL4		NELFE		SLC25A5	PRDX5	PPP2R2B	TNXB	NPC1		CYP2D6
NTSR1	HSPB1	CYP24A1		TNF	ATP7A	CYP27A1	LGALS1	BCOR		KLK3	ZNF436			RUBCN	NLRP2	PRX	MFN2	EXOSC8	TNFRSF10A	AR	NTF3		DBH		XPNPEP3	AAAS	COG5	LSM2	E2F1		NSMCE3
TFF3	NECTIN3	CTNNA3		CCL8	VPS13A	SLC16A2	JUND	COL11A2		KHSRP	GRAP2			CIT	KLLN	PXMP2	LMNA	LINGO1	EPHB2	HSPB8	COL25A1		EMD		A1CF	AP5Z1	TBP	ALPI	SYNE2		DUOX2
TRPM2	HDAC6	FPR2		CCL2	MBOAT7	LIAS	CDKN2A	MED12		FGF13	SLCO6A1			CACNA1A	TSEN34	SPG11	LAMC2	HSPA14	GJB6	IMPG2	BTG1		HLA-DRB1		GGT1	SLC30A6	MFSD8	SYNCRIP	HSPA1B		MLC1
CHRNA7	SRRM2	NFATC2		HLA-DRB1	PRMT2	ADSL	EPGN	CHKB		GDF15	CYP2D7			SETX	TWNK	CADM4		NHLRC1	PTGS2	TMPRSS3	SUCLA2		HLA-DQB1		HCCS	ATF7IP	NDUFAF1	AIFM1	NOS1		MBOAT7
ATP9B	APOC1	MECP2		SYN1	FRMPD4	ARID1A	CBLL2	DYNC1H1		TNF	PSG7			RBM17	TMEM70	TTN		ABCA1	CTLA4	CLCF1	CHAF1B		RAD23B		GLRX5	HSPD1	CYP27A1	PRPH	GABPA		OPRM1
CBFA2T2	PIN1	NGB		RNPS1	MBOAT7	DPM1	CXCL10	ZNF592		ADA	CMA1			CIC	FGF21	ELP1		ZNF436	PMP2	NDP	ANK1		NELFE		UCN	IBA57	PRNP	NEU1	BRD2		CYP2D6
CRHR1	OPTN	CALHM1		GSK3B	LAGE3	ASPA	HTT	ZFP57		SELENOP	CYP2D6			ATXN7	IL2	TEKT3		FRRS1L	CACNA1B	AFP	USP16		KCTD17		NDUFV2	AP4M1	SIL1	BCL2L1	COL7A1		RAX2
PARVB	GAP43	APBA1		SRRM2	NDUFA11	CAD	TLR4	PLEC		ADORA2A	PVALB			TPP1	NLRP2	MAP2K1		CYP2D7	FXN	TECTA	IL2RA		PKLR		COX7A1	TBL1XR1	PCNA	GCG	BRD2		TWNK
ARL17B	MSI1	HTT		LAMP2	MMEL1	GALC	BICD2	TUBB		CBS	CYP2D7			ATN1	NDUFA2	SBF2		IDO1	APOE	GJB1	SYNM		TIMM8A		FMR1	TFG	ADSL	PSMB8	HLA-A		MUSK
TGM6	RMDN1	LILRB2		CHAF1A	TRHR	SLC9A6	PVALB	AGK		PPP1R11	PGLYRP1			ARFRP1	CHCHD10	CRYAB		DOLK	HSPB3	PEX26	RIMS2		SURF1		MARS2	KIDINS220	ABHD12	BRD2	TNF		TMEM70
MAPT	DLG4	TLR4		RAB38	IER3IP1	GLUL	ZNF704	NEFL		FBN1	IL4			PPP2R2B	SMARCB1	TRIM2		RPGRIP1	MBL2	TMEM126B	SLC25A1		MTMR1		ABCB7	PGAP1	SLC9A6	DHX16	TNF		CYP2D6
SLC32A1	PNO1	EGR1		APOC1	MBOAT7	GFAP	PHF5A	IGF2		UBD	CHCHD10			TBP	NAT8L	EIF3K		CYP2D6	GDNF	SNAP29	BACE2		SST		TMEM65	IMMT	MME	NDUFA1	RYR1		NDUFA2
RTN4R	TRA2B	LRRTM3		PIN1	EPG5	NUBPL	NTF3	TUBB		LTB	CYP2D6			SPTLC3	ADA2	JPH2		CYP2D7	ACO2	TNF	GYPE		GCH1		SLIRP	DSTYK	CTSF	COL6A2	ITPR1		RB1
FGF14	MAPK1	CARTPT		OPTN	MAGEL2	SOX5	PNPLA6	COL11A2		LY6E	ADI1			PRNP	CTDP1	GDAP1		CHCHD10	ERCC6	DCHS1	GYPA		HLA-B		GATM	SLC2A1	TRPC3	TNXB	HLA-B		APC2
ATP9B	AIMP2	DEFB103B		GAP43	NDN	CLN3	IGF2R	ACADSB		CXCL12	CYP2D6			LHCGR	CEP120	PDHA1		TAF2	TNF	LHFPL5	BACH1		HLA-DRB1		FXN	KIF1B	NUBPL	TNF	MB		CHCHD10
DYRK1A	IGFALS	NTF3		DCUN1D1	PKLR	PEX10	SPAG11A	GHR		GAD2	TMC3			CWF19L1	TBPL1	YARS2		CYP2D6	TNF	ROM1	KCNJ15		DNAJC12		APOE	ZEB2	MAG	GTF2H4	HLA-A		SMARCB1
HMOX1	HPGDS	IGF2R		SRSF3	NEDD4L	SDHA	FAS	CYP2U1		TNF	ESR2			PQBP1	COQ2	SUN2		IFNB1	SCARB2	P2RX2	FAM3B		MARS2		SULT1E1	GJC2	STT3B	POTEF	PRKN		GLA
PPIL2	TIA1	DEFB103A		SNAP25	ZC4H2	HACE1	IL13	SRD5A3		AGER	HTR1A			MME	EPM2A	DNMT1		IFIT3	PRX	CABP2	PTCH1		GLB1		HSPB3	MFN2	BCAP31	TRH	DNAJB1		PIGY
NEFH	SLC26A7	COL25A1		RMDN1	DMD	LAMB1	DBX1	SCN1A		GPX4	TWNK			COIL	MECP2	TUBB3		CYP2D6	GCLC	TMIE	IFNAR2		IFIH1		PLEC	AP4B1	EXOSC3	ENDOG	RAG1		PURA
SEC14L2	MAK16	SPAG11A		LSM2	NRG3	EIF2S3	DOK7	PRX		IL1B	CHAT			TDP1	MYO5A	SLC25A46		ESR2	PXMP2	TNXB	GPX3		ATCAY		PPARGC1A	ADAR	KCNJ10	FOXO1	RAG2		CEP120
PLCB1	CCNF	FAS		SETX	GABRB1	CTNND2	CDKN2D	CNTNAP2		NPC1	CYP2D6			HAP1	IFNA1	MTM1		TWNK	INSR	OTOGL	CGB3		CACNA1B		TRMT5		PEX10	VMA21	ALPP		HTR2A
CRYL1	RMDN3	SUCLA2		PNO1	KIAA0586	PEX3	BCL11B	TTN		E2F1	UNC13C			TRPC3	DDX53	PRB4		TMEM70	ELP1	NEU1	NFIX		FXN		COX15		SNX14	NEU1	HLA-E		MECP2
F7	TH	IL13		PSMD2	PRKG1	NUP62	IL2RA	ALDH5A1		GABPA	CYP2D7			SQSTM1	TSEN34	LRSAM1		CYP2D6	SBF2	SLC4A11	PDE10A		APOE		VARS2		MCOLN1	IL12A	HLA-A		MBOAT7
XK	DCX	GCSAM		CTSC	CHAMP1	SIN3A	EREG	FKBP14		IER3	NDUFA2			SMG1	NDUFS1	DTNA		CYP2D7	ALOX15	CRX	RCAN2		HLA-DRB1		ACO2		MRE11	PSMB8	SYNE1		CHST14
CLDN5	PRNP	FANCF		TUBA4A	PTPRC	CLN8	RIMS2	ATP6V0A2		HLA-DRB1	SLC18A3			SNX14	MTTP	TNF		MIF	SCN4A	NEU1	PRL		MAT1A		CDSN		KCND3	KDSR	GCG		MYO5A
POU3F4	HSPB2	LYZ		IGFALS	MKRN3	SEPSECS	BRD4	ZFP57		LTB	RB1			GFI1	CDKN2A	CCL2		CHCHD10	GCK	CLRN1	POU5F1		COX15		AGK		ATP6AP2	TTPA	HSPA1B		NDUFS1
PPP1R2C	PSEN1	QPCTL		SOD2	GNB5	PPT1	BAG1	PAK3		NELFE	GSTT1			SNRNP70	CXCL10	LRIG3		CTDP1	TRIM2	TNF	TRIB1		NPC2		NDUFA3		CCDC88A	DUX4	HLA-E		MTTP
BRS3	ADNP	LAMP1		TIA1	CSF2	SEMA5A	FRG1	MMP13		TNF	CHCHD10			EIF4E	SGCG	ATL1		HTR2A	GDAP1	TP63	ELANE		HLA-B		POP1		LY6E	SLC52A3	BRD2		SGCG
PANK2	IRS1	KCNIP4		TBP	TMEM67	GUF1	F2R	CHRNE		VEGFA	PDE7B			DNAJA1	NKX2-1	PGK1		HERC2	CEP72	ATP4A	GYPB		HLA-B		TNF		CKAP2L	TNXB	HSPA1B		TOR1A
PDYN	SERPINA3	CTSZ		CFDP1	EXOSC8	NIN	MMP9	RPS23		TNF	FGF8			ATP5F1B	HTT	HSPB1		COQ2	IL10	FGD4	DNMT3B		TNF		TNF		CLN8	BEST1	COL6A2		NKX2-1
SOD1	NELFE	BCL2L2-PABPN1		MTG1	SOX10	DNM1	PSD3	COL11A2		PPP1R11	HTR2A			ENPP2	GLRA1	PLP1		EPM2A	LYST	DST	ARHGEF5		TNF		VARS2		ZNHIT3	PSMB8	TNF		JMJD1C
CEBPB	MAOA	RIMS2		HNRNPH1	VPS13B	ATP6V1A	POLG	SCN4A		UBD	SAGE1			SUMO1	MUC4	TRPV4		MECP2	NDUFAF6	TNXB	TAF8		CCDC62		CAMKMT		SEPSECS	ANG	NCAM1		HTT
ALOX5AP	CKB	TDO2		NF1	UPB1	PEX19	SPAG11B	GCK		ITPR1	CTNNA3			NR2F2	ADRB2	HDAC6		JUND	FOLR1	ESRRB	AFP		APOB		COX4I2		PIK3R5	FBXO32	ITGA4		GP1BB
OPN1LW	PCSK1N	BAG1		MAK16	SDCCAG8	PMPCA	SLC17A6	HOXA1		ADGB	COQ2			NUP62	SPINK1	LAMP2		NDUFS1	TMPRSS6	KMT2D	SAMSN1		HLA-B		SARDH		LIPT1	PRKACA	HLA-E		GLRA1
EBPL	ADORA1	FRMD4A		CYP27A1	AP3B2	HEXA	SLC6A3	DMXL2		ATXN3	MECP2			LY6E	IFNA13	TPM1		NGB	ERCC4	TBX22	OLIG2		AFG3L2		GHR		ELOVL5	SURF1	TIMP3		MYMK
DSG2	SQSTM1	STIM2		CCNF	ABCA1	FGFR3	SMN2	HEPACAM		TXNRD1	WASHC1			HLA-A	MUC4	SMN1		CBLL2	RET	HLA-DRB1	TNF		POLR3A		OXA1L		FARS2	SCN9A	EMD		TCF4
ABCC1	SYBU	F2RL1		RMDN3	TSHR	SUMF1	FRG1	POMK		GPR42	CCKAR			PIK3R5	TCF4	MORC2		SGCG	MTM1	COL9A1	JAK3		INSR		AFG3L2		GBA2	NDUFV2	CAV3		BICD2
TTR	PENK	HTN3		PRNP	SESN2	PSAP	ZNF763	TUBB		PRKN	DDX53			TDP2	RRS1	RYR2		CEBPD	MKI67	TNF	CBS		ALDH5A1		COA3		UBE2I	PDE11A	COG3		EGR2
PDXP	UBB	MMP9		SPTLC1	KCNQ2	PEX14	GPX3	CD4		IER3	NDUFS1			ELOVL5	CCDC88C	FIG4		HTT	TNF	VEGFA	HPSE2		RAN		NDUFB9		SUMF1	DYNC1H1	DUX4		A2ML1
SOCS7	PLAG1	BACE2		PSEN1	GRAP2	EIF2B5	NAIP	ZFP57		IER3	CDKN2A			DCTN4	EGR2	SYVN1		DIO2	CCL2	TNF	CXCL12		TOR1B		MGME1		KIF1A	RNF19A	ADAMTS5		UFD1
ATXN10	MAPK14	FOXO4		UBN1	FRRS1L	TYROBP	PTGER2	SUFU		AGER	PTCRA			SLC18A2	MUC4	MED25		BICD2	AMACR	COL9A3	PSG2		HLA-DQB1		HIF1A		PRDX2	PML	FRG2		RETREG1
FLT1	HNRNPA1	NUDT11		GFAP	TFAP2B	KCNT1	ATXN1	COL11A2		ALPI	CBLL2			ETV6	COMMD3-BMI1	MAD2L1BP		CXCL13	GFER	COL11A2	PSG8		TAF1		NDUFB6		ARHGEF2	GLB1	ALMS1		CFL2
SHANK3	NUP62	SPAG11B		MASP2	B3GALNT2	VDAC1	SMN1	GDAP1		AIFM1	LILRB1			KAT5	PNPLA6	HINT1		CFL2	RRM2B	TNXB	TNF		APOA1		MRPS16		APTX	VAPB	NEB		PNPLA6
CCL5	WASHC5	ARC		NOS2	CYP2D6	BSCL2	WNT7A	HSD17B10		APP	FAM47E-STBD1			MPI	MAS1	SMN2		NTF3	IGF1	CEP250	CGA		NDUFAF2		CREBBP		GRN	MSTN	BEST1		EP300
ATP7B	PFN1	F2RL3		ELAVL2	NKX2-5	VAC14	CHL1	TK2		UBD	LINGO2			ANP32A	FOXA1	PHYH		PNPLA6	HSPB1	DNAH8	TP63		ADCY5		CDSN		UCHL1	SMCHD1	CTHRC1		SUCLA2
CCL3	PRDX1	PTGER2		NELFE	GLIS3	EBF3	CAPN3	SAMD9		LTB	STBD1			CELF1	MUC4	IGHMBP2		SUCLA2	PLP1	LRP2	ERG		HLA-DQB1		NDUFAF5		VPS11	BRD2	ASTN2		LZTR1
UBQLN2	AHSA1	ATXN1		MAOA	PVALB	VPS11	OCLN	COL12A1		PTH	SGCG			PAG1	NLRP2	NGFR		JUNB	GLI1	IFNG	HLA-A		JPH3		NDUFAF2		ATAD3A	TNXB	LCN2		MBOAT7
AQP4	PROS1	LILRB2		SYP	IL4	EIF2B4	CD40LG	VDR		BCL2L1	FGF20			CASP7	MUC5B	SLC52A2		PNP	NF2	GJB2	ITGB2		SCN4A		VARS2		BCS1L	APOE	CHKB		LHX3
STC1	PSCA	CRMP1		SQSTM1	SLC25A12	GNPTAB	FGF2	OPHN1		GCG	ADH7			UBE3A	MUC5AC	ERBB3		BCL11B	TRPV4	AIFM1	IL1B		THAP1		GH1		FKRP	HSPB3	ASH1L		DOK7
GABRG3	DCTN4	NFIX		SYBU	TAF2	PEX1	COX8A	PLXND1		LTB	TOR1A			APTX	FAS	PEX7		SYNM	HDAC6	ERCC5	E2F1		PLA2G6		ATP5F1A		MAN2B1	DHX16	CD38		RIMS2
TNMD	NMNAT2	CD40LG		UNC119	IQSEC2	TSEN54	LAMA2	FTSJ1		CHRDL2	HTT			GTF2H1	TRIM13	WNK1		GRID2	JUN	HLA-DQB1	RNF103-CHMP3		NELFE		PLA2G6		CAST	PSAT1	PRIMA1		PHOX2B
DPYSL2	FKBP5	FGF2		PENK	CYP2D6	ACOX1	GRIA2	ATL1		AGER	ADRB2			PLEKHG4	SUCLA2	SETX		B3GLCT	GSTP1	RHO	GART		CASR		CDSN		ACY1	CYP4V2	HLA-B		TUBB2B
CES1	FUS	LAMA2		NOS3	DUOX2	SLC13A5	NAIP	IGF1		TARBP2	TLR4			RBPJ	ANK1	LDB3		RIMS2	NAGA	HLA-DQB1	HLA-A		DMXL2		EIF3K		PNKP	PLEC	ADGRE1		FRG1
ATP12A	RBM4	CST6		RRM2	MBOAT7	ERCC2	FKBP1A	TRPV4		GPX7	PRKD1			CSF3	TSEN34	ANKRD1		HNF4A	SMN1	NEU1	CAMP		SEMA6A		RARS2		COQ9	PPARGC1A	FMR1		FBXO7
NPTXR	SLC25A38	HSPB8		DAPK1	SORCS3	EIF2B1	SMN2	BSND		PPP1R11	MEGF8			PCBP4	MUC4	COX6A1		NXNL1	SOX8	DSP	TNF		NELFE		EARS2		CDR2	DHX16	COL22A1		TULP1
CALB2	PRDX6	ELANE		SUMO1	CYP2D6	PEX5	MYOD1	GTF2E2		NDUFA1	EGR1			SLC1A3	PNP	GATAD1		FBXO7	PSMB1	OTOF	VEGFA		EARS2		GDAP1		CLPB	GTF2H4	MSTN		KCNQ3
GCHFR	LRRK2	XBP1		HNRNPA1	MID1	NDUFS1	AR	DLAT		HYPK	PVALB			ATXN1L	BTF3	HRAS		DNAJC3	FIG4	AQP2	TNF		PDHA1		PDHA1		ATXN2	UPK3B	SMCHD1		SLC25A1
IRS4	PRDX2	UNC5C		NUP62	KLLN	ERCC1	HSPB8	RPS6KA3		MYLIP	FCER2			NFAT5	MCM5	GAN		MIF	MED25	NDUFA1	SETD4		RNASEH2C		YARS2		EEF2	CHML	OBSCN		ASCL1
CCL3	PARK7	SCT		WASHC5	ESR2	PEX6	NEUROG1	POMT2		GRIN2B	CTNNBL1			HSPA4	SYNM	RAF1		POLG	ERCC8	TNXB	FANCB		TK2		TRIT1		NDUFS1	MAGT1	MSC		POLG
NEFM	SIRT1	KCNIP4		MATR3	HTR1A	TBC1D24	XBP1	ZBTB24		TNF	PRPH2			P4HB	TRIM10	CLTCL1		VPS13C	SMN2	TNF	HLA-B		SLC22A1		HSD17B10		CASP3	CHUK	TERF1		SLC6A3
NETO1	NR4A2	VAMP1		IL18	TWNK	EMG1	SI	NSD1		NELFE	NTF3			HLA-DPB1	GRID2	PRKAG2		SLC6A3	PNPLA2	TRPA1	APEX2		PTS		PPRC1		STUB1	HSPG2	BRD2		FOXG1
CSTB	VCP	MMP1		PCBP2	TMEM70	ETHE1	AFP	WDR45		NCAM1	IGF2R			TP53	RIMS2	MYO15A		FOXG1	PHYH	JPH1	TXNRD1		HLA-DQB1		TK2		SPG7	NEU1	SULT1E1		SMN2
EID1	GRK2	RENBP		PFN1	CHAT	ZBTB20	GJB1	FBN2		DRD3	FOXA1			CAT	CHD2	KIF5A		SMN2	RHOBTB2	HLA-DRB1	PKNOX1		NDUFAF6		NDUFAF6		STT3A	TNF	PSAT1		PROP1
SLC25A14	ALOX5	KHSRP		CDC7	CYP2D6	NDUFS3	KCNQ2	NOTCH3		TRPC1	ANO3			PNKP	TUBB2B	KRAS		PRKCG	PDSS1	COL11A2	HLA-A		TUBB3		SDS		NDUFS3	AMPD1	HLA-A		SYNGAP1
IGF1R	GRN	RALBP1		TNFRSF1A	DOCK8	IRX5	ZNF106	CHST3		FOXO1	FAS			CTCF	YY1	MYH14		ZNF763	PEX12	NEU1	LGALS13		CP		TIMM23		SPTBN2	LSM2	PABPN1		PTCH1
TYMS	GTF2H1	PGRMC1		DCTN4	KIF5C	ROGDI	OLIG2	COL11A2		PPP1R11	RGMA			DHX16	TYR	SBF1		GPX3	NGFR	COL4A4	SYNJ1		TNF		NDUFC2		CTSD	TNF	HLA-E		FRG1
MAPT	ZC3H14	TNF		FUS	MIF	SLC25A19	RENBP	SLC6A3		HLA-DRB1	SUCLA2			ATXN2	NKX6-2	MTG1		BTN1A1	ICAM1	USH2A	TEAD4		VDR		SLC25A46		MVK	CELF2	PLEC		PROP1
TG	SNCA	MOG		SLC25A38	NDUFA2	NTNG1	KHSRP	PHKA2		KDM5C	CDKN2D			ACTR1A	FRMD4A	TCAP		F2RL3	PRKAR1A	MBTPS2	S100B		HLA-DRB1		NDUFA8		NDUFV1	TNXB	MBL2		MBOAT7
PCDH11X	FMNL1	NOX5		UBAP1	APC2	NDUFV1	TRIM27	RUBCN		CXCL8	GSK3A			CASP3	DNAJC3	PRNP		ATXN1	PEX7	HLA-DQB1	IFNG		UQCRQ		TFAM		SLC33A1	GTF2H4	CDKN3		PROP1
OSCAR	HSPA4	RYR3		LRRK2	SLC12A1	FOXRED1	UNC13A	COL2A1		NELFE	BORCS7-ASMT			KAT2B	MUC4	HSPB2		SMN1	HARS2	CERKL	APP		BEAN1		LYRM4		SAMD9L	CRK	GDNF		GRIK2
PRPF31	TP53	PYDC2		SIGMAR1	GSTT1	TBCD	GRIA1	SLC6A8		GPR52	TPH2			STUB1	STATH	SIL1		BTN1A1	WNK1	TTPA	PRDM16		DRD2		NDUFA11		FOXRED1	ERBB4	SGCB		ATXN1
LRRC37A	APOD	APOA4		CSF1R	SMARCB1	NDUFB3	CHST2	COX6B1		NEUROD1	SYNM			EDN1	MMP9	MPZ		KCNC3	SETX	DUX4	HEY2		PGK1		TNF		TBCD	PTBP1	HLA-E		MCCC2
PRPF31	PDLIM5	MMP3		TYROBP	NAT8L	GNB1	TEAD1	TUBB		CASP6	RIMS2			RAI1	GABRB3	FBXO38		PDE8B	PRRT2	SLC52A3	AIRE		PLP1		ABL2		AAAS	GHR	ORAI1		ERMARD
OSCAR	SRSF9	MMP12		ANPEP	ADA2	RAB3GAP2	GSX2	TUBA1A		C5	PHOX2B			SPTBN2	POLG	SPTLC1		PDE8B	LDB3	SPATA7	HLA-A		GHRL		EMC3		NDUFB3	OXA1L	HLA-A		SMN1
ARL17B	FKBP4	TGFBI		GNE	PIGY	HIBCH	TNF	MEF2C		CRP	TYR			CTSD	GYPA	TSG101		NFIX	POLE4	EDNRB	PLA2G2D		FTL		GFER		POLR3B	AFG3L2	HSPG2		CRMP1
STH	MOBP	HSPA1A		VCP	PURA	DDB2	ADA	SPR		PKLR	HNF4A			GAPDH	SLC6A3	SPTLC2		PDE10A	PRKCE	TNXB	SLC19A1		DLAT		NDUFAF3		MYH3	PRX	HLA-B		CAPN3
CRHR1	CASP3	SORCS1		GRN	CTDP1	POMGNT1	CABIN1	AHI1		TGM1	UBE2L3			HYOU1	PRKCG	TYMP		OCLN	CPT1C	ALMS1	INHA		RNASEH2A		COX7C		PTRH2	LSM2	MGAM		PDE8B
ARHGEF7	RMDN2	CXCL12		GTF2H1	CEP120	EIF2B3	DHX16	COMT		ENHO	FBXO7			SDHAF2	SYNGAP1	SOS1		CD40LG	MAPK1	SAG	CPT1B		NDUFS4		RPTOR		UBA5	NEU1	HLA-B		PDE8B
TYRP1	POLDIP2	PITX3		RBM8A	HTR2A	COQ8A	JAK3	LARGE1		NTRK2	F2R			BBS1	DEFB1	ZFYVE27		FGF2	ARSA	BEST1	MX1		TOR1AIP1		UQCRQ		CNTN4	CHRNB1	TNF		PDE10A
ATP7A	NFE2L2	MMP24		FLNC	HERC2	STAMBP	P2RX2	PCBD1		NAT2	MMP9			RPA1	PTCH1	MME		ASXL1	GAN	BCOR	CALCA		QDPR		SLC25A26		OPA1	NDUFB9	TNF		OCLN
OSCAR	MAPK3	USP14		WNT2	TNFRSF11A	ERCC3	OTOG	NONO		ADRA2B	ASCL1			UBA5	ZNF763	MAP2K2		SCO2	LDLR	CDH23	BDKRB1		NDUFA12		RRM2B		AP4M1	INSR	HLA-E		LAMA2
PRPF31	CHI3L1	TNF		MASP1	NOVA2	NDUFS2	LSM2	TPM2		NYX	BACE2			KAT2A	TSEN34	CANX		SMN2	CYP3A4	COL11A2	CCR5		WDR45		PDP1		ATM	TTN	NOTCH1		GRIA2
GRIN3A	SLC6A4	HEXB		SLC1A3	EPM2A	PLOD1	LY6E	WDR73		GPX6	POLG			CANT1	ATXN1	TDP1		MTMR2	SOD2	ATP2B2	ETS2		GM2A		HSPB1		COQ8A	TNXB	HLA-A		DHH
CXADR	CX3CR1	AGER		HNRNPA2B1	MECP2	ST3GAL3	IL23A	TRIP4		OGG1	VPS13C			APLP2	ERMARD	ACTC1		AR	STK11	MOGS	POU5F1		NDUFS7		TANGO2		SCYL1	FKBP14	PTBP1		EFNB1
VPS13A	RBMS3	IL17A		SNCA	MBOAT7	PEX13	FOXP3	EXTL3		RGS12	SLC6A3			HSPA8	RAD17	NEDD4		HSPB8	POU3F1	MED12	POU5F1		PNPLA2		TP53INP1		ERCC3	SLC23A2	BUB1B		DGCR6
SBNO2	IL6	CEBPA		FMNL1	CRKL	ST3GAL5	PTEN	SLC16A2		MOK	PRKCG			SCYL1	KCNC3	COX10		ARHGEF5	CYP3A5	PTDSS1	COL6A2		EEF1A2		NDUFB8		MDH2	PSMB8	FAT1		SMN2
OSCAR	TBK1	PPARA		PPA1	CHST14	KCTD3	CHMP2B	TH		SST	PRSS55			MYD88	PCDH15	BAG3		ZIC1	KIF5A	ATP13A2	TNF		SLC6A3		STXBP1		AP2B1	NEU1	HLA-B		MTMR2
P2RY4	LEP	SUMO4		TAF15	MYO5A	PEX11B	USP14	DCX		RCOR1	ZNF763			MBNL1	DLL1	DHTKD1		SCT	MYH14	INF2	POTEF		CRH		DNA2		ABCB6	NDUFAF5	ABCA4		AR
ARR3	TMEM106B	NOTCH4		HLA-DRB1	IFNA1	NAXE	CLN8	PRNP		HLA-DRB1	GPX3			ANO10	CD40LG	MAG		CYP2D6	IDH2	TIMM8A	NCAM1		HTRA2		DISC1		ANO10	SRSF1	TRIM32		HSPB8
CUBN	CDK5	DDIT3		VSNL1	NDUFS1		CDK2	LIAS		SRSF6	MAP1A			SUMO2	COX8A	DMPK		RENBP	SBF1	SURF1	PRRX1		CACNA1A		DLAT		TTC19	WDR81	TRIP13		ATP6V1E1
PRPF31	BDNF	ATP4A		HNRNPA3	APBA1		NPAP1	MAOB		C5AR1	GRIK2			TARDBP	GTF2H3	CASQ2		UNC13A	EGFR	SLC7A14	COL18A1		GABRG2		LYRM7		TBCE	NDUFAF2	INSR		FOXE1
SH2D1A	HSPA8	ITGB2		PDLIM5	NKX2-1		SNURF	MPZ		FMR1	SV2C			ANGPTL1	NLRP2	SERPINC1		SLC35A2	ARL6IP1	GCH1	TNFRSF10D		SLC6A8		CLPP		NDUFS2	PSMB8	TTN		NALCN
TRPM7	MAP2	UTRN		SRSF9	JMJD1C		TNF	FLNA		EPHB2	TCIM			PUM1	KCNC1	LITAF		TEAD1	AURKA	SCN9A	CXCL8		CASK		NDUFS4		MFF	CHRNE	SSPN		MCCC2
FBXL7	PRKAR1B	IL1B		PIK3R4	HTT		IL17A	SELENON		MAPK8	CRMP1			KHDRBS1	AR	MRE11		TMEM126B	CCL4	NDUFV2	PSG5		SETX		NDUFS6		RNASEH1	BRD2	ELP1		ARVCF
NFATC4	IL1A	ADAM9		ATXN2	GP1BB		ROPN1L	PET100		PTGS2	PDE10A				MED13L	APOA2		TNF	ICOS	HLA-DRB1	TNFRSF10C		PRRT2		NDUFB7		C4BPA	KCNH4	GK		HIRA
LILRB2	MAP3K14	NPC1		ACHE	ESCO2		TACR1	KLC2		TUNAR	HLA-DRA				TRAT1	ABCC9		MOG	CYP27A1	PCARE	TMEM241		SPR		SLC39A8			GH1	MMP2		SLC6A19
MMEL1	SRSF2	KRT3		CASP3	IFNA13		FGF6	IFT52		RNF19A	FGF2				ARHGEF5	SPAST		CABIN1	AGXT	XPA	EDNRB		ARSA		ALB			GEMIN4	SDC2		CLCF1
GATA1	MAPT	E2F1		RMDN2	TLR4		DDIT3	SLC9A1		ATF5	LILRB1				ZIC1	DNAJB2		RNASEH2B	PRNP	GJB6	POU5F1		CYP2D6		NDUFA12			B4GAT1	CRYAB		CYP2D6
JCAD	NPEPPS	HSPA1A		SUGP1	PRKD1		HLA-A	COA5		AQP9	FKBP1A				SLC6A19	LAS1L		HLA-G	HSPB2	SOX2	BCL6		SERAC1		PUS1			TREM2	BRD2		GJB1
DKK1	YWHAQ	DDR1		HMBS	TCF4		TTBK1	POMT1		CD40	PRL				TRIO	GJB3		SELENOP	NGLY1	DYNC1H1	A1BG		FA2H		MPC1			CARD16	GH1		KCNQ2
RXRA	TPO	APBA1		SP4	MEGF8		IL1B	COQ7		PPP1R11	AR				MTCP1	LAMA4		HSPA1B	NLRP2	MARS2	HLA-B		ASS1		UQCRB			POMK	B4GAT1		PEX26
VCAN	CHIT1	HSPH1		FOXP2	RRS1		ATAT1	COX10		LTB	XBP1				AFP	DCTN2		OPA3	ABHD12	GRHL2	FMR1		PLEKHG2		NDUFS7			BICD1	EIF3K		SDHAF1
PTGES	GULP1	SAA1		CTSD	EGR1		SYNE2	SOX5		MBD2	DYNLT3				GJB1	BRAF		ADORA2A	MPZ	VHL	PTGS2		SDHD		NDUFA7			SLC7A7	POMK		UNC13A
OSCAR	TARDBP	WNT1		MAPK3	PVALB		TRIM27	SPARC		HSP90AA1	DRD4				VAMP1	WASHC5		KCNMA1	SPTLC1	GIPC3	PML		PPP2R2B		NDUFAF4			WDR77	CD4		GRIA1
CDK9	SOAT1	HSPA1A		CDK6	ADRA2A		NOS1	SCO1		RAB11A	ADH4				MMP10	RIT1		CBS	TYMP	DDHD1	PRRX2		TBP		MRPL3			PSMB8	BCHE		DNAJC13
PRPF31	MAP4K4	MOG		SLC11A2	CTNNBL1		LSM2	ATP1A3		ZNF141	HCAR2				PEX26	NRG2		PDE4D	GFAP	RLBP1	BST2		NONO		NOTCH3			CTF1	YTHDC1		TMEM126B
TPT1	ST3GAL5	AIF1		SLC6A4	UFD1		DHX16	HPRT1		F11	CYP2D6				MMP1	PLN		TNXB	ALAD	SMCHD1	STMN2		HSPA9		NDUFB4			DHX16	SNTA1		SNAP29
CLK2	CDC42	HLA-DRB1		RBMS3	CARTPT		GABPA	PTCH2		ACSBG1	UBE2L6				SDHAF1	HADHA		LSM2	RPIA	FXN	CYP2B6		MTG1		DNAJC19			NEK1	FBXW7		TMEM47
MLLT3	KHDRBS1	AIF1		AAAS	NTF3		CELSR3	ASAH1		FXN	COL13A1				GDF15	DNM1		HSPA1A	DGUOK	TNXB	CHRNA3		BNIP2		GATC			IAPP	LMNB1		RNASEH2B
PKLR	PTBP2	TLR9		RBM45	KNL1		AIF1	CIB2		UBD	PSPN				PPBP	HADHB		LY6E	NPY	EPHA5	DICER1		CYP27A1		TMEM126A			TK2	PRG2		CUL4B
DMRT1	EFHD2	NR1I2		IL6	EP300		PQBP1	ITGA7		APOE	TRIM27				TRIM10	MYH7		TXN2	AP1S1	IGBP1	APOE		TH		C1QBP			CTSL	SUN2		OPA3
GPI	PSEN2	DPP10		PRMT8	NOP10		HLA-DRB1	ATP6AP2		HLA-DRB1	GDF15				TMEM126B	FUS		PSMD8	REN	APOE	RHD		SHBG		PDSS1			GTF2H4	LMNB2		SLC5A5
DMD	LMNA	SNX12		BLZF1	FAS		AIF1	DSE		PSAT1	DNAJC13				SNAP29	KIF1A		CHMP2B	TSFM	HLA-DRB1	SULT1E1		NADK2		GLUD1			KY	IL10		FBN1
ARMS2	SDF4	TNF		TBK1	SUCLA2		GART	TACO1		PPP1R11	TNF				TNF	LPAR1		ATRN	COQ7	COX15	WT1		PSEN1		PARL			BRD2	AGT		TNXB
SLC24A4	NGF	VEGFA		RAB3GAP2	IL13		HLA-A	CLCNKB		PPARGC1A	MOG				ALAS2	TMEM43		HLA-DMA	PTK2B	LRAT	MCIDAS		MT1A		PHB2			B3GALT6	HSPA1B		HTR2C
FOXQ1	RAB29	TNF		DCN	MBOAT7		NELFE	DPAGT1		AGER	SLCO3A1				RNF168	SPG21		BAP1	BAG3	PAX2	HLA-A		EIF2S1		PRPF6			MTM1	TRPV2		NEU1
NRG3	LAMC2	CFB		TMEM106B	FANCF		GRM1	ASPM		GDNF	HSPA1B				CUL4B	DES		CLN8	TLR3	TFAP2A	RBM15		SLC9A6		UQCRFS1			DCAF7	SNTG1		CRX
LILRB2		PPP3R1		CDK5	ANK1		HLA-F	CDC6		UBD	OPA3				OPA3	MYOZ2		SNURF	MAG	CISD2	PLEK		LRRC7		UQCC3			NDUFA11	TERT		LY6E
PLPP4		GAB2		BDNF	LHX3		TNF	HGSNAT		IPMK	ADORA2A				JAK3	SIGMAR1		TNF	HDAC9	UBR1	POU5F1		TRAF3		GTPBP3			TNF	PITPNA		TXN2
NPS		HLA-C		RAP1GAP	AKAP5		VEGFA	ATP6V1A		GPX6	CASP4				SLC5A5	SGCD		OTC	GFRA1	NEFL	TXN		NPY		TIMMDC1			CCL2	BRD2		PSMB8
MEGF10		INS		PRKAR1B	BCL11B		TNF	ADAMTS2		IER3	OR10A4				FBN1	TNNI3		OSTM1	ABCD1	NEU1	NUP214		PDGFB		HTRA2			PLA1A	MMP7		FOXP3
PTPRC		ITPR1		MAP3K14	TPH2		RYR1	FGFR3		BAX	HTR2C				NEU1	SNRPN		HEXB	ATF3	ERCC6	NEFL		NEDD4		CD200			INHBE	DLK1		CHMP2B
TACR3		CDCA5		CEP131	GRID2		INS	KCNJ11		MAGT1	HSPA1L				MMP3	MUL1		AGER	LITAF	TNF	HLA-A		TSFM		COX6B1			SERF1A	GJA1		NEU1
F13B		ATXN3		MAPT	B3GLCT		UBE2V1	ALS2		NEFL	MMP3				LY6E	FKTN		IL17A	CA2	BTK	HLA-B		COX10		HARS2			NDUFAF3	DTNA		PCDH19
QRFP		GPR42		YWHAQ	CHD2		DHX16	SNRPN		ERCC6	TNKS2				TUBB	MYH6		HLA-G	CPOX	TNF	HLA-B		RBBP6		NTF4			DAO	TNF		HEXB
CSF2		LRP2		SORT1	TUBB2B		ADARB1	AP3B1		TNF	VPS29				CXCL12	REEP1		GLP1R	SLC22A5	TNXB	TNF		TET2		GGTLC3			RRM2B	CCL2		CNTN5
CALML5		PRKN		TARDBP	SLC22A23		HLA-B	COX20		CALB1	LSM2				OR2AG1	FBLN5		IL1B	PPARD	HGF	ESCO1		NELFE		COX7A2			GSK3B	PLA1A		GPX4
ACAN		SYNJ1		MAP4K4	HNF4A		MB	FKTN		DUSP1	HSPA1A				PTEN	CSRP3		COL4A1	POLD4	COL11A2	TWIST1		DRD1		CHPT1			IGF1	GOSR2		UTRN
HSPA14		AGER		DCTN1	FRMD4A		ATXN3	STAT3		TNF	LY6E				HLA-DPB1	VCP		NPC1	ALOX12	DLX5	SOX11		BCAP31		COX6A1			HSPB1	CAPN1		L1CAM
IL9		S100B		KHDRBS1	DEGS2		TXNRD1	UBE3A		LTB	CXCL12				USP14	ARHGEF2		ITPA	DAPK1	AFG3L2	TNF		ZNF273		ASIP			PLP1	TGM2		COL4A1
IL2RB		IFNG		PTBP2	MIF		LGALS16	AUH		CRK	PITX3				ATP11A	DNM2		HSPA1A	SPAST	PDZD7	HLA-A		SQSTM1		ATN1			TRPV4	KLF15		NPC1
SLC7A11		IL22		PSEN2	CWC27		HLA-A	DNM2		HAND1	SMAD3				CLN8	APTX		TNXB	GJB3	ABCA4	C9		DMPK		TRMU			SRRM2	SMAD4		ITPA
MAP1B		APP		LMNA	GABRB3		PRKN	RBM8A		PTBP1	IL23A				CDK2	BSCL2		LTA	LY6E	WHRN	GHR		PDGFRB		ARSA			CA8	NOG		TNXB
NHLRC1		CASP12		RAB29	SLC25A1		LSM2	SLC1A3		CNTF	PTEN				NEU1	SYT2		KMT2D	EBF2	PDE6A	OXA1L		ATP1A3		NDUFAB1			NIPA1	TIMP1		LTA
ABCA1		MMEL1		LAMC2	WDR62		RAG2	SH3TC2		BCL2L11	CHMP2B				GAD2	NRAS		SYNE2	DYNC1I1	PRX	HLA-B		CSF2RA		TNPO1			NRG1	RBFOX1		KMT2D
ARHGAP24		MOG			POLG		ATAT1	TRMT10A		CNR2	WNT5A				CLRN1	RBM20		HSPA1B	HADHA	NEU1	ABL1		NDUFA9		SERAC1			SMN1	IGF1		SYNE2
ANKRD55		PLA2G1B			CDX2		IFNG	PPP2R1A		UBD	LRRK1				TNF	VAC14		WNT1	PTPN13	SPG11	POU5F1		SDHA		IDH3B			NDUFS4	HSPB1		ARL13B
TSHR		NRXN2			SLC17A6		AIFM1	FKRP		SP1	BAP1				PCDH19	GAA		NOS1	NT5E	FZD3	TTN		HPRT1		GYG2			POMT2	BUB3		PPT2
MEIKIN		ANKS1B			SLC6A3		LIG4	COA7		STH	PROCR				HEXB	SLC1A3		PPT2	TPI1	NDUFB9	YWHAG		ECH1		NDUFA13			FHL1	CSPG4		TREX1
GRAP2		MOG			PRKCG		APP	NT5C2		PDE1B	PSG2				AGER	SH3TC2		HSPA1A	HADHB	HSD17B4	POU5F1		MCOLN1		NARS2			NDUFS6	NF2		PQBP1
SLCO6A1		PADI4			FAM3B		SCN8A	MICU1		RAN	GAD2				IL17A	CCT5		HLA-DMA	KIF1A	GUCY2D	POLB		SLC30A10		ELF4			FUT1	SPP1		HLA-DRB1
CCL19		AGER			PROP1		HLA-F	ZFP57		CHEK2	PSG8				TP63	NEBL		LSM2	KCNJ11	MUC1	APOA1		MRE11		SOD2			GRIN2A	NRL		PAX6
NDUFA6		HFE			PRKAA1		CASP12	KLHL41		RIPK2	PSG1				ZC3H12D	HSPA4		GABPA	CHSY1	TNXB	RELN		PENK		CDKN1A			OPTN	SRRM2		GPR180
TMED7-TICAM2		CALCA			SYNGAP1		HLA-A	ARCN1		EPO	TNF				TUBB	AARS2		TREX1	CASP9	FKBP14	OPN1SW		SNCAIP		CYB5R3			ALB	TRIM72		PPT2
ABO		ETS2			PTCH1		PRPH	PHKG2		AGER	AGER				ALK	VCL		MOG	PSAP	MYO3A	GH1		EIF2S3		ATPAF2			FIG4	SMN1		WDR45
PSG7		NOTCH4			PROP1		MST1	TNNT1		CREBBP	PPARA				L1CAM	ALDH3A2		PQBP1	SLC46A1	PRCD	SHH		NUP62		ABAT			PSMB8	LRP2BP		NELFE
IDO1		TREM1			MBOAT7		SYNE1	BIN1		PPP1R11	RING1				PSMB9	EMP3		HLA-DRB1	EIF2B5	HLA-DQB1	CD19		LY6E		SDHD			MAD2L1BP	MYOF		PPT2
NRXN3		GRIN2B			PROP1		BCL2L1	PNKP		MMP2	ERG				NPC1	ATL3		SLC35A2	CSF1R	ATP6AP1	PRM3		NDUFS8		CCS			ACVR2B	POMT2		NDUFB11
BRSK1		TNF			GRIK2		SPEG	PMP22		CHRM1	GLP1R				E2F1	HK1		PPT2	FBLN5	FSCN2	KIT		CKAP2L		GATB			DDX46	FHL1		ABCA12
CSMD1		NOTCH4			MCCC2		HFE	USH1C		AGER	DDIT3				PSMB9	PMP22		FOSB	DNM2	NEU1	B3GAT1		SCNM1		AGTPBP1			NDUFAF4	TOR1AIP1		COL9A3
PRSS3		SELENOS			ERMARD		EIF4G2	LTBP4		UBD	HLA-A				KMT2D	SPG7		BAG6	APTX	MAP2K1	TET3		HLA-B		APRT			HINT1	RAB27A		KCNA1
NDUFA6		DDR1			RAB40AL		DHX16	PLAGL1		JPH3	UTRN				ARL13B	MYL3		WDR45	PTPRB	NDUFAF5	CCR6		ALDH6A1		HSPA9			SMN2	DHFR		COL11A2
FTMT		FOXO1			CHL1		ETS2	COX14		CDKL1	IL1B				PPT2	MPV17		GRM1	UCHL1	SBF2	HSD17B10		SLC20A2		NFS1			PHYH	OPTN		POU1F1
GART		DDR1			PCDH15		ATAT1	COL1A2		RNF4	DST				TRIM10	SLC5A7		PPT2	VAC14	NDUFAF2	VIP		LPL		TUFM			UBA1	SYVN1		AICDA
CYP2D6		HLA-DRB1			TAAR1		COL6A2	MYO7A		KCNH4	NPC1				GABPA	GNB4		TNF	FLNC	HLA-DQB1	IL10		DRD5		FBXL4			IGHMBP2	HIVEP1		PCCA
DCHS2		PTGS1			AVPR1A		TNF	GFM1		HCRT	E2F1				TREX1	RAI1		VEGFA	NAB2	MAF	AHSG		DPEP1		NPTX2			BRD2	SMN2		LTA
GLIS3		IL12A			OCLN		SLC6A1	AGK		GH1	HSPA1A				HLA-DRB1	DGAT2		TNF	CSF3	CHD7	AP5B1		LIPT1		NDUFAF1			PRMT5	CMYA5		RYR1
GFRA4		IL17D			ASXL1		OPCML	COL6A3		MT1E	RMC1				PAX6	SPTBN2		COL9A3	GSN	LRP4	DERL1		SLC18A2		PPARG			CITED2	ATRNL1		NECAP1
PVALB		CFB			EFNB1		NELFE	ACTA1		MT1B	HSPA1B				PPT2	JUP		AICDA	SH3TC2	COL11A2	CKAP4		TPI1		NF1			SLC52A2	ITPR3		HLA-C
IL4		CFB			SCO2		ITPR2	RSPRY1		TSC1	TRIM27				EIF1AX	MYO1A		PCCA	LTC4S	MYH9	KCNA3		POU2F1		SLC3A1			ERBB3	GOLGB1		INS
NDUFA6		CXCL8			SPINK5		NCAM1	IARS2		ERN1	CHM				GRM1	MYL2		LTA	MYOT	RP9	SIM1		FASN		LIAS			PAX3	PLAU		ISCA2
CHCHD10		HTN3			CDC45		TMSB4X	GFPT1		BNIP3	HRH3				PPT2	ERBB2		RYR1	ABCC1	GH1	TRRAP		SYNE3		HSPB2			TIMMDC1	BRD2		ITPR1
NDUFA6		AIF1			PACS1		PCBP1	POMGNT1		NELFE	WNT1				TNF	EMP2		TUBB4A	PNKP	HOXA1	CHRNB2		HLA-DQB1		TRAP1			LSM2	CTSB		TNXB
CYP2D6		HLA-C			MED13L		HLA-F	NPHP1		CD28	NOS1				VEGFA	RAB7B		UBE2V1	ERCC2	HOXA11	RET		HEXA		SIRT3			HTRA2	PRPF6		ATXN3
IFNB1		CASP6			ATP6V1E1		TGFB2	SMARCAL1		UBE2K	RIT2				TNF	SLC52A1		ITPR1	PEX5	ZNF469	RACK1		CIZ1		NADK2			PRKAR1A	LARGE2		UGT1A1
ADI1		APCS			FOXE1		LXN	COL1A1		CARD16	HSPA1A				KCNA1	BUD31		CDCA5	HK1	OTOA	TFAM		SGCE		ASPA			LIX1	PAX3		DNAH8
NDUFA6		CRP			NALCN		FMO1	CANT1		SEMA6A	HSPA1L				AICDA	PLEKHG5		APEX2	ATXN2	CDHR1	CD6		SLC35G1		PET100			NAIP	RMDN1		PRKN
SORCS3		NLGN1			MCCC2		DBR1	FOXP1		NELFE	LSM2				HLA-C	PTPN11		TNXB	ACE	BAZ1B	CP		GABRA1		BOLA2			COL2A1	ANGPT1		PPT2
CH25H		GJA8			ARVCF		TIMP3	OPA1		TUBB4B	GABPA				TUBB4A	RAB7A		ATXN3	PMP22	DCDC2	TNF		GCDH		NDUFB10			PEX7	RIPOR2		REV3L
IFIT3		NTRK2			DNMT3B		EMD	INPP5K		TRAF6	KREMEN1				UBE2V1	NAGLU		TXNRD1	ERCC1	ZNF408	CCL2		CELF1		TYMP			VLDLR	ANO1		SYNJ1
CYP2D6		ADRA2B			NR2F1		HLA-DRB1	SCYL1		FBXW7	MOG				ITPR1	GSTK1		PRKN	ACTG1	USH1G	MPO		LRRK2		NDUFA4			WNK1	WNK1		LIPE
MZB1		LCN2			ZIC1		CAV3	PREPL		LIN7A	AIF1				ATXN3	OPA1		LSM2	HMBS	ARL2BP	KNG1		ALS2		SAMHD1			SETX	LDB3		ANOS1
ESR2		MSRA			HIRA		TRIM27	MAPT		NREP	PQBP1				HLA-DPB1	DCPS		PPT2	PMM2	COL11A2	PRDX3		PSAP		DGUOK			KCNH8	PNO1		AIFM1
HTR1A		SOCS6			SLC6A19		GPX1	KDM1A		IAPP	HLA-DRB1				DNAH8	COQ8A		DNAJB1	SLC5A7	GDAP1	MARK2		COX20		HSD17B6			PNO1	TGFA		PIBF1
TWNK		CST3			CYP2D6		NELFE	TPO		TK2	AIF1				SLC22A2	MFN1		SYNJ1	PTHLH	SLC17A8	CDKN1B		ANPEP		TDP1			TRA2B	MGAM		APP
IL2		TLR1			PRKAB1		AIF1	CLCNKA		IER3	TXNRD3				PRKN	SLC3A2		AGER	ABCB1	SMC1A	CCND1		NR4A2		RTN4IP1			CPT1C	RTEL1		SCN8A
CHAT		ABCA7			KCNQ2		PDC	GALE		IL10	HLA-A				PPT2	NEXN		S100B	PINK1	HSD17B10	ERF		AUH		SLC25A4			ZPR1	DYSF		ERCC5
SLC9A8		MOK			VAMP1		SLC52A3	SLC2A1		AHSG	NR1I2				RAG1	SCN5A		IFNG	CAPG	DNMT1	COPS4		VCP		VARS2			MAPK1	SIRT2		PRDM16
OSCAR		CHRFAM7A			PEX26		CTR9	ZEB2		RGS2	WDR45				RAG2	TFG		KCNJ4	D2HGDH	TK2	XPNPEP1		APTX		COA5			AIP	PABPC1		MBD5
CYP2D6		SST			COG6		CRP	FASTKD2		RET	NELFE				REV3L	RER1		APP	SLC25A19	PRDM5	RPE65		BSCL2		SLC25A6			NARS2	CTSC		CCDC174
PRPF31		GCSAM			PGRMC1		PKLR	PRKRA		S100A12	GCNA				SYNJ1	NTRK1		SCN8A	PRDX5	RPL10	RYR2		CNBP		TSFM			AIMP2	HPGDS		PRPH
MIF		HLA-C			GRIA1		SPAG8	PLOD1		CP	TNF				AGER	SORT1		ERCC5	AP5Z1	HLA-DQB1	ALB		ACTB		COQ7			IGFALS	TIA1		LTA
SLC18A3		CD38			SLC35A2		NEB	TPM3		FGFR2	VEGFA				ANOS1	CSF1		RHO	IL6	NDUFAF6	MED25		PDHX		COX10			GTF2H4	LARGE1		NEU1
RB1		HLA-DRB1			TMEM126B		BEST1	GJC2		SLC1A2	TNF				IFNG	KIF1B		HLA-G	ABCB4	COL4A5	DPYSL3		GAA		NOS2			TIA1	AQP1		SYNE1
APC2		TDO2			SNAP29		ANG	DARS2		TNF	CFB				AIFM1	ACKR1		PRDM16	SERPINF1	CKAP4	PLTP		CFTR		COQ8B			LARGE1	CDKN1A		GRIK3
OSCAR		C5AR1			TNF		FBXO32	MFN2		LTB	GPRC5D				LIG4	DCAF8		TPP2	PTRH2	SETD5	HINT1		GSN		RERE			VIM	TGFBR2		SPEG
PROM2		EPHB2			ADA		INF2	LMNA		CCL2	COL11A2				PIBF1	TNNT2		CASP12	RAB7B	CNGB1	RAB5A		HP		NUBPL			FAM111B	PIM1		PSMB8
GSTT1		MAPK8			GATA6		LCN2	DPYD		DPP6	HLA-C				TCN2	STMN1		MOG	IARS2	SLC25A46	CGB8		YWHAE		DHTKD1			PHKA1	APRT		KCNJ13
CHCHD10		PTGS2			ZFP57		TIMM8A			VDR	INS				APP	DCTN1		PRPH	DAG1	ERCC4	EEF1A2		SNCA		BOLA1			NCOR2	TPM2		DNAJC6
PDE7B		RNF19A			GABBR1		INPP4B			VWF	TUBB4A				SCN8A	CDC42		PLA2G1B	LRIG1	LRSAM1	MTRR		TRAPPC11		BCAP31			EPHA4	IDH2		CARS2
ADA2		IL1RN			ADORA2A		NRXN1			SLC1A6	UBE2V1				ERCC5	GJC2		LTA	RAB7A	NDUFA11	OCA2		TSEN54		MRPS34			TPM2	BCLAF1		SYNGAP1
PRPF31		CD40			SLC5A5		GRIN3B			DLG3	HLA-B				FEV	PGM1		FBLN1	CD59	TNF	TCP1		HLA-DRB1		SCO1			PON1	TRIP4		TSHB
PURA		MSTN			HTR7		CST3			HLA-DRB1	UGT1A9				MBD5	ACTN2		SYNE1	BDNF	RTN2	SNAP25		BCS1L		KCNJ10			MYH14	RMDN3		NDUFA1
P2RY11		RLBP1			CBS		A1CF			CSH2	ATXN3				VPS13D	MFN2		BCL2L1	OPA1	RP2	BACE1		AARS2		NFU1			FBXL4	TCAP		GDF6
HTR2A		ECE1			PDE4D		GDA			CSH1	DNAH8				PLA2G1B	LMNA		GCG	DCPS	AMACR	ARSD		TNFRSF1B		ABCD1			PON3	BANF1		COL6A2
NR4A3		PRKDC			HTR2C		SST			CASP1	TXNRD1				TRIM10	NGF		MOG	MYD88	HLA-DRB1	CIT		AP3D1		MTERF1			NDUFAF1	SIL1		TNXB
JAM2		ATCAY			ALX4		A1BG			P2RX7	LRP2				NEU1			HLA-DMA	ERCC3	GFER	CYFIP1		ACOX1		RMND1			TRIP4	DPM1		NAA10
CTNNA3		PLB1			SHROOM4		HLA-B			SORL1	YWHAH				SYNE1			OGT	SLC3A2	NDUFAF3	WNK1		PNKP		NDUFA9			UPK3B	MPZ		NELFE
FPR2		HSP90AA1			LRMDA		IFT74			BEAN1	HLA-A				HLA-DPB1			PADI4	AKR1B1	SLC26A5	EPAS1		COQ9		MRPL44			CCNF	FLNA		SMARCB1
NOVA2		RAB11A			TUBB		HLA-DRB1			TGM2	PRKN				TUBB			HSPA1B	ANO10	ESPN	ATN1		PCCB		ERCC6L2			SLC16A2	SELENON		VMA21
NFATC2		MOG			TXN2		HNRNPH2			SUPT4H1	LSM2				AGER			AGER	TBL1XR1	RRM2B	MAL		TOR1AIP2		SDHA			HSP90AB1	BMP4		JPH1
EPM2A		APOE			BSN		C5AR1			NLRP1	PACRG				DNAJC6			HLA-G	CD1D	KCNQ1	COMT		ALG1		POLG2			SIL1	LRRC7		ABCC8
ADAM12		MOG			PTEN		FMR1			DRD2	DNAJB1				SYNGAP1			DNAJC6	MAP4	NOG	GATA4		TSEN34		SLC25A3			ADSL	TRAF3		B4GALT1
MECP2		ADCYAP1			CHMP2B		EPHB2			SYN1	PHF1				EGR3			CARS2	TFG	ATL1	SOD2		ATXN2		LITAF			GBE1	REN		HLA-DRB1
JUND		HSPB3			WNT5A		MAPK8			GSK3B	SYNJ1				EIF2S2			HFE	ZBTB17	IGF1	HPGDS		ECHS1		CPOX			GYG1	ANXA1		COL11A2
IFNA1		MCIDAS			HLA-DPB1		PTGS2			MGP	FOXA2				SPART			EIF4G2	NAB1	HSPB1	AZGP1		EEF2		MRPL12			PFKM	AGTR1		CAV3
LAMA1		HLA-DRB1			DOCK6		P2RY1			IGF1	AGER				HTR1B			ALG13	TPO	NF2	CDKN1A		STN1		KITLG			FLNA	CRYM		NEU1
CDKN2A		HMGB1			ZFP57		DYNC1H1			XIAP	S100B				NDUFA1			ETS2	IDH1	TRPV4	STIP1		IDE		PDP2			SELENON	SLC25A4		SCN2A
NGB		DDIT4			NPAP1		RNF19A			ZNF395	IFNG				GRIN2B			EIF2S2	NTRK1	BSND	AKR7A2		TPK1		PARS2			FBXO38	POMT1		KDM5C
PTCRA		ITM2B			TNF		PRRX2			EDNRA	LIG4				TNF			SPART	IMMT	NRL	ISG20		MMADHC		SDHC			SPTLC1	HAP1		EIF2AK3
CXCL10		HAMP			OTC		AKT3			CDKN1B	KCNJ4				SLC6A1			NDUFA1	KIF1B	NAGA	FSCN1		ATP2B4		NOS3			SLC9A6	PRKAA2		PSMB8
CALHM1		MMP14			PCDH19		VAPB			GHRL	APP				POTEF			HSPA1B	TANK	CLPP	PAX8		EIF2AK2		MRPS23			TRIM63	NOS2		NELFE
TACR2		PPARGC1A			BCL11A		MSTN			NF2	SCN8A				TRIM10			COL6A2	MFF	SMN1	P2RY8		DLD		TACO1			GEMIN8	BAG3		TUBGCP6
APBA1		AGER			TP63		MSC			HDAC6	RIC3				NCAM1			TNXB	SCP2	NDUFS4	NPDC1		PNPT1		DNM1L			DGUOK	MAOA		DUX4
CEBPD		MBL2			TUBB		CLVS1			SRRM2	GRK3				COL18A1			NAA10	AKR1A1	RPS6KA3	GNLY		MPV17		MAPKAP1			COIL	FSD1L		HLA-C
CAMK1D		HPSE			TTBK1		RAB11A			DISC1	DDRGK1				KLRK1			TNF	CTSS	MORC2	PRNP		TSEN2		SERPINA1			ANXA1	HDAC9		SLC52A3
NKX2-1		GDNF			TGDS		TRIM27			LNPEP	MX2				KLRC4-KLRK1			BAG6	ARTN	NDUFS6	REST		CLCN1		PYCR1			NEDD4	G6PD		SPATA7
HTT		HHEX			IL1B		FXN			ANXA3	SRGAP3				SMARCB1			KLF4	FUCA1	RPE65	SHBG		NDUFS3		NOL3			POMT1	BUB1		EDNRB
LILRB2		DDR1			COL4A1		ANK3			IER3	MAP1LC3A				ABCC8			ITPR2	MFN2	ENPP1	PHYHIP		NIF3L1		COX5A			MAPK10	APC		TNXB
APOM		ACO2			NPC1		APOE			GLO1	HLA-A				HLA-DRB1			BAG6	PEX11B	FIG4	FLNA		SFRP4		PDK4			NUBPL	CYBB		NEB
ADRB2		UPK3B			KMT2D		GBX2			GRIN2A	MOG				PTGS1			SPECC1L	LMNA	NDUFA12	PSEN1		GRM5		NDUFS8			DHTKD1	BCAP31		COA6
IFNA13		TXN			APBA1		ADCYAP1			OPTN	SYNE1				NEU1			CD200R1	DPYD	MED25	DPYSL4		PINK1		MSH6			HDAC9	SQSTM1		PSMB8
GOLGA6L2		HLA-C			COX7B		SULT1E1			CRTC1	C4A				ATXN7L3B			ENDOU	NGF	PRPF4	GLIS2		ECM1		CYC1			IKBKB	DMPK		SLC6A5
TLR4		NEFL			HRH3		SCG2			ALB	BCL2L1				SCN2A			COL18A1	MTHFR	TUB	IGFBP7		DDC		NDUFA5			SQSTM1	ZMPSTE24		CDH23
DIO2		HSPG2			WNT1		HSPB3			SPHK2	GCG				GPX1			FOXO1	PPOX	OSBPL2	GFAP		COL6A3		FLAD1			DMPK	DPM2		PLK4
EGR1		RPS4X			ARL13B		HLA-F			DIABLO	MOG				CXCL8			JPH1		NDUFS7	CYP19A1		FOXRED1		ASPM			USP8	ATP2A2		COL11A2
PVALB		PRH2			ZFP57		DHX16			HDAC3	SLC19A1				STATH			TIMP3		MAD2L1BP	HSD17B6		ODC1		CS			EXOSC3	SYBU		ANG
LRRTM3		PRH1			NOS1		HLA-DRB1			GSR	HSPA1B				MUC4			ABCC8		NDUFAF4	PDGFB		HPCA		BOLA3			ENTPD1	HPRT1		ATP2B2
ADRA2A		TNF			NSDHL		HLA-A			TPPP	AGER				HLA-DPB1			DBH		LRP5	AGTR1		AAAS		NDUFB5			SCAF11	KITLG		L2HGDH
EGR2		ESCO1			TREX1		PABPN1			ITPR3	C4B				PSMB9			HLA-DRB1		HINT1	PTGDS		HSPD1		SFXN4			ELK1	DNAJA1		MED12
CTNNBL1		TUBA8			CELSR3		FNDC3A			PRMT5	DNAJC6				TTPA			IL12A		ERCC8	ESR1		GNB1		LPL			PLS3	CEP57		ATP13A2
CARTPT		DEFB103B			PQBP1		TTBK2			EEF1A2	HFE				NEUROD1			DLST		SMN2	NOS2		POLR3B		PPIF			ATP6V1B2	FST		PRKACA
CFL2		SPAG11B			SLC35A2		MMP14			GRIK5	CALCA				SMAD7			MBTPS2		CD164	TET2		PNKD		LIPT1			IFI44	MCOLN1		INF2
GPR151		LRP1			PAX6		PLEC			SLC6A3	DLG2				HLA-C			SCN2A		NOTCH3	MAOA		HIBCH		ETFDH			GTF2H2	EZH2		FGF12
NTF3		NOTCH4			TXNRD3		HLA-F			CYSTM1	PDCD2				TUBB			PAEP		DIABLO	MAPK10		LEP		PPID			HSF1	FLNB		GRM7
ADRB1		TNF			FOSB		TNS1			XPC	EIF2S2				EDNRB			EIF2AK3		PHYH	APEX1		DBT		HADHA			CRHR2	BGN		TIMM8A
SH3PXD2A		CFB			WDR45		PPARGC1A			CRH	HTR1B				SLC6A5			UCHL3		MCM2	SYP		UBA5		COX6C			ASAH1	ITGA5		SURF1
IGF2R		DDR1			GRM1		ATAT1			SNAP25	MOAP1				CDH23			HLA-DMA		COL11A2	SQSTM1		PNPLA8		COQ6			FST	DNAJB2		RIN2
FOXA1		AIF1			HMGB3		PTPA			SLC2A3	HSPA1L				ITCH			TUBGCP6		SLC12A2	ARHGEF5		CD59		ISCU			SPRTN	FGF1		ABCA7
COL25A1		FURIN			TNF		GDNF			HTRA2	NDUFA1				ATP13A2			TTPA		SOST	BLVRA		BDNF		FARS2			DNAJB2	ITGA7		HLA-C
SPAG11A		CRK			VEGFA		DHX16			PDE4A	HSPA1B				PSMB9			CASP6		IGHMBP2	SERPINC1		ATM		C3			LAS1L	SREBF1		GCH1
EP300		NOTCH1			TNF		CAMK2A			CCL5	RPL14				FGF12			SLC52A3		HOXB1	NME1		HSPA8		MTFMT			ITGA7	HNRNPA1		SCN9A
FAS		ERBB4			ZFP57		EGLN3			CACNA1A	MYLIP				LCN2			CRP		PRPF6	DBN1		MBNL1		PMPCA			ERLIN2	SERPINA1		TMEM237
TRIM13		SARDH			GABBR1		TXN			NAIP	GRIN2B				CHKB			PKLR		KMT2A	CA2		ABCB6		MYH7			MAPK14	BRAF		ZNF335
SUCLA2		APOB			COL11A2		SGCB			PEX7	TNF				SURF1			TNXB		PEX12	IL7		ATF6		SLC25A13			HNRNPA1	HLA-B		NDUFV2
IL13		IGF2			POU1F1		BAX			DLG4	POTEF				OGG1			NEB		XPC	S100A1		CTC1		NDUFB2			GLE1	MAP2K6		HLA-DRB1
CHAF1B		HSPA1A			PCCA		NEFL			NTF4	NELFE				MOK			SCGB1D4		SLC52A2	ARPP19		SLC19A3		FUS			AKT1	MATR3		HNRNPH2
ANK1		B2M			NECAP1		HLA-A			MT1M	LMX1A				GGT1			PLK4		PAX3	APPL1		CCT3		SLC25A22			AMPD2	DECR1		FMR1
LUZP2		OXA1L			GABBR1		HLA-B			KCNH8	NCAM1				BCL6			ANG		PEX2	CD247		PAFAH1B1		UCP1			MCCC2	NAT10		XPA
JUNB		AIF1			SETD4		MGAM			ARFIP2	CD200R1				HLA-C			L2HGDH		TIMMDC1	NFIB		TTC19		GFM2			NEU1	DCTN3		PDE11A
LYZ		STOX1			INS		HLA-B			DTX1	ENDOU				GCH1			NECAB1		ARL6	UBB		NDUFA10		WFS1			MATR3	HLA-A		DYNC1H1
NAV3		CNTF			FANCB		TNF			ATXN7	DAXX				GLRX5			MOGS		CACNA1A	EZH2		SF3B1		MRPS7			MNAT1	EGF		MARS2
GRIN1		AOC3			ITPR1		CALB1			CCL4L2	DRD3				UCN			EPHA8		ARID1B	USP9X		SLC2A1		LETM1			PFN1	RXYLT1		GLB1
PNP		LUC7L3			HLA-DPB1		SPAG11B			PNO1	ANKK1				SCN9A			ATP13A2		COL2A1	ITGAM		DCAF17		SLC25A38			EGF	ST8SIA4		ARNT2
LAMP1		NEDD8			LRP2		LSM2			SLC6A2	TRPC1				CD38			PRKACA		SLC6A8	SERPINA1		PRKRA		PRKCD			BCL10	PPIF		VAPB
OSCAR		SCD			PRKN		TNF			ZDHHC13	ENDOG				TMEM237			FGF12		PEX7	HLA-B		ARV1		LRRK2			HDAC2	MMD		ESS2
CTSZ		PPIB			PHF1		TRIM27			MT1H	FOXO1				NDUFV2			GRM7		TOPORS	MATR3		SCP2		METTL17			SFXN4	PPID		IFIH1
DCHS2		AOC2			SYNJ1		AIF1			UBQLN1	TGFB2				HLA-DRB1			LCN2		COX6B1	HLA-A		GJC2		ATPAF1			AHSA1	MAP3K5		MSTN
PRPF31		CNR2			MID2		PCSK2			MAPK1	ABCC8				NOP56			TIMM8A		HARS2	KRT8		ATP1A2		ROS1			RXYLT1	EFEMP2		ZNF592
TPH2		SCG3			S100B		NOTCH1			GRM2	DBH				HNRNPH2			SURF1		WNK1	ACO1		AP4B1		COX20			WRN	MYH7		SMCHD1
SYNM		SP1			LIG4		ERBB4			SIRT2	HLA-DRB1				FMR1			OGG1		CASK	PRDX1		ADAR		MTPAP			KCNH2	TPPP3		ARHGEF9
RIMS2		HLA-C			PIBF1		HGF			COMT	COL11A2				XPA			MSRA		COL4A3	NUFIP2		LAMC2		ATG5			ASCC1	BIRC2		TERF1
TDO2		HSPA5			TCN2		HLA-A			AIMP2	TRIM27				EPHB2			CST3		ATP6V1B1	CDA				SDHB			TPI1	FUS		FXN
YY1		INSR			APP		PTBP1			RAF1	SCN2A				ADAMTS13			ABCA7		COX6A1	TNFRSF1A				NDUFC1			HEXA	SGCE		TNXB
HNF4A		HSPB6			SCN8A		ELP3			MT1X	HLA-DRA				TCL1B			MOK		FADD	JAK2				NDUFS5			MYH7	SYT1		PPT2
BAG1		GADD45GIP1			ERCC5		ACADSB			GATA4	PAEP				SOX2			SST		AHI1	TP73				GNE			FUS	IRF2		MIPEP
RPS3A		POLB			RHO		AIF1			IGFALS	CFB				DYNC1H1			BCL6		KIZ	NFE2L1				SIRT1			KIF1A	CORO1A		ANK3
MGAT3		ST8SIA1			CBL		HLA-B			HDAC8	CFB				RNF19A			GCH1		GAN	EFS				ALDH2			CTNS	CTNS		APOE
FRMD4A		EPO			PRDM16		CNTF			HPGDS	GPX1				PML			SLC18A1		PGM3	CLU				VDAC1			VRK1	TMEM43		EED
FBXO7		AGER			ANKLE2		SCD			PSIP1	CXCL8				MARS2			ZNF335		MLXIPL	CALM3				PITRM1			LMOD3	SPATA18		HSPB3
MYC		PDE5A			MMEL1		INA			CDKN1A	UCHL3				CXCR4			NDUFV2		SERAC1	CHRNA7				PPA2			DES	CELF1		FGB
STIM2		APOA1			CCDC174		CNR2			ELK3	NELFE				CTLA4			HLA-DRB1		IDH3B	XRCC1				ALDH1B1			SIGMAR1	DES		HLA-DRB1
STATH		MOG			PLA2G1B		TNFSF14			PKIB	AIF1				ABCB7			NOP56		RAF1	ETV6				VCP			GEMIN2	PDGFRA		PSAT1
F2R		MAP2K1			NRXN2		ABL1			NR5A1	BNIP3L				VHL			FMR1		IGFALS	PGF				DNM2			SNRPN	HNRNPDL		PABPN1
F2RL1		MMP2			HLA-DPB1		ATAT1			ABAT	C4B_2				GLB1			EPHB2		HDAC8	NME2				BTD			PSMC6	SGCD		ITM2B
MIF		NOTCH4			TUBB		LSM2			PPP2R2B	PDC				CD40			MAPK8		SOD2	NOP53				TIMM44			FCN2	TNNI3		FGG
SLC25A27		CD14			SNIP1		SPG11			MTDH	HLA-DRA				PRKDC			ADH1B		PSIP1	SYT1				WARS2			FKTN	ANO5		PLEC
MMP9		RELN			CARS2		KDR			IL37	HLA-C				ZNF592			PTGS2		MAP3K7	RBM4				SLC25A42			REEP1	GPC1		PPARGC1A
SLC25A1		SDC2			NEGR1		ATAT1			TBP	CASP6				ATCAY			DYNC1H1		MYO15A	CPE				APTX			VDAC2	MUL1		TRMT5
BACE2		AGER			CACNA1C		TTN			APRT	RING1				PSMB9			MARS2		PEX16	HSP90B1				PDPR			DDX19A	FKTN		PIGN
HCRTR2		MMP13			SYNGAP1		MGME1			SGK1	C4B				STMN2			CXCR4		SDHD	PRDX6				COA1			EEF1D	ANPEP		COX15
GYPE		ZFHX3			ALG13		RAN			SLC2A14	CTR9				TERF1			GLB1		EYA4	CD53				LONP1			ADK	HLA-E		EHMT1
POLG		CRYAB			ETS2		BRD3			PON1	CRP				FXN			VAPB		PPP2R2B	PRDX2				UQCRC1			VCP	GNE		LGI4
GYPA		KCNH4			SPART		HIF1A			TRIP10	DAXX				PPT2			IFIH1		KIF5A	NACA				UQCRC2			BSCL2	SIRT1		KDM2B
GPRC6A		HCRT			NDUFA1		ELP1			MT1F	C4B				GABRA4			DDHD1		SLC26A4	SIRT1				MET			GTF2H1	VCP		LRAT
NUDT11		LPA			NAA10		EPO			PPARG	ADAMTSL1				HSPB3			PICK1		SPTLC3	SET				COQ4			RPL9	DNM2		ATP2B3
BACH1		PYCARD			GRIN2B		RRM1			CCL4	HLA-DRA				HLA-DRB1			CD40		MYH14	STAT3				PDHX			SERPINE1	CAVIN1		LTA
VPS13C		GH1			TNF		TRIM27			LIMK1	COL11A2				HMGB1			ZNF592		IDH2	CYP17A1				SUCLG2			WWTR1	RAB40C		CISD2
SPAG11B		RDH5			KIF5C		CREBBP			CDK20	ANG				TRIM10			AP4E1		SBF1	RBP4				CEP89			ACTB	ANXA2		SGCB
SLC17A6		TSC1			SPECC1L		MMP2			SH3GL3	NTRK2				ITM2B			PLB1		SIX1	CIB1				UCP2			PON2	COL17A1		EIF2B2
SLC6A3		CD19			NCAM1		CD14			TH	NAT2				TTBK2			HSP90AA1		ARL6IP1	GMNN				FDXR			APAF1	SERPINE1		HLA-C
UBASH3B		GCK			DRD3		JPH3			DCX	HSD17B13				AGER			MSC		NLRC4	DCK				MTOR			HNRNPA2B1	ILK		NEFL
PRKAA1		APOC3			SMARCB1		LRP4			PRNP	ATP13A2				CDKN3			ACSBG1		NDUFAF1	NOD2				PDSS2			STAT5A	FLNC		TRPS1
PTCH1		BNIP3			AFF3		COASY			PCNA	MCTS1				COX15			CYP2B6		FSCN1	ELANE				NNT			MTOR	CNBP		NPC2
SREBF2		HSPA1A			ABCC8		CRYAB			MAOB	NYX				TUBB			FXN		LIMK1	PLSCR4				MEFV			ALDH18A1	GAA		ORAI1
PPP1R3B		PLA2G6			B4GALT1		GH1			REST	TIMM8A				ATP2B3			TNXB		COMP	CALM1				ATAD3A			PHGDH	HNRNPA2B1		AP1S2
IL12B		OCIAD2			DBH		MT1E			RPH3A	MSRA				PAX2			PPT2		FTO	NAE1				SARS2			FRG1	STAT5A		HSPG2
OSCAR		CFB			COL11A2		SCN4A			MAP3K1	CST3				ACO2			GNAQ		TBL2	ABCG2				TOP3A			TAF15	PAMR1		NEU1
PRPF31		DDR1			PTGS1		MNX1			XRCC6	ABCA7				CACNB4			MOG		GDF5	ACTB				E4F1			DDX20	CDKN1C		SLC26A2
ARC		CFB			MBTPS2		GEMIN4			PSEN1	MOK				CISD2			APOE		XYLT2	OLFM1				BCS1L			FKRP	PHGDH		ERCC6
MAP1A		CASR			SCN2A		EIF3K			MT1A	FHIT				EIF2B2			MOG		SEMA3D	CD2AP				MICU1			B4GALT7	FRG1		MAGED2
F2RL3		TREM2			EIF2AK3		NELFE			MC1R	CHRFAM7A				BAX			ADCYAP1		GBE1	NFIC				ATAD3B			GTF2H5	TRAPPC11		GORAB
MTNR1A		UBE2K			TUBGCP6		CASR			SLC9A5	MANF				HLA-C			HLA-G		ABHD12	GSN				ECSIT			MYOT	BMI1		SOX11
PTGDR		SEMA6A			HLA-DPB1		TREM2			MT1G	SST				NEFL			HLA-G		MPZ	HNRNPA2B1				PPM1B			POMGNT2	DPM3		LTA
PTGER2		NOTCH4			CRP		UBE2K			SLC1A1	ADH1C				NPC2			HLA-DRB1		FLNA	PSMA5				AARS2			TP53	IRF1		TNXB
CERS1		YWHAZ			NLGN1		CARD16			GFAP	HLA-C				TBXA2R			BAG6		PET100	CRELD1				UQCC2			STRAP	SDC3		CCDC62
ATXN1		OGA			PKLR		NELFE			CASP2	GCH1				AP1S2			PABPN1		SPTLC1	MTOR				ITIH4			CAT	FKRP		ERBB4
ATP5PF		BCHE			TUBB		OGA			NPY	GPR65				NEU1			DDIT4		GALC	NPM1				CERS6			PNKP	NFKB1		HGF
HBG2		SMPD1			EDNRB		HLA-F			COIL	UCN				TRIM10			ITM2B		SPTLC2	ITGAL				TP53			CBLB	MICU1		CAMKMT
LILRB2		ADORA3			ALMS1		AIF1			HSD17B6	SCN9A				ERCC6			PANK1		TYMP	CDKN1C				LARS2			NR3C1	ISL1		COL11A2
CHL1		AIF1			DYM		SUN3			ADD1	SPZ1				TNF			TTBK2		SERGEF	IRF1				COQ9			ERCC2	HSPA4		AFG3L2
CRMP1		CYP46A1			CDH23		CTF1			MAP2K2	HLA-B				TWIST1			MMP14		RPIA	ACVR1				PEX5			PIK3R2	B3GNT2		PPP1R15B
PDE8B		MATN1			PLK4		DHX16			TCERG1	LYPD5				TNF			PPARGC1A		DGUOK	ISL1				TIMM50			STAT5B	MYOT		UNC80
PDE8B		LMNB1			COL11A2		YARS2			SLC9A1	NDUFV2				MEF2B			AGER		FAM161A	PPP2CA				CLPB			ARHGAP22	ELN		POLR3A
ZSCAN1		HLA-C			DDOST		LMNB1			NUP43	HLA-DRB1				CRK			TRMT5		MME	FYN				ECHS1			DHX16	POMGNT2		SCN1A
DLL1		HSD17B10			RBBP4		SFPQ			ACVRL1	CAB39L				NOTCH1			PTPA		RFC2	A2M				MAP3K8			TGFB1	VCL		ABL1
NFIX		IAPP			TTLL11		UGCG			HES4	DNAJC12				HGF			CPN1		ARHGDIA	CALM2				TPK1			ATXN2	TP53		NSD2
HLA-DRA		DNMT1			ASTN2		TRIM27			METRN	FMR1				CAMKMT			GDNF		CRYM	TP53				NDUFS1			PIP5K1C	NR3C1		CNNM1
BTNL2		VIP			CC2D1A		UBE2S			TAL1	MTIF3				HLA-DPB1			PIGN		PTGDS	RFC1				CASP3			SGCA	DYNLL1		PRX
CD40LG		IL10			MOGS		SUN2			HAP1	EPHB2				APOB			HLA-DMA		COA5	EEF1A1				MTO1			NDUFS1	CTCF		TRIM32
FGF2		AGT			MED12		LMNB2			NELFE	TCL1B				TUBB			ACO2		ZNF513	CAT				VTN			PMP22	FSD1		HLA-C
COX8A		CISH			ITCH		NEK1			MAOA	MAPK8				VWA3B			LTA		ATP1B1	IL15				STAT2			VPS54	TGFB1		NEU1
GRIA2		SDS			PTDSS1		DNMT1			MAPK10	PTGS2				CYP2U1			CISD2		COX10	ITGA2B				FARP2			NDE1	ASRGL1		SPG11
ASXL1		TACSTD2			ADRA2B		TK2			CAV1	CDNF				FBXO41			UPK3B		MYO6	LTBR				SUCLG1			LTBP4	SGCA		CHRNB1
SYN2		KCNA3			VAX1		IL10			CKB	RNF19A				SRD5A3			TXN		BAG3	ERCC2				QRSL1			CD36	PROM1		NDUFB9
GDF11		NME8			LCN2		COL12A1			HDAC9	PRRX2				AFG3L2			EIF2B2		KDM6A	MTHFD1L				SPG7			POLDIP2	CFLAR		INSR
CST6		RET			SURF1		PTS			DRD1	CXCR4				SCD			BAX		CAV1	RASSF1				DLD			SUCLG1	SPN		EML1
FKBP1A		S100A12			ABCA7		DERL1			APEX1	LSAMP				PPP1R15B			NPC2		NUBPL	TGFB1				PNPT1			CPM	GMPPB		GUCY2D
PRL		CP			CHRFAM7A		PIGL			CYBB	VHL				TAS2R38			ORAI1		OFD1	GSTM2				EDN1			PNPT1	ACE		TTN
POU5F1		NOTCH4			SST		KCNA3			ZDHHC15	IL1RN				POLR3A			AP1S2		REEP6	PAK1				MPV17			PRKACA	MAP3K8		ALDH5A1
PTPRG		BBC3			GCH1		RET			SQSTM1	RAP2B				SCARB2			ERCC6		TRPV3	MAP3K8				COX14			MYOG	ACHE		TNXB
AZU1		TMED10			SHANK1		MTM1			TOMM40	VAPB				SCN1A			TNF		TBX22	APOC2				CRYZ			COL1A2	PMP22		RNF216
AR		TNF			TMEM237		TFAM			BTRC	CYP1A2				NSD2			ADRA1B		BCAP31	GDI2				ETHE1			NDUFS3	CASP3		ELP1
HSPB8		NPTX1			NDUFV2		CP			MRC1	MBD2				PRX			CALB1		PDGFRB	CASP3				MECR			MTMR4	DNAJB6		FKBP14
ELANE		CCL2			FANCM		TRIM8			SORBS1	THBS1				TRIM10			LSM2		ZMPSTE24	GORASP1				NDUFS3			CDK5R1	B4GALNT2		SEC24D
ATP6V1E1		VDR			DNAJC12		SLC1A2			ELK1	MSC				GCLC			LTA		SCO1	PICALM				ACAD9			MAPK3	LTBP4		PPT2
GYPB		VWF			HNRNPH2		TNF			WDR5	CTIF				HLA-C			TNF		KCNJ10	RBFOX3				CD55			AGRP	RMDN2		ATP6V0A2
XBP1		SPEN			FMR1		CCL2			ATP2A2	F11				HSPA5			TNXB		COL9A2	LTA4H				PINK1			CD47	GORASP1		GRIN2D
IL9R		OLR1			EPHB2		PLA1A			EIF4E	CYP2B6				NEU1			BAG6		ABCD1	RELA				COX4I1			SLC25A19	SLMAP		PSMB8
MRGPRX4		HLA-DRB1			ALG2		DPP6			CPQ	TRIM27				SPG11			ERBB4		ATP1A3	STAT1				GFM1			NDUFV1	RELA		CREBBP
DNMT3B		GGA1			MAPK8		VDR			HSF1	FXN				NDUFB9			HGF		MEOX1	NDUFS3				AGK			OGDH	NFE2L2		NEU1
KLK3		CASP1			PTGS2		POLDIP3			KITLG	MOG				HSD17B4			PTBP1		PEX10	ENSA				SLC25A19			SLC33A1	LUM		MAP2K1
ARHGEF5		P2RX7			SOX2		CAPN1			DNAJA1	APOE				PTGDR2			IGF2		NDUFA9	LBR				CYCS			COL6A3	DENR		DGCR8
UNC5C		SORL1			RNF19A		AMACR			PPARD	AGAP1				ALDH5A1			C9		RAD21	ABCB1				NDUFV1			FOXRED1	ST14		NDUFAF5
DRD4		EHHADH			MARS2		HLA-DRB1			HACE1	MOG				MUC1			HSPA1A		ATP6V0A4	GAPDH				OGDH			STAC3	NAT9		WDR81
CLCF1		MPO			ABCB7		FOS			GPT	ADCYAP1				MGME1			VWA3B		ATP6V1B2	AMPH				NRF1			ACTA1	TNPO3		DGCR2
HCAR3		NLRP1			IL1RN		CASP1			PENK	SULT1E1				CHEK2			CYP2U1		PRPF8	COL6A3				SDHAF2			TBCD	ADM		SBF2
CYP2D6		DSTN			SASS6		P2RX7			UBB	HSPB3				RNF216			CNTF		SDHA	NRF1				PDHB			HNRNPR	COL6A3		NDUFAF2
NDP		GSK3B			ARNT2		ENG			SERPINB6	MCIDAS				HIF1A			OTX2		LITAF	CHMP3				FOXRED1			RNPC3	POGLUT1		AGA
PRKAB1		TIMP1			IFIH1		TGM2			F13B	FGB				ELP1			AFG3L2		CLIP2	CCR2				NDUFB3			RBMS3	P2RX4		CHD7
NANOS3		IGF1			ZNF592		NOX1			NOS3	HLA-DRB1				PPT2			UNC80		TBL1X	ENO2				HSPD1			NDUFB3	ITGA6		HEXIM1
VAMP1		MARK2			ATCAY		KCNMB2			PLAG1	HLA-A				TRIM29			INA		KITLG	ERBB2				MRPS22			SOCS2	SUN1		PSMB8
BTNL2		HSPB1			AP4E1		VAPA			IP6K2	DDIT4				ATP6V0A2			CNR2		CIB2	HSPD1				IL6			GEMIN6	FXR1		NACC1
IFNL3		EDNRA			GABBR1		DAO			MLXIP	PANK1				PSMB9			POLR3A		AGBL5	GPNMB				SRRT			TBK1	CAPN2		JPH3
MMP1		TRPV4			PLB1		PRDX3			DNAJB2	TNS1				AGER			SCARB2		GPT	USP5				TARS2			CPT1A	ACTA1		CHRNE
RENBP		MAZ			HSP90AA1		ATL1			SUMO1	PPARGC1A				CREBBP			SCN1A		SERPINB6	IL6				ELAC2			RPS6KB1	CCR2		COASY
KHSRP		HDAC6			MSC		TIMP1			MAPK14	AGER				TAF1			ABL1		FLNB	LEP				HIBCH			PLEKHG5	OBSL1		CRYAB
SORCS2		CLCN3			GATM		IGF1			MAP1S	GREM1				APOA1			BAG6		NOS3	PTPN11				IARS2			GFPT1	DTNB		COL11A2
SDHAF1		APBA2			GABBR1		SLC9A9			F13A1	ARFGAP1				NEU1			STH		PDE6G	RPLP0				PTCD1			DAG1	RBMS3		PPT2
PGRMC1		GSTP1			MIPEP		XIAP			DNM1L	MBL2				NDUFAF5			PHPT1		DNAJB2	MCRS1				CPT2			POMGNT1	FAM168B		SCN4A
GRIA1		MARK4			MAPK8IP2		HSPB1			AKT1	BORCS7				ACOT12			HSPA5		GJB3	TNFSF10				PTPN11			MYBPC1	ANO6		LTA
SLC35A2		BCR			ANK3		TUSC2			NUP62	GDNF				WDR81			LSM2		F5	UVRAG				CDK5			CDK5	GPNMB		GCK
GDF15		EBI3			APOE		ARAP2			LY6E	CAMK2A				KCTD7			SPG11		CHN1	CD59				SLC25A40			TFRC	IL6		CNTNAP1
PPBP		FANCD2			EED		TIPARP			CNR1	MTX1				RELN			NDUFB9		ERLIN2	BDNF				IBA57			CD59	LEMD3		PLA2G6
CLSTN2		TYRO3			ZFP57		TRPV4			IFT57	CYP2E1				AGER			TTN		TACO1	UBA3				PNPLA8			BDNF	SYTL2		ARG1
NKPD1		DISC1			MCIDAS		SPP1			IL4R	PLEK				NDUFAF2			MUC1		CLCNKB	SLC12A9				NR2C2			RBM28	DCN		B4GAT1
SIGLEC14		NRG1			PSAT1		HDAC6			MAP2K6	CHRNA5				PSMB9			CHEK2		PEX3	IKZF1				UQCRH			LIMS2	LEP		HPD
KLK4		XPNPEP1			CPEB1		HES1			WASHC5	HLA-DRA				JPH3			TNXB		NEU1	ERCC3				CANT1			CTNNB1	PYGM		ETFA
TNF		FSIP1			ITM2B		CAMTA1			MNAT1	TXN				CDKL1			RNF216		NEK2	IL1A				PDK1			TDRKH	DAG1		LTA
KCNN2		PIN1			PPARGC1A		SRRM2			DECR1	EIF2B2				CRYAB			HIF1A		EYA1	MAD2L2				OPA1			OPA1	POMGNT1		NELFE
MOG		CRTC1			FMN2		GSTP1			EGF	IPPK				SEC23B			ELP1		NDUFS8	MAP3K14				ATM			ATM	CD44		BAZ1B
ADA		ALB			TRMT5		P2RX6			BCL10	BAX				HLA-DPB1			PPT2		BRAF	MAPT				COQ8A			DCPS	PSMG3		CASR
OMP		GAP43			PTPA		NIPA1			DAB2	HLA-C				PPT2			GRIN2D		AK2	CMPK1				LRPPRC			INPP5K	LIMS2		TREM2
SLIT3		SYVN1			PIGN		NAGA			SCLY	NEFL				IGFBP1			EPO		MYO1F	TPO				MDH2			CASP8	CTNNB1		HEPACAM
RYR3		PLTP			COX15		DNA2			E2F2	NPC2				TSC1			AGER		TPRN	CREB1				TRNT1			ERCC3	TM7SF2		TBC1D20
HLA-G		CLSTN3			EHMT1		LNPEP			HDAC2	HLA-A				SHH			CREBBP		PRPF31	TMEM131				ANO10			MDH2	COL3A1		POMK
AZU1		LRP5			TUBB		LAMP2			AHSA1	HLA-B				APOC3			GSTO1		CEP78	IMMT				TKT			PSMD4	INPP5K		NELFE
DHX16		ATF4			FAM20C		NRG1			LPL	HLA-B				PLA2G6			APOA1		MPZL2	PGD				SLC25A12			ABCB6	HSPA8		RBCK1
DUSP22		NOTCH3			FANCC		SMN1			PTMA	PRH2				SMAD2			OPRD1		FGFR1	CPS1				PDK2			PYCR2	ABCB6		BCHE
HSPA1B		PSENEN			FAM20C		CHAF1A			ST8SIA4	TNF				VPS53			MOG		CD151	TARDBP				SLC19A3			TTC19	CALD1		SLC7A7
GABBR1		ACE2			EIF2B2		SUSD2			PROS1	TUBA8				UBR4			KIF20B		SYNE4	FN1				PREPL			TBCE	ANO10		SMPD1
GMNC		TPPP			NPC2		ZNF436			PPT1	PIP4P2				KIT			NDUFAF5		TNFRSF11B	PIK3CD				IL1A			B3GALNT2	TIMP2		PSMB8
ADORA2A		ITPR3			AP1S2		PKD1L2			MAP3K5	CALB1				RARS2			WDR81		EPHA2	SOAT1				SRSF2			CREB1	CASQ1		CTF1
MRGPRX3		DAPK2			TNF		EWSR1			PTPN13	LRP1				SGSM3			CD14		PIK3R5	MTR				KIDINS220			TARDBP	B3GALNT2		PIGG
CASP4		SOCS7			TUBA8		KIFAP3			DCTN4	STX6				CASR			AGER		SOBP	RAB4A				TTC19			KIF1B	TARDBP		RAD50
KCNMA1		PLAU			PER2		CACNA1S			SLC18A2	LSM2				DMXL2			NDUFAF2		ETFDH	STMN1				SLC19A2			ZEB2	FN1		COL11A2
CBS		RIPK3			SOX11		ACSL4			CALM3	TNF				HEPACAM			AGA		COQ6	ARTN				CFH			NDUFS2	LAMB3		CD96
LRRC15		CDK1			TNF		DHFR			C3	CFB				SEMA6A			PAK3		GATA3	PARP1				COX5B			RNASEH1	CTSS		BMP2
APOA4		CTSB			AKR1C4		PIN1			SMUG1	SEC16A				TUBB			NACC1		COL11A1	CD34				TIMM17A			NCL	DCTN1		GDAP1
HTR2C		PHB2			LYL1		GRIN2A			MLH1	HSPA1L				OGA			JPH3		XRCC4	PABPC4				NDUFA10			STMN1	PARP1		YARS2
PTPN1		HOOK3			RDH11		OPTN			FUS	TRIM27				ARSG			CX3CL1		CLU	NFIA				PGD			DCTN1	PAX7		COG8
FLOT1		OCA2			CRK		ALB			FGFR3	AIF1				USH1G			COASY		COCH	MPL				FH			ARTN	ACTN2		IYD
NEU1		UQCRFS1			ERBB4		FIG4			UCP1	CCDC62				PIGG			HLA-DMA		CCT4	PSEN2				TARDBP			HDAC4	LMNA		LMNB1
ABCC2		GTPBP3			OTUD6B		GAP43			KEAP1	CRK				RAD50			CRYAB		HGSNAT	FABP3				PERM1			PAX7	SDF4		SMC1A
CLDN1		NGFR			CAMKMT		TMED9			JAG2	HGF				DLGAP4			F2		GPAA1	NGF				NDUFS2			DARS2	CD46		ZNF423
MMP3		DNAJC5			COX4I2		RREB1			HACD1	HLA-A				HLA-DPB1			KCNH4		PEX19	MTHFR				MFF			KHDRBS1	LAMC2		RNASEH2C
BTNL2		CRH			SIX3		MAD2L1BP			PCM1	ACACA				PDHA1			HCRT		HLA-DQB1	ADAR				FASTKD2			LMNA	ENO1		NEK1
LSM2		ICAM1			HLA-DPB1		COL15A1			CASP9	PNOC				IYD			PPT2		PGF					DHDDS			FLVCR1			HLA-C
HSPA1A		SNAP25			PNOC		DDX46			SIGMAR1	PTBP1				LMNB1			LTA		FGFR3					RNASEH1			COPA			BMPER
LY6E		EPHA3			IGF2		HINT1			SETDB1	IGF2				CCNB2			SHH		SUMF1					SOAT1						HSD17B10
SORCS1		RMDN1			CEP135		GTPBP1			PAG1	HSPA1A				SMC1A			CNTNAP1		RNF170					TFPI						DNMT1
CXCL12		BACE1			TUBB		SMN2			ROS1	COL11A2				BIK			GEMIN4		KIF1A					DARS2						TK2
MMP24		NAT8			LINS1		TNFRSF10B			ALDH7A1	AIF1				ZNF423			HSPA1A		WFS1					MFN2						IL10
ARHGAP20		SLC7A10			HTR4		LGALS3			GPR3	HLA-B				PSMB9			PLA2G6		GTF2I					HMGCL						AHSG
RND1		ADAM10			COL11A2		HNRNPC			PSMC6	NEDD8				PCLAF			VPS53		SCAPER					NAXE						COL12A1
PTEN		SFTPC			ACADSB		SLC12A2			TNC	GSTO2				LMNB2			HPX		PEX14					DPYD						PTS
CHMP2B		AMD1			ASXL2		RAB5A			SIRT1	MTA1				HLA-C			LTA		COX20											RPL10
WNT5A		DLG4			BUB1B		GSR			STAT3	EN2				CDC25C			EXOSC6		MYH6											KY
HLA-DPB1		PPP1CA			CYP2U1		TPPP			LPAR2	GPR37				DNMT1			RARS2		CNGA1											NDUFAF6
NTM		KCNH8			GABBR1		IGHMBP2			CIB1	CNR2				TK2			SGSM3		REEP1											SETD5
WAS		PRRT2			CSNK2A1		PPARGC1B			UBE3A	SCG3				AGT			TREM2		NLRP12											TUBB3
BAP1		ATXN7			CNTF		MARCKS			MLH3	SCARB2				PTS			HEPACAM		FBLN5											TRPV2
FSHR		LINC02210-CRHR1			OTX2		RIPK3			ALOX5	RING1				NDUFAF6			SEMA6A		PIK3R1											SIM1
SGPL1		ZDHHC13			MPLKIP		EEF1A2			GRN	SCN1A				FOLR1			TBC1D20		VCP											TERT
NEU1		DCAF1			CNR2		HNRNPK			GTF2H1	ABL1				CKAP4			YWHAZ		DNM2											SLC25A46
PSG2		GIP			POLR3A		ZNF512B			UCHL1	SPPL2C				KCNA3			CDH2		BTD											ERCC4
C2		PRKCE			SCN1A		SLC6A3			HIP1	STH				GADD45A			RBCK1		YAP1											RET
PSG8		UBQLN1			NSD2		PSMC4			BRCA1	HLA-C				TERT			OGA		TTC8											B9D1
PSG1		DYSF			STH		CLP1			CALM1	HSPA5				BLM			CD4		APTX											B3GALT6
TNF		PMEL			TRIP13		NGFR			IL34	LSM2				ZFP36			SUPT3H		BSCL2											MTM1
OTC		MAPK1			TNFRSF13B		SLC52A2			UBQLN4	CRISP2				SLC25A46			IDS		LONP1											GJA1
MS4A4E		GRM2			NDUFB9		SNAP25			SETD2	SPG11				ERCC4			PIGG		GSDME											CP
AGER		SLC26A3			INSR		EPHA3			PCBP4	INSR				RET			GDAP1		ABCG2											LRSAM1
IL17A		GAL			HSD17B4		CYP7B1			APAF1	PDE1B				B9D1			PDHA1		ACTB											NDUFA11
TP63		LDLR			EML1		KIF3C			SLC1A3	MUC1				GJA1			COG8		CCDC50											SLC39A14
PPARA		AIMP2			ALDH5A1		CNGA3			UCP2	SH3RF1				CP			HLA-DMA		IDUA											TINF2
HLA-G		TAT			STAU1		SLC7A10			LIN7B	RAN				CCDC6			LMNB1		SH3TC2											ITGB3
NOTCH4		ADI1			GK		LSM2			GYS1	ZP3				SYT14			NEK1		CCT5											OPHN1
ERG		SOD2			ATP6V0A2		HTRA2			HP	SOSTDC1				NDUFA11			HSD17B10		PEX1											AMACR
TAP2		PSIP1			GRIN2D		PFN2			NSG1	POLB				TNF			DNMT1		FRG1											HLA-DRB1
GLP1R		SNCB			EPO		NAIP			SH3BP2	HIF1A				PSMC1			VIP		RAP1B											NDUFAF3
GAPDHS		GAD1			CREBBP		ZNF253			NSF	ELP1				CCL2			TK2		IFT172											SORL1
DDIT3		HADH			PDE5A		WNK1			SNCA	EPO				TINF2			IL10		HLA-DRB1											PLXND1
NCOA6		STIP1			TAF1		SETX			PHGDH	AGER				CDH13			AHSG		ACVR1											KIF11
APOM		SULF2			APOA1		ATAT1			HLA-DRB1	TRIM27				GOSR2			HSPA1B		BCS1L											DRD2
HLA-A		APRT			MAP2K1		NTF4			NFKB1	GSTO1				GPR132			PTS		NFKB1											TMEM216
TTBK1		KRAS			ZFP57		RANGAP1			RRAS	TAF1				GPI			LYST		COA7											DAO
ATP4A		PON1			NDUFAF5		NUP153			FOXO3	APOA1				OPHN1			FOLR1		KLHL7											RRM2B
CNTN5		EGFR			WDR81		MEF2C			NT5C2	MOG				CAPN1			SDS		RAB23											ATL1
ALK		NLRC4			RELN		PNO1			PIK3CG	DGCR8				HLA-DRB1			PIGL		ELN											KCNAB2
NAV2		MEOX2			TAF13		ANKRD1			ACKR3	CD14				NDUFAF3			KCNA3		MAN2B1											UPF3B
UTRN		CCL3			CHRM1		PRF1			HSPA4	HLA-DRA				UQCRQ			TERT		SMC3											PAH
IL1B		PPARG			NDUFAF2		CEP126			PACSIN1	AGER				ENG			TRRAP		CAT											HSPB1
ADAM9		TRIP4			DPH1		XRN1			KRT7	MACF1				BEAN1			OARD1		ACOX1											PLP1
PSMB9		UPK3B			PAK3		RPS6			SKP1	NDUFAF2				TGM2			CHRNB2		ACY1											TRPV4
COL4A1		KLC1			CHD7		MGAM			DNAJC14	ADCY5				PKD1			FTH1		PTPN22											WWOX
DST		CST5			NACC1		UBQLN1			MSH3	ZFP90				DRD2			RACK1		ERCC2											BCL9L
ATAT1		DLX4			ALOX15		ASIP			AGER	NACC1				TMEM216			MTM1		GPSM2											FTL
NPC1		RMDN3			MAT2B		DYSF			OSR1	MAT2B				PRDX3			HNF1A		PEX5											CA8
E2F1		PRNP			CDKL1		MAPK1			MSH2	JPH3				RRM2B			CP		ATL3											ERF
PSMB9		PPIA			COASY		GRM2			AKAP8L	CX3CL1				PGK1			LRSAM1		TGFB1											STXBP1
DDX39B		HSPB2			SEC23B		GAN			CALM2	COASY				CACNA1G			SYT14		IFT140											NIPA1
HSPA1A		SIL1			HLA-DPB1		PSMD2			CALB2	F2				PDP1			NDUFA11		PROM1											NAGA
LRP1B		MAOB			COL11A2		SIRT2			TP53	KCNH4				PAH			SLC1A2		IMPDH1											RNASEH2A
DDR1		PSMC2			MYH9		TNPO1			GRK4	HCRT				MARK2			TNF		GMPPB											LAMP2
APBA1		GGTLC1			PYCARD		PABPC1			CAT	COL11A2				HSPB1			PSMC1		NDUFS1											SMN1
HSPA1B		STS			GH1		SH2B3			NPY5R	ASIC2				PLP1			CCL2		MITF											NDUFS4
ZGLP1		SIRT3			TSC1		MEF2A			TNFRSF1B	MT1E				TANGO2			TINF2		PMP22											RPS6KA3
HSPH1		GRAMD4			MNX1		LDLR			SLC29A1	RING1				GLI1			MPG		CASP3											MORC2
CHM		MPZ			GCK		TUBA4A			SIGLEC7	SHH				NF2			HLA-G		USH1C											POMT2
PPP1R10		PTPRA			PLA2G6		TAT			CPLX2	THAP1				SPP1			HLA-DRB1		ERCC1											FHL1
HRH3		EPHA1			ARG1		ZNF629			TBC1D9	HSPA1A				WWOX			NDUFAF3		PEX6											NDUFS6
WNT1		PSEN1			B4GAT1		IGFALS			DGKE	PLA2G6				HES1			FOS		ACTG1											RPE65
NOS1		LHCGR			VPS53		SOD2			FAM193A	DEPDC7				CCND1			CASP1		POLD1											ACSL4
HSPA1A		BMP6			HOXA1		HPGDS			CAP1	CFB				CAMTA1			P2RX7		PRKCB											QDPR
LSM2		GLUL			RARS2		PSIP1			PIK3CB	PRDM2				TMEM240			SORL1		MPV17											RAB27A
MRGPRX1		SULF1			TREM2		TIA1			PIK3CA	DAXX				FTL			MPO		BBS2											HESX1
DHX16		CD33			TBC1D20		VIM			TGFB1	EXOSC6				CA8			NQO1		COX14											ALG3
GABPA		GFAP			POMK		GRIA4			CNTN1	RAB6B				STXBP1			BEAN1		SERPINI1											OPTN
ZNF628		NUDT1			TUBB		ZNF569			ATXN2	CFB				FANCD2			TGM2		GNB4											DKC1
TREX1		SNCG			AFF1		CCS			SGCA	NELFE				DLAT			HES3		STAT1											NSD1
MOG		NPY			YWHAZ		DCTN5			ACE	SGSM3				LYRM7			KCNMB2		NDUFS3											FIG4
AIF1		MME			OGA		AGTPBP1			ACHE	TREM2				CHAF1A			DRD2		ATP1A1											NDUFA12
HLA-DRB1		REN			CLCN4		EPHA4			PTPN5	UBE2K				SLC1A5			PGP		IRX5											PUS1
SLC35A2		ADD1			BCHE		APRT			CASP3	SRC				NDUFS4			DAO		ABCB1											MED25
PAX6		TSPO			ZFP57		SGK1			DNAJB6	C4A				RPS6KA3			RRM2B		MYO7A											WDR45
AIF1		AGTR1			MCM4		AGPAT2			CD163	C4A				ZNF436			GSK3B		NDUFV1											GM2A
GART		SEM1			SMPD1		MAPK9			HDAC1	AFF1				HGFAC			ATL1		OGDH											RREB1
FOSB		FBXO8			EARS2		PON1			EIF2AK2	NELFE				NDUFS6			KCNAB2		CA4											PSMB8
TLR9		IRS1			USH1G		CHGB			POLDIP2	YWHAZ				ETS1			CACNA1G		SLC33A1											NUS1
HLA-A		PPM1A			PIGG		MYH14			RBFOX3	OGA				RPE65			IGF1		MYO1A											NDUFS7
NR1I2		CD74			COL11A2		AAK1			SIRT6	TRAF6				DHFR			MOCS2		CRB1											NDUFAF4
WDR45		FBXO2			ARHGAP31		EGFR			PPP1R12A	BCHE				GLO1			PLP1		MERTK											HINT1
BTNL2		ESR1			CD96		CFDP1			NUB1	SMPD1				GRIN2A			PIGT		GATA2											SMN2
SNX12		NOS2			BMP2		ARL6IP1			NFE2L2	CHRNB4				FOXM1			TANGO2		FOXRED1											PNPLA2
CD69		SERPINA3			HLA-DPB1		TFPI2			SLN	AIF1				CHEK1			TIPARP		NDUFB3											NSUN2
ABCA12		ELAVL2			PDHA1		CD7			SPTBN2	RAB1B				NDUFA12			GHRL		THRB											NOTCH3
TNF		CAV1			IYD		FBXL4			GRM5	TCHH				RREB1			POGZ		RAP1A											BCKDHB
VEGFA		PCSK1N			LZTFL1		PON3			ABCB1	COL11A2				LOX			HDAC6		PTRH2											PHYH
TNF		MAG			SMC1A		CSNK1E			ASIC1	EIF4EBP1				PLAT			WWOX		RAB7B											TMTC3
CFB		SNAP91			ZNF423		HNRNPH1			UBC	FBXW7				NDUFS7			JUN		IARS2											COL11A2
PPP1R10		APC			LMNB2		ISG20			DNAJA2	SLC17A8				NDUFAF4			CAMTA1		PLEKHG5											PCYT1A
KALRN		CYBB			BMPER		PPARG			GAPDH	TGS1				ERCC8			TMEM240		DDB2											UBA1
TAP2		SYP			HSD17B10		TRIP4			CD47	TRIM27				RPL27A			FTL		PTPN11											BHLHE40
GABBR1		DDAH1			MMAB		MAK16			CHCHD2	UBE2S				ATF4			SRRM2		POMGNT1											BBS4
COL11A2		SQSTM1			XRCC2		CYP27A1			PPIG	ZNF165				BCKDHB			STXBP1		RAB7A											DAPK2
AICDA		TOMM40			DNMT1		PTPRZ1			MUTYH	NEK1				PHYH			NIPA1		NAGLU											IGHMBP2
PPP3R1		LIFR			VIP		CCNF			QPCT	HLA-C				LGALS3			NAGA		ABHD5											EEF1A2
CCDC83		SERPINC1			SAMD9		SLC16A2			GIT1	HSD17B10				ACER3			RNASEH2A		IBA57											MTRR
GAB2		FPR1			IL10		TCAP			NRF1	IAPP				DNAJC19			LYRM7		UVRAG											LMBRD1
GABBR1		ELK1			AGT		TH			TAC1	BIN3				PCYT1A			LAMP2		BDNF											SLC6A3
INPP5D		CEACAM5			AUTS2		PRNP			KPNA1	DNMT1				BBS4			SMN1		RFT1											KMT2A
INS-IGF2		APH1A			PTS		PPIA			SLC6A4	VIP				PLAU			NDUFS4		MYH2											CLP1
INS		NRGN			LYST		HSPB2			HCLS1	IL10				CDK1			RPS6KA3		OPA1											PEX12
ITPR1		SYBU			NDUFAF6		SIL1			S100A14	HSPA1B				DYNC2H1			ZNF436		SCYL1											SLC52A2
DHX16		SOCS3			CLIC2		MAOB			HPCA	PTS				GSS			GCN1		SEMA4A											CYP7B1
GZMB		DBN1			SETD5		ARHGEF28			RBMS3	LYST				LMBRD1			POMT2		ERCC3											ERBB3
CDCA5		VPS35			TUBB3		GDI1			ZDHHC17	RGS2				SLC6A3			XPNPEP1		GTF2IRD1											PEX2
TAP2		CLDN7			SIM1		MAP2K5			ATF7IP	GC				TCP1			CEACAM1		ILDR1											SLC2A3
ADARB1		WDHD1			GC		SIRT3			HSPD1	PGLYRP3				CLP1			FHL1		SLC3A2											TIMMDC1
HLA-B		ZDHHC12			TERT		MPZ			IL6	RET				PEX12			EWSR1		AKR1B1											RUBCN
ATXN3		HSF1			SLC25A46		ASPA			CUX1	PGLYRP4				DNAJC5			NDUFS6		MYO1C											HTRA2
HLA-DPB1		S100A1			ERCC4		SELENON			PRKCA	DAXX				SLC52A2			TNR		DPT											NTS
DNAH8		EIF2AK4			CHRNB2		FBXO38			CCT2	TFAM				SNAP25			QDPR		TFG											PRKAR1A
TXNRD1		APOA2			RET		EPHA1			CXCR6	GJA1				CYP7B1			DHFR		SNRNP200											CIT
PKNOX1		ADAP1			B9D1		PSEN1			LEP	CUL9				PEX2			SLC39A8		MAPT											CACNA1A
LRP2		NFIB			B3GALT6		TLE3			TMEM106B	CP				CYSLTR1			PIN1		SLC19A2											AIPL1
DDX39B		LILRB2			TFAM		PKN1			RAC1	RING1				TTK			GLO1		NDUFA10											ARID1B
HLA-A		UBB			SYT14		MT1A			FEN1	SLC1A2				TIMMDC1			ALG3		IDH1											TMEM138
PRKN		GSAP			FGFR2		CPNE4			CDK5	TNF				RUBCN			OPTN		CLCNKA											GABRG2
LSM2		CXCL1			NDUFA11		TNIP1			TFRC	CCL2				PRKAR1A			DKC1		IMMT											COL2A1
BTNL2		CR1			OCRL		GALC			BDNF	SLC39A14				CACNA1A			PTPN23		PRPF3											SLC6A8
PHF1		BGN			SLC1A2		IGFBP7			FOXP1	TAS1R2				ATR			FIG4		GALE											PEX7
ATAT1		PYY			TNF		KLC2			GSTK1	VDR				TMEM138			TMED9		KIF1B											COL5A2
SYNJ1		FGA			TINF2		SLC1A1			ATG7	TF				GABRG2			WDR45		MAP3K20											VLDLR
FOXA2		USP9X			HTR5A		SOS1			ATM	GRM8				ZNF253			GM2A		DAB1											GABBR2
CDC25B		POLA1			VDR		SEMA3A			CASP8	HLA-DRA				E2F3			RREB1		NLRP3											WNK1
AGER		MAPK14			HDGFL3		ALYREF			PPP1R1B	ZFPM1				SLC6A8			LOX		NDUFS2											CASK
S100B		ITGAM			DENND4A		UBN1			HSPA8	CAPN1				PEX7			PLAT		DCAF17											SETX
FLOT1		DNM1L			SLC2A2		GFAP			SLC12A9	HLA-DRB1				DLG4			NUS1		FASTKD2											PRRT2
IFNG		CTNND2			DLG3		ALAD			BECN1	ZFPM2				VLDLR			NDUFS7		DHDDS											BRAP
IL22		SERPINA1			OPHN1		PQBP1			MBNL1	PDIA3				COX6B1			MAD2L1BP		PJVK											MEF2C
APP		NUP62			CAPN1		SNCG			CUL1	SORL1				CASK			NDUFAF4		AKR1A1											LDB3
CFC1		CNR1			MAGI2		HSD17B6			EPHB1	REM1				TUBB			ERCC8		PEX13											ATXN7
OSTN		QTRT1			GFER		RPL3			PSME3	EHHADH				SETX			SPTAN1		GJC2											SPR
CDK5R2		THOP1			NDUFAF3		ITGA9			MAP2	PRSS53				RBM17			SMN2		DARS2											PRF1
HLA-G		CAMK4			CTBP1		TSPO			ATF6	HTR6				PRRT2			PNPLA2		KCNQ4											HBA2
FLOT1		RARB			SORL1		TDP1			FAAH	APH1B				TUBA1A			NOTCH3		MFN2											PHF6
LMF2		MNAT1			UQCRQ		CRYM			PKN2	MPO				CIC			GSR		PEX11B											PCLO
DDX39B		DECR1			HTR6		OSBP			IL1A	NQO1				ATXN7			TPPP		LMNA											HIKESHI
NKAIN2		PFN1			MPO		SELPLG			TIMP2	TGM2				ANKRD1			ITPR3		ATP1A2											CPT1C
CASP12		POR			KIF2A		POMT1			SUMO2	NOX1				SPR			IGHMBP2		NGF											RTEL1
MMEL1		NCSTN			KIF11		PTK2B			MAPT	DRD2				PRF1			NINL		MTHFR											DYSF
MAP1LC3A		APBB1			VPS33B		MYO6			NPEPPS	PGP				TPP1			ZMAT3		FLVCR1											HBA1
HLA-A		EGF			OXTR		MASP2			PDIA6	PRDX3				CACNA2D2			CDK1		LAMC2											HRAS
MOG		PLD3			DRD2		NOS2			CREB1	GSK3B				PCLO			MTRR													KANK1
TAP2		ABCC6			SLC25A26		SERPINA3			ATG16L1	TRAF2				ATN1			CTSB													AHI1
PLA2G1B		LPL			SMAD4		BAG3			PGD	IGF1				AHI1			SLC6A3													KIF7
NEU1		TNFRSF1A			TMEM216		NELFE			FAP	MARK2				MAPK1			NDRG2													GRM2
SYNE1		BSG			NOG		MGRN1			TARDBP	HSPB1				KIF7			CLP1													GAN
PPP1R10		LRRC4			GSK3B		NUP98			SLC2A1	TCOF1				ARSA			NGFR													CYP2D6
HLA-DPB1		PPIF			FTSJ1		APEX1			NLRP3	GLI1				GABPB1			DNAJC5													AIP
TFDP1		PPID			HELLS		CYBB			ACBD3	SPP1				NDUFAB1			ICAM1													ARFGEF2
ANKS1B		AXIN2			MGP		SYP			PIK3CD	WWOX				PGM3			GRM4													MLXIPL
C4A		MAP3K5			KCNAB2		NES			ATF2	TMEM240				AIMP2			CYP7B1													SERAC1
FLOT1		COL11A1			IGF1		SQSTM1			PRPF40A	FTL				ZNF629			PEX2													NARS2
SDCBP2		PTPN13			PDP1		DMPK			VRK2	SRRM2				IGFALS			RMDN1													COMT
GCG		PSCA			PAH		EXOSC3			HDAC4	GSTP1				ASS1			BACE1													RAF1
MOG		DCTN4			MARK2		KCNJ10			SLC40A1	NFKB2				TFCP2L1			SLC2A3													IGFALS
CASZ1		ADAM9			PLP1		SCAF11			KHDRBS1	TPCN2				PLEKHG2			TIMMDC1													HDAC8
OGT		CLU			PIGT		UPF1			MFN2	CA8				SOD2			LSM2													TIA1
PADI4		MFAP1			BUB3		SIRT5			LMNA	STXBP1				NPAT			HTRA2													LARGE1
HSPA1B		ASCC1			SPP1		SORBS1			KMO	FANCD2				VIM			ADAM10													FAM111B
AGER		TPI1			POGZ		APH1A			NGF	TEF				GRIA4			HLA-G													PHKA1
HLA-G		C3			HDAC6		CLIP2			MTHFR	LAMP2				CDKN1A			PDE4A													COL5A1
C4B		MFGE8			WWOX		BTBD10				TPM1				PJA2			CACNA1A													CYB5R3
CD86		DNM1			CAMTA1		GLG1				NRG1				HYLS1			MPP1													PCBD1
HFE		SMUG1			TMEM240		UNC119				MAPK8IP1				GAD1			ATR													HYLS1
MX1		MLH1			FABP5		HSF1				CHAF1A				ZNF569			KCNE3													HADH
CALCA		CRHR1			BCR		KITLG				CFP				ATPAF2			ZNF253													TGFBR2
EIF4G2		POT1			FANCD2		GRIA3				NDUFS4				RAB24			PEX7													ABAT
RIN3		HLA-C			NAGA		ASAH1				ZNF436				CUL5			DLG4													PEX16
DDX39B		FKBP5			DNA2		FST				HLA-DRA				DEK			CD200													SDHD
CCR5		FUS			DISC1		PENK				UBE2E2				PEX16			VLDLR													PAM16
DHX16		DDR1			LNPEP		SERPINB6				GPC4				NCOR2			GABBR2													EPHA4
CTNNA2		ODAM			DLAT		FMO3				FSIP1				SDHD			CASK													SLC26A4
ETS2		MVP			LYRM7		RRM2				PIN1				AAGAB			SETX													COG5
EIF2S2		ADD3			LAMP2		SPAST				GRIN2A				PPP2R2B			NTF4													TBP
ATAT1		CPE			HMGA2		SIX2				OPTN				SSRP1			KCNH8													KRAS
POU5F1		ECE2			NRG1		BGN				ANKHD1				COG5			STXBP5L													CEP290
MOAP1		MYCBP			SHANK2		DNAJB2				PM20D1				TBP			EPOR													SEMA3E
POU5F1		SLC25A38			CFP		SUMO1				ALB				APRT			GABARAPL1													TPM2
HSPA1B		SAA2			NDUFS4		ERLIN2				GAP43				NONO			BRAP													WDR73
NOTCH4		LETMD1			RPS6KA3		MAPK14				WDR45				KRAS			ATXN7													PON1
TREML2		CASP9			POMT2		HNRNPA1				FBP1				CEP290			PNO1													MLLT1
TREM1		LRRK2			NDUFS6		CCDC88A				RREB1				WDR73			TFCP2													MYH14
GRIN2B		DES			ZBTB24		CTNND2				RAB6A				MFSD8			TGFA													IDH2
TNF		OSMR			ANKRD11		GLE1				PNPLA2				RAD51			UNG													EGFR
POTEF		ROS1			QDPR		AKT1				NOTCH3				EGFR			TPP1													ARL6IP1
CTDSP2		POPDC2			DHFR		NUP62				PSENEN				COPRS			GNAO1													FBXL4
NOTCH4		PLG			SLC39A8		LY6E				COL11A2				NPTX2			PCLO													PON3
FZD4		CIDEC			HESX1		CNR1				RUNX1T1				NDUFAF1			ATN1													CCDC22
ITPR2		TYK2			ALG3		FCGR3B				GRK5				CSPP1			CPT1C													NDUFAF1
NCAM1		ANO5			DKC1		RALGDS				SKIL				PPARG			RTEL1													CSPP1
SELE		GPC1			FGFRL1		HLA-B				PCYT1A				PAX8			DYSF													FSCN1
CD200R1		FCN2			CRTC1		CPLANE1				GSR				CDK20			HRAS													TRIP4
APOM		NLRP12			NSD1		EBF2				TPPP				TCEAL4			KANK1													PAX8
DAXX		SIRT1			FIG4		CLN8				GLUD1				CYP27A1			FADD													ALG12
PRRX1		STAT3			NDUFA12		CAMK4				DAPK2				TRAF3IP2			MAPK1													LIMK1
DRD3		RBP4			MED25		WASHC5				EEF1A2				POLR1C			KIF7													GLI3
COL18A1		VDAC1			TMED9		MATR3				PARL				SLC16A2			ARSA													CYP27A1
ANKK1		PITRM1			WDR45		DECR1				ST13				OGFR			SLC26A3													CCNF
DDR1		LPAR2			MPC1		PFN1				MTRR				TH			GAN													GLDC
PLA2G3		CIB1			GM2A		RNASE1				CTSB				TMEM231			CYP2D6													SLC3A1
FOXO1		PLA2G7			FANCI		HLA-A				TRAPPC4				HCN1			PSMD2													SLC16A2
TGFB2		VCP			RREB1		P2RX3				SLC6A3				DCX			SIRT2													FTO
DDR1		GRK2			PLTP		CDC7				PSMC4				PRNP			SERAC1													TCAP
AMN		ALOX5			GPR88		OCLN				TMEM230				HSPB2			FA2H													TH
TIMP3		GRN			NUS1		EGF				SHMT2				SIL1			NARS2													TMEM231
ABCC8		GTF2H1			NDUFS7		BCL10				HLF				PCNA			COMT													TBL2
DBH		ABCA2			NDUFAF4		ASPM				DNAJC5				PLK1			TAT													DCX
HLA-DRB1		UCHL1			ATF4		CS				SLC52A2				ADSL			XDH													PRNP
KLRC1		ELANE			MRPL3		HDAC2				ICAM1				ARHGEF28			ZNF629													SIL1
COL11A2		PHYHD1			NHP2		TNFRSF21				GRM4				NLRP2			IGFALS													ADSL
PTGS1		BRCA1			NSUN2		TNFRSF1A				RMDN1				ABHD12			SOD2													GBE1
ST18		SERPINE1			NOTCH3		BSG				BACE1				DPM1			LARGE1													GYG1
NEU1		NAE1			SPHK2		PPIF				MCPH1				MPZ			AQP1													ABHD12
MAPKAPK5		HTRA1			HDAC3		TP73				LSM2				MCM7			VIM													ARID1A
IL12A		ROCK2			TMTC3		PPID				HTRA2				SFXN1			SNCB													PFKM
DLST		GAA			COL11A2		MAP3K5				ADAM10				ENDOV			GAD1													NADK2
MBTPS2		OLFM1			RUNX1T1		GOLGA2				NTS				PET100			ZNF569													DPM1
IL17D		TMEM59			RPL35A		DCTN4				CIT				PSEN1			PUS3													MPZ
HLA-DRA		PTGER4			KCNJ1		CLU				CCL5				MT1A			STIP1													SFXN1
HLA-DRB4		NFIC			DTNBP1		POMC				CACNA1A				GALC			DCTN5													FLNA
C2		APAF1			TPPP		NT5E				ZNF253				AK1			PCK1													ASPA
EOMES		GSN			BBS4		TPI1				DLG4				EIF2S1			AGTPBP1													SELENON
CFB		CFB			EEF1A2		C3				CD200				SOS1			PPP2R2B													FBXO38
CFB		APLP1			MTRR		HGSNAT				ALDH1A2				SLC9A6			MTDH													SPTLC1
EIF2AK3		HP			HNRNPK		VPS37A				NDFIP1				CWF19L1			EPHA4													PSEN1
GPX1		RANBP9			CTSB		XRCC1				KCNH8				GFAP			COG5													AGRN
CXCL8		MIA			LMBRD1		SMUG1				TUBA1A				MED1			TBP													GALC
RAD23B		FOLH1			UQCC3		HEXA				SNRPF				PPM1D			SGK1													SPTLC2
STATH		MEFV			SLC6A3		FUS				MEF2C				IREB2			SPTLC3													TYMP
AIF1		NSF			GTPBP3		SYT1				UMOD				RPIA			KRAS													SOS1
FARP1		SNCA			WWC1		GLRX				ATXN7				NPY			MAPK9													SLC9A6
HM13		ADAM17			CLP1		KIF1A				PNO1				MME			TPM2													GLUL
HLA-DPB1		HLA-DRB1			MDK		KEAP1				TFEB				KCNA2			WDR73													BMP4
PSMB9		FCGRT			PEX12		JAG2				TGFA				SEL1L			CAV2													SAMHD1
TTPA		CD177			NGFR		HACD1				SLC6A2				TDP1			PON1													GFAP
C2		NFKB1			CRH		GABRA1				LINC02210-CRHR1				SLC9A1			MFSD8													DEAF1
C4B_2		MOG			SNAP25		TMEM43				SPR				NUP43			HSPA9													PQBP1
DCTN6		RRAS			ERBB3		PRDX6				PRKAR2A				PEBP1			KIF5B													RPIA
PDC		TLR2			PEX2		CASP9				PHF1				ACVRL1			EGFR													DGUOK
HLA-DRA		PIK3CG			BACE1		RAPSN				HEPH				COA5			CFDP1													NPY
CASP6		ACKR3			TIMMDC1		LRRK2				PCMT1				CTSF			AKR7A2													MME
C4B		HSPA4			MCPH1		DES				RRN3				IRS1			TFPI2													SKI
APCS		IRAK4			ADAM10		SIGMAR1				ASIP				TSFM			FBXL4													RFC2
C5		AGER			NTS		ALS2				FADD				COX10			PON3													MAP2K2
CRP		MSH2			PRKAR1A		HNRNPDL				MAPK1				TRPC3			NDUFAF1													CNTN2
NLGN1		ITGAX			PDE4A		SGCD				ARSA				PDLIM7			PPARG													ZDHHC9
DAXX		CAST			SLX4		PRDX2				ARPC3				CAV1			UPK3B													PDGFB
ZMYM3		A2M			CIT		LGALS4				CYP2D6				NUBPL			MAK16													AGTR1
SCD5		ABCC1			CACNA1A		PARK7				TALDO1				OFD1			CYP27A1													ACTC1
PKLR		CALB2			ARID1B		GEMIN2				SIRT2				CEP41			CCNF													SOS2
NBEAL1		VSNL1			TMEM138		SNRPN				DAXX				CCL16			FTO													POMT1
APOM		TP53			MAN1B1		HLA-F				CTSC				SAR1B			RMDN3													GABRD
BCL2L2		CAT			SLC6A8		CHGA				COMT				G6PD			TH													COQ7
C4B		APOD			TUBB2A		MTHFSD				AIMP2				APEX1			PRNP													COX10
TGM1		RIPK1			VLDLR		ANO5				CYP3A4				SYP			MAP3K11													PMS2
BEST1		TNFRSF1B			COX6B1		MYH6				ADI1				NES			SIL1													ALG9
LEPR		SIGLEC7			MLYCD		ATG5				ZNF629				SQSTM1			PCNA													KDM6A
HLA-DRA		BIN1			CASK		REEP1				IGFALS				EXOSC3			MAOB													RERE
CDH23		LTBR			TUBB		MOB3B				ZGPAT				SCO1			ADSL													NELFE
COL11A2		AMY1B			MEF2C		ALS2CL				SOD2				KCNJ10			REST													NUBPL
ANG		FKBP4			RBP1		ANPEP				HPGDS				KRT20			CLEC16A													CEP41
NANOS3		GPSM2			HSF5		GNE				AQP1				NANS			ABHD12													DHTKD1
ASTN2		ANXA5			SPR		SIRT1				CDKN1A				DOCK3			SIRT3													IKBKG
GJA8		RARA			PRF1		CLEC10A				ELK3				ABCD1			RGS10													SOX5
MED12		PIK3CB			PHF1		DDX19A				BST1				MINDY3			NADK2													SPARC
BTNL2		PIK3CA			GNAO1		VDAC1				SNCB				ULBP2			MPZ													ZDHHC15
NTRK2		TGFB1			VPS33A		CSRP3				CPLX1				ARHGEF5			ASPA													SQSTM1
NAT2		RPAIN			PCLO		NFIL3				GAD1				ATP1A3			SELENON													DMPK
IL27RA		PTGES3			HIKESHI		SCFD1				ZNF569				KCNN3			SPTLC1													USP8
ATP13A2		CFLAR			ATN1		VCP				RAD23A				SERPINC1			PSEN1													PDGFRB
PRKACA		MLKL			RTEL1		DNM2				ABAT				PEX10			AGRN													EXOSC3
STK32B		THY1			HRAS		RNASE4				PPP2R2B				UPF1			SLC9A5													KCNJ10
PSMB9		NR1H2			AHI1		ANKRD2				ULK1				NDUFA9			GALC													TOMM40
CCL21		CXCR2			MAPK1		CLN6				HLA-DRB5				NME1			IGFBP2													ENTPD1
LCN2		AATF			ARSA		SARM1				TBP				SDHA			EIF2S1													MED17
ANGPT2		ACE			WASHC4		ALOX5				APRT				HPRT1			SLC1A1													PEX10
FATE1		APBB2			CYP2D6		APTX				SGK1				SNX14			SOS1													RMND1
TIMM8A		CYP2A7			PGM3		GRN				PON1				GFI1			SLC9A6													NDUFA9
OGG1		IDE			ARFGEF2		BSCL2				HSPA9				EIF4E			GLUL													RAD21
INSRR		ACHE			SERAC1		GTF2H1				EGFR				FCER1G			CDH1													PLPBP
MSRA		APOC2			IKZF4		RBM8A				MTG1				MCOLN1			IL13RA1													DPM2
POU5F1		TMEM176B			COMT		UCHL1				AKR7A2				AKT2			GFAP													ATP2A2
SOCS6		PMP22			AIMP2		SYT2				TYW1B				CIB2			TXNDC5													RIF1
NRXN1		CASP3			RAF1		COL17A1				TUFM				MPDU1			IREB2													SDHA
KCNC4		RPSA			ACAT2		BRCA1				HNMT				HAVCR1			PQBP1													HPRT1
GRIN3B		CD36			GATA4		FLNC				NPTX2				HACE1			NUDT1													SNX14
CST3		NT5C			AFF4		CAMK1G				STX1B				MRE11			DGUOK													SLC25A3
DNLZ		VTN			USB1		STIM1				CCL3				EZH2			SNCG													LITAF
ABCA7		RMDN2			ASS1		MET				PPARG				SDHC			NPY													COG7
MOK		POLD1			PHC1		ELAVL1				HS1BP3				KCND3			MME													CLIP2
FHIT		EMG1			HDAC8		PDHX				KLC1				CC2D2A			HSD17B6													DUOXA2
CHRFAM7A		PICALM			DPP4		GAA				MAK16				SPAST			SKI													SPRTN
GGT1		POLDIP2			SOD2		CSF3				CYP27A1				TOP2A			REN													MCOLN1
SLC30A4		ACAT1			PRODH		PON2				ACMSD				EIF2S3			TCERG1													SLC30A10
SST		EDN1			LARGE1		APAF1				TNFRSF12A				INPP5E			SGSH													MPDU1
SHANK1		PLA2G4A			COL5A1		UCP2				RMDN3				ATP6AP2			ANXA1													HACE1
CD38		SAFB			CYB5R3		HNRNPA2B1				TH				NR1I3			TSPO													EZH2
LOXL1		EEA1			RLIM		STAT5A				FAM47E				CNKSR3			TDP1													NOS3
RCOR1		GSTM3			CPLX1		HP				PRNP				MAPK14			CTSF													CC2D2A
SLC18A1		C3AR1			HYLS1		MTOR				HSPB2				F13A1			NEDD4													SNCAIP
HLA-B		NFE2L2			GAD1		ANXA11				PCNA				TACO1			GABRD													LAMB1
NR3C2		GGA3			PUS3		SNCA				GDF5				DUSP26			METRN													SPAST
BCL3		PLD1			ATPAF2		ALDH18A1				LBP				SERPINA1			COQ7													FGA
HLA-DRB1		CYLD			PROC		PHGDH				MAOB				AKT1			SERPINA3													EIF2S3
TDO2		GRM5			ABAT		FRG1				TRAP1				TRIM28			TRPC3													LAS1L
C5AR1		DENR			LRRC14		TAF15				STK35				AMPD2			ALG9													ITGA7
FMR1		CTSD			NR1D1		HLA-DRB1				REST				PEX3			KDM6A													POLA1
HDC		ABCB1			PEX16		SRR				RPH3A				NEU1			RERE													INPP5E
EPHB2		IL18R1			SDHD		FKRP				VPS26A				LY6E			MAPK10													SREBF1
TCL1B		CDK5R1			DCTN5		NFKB1				SIRT3				NOL3			NUBPL													ATP6AP2
MAPK8		KLK6			PCK1		TLR2				RGS10				PRICKLE1			PCSK1N													KANSL1
PTGS2		UBC			PAM16		MT3				MPZ				NDUFS8			MGRN1													ERLIN2
ABCC4		MAPK3			SLC26A4		GRM3				PTPRA				IL4R			MAG													GLI2
SOX2		TRPC6			MYT1L		RRAD				PSEN1				BRAF			COLEC11													HNRNPA1
P2RY1		GAPDH			DCLRE1C		PIK3CG				MC1R				AK2			HDAC9													EPCAM
OXER1		CD47			MED27		HSPA4				SLC1A1				LRRC59			APEX1													ITGAM
SLC30A1		NPPB			PLOD3		P4HB				HIVEP3				CPLANE1			STT3B													CCDC88A
RNF19A		MUTYH			KRAS		MYOT				GLUL				CENPV			SYP													DNM1L
PML		RTN4			CEP290		AARS2				IL13RA1				CLN8			BCAP31													CTNND2
PRRX2		QPCT			SEMA3E		CAST				CSNK1D				SPTBN1			ADORA1													PYCR1
CXCR4		P2RX4			MMAA		FGGY				LPO				GPHN			SQSTM1													GLE1
IL1RN		NCF2			WDR73		CALB2				PODXL				RPGRIP1L			CLN3													MCCC1
GLB1		PRDX5			MFSD8		VSNL1				GFAP				CEP78			DMPK													AMPD2
CYP1A2		TAC1			RAD51		TNNT1				ITIH1				NFKBIA			TMCO1													MCCC2
CD40		SPON1			THOC6		TP53				IREB2				EGF			PDGFRB													PEX3
ECE1		CHI3L1			IDH2		STRAP				PQBP1				FES			EXOSC3													NEU1
ATCAY		HCLS1			EGFR		EEF1A1				INTS4				PRDM8			KCNJ10													NUP62
SLIT2		NR1H3			INVS		HNRNPA3				NUDT1				AHSA1			RAMP2													LY6E
BID		CX3CR1			FBXL4		CAT				SNCG				SEPSECS			TOMM40													CNR1
PSMB9		CCR2			CCDC22		RIPK1				NPY				NHEJ1			HNF1B													LCA5
GABBR1		ENO2			HNMT		TNFRSF1B				HSD17B6				PIK3R5			ABCD1													EYA1
PLB1		RBM45			NDUFAF1		SIGLEC7				NR2C1				PPT1			ARHGEF5													NDUFS8
THBS1		PPP1R1A			HCFC1		BIN1				PDGFB				TDP2			MRC1													MSH6
SOCS4		ERBB2			CSPP1		LTBR				TSPO				ELOVL5			MED17													BRAF
STMN2		HSPD1			PPARG		COP1				PPP1R17				CALM3			BLVRA													SIN3A
HSP90AA1		GPNMB			PAX8		CACNA1D				MCAT				GBA2			KCNN3													CNTN6
MSC		IL6			NF1		PEX5				PEBP1				PSMB6			PEX10													DPAGT1
RAB11A		CUX1			LIMK1		MOBP				SLC25A4				DNM1			RMND1													CPLANE1
F11		PRKCA			CDK20		LMLN				APOH				GPAA1			GSTM1													WASHC5
CYP2B6		SERPINF2			GLI3		PIK3R4				NEDD4				XRCC1			ELK1													MATR3
CHRNA3		MTMR11			MEIS2		RARA				SH3GL2				PEX19			SYBU													IL18
FXN		PAWR			ADAMTSL2		CAP1				ESR1				ETV6			SOCS3													SLC6A9
GABBR1		DCN			PTPRZ1		PIK3CB				TMEM175				PMPCA			DBN1													GPHN
PIK3C3		CXCR6			POLR1C		ADGRG6				COX10				RAD17			SNX14													RPGRIP1L
LIPC		RAB7B			SLC3A1		PRMT1				NOS2				HEXA			SRSF7													ZNHIT3
ANK3		LEP			FTO		DHX16				SERPINA3				TCTN1			HSF1													PFN1
MOG		SLC52A1			PGAP3		PIK3CA				NELFE				BIRC2			KITLG													ALDH6A1
APOE		DHX40			SMARCA2		TGFB1				MAOA				HLA-C			AGPS													FLAD1
MOG		CMKLR1			TMEM231		ATXN2				FSD1L				CIZ1			ASAH1													RIT1
ADCYAP1		CDK5			PRNP		PROM1				MAG				TP53BP1			S100A1													FGFR1
RHD		P2RY2			SIL1		JSRP1				DRD1				SUMF1			PTN													OCLN
HLA-G		XPR1			PCNA		THY1				SPARC				RNF170			MCOLN1													AIMP1
HSPB3		RAB7A			GABRA5		PDGFA				SYP				KIF1A			MPDU1													BOLA3
CD8A		NTN1			CDCA7		MAP3K8				SIAH1				WFS1			HACE1													THRA
DHX16		CD44			ADSL		IDE				CYP1A1				GABRA1			MRE11													SFXN4
WT1		NAGLU			REST		PLCD1				SQSTM1				CHMP1A			PARS2													SLC20A2
HLA-G		CHRM3			STS		CASP3				CLN3				VRK1			TSC2													SUZ12
MCIDAS		LDHA			GDI1		CD163				PDGFRB				LETM1			ADAP1													RXYLT1
HLA-DRB1		VCAM1			TTI2		VPS54				GFRA1				CASP9			UBB													WRN
HMGB1		CD59			ARID1A		SLC12A4				TOMM40				LRRK2			ABCC9													INPPL1
HLA-A		F3			CENPO		HMOX2				CYREN				NBN			EZH2													DIS3L2
PABPN1		BDNF			LIPA		GORASP1				LIFR				DDHD2			NOS3													PLN
MTAP		FADS3			NADK2		EIF2AK2				ATP1A3				PSAP			KCND3													PPIF
DDIT4		APLP2			FLNA		RBFOX3				FASLG				PAG1			RRM2													LIPT1
MAT1A		PDK1			ASPA		SUGP1				KDM6B				PEX14			SNCAIP													ETFDH
ITM2B		CD68			PET100		HMBS				GSTM1				PARK7			SPAST													PPID
GALP		IRF6			SZT2		EDN1				ELK1				ROS1			CDC27													PPT1
PLCE1		PPP1R1B			PSEN1		PLA2G4A				TCF3				SLC17A5			DNAJB2													HADHA
ARG2		BECN1			CAD		BBS2				SMG1				SLC46A1			SUMO1													SEMA5A
CNTLN		ABCB6			IGFBP2		RELA				SYBU				COX20			FGF1													GUF1
MMP14		MAP2			IGFBP7		LAT				DBN1				PSMC6			ATP6AP2													SLC18A2
PPARGC1A		MYOCD			EIF2S1		NFE2L2				PAK6				SCN1B			PUF60													AP4S1
PPP1R10		IL1RAP			SLC1A1		KIAA0513				VPS35				MTPAP			HNRNPA1													GBA2
AGER		PTX3			SLC9A6		LUM				AOC1				EIF2B5			PPP5C													NT5E
FMN2		YBX1			GLUL		GRM5				IL7				ATG5			CCDC88A													TPI1
ATAT1		IL1A			VIPAS39		CTSD				SNRNP70				SDHB			DNM1L													DNM1
PTPA		SRSF2			CWF19L1		ADGRD1				EIF4E				WDR19			SERPINA1													KAT6A
CPN1		RER1			ACOX2		PINK1				HSF1				CSF1R			GLE1													ATP6V1A
MBL2		MAPT			BMP4		CDK5R1				PTN				CCNB1			QPRT													MANBA
CDKN3		NPEPPS			SRCAP		MAPK3				HIP1R				FOSL1			AKT1													PEX19
HPSE		YWHAQ			SAMHD1		PYROXD1				PPARD				GLRB			AMPD2													MLH1
GDNF		S100A8			GFAP		GAPDH				MCOLN1				STAT3			NUP62													ADAMTS2
DHX16		SLC30A3			PPM1D		UCP3				SLC30A10				VDAC1			LY6E													PMPCA
COX15		EPS15			DEAF1		RTN4				TSC2				PITRM1			CNR1													HEXA
EHMT1		DHCR24			PQBP1		AMPH				PENK				UBE3A			NDUFS8													TRAPPC9
CYP2C9		CREB1			RPIA		SLC33A1				UBB				AUH			BRAF													MYH7
LRAT		FMOD			SMO		COL6A3				ABCC9				HERPUD1			CKAP2L													TCTN1
CAMK2A		IMMT			NPY		NRF1				UNC13B				MDM2			DPAGT1													HLA-C
KLK10		FAP			MME		P2RX4				NOS3				BTD			CLN8													CIZ1
FLOT1		SORT1			AP1S1		TAC1				SNCAIP				TECPR2			MATR3													TUBGCP4
HHEX		TARDBP			SKI		HCLS1				DAPK1				CLN6			MNAT1													FUS
CYP2C19		ZEB2			FANCL		FCGR3A				IP6K2				ALOX5			DECR1													FGFR3
PPP1R10		RPS27A			MAP2K2		GRIP1				MLXIP				APTX			ZNHIT3													SLC25A22
DDR1		DAB1			ADNP		CX3CR1				CSNK1G2				GRN			PFN1													SUMF1
PLEK		NLRP3			CNTN2		ACTA1				GRK6				BSCL2			FLAD1													KIF1A
TAP2		FN1			PDGFB		CCR2				EIF4G1				UCHL1			FGFR1													UCP1
ACO2		PIK3CD			NUP43		RBMS3				SREBF1				HIP1			OCLN													HACD1
DDX39B		SESN2			AGTR1		AAAS				ATP6AP2				NRAS			AIMP1													KCNJ11
POU5F1		USF1			COA5		RHOT1				KANSL1				BRCA1			APBB1													GABRA1
UPK3B		SOAT1			KIF22		RBM45				MAPK14				CALM1			NQO2													CTNS
SLC7A9		CTSK			IRS1		SLC30A6				GLI2				CCNH			ZNF274													CHMP1A
HLA-DRA		AKR1A1			TSFM		GPNMB				MAP1S				FLNC			TNFRSF21													TMEM43
DAP		PLA2G2A			RBM10		GEMIN6				C4B				TBXAS1			CD9													FAN1
EIF2B2		AMY1A			CD74		PRMT8				ITGAM				EBF3			SEPSECS													VRK1
BAX		SDC1			POMT1		TMPRSS13				DNM1L				ABCG2			LPL													LETM1
FLOT1		PARP1			GABRD		TBK1				MAPKAP1				ACTB			TNFRSF1A													GCDH
NUP214		HSD17B7			ESR1		CUX1				SERPINA1				HTRA1			BLMH													LMOD3
NEFL		CTSE			COQ7		CHRND				MCCC1				PDHX			SMURF2													RAPSN
NPC2		HSD11B1			PRKAA2		STK36				AKT1				GAA			PIK3R5													GTF2I
HLA-A		NFIA			COX10		SERPINF1				UTS2R				CFTR			PPIF													LRRK2
HSPG2		KHDRBS1			NOS2		RAB3GAP2				LY6E				PLEKHG4			LIPT1													DES
HLA-B		EFHD2			ALG9		PAWR				LTF				SETD2			PPID													SEC24C
NEU1		PSEN2			KDM6A		RAB7B				CNR1				PCBP4			PPT1													SIGMAR1
BLOC1S3		SDF4			RERE		TMEM106B				THOP1				GOT2			TDP2													ALS2
HLA-B		AMY1C			TET2		CLIP1				BRAF				SLC1A3			ELOVL5													PSAP
PRB1		DPYD			MAOA		PLEKHG5				CYC1				EIF2B4			MAP3K5													SGCD
TNF		NGF			MAPK10		GFPT1				HLA-B				MMACHC			GUF1													PEX14
ESCO1		S100A9			NUBPL		DAG1				MAP2K6				MTOR			PTPN13													PARK7
USF2		PTPRC			OFD1		CDK5				IL18				KATNB1			DCTN4													SLC17A5
SIT1		MYOC			CEP41		P2RY2				PER1				PEX1			SLC18A2													ALDH7A1
C2		LAMC2			DHTKD1		RAB7A				DECR1				ATXN1L			CLU													ANTXR2
ATP9B					BAIAP2		HDAC11				CCDC82				SNCA			TCTN3													ANO5
CALB1					KCNH1		CD59				RGS9				ATAD3A			COCH													SCN1B
DDX39B					MAG		BDNF				RNASE1				TRAPPC11			FARS2													FKTN
SPAG11B					COLEC11		FADS3				HLA-A				TSEN54			CALM3													RASA2
LRP1					HDAC9		RBM28				ACO1				BMI1			GBA2													EIF2B5
NOTCH4					DRD1		GSTK1				NCSTN				IFT172			CHRNA7													REEP1
TWIST1					OSGEP		OSBPL3				WNT3				MGMT			ST7													CENPX
PER2					SOX5		VEGFB				APBB1				HLA-DRB1			MFGE8													TNC
LSM2					RFWD3		MYH2				EGF				SRR			S100A10													CSF1R
C2					BUB1		VGF				GSPT1				SUOX			SNX27													TYROBP
SPRR2A					PEPD		CD68				TMEM163				FCGRT			NRTN													GLRB
TNF					STT3B		CNTN4				NQO2				BCS1L			GPAA1													GNE
CFB					PIEZO1		HSPA8				HDAC2				ASL			MAP3K12													NR4A2
APOM					CYBB		PTPRN				TNFRSF21				CLSPN			PEX19													KCNT1
DDR1					ZDHHC15		MFN1				TMEM229B				NFKB1			PMPCA													ADK
AKR1C4					IKBKB		SLC3A2				AHSA1				TSTD1			HEXA													UBE3A
AIF1					ZNF41		TAF12				SLC20A2				COA7			TRAPPC9													MLH3
CELF2					EFL1		KIAA0040				SYT11				PPT2			MYH7													VCP
FURIN					SYP		ATF6				BAG5				FOXO3			TPPP3													DNM2
CRK					BCAP31		PRKAR1B				ST8SIA4				GOPC			KAT5													BTD
NOTCH1					SRPK2		P2RX1				LRRC4				E2F4			TUBGCP4													DMBX1
ERBB4					CCND2		MAP4K3				DPEP1				NELFA			FUS													BSCL2
HGF					SQSTM1		TIMP2				PPIF				RASAL1			FGFR3													LHX4
HLA-A					BRF1		TFG				PPID				NFAT5			NOP53													CAVIN1
PLCL1					PDGFRB		SUMO2				BCL7C				BIRC3			SLC25A22													LONP1
HLA-DPB1					EXOSC3		DNMT3A				PPT1				PIK3CG			SUMF1													UCHL1
PTBP1					SCO1		P2RX5				HSPA1L				LTC4S			GLRX													SYT2
APOB					KCNJ10		TBCE				LAMP3				HSPA4			PKD2													NRAS
IGF2					TOMM40		MAPT				DLG1				AARS2			KIF1A													VAC14
C9					NFU1		S100A6				MAP3K5				AGER			KEAP1													FLNC
HSPA1A					PTGER1		NPEPPS				MAP2K4				AXIN1			KCNJ11													CNBP
BTNL2					SLC6A17		SHC1				SEMA5A				MAN2B1			WFS1													STIM1
NCAPH2					MED17		YWHAQ				SLC18A2				DLL1			CTNS													EBF3
HTR4					ATP1A3		S100A8				CLU				FYN			ANP32A													ACAD8
IMMP2L					EBP		SLC30A3				POMC				ARCN1			TMEM43													HTRA1
COL11A2					PEX10		AK4				NNMT				KIF1C			PLXNA4													GAA
MS4A3					EXOC4		SORT1				S100A10				CALM2			SLC25A38													VPS11
APOM					SSR4		TARDBP				NRTN				HLA-DPB1			CASP9													IDUA
OXA1L					HIVEP2		KIF1B				PAM				COG4			LRRK2													SETD2
AIF1					RPS28		ZEB2				RPL23A				TP53			NBN													PON2
BRI3					RMND1		NLRP3				MAP3K12				XRCC5			SIGMAR1													EIF2B4
FAT1					NSDHL		TANK				MYO5C				CAT			ALS2													HNRNPA2B1
GABBR1					GSTM1		PIK3CD				SMUG1				MSTO1			PSAP													SH3TC2
CSNK2A1					NDUFA9		SCP2				NEDD9				SLC13A5			SGCD													PEX1
HLA-B					RAD21		MDH1				CRHR1				PNKP			PARK7													TRDN
DAD1					PLPBP		REG1A				LYN				ERCC2			SNRPN													YWHAE
STOX1					DPM2		ST3GAL3				HEXA				EIF2B1			SLC17A5													SNCA
CNTF					APH1A		RAB1A				MMRN1				PEX5			ANO5													ATAD3A
AOC3					PPP2R5D		STMN1				HLA-C				STAT5B			MUL1													ALDH18A1
BCL2L11					DBN1		LAMC1				PXDNL				PIK3CB			FCN2													CDKN1C
SCD					SDHA		DCTN1				GSTA4				PIK3CA			FKTN													PHGDH
LIN28A					VPS35		ARTN				FUS				IFT140			MTPAP													FRG1
GSTO2					SNX14		HDAC4				SGCE				TELO2			REEP1													TSEN54
PPIB					CA2		SLC40A1				GLRX				NABP2			CSF1R													RAP1B
AOC2					CLIP2		PARP1				SBNO1				CNTN1			TYROBP													TAF15
PPP1R3A					SLC25A20		KCNK2				MVP				TSEN34			GNE													GUSB
CNR2					EIF4E		MYBPH				KCNJ11				ATXN2			SIRT1													HLA-DRB1
SCG3					FAM20C		KHDRBS1				PLXNA4				F11R			NR4A2													COG1
GRHL3					HSF1		MFN2				CASP9				BCKDHA			KCNT1													SUOX
KIF6					DUOXA2		LMNA				PRKCD				EEF2			ALDH2													BCS1L
KCTD2					S100A1		DPYD				DAPK3				STN1			DOCK2													FKRP
TNFSF14					CD244		NGF				LRRK2				THY1			STAT3													COA7
FLOT1					CEP57		S100A9				SBNO2				FSTL1			ADK													RRAS
KLK7					EIF2AK4		ADAR				SIGMAR1				GMPPB			TMPRSS4													PPT2
ABL1					MCOLN1		RAB29				LILRB1				ACHE			UBE3A													MBOAT7
ATAT1					CIB2		LAMC2				ALDH1A1				TPK1			AUH													B4GALT7
ABCA4					MPDU1						GAK				NDUFS1			MDM2													MICU1
SULT2A1					HACE1						PRDX2				PMP22			VCP													NELFA
KIAA1217					TSC2						PARK7				CASP3			FGFR4													ACD
SP1					EZH2						ROS1				KAT2B			DNM2													RAB18
PRRC2C					SDHC						HSD3B7				USH1C			TECPR2													LTC4S
STH					CC2D2A						PLG				PEX6			CLN6													P4HB
CDC42SE2					SPAST						GFRA2				MMADHC			APTX													PPM1B
HSPA5					USP9X						MUL1				POLD1			GRN													SMG9
LSM2					HOMER2						MAP3K13				HDAC1			BAG6													MYOT
NEU1					EIF2S3						BCKDK				SSB			BSCL2													ELN
INSR					LAS1L						TRIM9				STUB1			CAVIN1													AARS2
HSD17B4					KLHL15						ITPKB				POLDIP2			GTF2H1													MAN2B1
MS4A2					POLA1						CSF1R				SUCLG1			UCHL1													MSH2
POU5F1					INPP5E						ATP2C1				SPG7			VAC14													KIF1C
ATAT1					FANCG						ANPEP				ERMARD			CALM1													POMGNT2
C2					SH2B1						SIRT1				DLD			FLNC													ALDH3A2
SH3RF1					KANSL1						NR4A2				EDN1			SLC44A1													KAT6B
RAN					MAPK14						ALDH2				ISG15			CNBP													TNNT1
HSPB6					PUF60						CYP17A1				GAMT			STIM1													ARID2
GADD45GIP1					GLI2						VDAC1				MPV17			CDK11B													COG4
CHEK2					CCDC88A						CSRP3				TSEN2			HTRA1													SMC3
SOSTDC1					TACO1						KCNJ8				PMM2			WNT2													TBCK
POU5F1					NT5C1A						UBE3A				KCNC2			GAA													ITGB1
POLB					DNM1L						VCP				COX14			VPS11													AP3D1
RNF216					CTNND2						FGFR4				TERF2			RBPJ													ACOX1
NINJ2					PYCR1						USP24				ETHE1			IDUA													SLC13A5
HIF1A					MCCC1						KLHDC1				MECR			PON2													PARN
C2					AKT1						GRK2				NFE2L2			APAF1													BIN1
ATP6V0A2					AMPD2						GRN				SLN			GSN													PNKP
PSMB9					MCCC2						UCHL1				NDUFS3			UCP2													ERCC2
PPP1R10					PEX3						CCK				SPTBN2			EIF2B4													PCCB
TREH					BRIP1						PHYHD1				LBR			MMACHC													EIF2B1
ST8SIA1					CNR1						RASA1				GRM5			MOCS1													PIK3R2
EPO					MCTP2						CSNK1G3				PTHLH			HNRNPA2B1													PEX5
AGER					FCRL5						ACTB				CTSD			SH3TC2													SMARCE1
CREBBP					EYA1						HTRA1				TRIM21			APLP1													DHX30
GSTO1					NDUFS8						ROCK2				MYO7A			MTOR													PIK3CA
PDE5A					BRAF						MPHOSPH6				ZNF148			TRDN													CLPB
APOA1					SIN3A						CD2AP				SCARB1			YWHAE													TGFB1
OPRD1					ACADS						IDUA				MAPK3			SNCA													IFT140
NEU1					CKAP2L						MASP1				ROGDI			ATAD3A													HK1
MOG					DPAGT1						TCEANC2				HINFP			RAP1B													TELO2
MAP2K1					CPLANE1						RPS8				MVK			TAF15													ATXN2
IL19					SPTBN1						TFB1M				KPNA4			GUSB													PIP5K1C
APOM					CAMK4						PON2				TCTN2			HLA-DRB1													DHCR7
MMP2					WASHC5						APAF1				NDUFV1			BCS1L													BCKDHA
NOTCH4					SEMA6D						UCP2				OGDH			BAK1													ECHS1
CD14					SLC6A9						VPS41				NRF1			FKRP													IMPDH1
HLA-DRB4					RPGRIP1L						EIF2B4				PRDX5			TOE1													STN1
RELN					ZNHIT3						CFB				CLCN2			NFKB1													GMPPB
BTNL2					PDE6D						RING1				SAMD9L			MOG													ACE
HLA-DRA					ALDH6A1						HP				SPSB1			KLHL7													TPK1
CHRM1					FGFR1						MTOR				FOXRED1			PPT2													NDUFS1
SDC2					OCLN						PDSS2				ENO2			FOXO3													PMP22
AGER					AIMP1						NSF				AAAS			ACD													OAT
HLA-DRB4					WNT3						TFB2M				RBM45			ABCA8													PLCD1
MTHFD1					ASPM						SNCA				NDUFB3			RAB18													ERCC1
VAT1L					RBM23						BMI1				AP5Z1			RAB23													NDE1
HSH2D					BOLA3						RAP1B				ERBB2			PIK3CG													LTBP4
TAP2					ZBTB18						MGMT				GPNMB			SLC35C1													PEX6
ALOX15					NQO2						NUCKS1				IL6			HSPA4													CD36
PSMB9					CDK5RAP2						HLA-DRB1				ADGRG1			P4HB													ADCY6
TPH1					PPP1CB						LMO3				FDPS			SMG9													STUB1
JPH3					SLBP						DNAJC1				UEVLD			MYOT													IFT122
CX3CL1					THRA						NFKB1				POLR3B			AARS2													SUCLG1
HSD17B1					UMPS						MOG				PTRH2			AGER													SPG7
ZFHX3					AHSA1						TLR2				BBS1			MAN2B1													ERMARD
COASY					SEPSECS						FOXO3				LIG3			MSH2													DLD
RPS23					SLC20A2						INPP5F				TIMELESS			FYN													PNPT1
CRYAB					SUZ12						NFAT5				SUMF2			CAST													GAMT
HLA-DPB1					RXYLT1						PIK3CG				ALG6			A2M													MPV17
F2					NUFIP2						HSPA4				DBT			CALM2													TSEN2
HCRT					WRN						P4HB				S100A7			COG4													SLC5A7
COL11A2					TNFRSF1A						SKP1				TFRC			TP53													BBS2
LPA					DIS3L2						DNAJC14				UROC1			TBCK													ETFB
IGFBP1					TWIST2						RPL6				KRIT1			CAT													PRKACA
PYCARD					SOBP						AGER				NPHP1			APOD													RAI1
GH1					CEP63						AXIN1				CCL24			IL15													SMARCA4
ADCY2					LIPT1						CDH8				UBA5			AP3D1													HNRNPU
ATP5F1A					DNAAF3						HMGCR				NAGLU			ACOX1													NDUFS3
APOC3					MAP2K7						FYN				IFT80			ACY1													PTHLH
GEMIN4					PPT1						CAST				ABHD5			PARN													DENR
HSPA1A					HADHA						A2M				EIF2B3			BIN1													CTSD
PLA2G6					GATA3						BAD				UVRAG			PNKP													PINK1
GTPBP4					PIGW						RAB3B				RFT1			NR3C1													GFM1
SMAD2					XRCC4						TP53				CANT1			ERCC2													ROGDI
UBR4					SLC18A2						RFC1				RAP1GAP			COQ9													CRLF1
FKBP6					TCTN3						LHFPL2				CTNNB1			PCCB													SLC25A19
OCIAD2					AP4S1						CAT				CNTN4			EIF2B1													NTNG1
CFB					POMC						SLC25A28				OPA1			PIK3CB													MVK
PDE7A					NMNAT2						APOD				ETV1			YME1L1													DDC
DDR1					ROR2						BMS1				TM7SF2			ALG1													TCTN2
DAXX					FARS2						HOMER1				MKS1			PIK3CA													JAM3
CFB					CHRNA7						PTPN22				ATM			CLPB													ADM
NEUROD6					TPI1						HMGXB3				BRAT1			ATXN2													NDUFV1
SGSM3					MTFMT						BIN1				INPP5K			EEF2													OGDH
CASR					CC2D1A						SLC2A13				CASP8			GSTM2													SLC33A1
TREM2					VPS37A						USP15				COQ8A			CLK1													COL6A3
CCL26					HADHB						ITGA8				HSPA8			NR1H2													POGLUT1
SMPD2					KAT6A						C4A				SLC12A9			GMPPB													AASS
TAP2					ATP6V1A						SLC16A7				SCYL1			PAK1													CRB1
UBE2K					PEX19						PLK2				LRPPRC			ACE													PNPO
C4A					SMUG1						EIF2B1				ERCC3			ACHE													MYL2
CD80					PMPCA						FKBP4				RBMS1			GSTM4													FEZ1
SEMA6A					TMEM165						ANXA5				ARMC9			PTPN5													FOXRED1
NOTCH4					TRAPPC9						FSD1				ABCB6			NDUFS1													STAC3
C4A					TCTN1						PECAM1				PSME3			OAT													NMNAT1
AFF1					KAT5						DGKQ				GCA			CASP3													ACTA1
MED23					TUBGCP4						PIK3R4				SDCCAG8			KAT2B													TBCD
APOA5					FUS						TBC1D9				ANO10			ERCC1													PHKB
BIN2					FGFR3						SHMT1				CTC1			VPS54													NDUFB3
SLC31A1					IVD						PIK3CB				SLC19A3			LTBP4													ATP2A1
YWHAZ					SLC25A22						PIK3CA				TTC21B			MGST1													ERBB2
CDH2					SUMF1						TGFB1				TTC19			HLA-DMA													FLII
SREK1IP1					KIF1A						RNF41				TBCE			MMADHC													MRPS22
OGA					CORO1A						CNTN1				TXNIP			RMDN2													IL6
CD4					KCNJ11						ATXN2				CEP104			PICALM													ADGRG1
CCR6					ADD3						GSTM2				S100A8			STUB1													SC5D
BCHE					GABRA1						CNNM2				SH3BP4			EIF2AK2													GNB1
MPEG1					CTNS						THY1				TPO			SUCLG1													THRB
SMPD1					ANP32A						SLC45A3				NDUFA10			SPG7													TBK1
GLS2					CHMP1A						ACE				IDH1			SUGP1													CHRND
AIF1					VRK1						MAP3K8				NTRK1			HMBS													POLR3B
DNMBP					LETM1						IDE				DNER			PLA2G4A													RAP1A
CYP46A1					GTF2I						ACHE				CPS1			PMM2													CPT1A
CTF1					LRRK2						PTPN5				SLC2A1			PRKACA													RAB3GAP2
DHX16					DDX11						NDUFS1				DAB1			SERPINI1													PTRH2
COL11A2					SEC24C						PMP22				NDUFS2			GOSR1													TARS2
TREML1					SIGMAR1						CASP3				FASTKD2			STT3A													HIBCH
FRK					DDHD2						DNAJB6				FN1			NFE2L2													IQCB1
TET1					PSAP						RPSA				ARV1			ZBTB20													ALG6
EIF4EBP1					PAG1						PREP				PIK3CD			NDUFS3													DBT
FBXW7					PEX14						HMOX2				SESN2			NBR1													CPT2
HLA-DPB1					SNRPN						NCEH1				SCP2			SPTBN2													PLEKHG5
POLE3					SLC17A5						PGLYRP2				MTR			LRP8													PTPN11
LMNB1					SLC46A1						PDIA2				RAB1A			PTHLH													GFPT1
SFPQ					PLG						TBC1D24				PLA2G2A			CTSD													DAG1
UGCG					ALDH7A1						RMDN2				PEX13			ABCB1													POMGNT1
PSMB9					SRP54						EIF4A2				HDAC4			PINK1													MYBPC1
UBE2S					PRMT7						HDAC1				PARP1			CDK5R1													RPA1
BMPER					COX20						PICALM				GJC2			KLK6													NPHP1
CLMN					PSMC6						STUB1				DARS2			UBC													RAB7A
HSD17B10					SCN1B						REL				GCLM			MAPK3													UBA5
IAPP					FKTN						POLDIP2				KHDRBS1			CDK6													FAR1
FRMD4B					EIF2B5						RBFOX3				PEX11B			GFM1													IBA57
DNMT1					SDHB						QRSL1				NAXE			ROGDI													EIF2B3
VIP					WDR19						EDN1				ATP1A2			GAPDH													PNPLA8
SAMD9					NRN1						ISYNA1				DPYD			PADI2													COL1A1
IL10					FANCA						VIPR2				S100A9			NTNG1													LDHA
BTNL2					ATXN2L						TFR2				MTHFR			MVK													CD59
AGT					CSF1R						USP30				FLVCR1			CHCHD2													RFT1
AHSG					TYROBP						RELA				LAMC2			DDC													ASNS
HSPA1B					EIF4A3						CRYZ							MUTYH													RBM28
PTS					GNE						CHST1							ADM													PSPH
IL23R					SIRT1						RAI1							PSMD12													TRIM37
CISH					NR4A2						NUB1							NDUFV1													LIMS2
TNK1					ALDH2						NFE2L2							OGDH													MYH2
NDUFAF6					STAT3						AMIGO2							SLC33A1													NBAS
DDX39B					ADK						LRP8							COL6A3													CNTN4
KRT14					UBE3A						NIF3L1							PRDX5													OPA1
SDS					AUH						ACAD9							TAC1													MKS1
PSD					PC						SART3							SAMD9L													ATM
KCNA3					VCP						GRM5							CHI3L1													BRAT1
NME8					ARHGAP15						DENR							SLC6A4													INPP5K
RGS2					BTD						CTSD							CAPN2													COQ8A
CNP					TECPR2						ABCB1							FOXRED1													SCYL1
PZP					KIF14						PINK1							CX3CR1													ERCC3
GADD45A					TTC8						CDK5R1							ACTA1													MDH2
TERT					ALOX5						LAMB2							TBCD													GTF2IRD1
GMFB					GRN						UBC							CCR2													ARMC9
BLM					LHX4						MAPK3							RBMS3													GLYCTK
GNB3					LONP1						CDK6							AAAS													ANO10
CHRNB2					VAC14						DNAJA2							NDUFB3													CTC1
RET					BRCA1						GAPDH							FAM168B													ITGB6
S100A12					EBF3						NPPB							ERBB2													RCC1
RACK1					MET						CHCHD2							HSPD1													SLC25A12
DAXX					ACTB						DDC							GPNMB													SLC19A3
SSTR2					GPT2						PPIG							IL6													PREPL
TFAM					PDHX						OGDH							BLZF1													ARIH2
ZNF292					IDUA						ABCA5							FDPS													TFG
GJA1					SETD2						SLC11A2							TBK1													AHDC1
CP					PCBP4						STK39							POLR3B													KIDINS220
NOTCH4					CLOCK						NRF1							SERPINF1													CCT3
TMED10					EIF2B4						PRDX5							RAP1A													PYCR2
TMED7					MMACHC						USP37							RAB3GAP2													CASQ1
SLC1A2					MSMO1						TAC1							PAWR													PAFAH1B1
TNF					MTOR						FEZ1							MYH3													TTC19
TSPAN7					RANBP9						SLC6A4							PTRH2													TBCE
NPTX1					UBE2T						GATA2							LEP													MAPT
CCL11					KATNB1						CX3CR1							TMEM106B													B3GALNT2
CCL8					PEX1						ESRRA							RPS6KB1													PMS1
ABCC11					PPP2R1A						CCR2							RAC1													CEP104
CCL2					YWHAE						ENO2							PLEKHG5													PGAP1
SCIMP					SNCA						RBMS3							CDK5													TPO
ITGB3					ATAD3A						RHOT1							P2RY2													NDUFA10
VDR					ALDH18A1						TNK2							UBA5													DHCR24
RAB3A					TRAPPC11						AP5Z1							KAT2A													SATB2
PTCD2					FANCE						RABEP2							CD44													CPS1
VWF					NDST1						ERBB2							NAGLU													TARDBP
TF					PDE1C						HSPD1							HECW2													SLC2A1
HLA-DRA					COG1						GPNMB							IBA57													KIF1B
HLA-G					SUOX						GPRC5C							BDNF													MAP3K20
SPEN					BCS1L						IL6							CANT1													NDUFS2
OLR1					ASL						STAB1							APLP2													MFF
DLG3					FKRP						TBK1							ATG7													FN1
GPI					TOE1						CUX1							CTNNB1													TPM3
ZFPM1					RAD51C						SERPINF1							SP100													DCAF8
CAPN1					KIF17						RAB3GAP2							VEGFB													RD3
LRPAP1					COA7						PAWR							MYH2													RNASEH1
NAA50					KLHL7						LEP							OPA1													KYNU
HLA-DRB1					PGAP2						TMEM106B							AP4M1													RAB3GAP1
GGA1					MBOAT7						RAC1							HIC1													RPS6KC1
GFER					B4GALT7						SLC41A1							ATM													DCTN1
FOS					NT5C2						GFPT1							BRAT1													PEX13
LTBP2					NELFA						SLC16A1							CASP8													HDAC4
CASP1					ZFP57						CRY2							COQ8A													GJC2
P2RX7					ACD						CDK5							STAMBP													FUCA1
SORL1					DNAJC21						PPP1R9B							SCYL1													DARS2
ENG					RAB18						TFRC							LRPPRC													DDR2
HTR6					LTC4S						XPR1							SEMA4A													MFN2
APH1B					PPM1B						DBNL							ERCC3													PEX11B
MPO					SMG9						NAGLU							BECN1													PSEN2
NQO1					MAN2B1						CYP20A1							MDH2													LMNA
KIF11					DOCK7						PSMA2							GLYCTK													DPYD
TGM2					UQCC2						EIF2B3							ABCB6													ADAR
PKD1					POMGNT2						COL1A1							MANEAL													FLVCR1
PFKFB3					HLA-DPB1						VCAM1							PRKAR1B
KCNMB2					KAT6B						UQCRH							ANO10
NLRP1					VSNL1						BDNF							IL1A
DSTN					ARID2						PLD2							TFG
DRD2					SLC4A10						GSTK1							KIDINS220
SYN1					COG4						FOSL2							PYCR2
RGS4					STX3						ATG7							CASQ1
SMAD4					SMC3						OPA1							PAFAH1B1
RNPS1					ACOX1						ATM							TTC19
KNG1					ACY1						PSMD11							TBCE
PRDX3					SLC13A5						INPP5K							MAPT
KCNQ1					PARN						CASP8							KDM1A
NOG					BIN1						SIRT7							DNAJC10
GSK3B					LRRN2						PPP1R1B							TXNIP
TRAF2					CPLX2						HSPA8							CFH
TIMP1					LARP7						LRPPRC							YWHAQ
CACNA1G					NR3C1						EPHB4							PGAP1
IGF1					NUBP1						BECN1							TPO
PDP1					ERCC2						AKR1B1							AK4
CASS4					CACNA1D						EPHB1							SORT1
MARK2					COQ9						EGLN1							FH
XIAP					GABBR1						PRKAR1B							TARDBP
HSPB1					TUBG1						FAF1							KIF1B
PLP1					PCCB						FAAH							RPS27A
GLI1					EIF2B1						SACM1L							NDUFS2
TIPARP					CTCF						IL1A							DCAF17
CCRL2					PIK3R2						TIMP2							EMC1
CDKN1B					PEX5						STAT4							MFF
GHRL					SMARCE1						MAPT							ARV1
TRPV4					FAM193A						GIGYF2							PIK3CD
MAZ					YME1L1						TPO							SCP2
SPP1					ALG1						CWC22							TPM3
NDUFB8					PLCL2						NTRK1							ATF2
ABCG4					PIK3CA						USP1							RNASEH1
HDAC6					CLPB						FUBP1							NCL
WWOX					TELO2						SLC50A1							MTR
CLCN3					DHCR7						TARDBP							SLC1A4
CCND1					ECHS1						SLC2A1							KYNU
JUN					CNNM2						RPS27A							PLA2G5
APBA2					GMPPB						DAB1							AKR1A1
FTL					MFSD2A						AGFG1							STMN1
SRRM2					ACE						PRKRA							PLA2G2A
GSTP1					ACHE						PIK3CD							RAB3GAP1
MARK4					PTPN5						REG1A							DCTN1
STXBP1					NDUFS1						ATF2							PSMD1
FANCD2					FAM111A						USP40							ST3GAL5
TYRO3					KPTN						ELAVL4							PARP1
DISC1					ZMYND11						MTR							CDC42
LNPEP					USH1C						RAB1A							GJC2
LAMP2					ERCC1						AKR1A1							FUCA1
NRG1					MTO1						MAP4K4							DARS2
MAPK8IP1					CEP164						DCTN1							PABPC4
SHANK2					NDE1						ARTN							GSTM5
DPPA2					LTBP4						RNF11							KHDRBS1
GOLM1					PEX6						SLC40A1							MFN2
TBCA					CD36						PARP1							PSEN2
RAB38					EXT2						HSD17B7							LMNA
MYCL					MMADHC						CDC42							MGST3
XPNPEP1					ACTG1						GJC2							SDF4
DIO1					TBC1D24						SIPA1L2							NAXE
HLA-DRA					HDAC1						HCN3							DPYD
RNF146					REL						NBL1							NGF
PGBD1					EIF2AK2						PSEN2							MTHFR
APOC1					POLDIP2						LMNA							FLVCR1
RYR2					RBFOX3						FABP3							MYOC
FSIP1					SLC17A7						NGF							LAMC2
FNIP1					SUCLG1						MTHFR
DHFR					SPG7						MEF2D
PIN1					ACAT1						RAB29
GLO1					ERMARD						FLVCR1
GRIN2A					DLD						MYOC
FOXM1					PLAGL1						LAMC2
ALG3					GAMT						TNFRSF14
OPTN					PLA2G4A
CHEK1					MPV17
CRTC1					UBE3B
ALB					ACSF3
SRF					PMM2
GAP43					BBS2
CLK2					COX14
SYVN1					NCOA1
TMED9					CLCN1
WDR45					ETHE1
CDK4					STT3A
GM2A					RAI1
REEP5					SMARCA4
DPYSL3					NFE2L2
PLTP					PHF21A
LOX					HNRNPU
PLAT					NDUFS3
CRADD					GMPPA
RAB6A					SPTBN2
CD5L					FOXP2
WEE1					LBR
CD83					CDON
DMXL1					GRM5
DDX46					MYO7A
ERCC8					ZNF148
ATF4					CDK5R1
APBA3					STRADA
NOTCH3					MAPK3
TUBA1B					CDK6
PSENEN					SBDS
CYP11B2					ECM1
BCKDHB					D2HGDH
HDAC3					MVK
LGALS3					DDC
COL11A2					TCTN2
RUNX1T1					JAM3
GRK5					AMPH
SKIL					NDUFV1
RAB5A					OGDH
ACE2					QPCT
GSR					SLC33A1
SRSF3					GIT1
TPPP					GPR85
ITPR3					NUP107
ANXA6					PNPO
EDEM2					FLI1
SLC4A8					SLC6A4
DAPK2					FOXRED1
SOCS7					CX3CR1
PLAU					ACTA1
MARCKS					TBCD
PRMT5					PALB2
CDK1					ENO2
EEF1A2					AAAS
LRRC37A					NDUFB3
MSI1					KCNS3
MTRR					AP5Z1
TAP2					ATF7IP
CTSB					HSPD1
DUSP6					FLII
PHB2					IL6
NCAPD2					ADGRG1
HOOK3					SC5D
PRPF6					GNB1
SLC6A3					LEMD3
BPTF					PRKCA
NDRG2					POLR3B
WWC1					SLC6A15
MDK					RAB3GAP2
NGFR					PTRH2
DNAJC5					TARS2
CRH					ELAC2
SLC52A2					HIBCH
ICAM1					BBS1
SNAP25					LEP
CYP7B1					TMEM106B
NCS1					IQCB1
BCAS3					RPS6KB1
RMDN1					ALG6
BACE1					PTPN11
SLC2A3					FIBP
TLE1					STIL
TTK					DAG1
PLXNA3					POMGNT1
NAT8					CDK13
LSM2					SLC16A1
HTRA2					CDK5
ADAM10					XPR1
HLA-G					NPHP1
NTS					FLCN
PRKAR1A					FAR1
PDE4A					EIF2B3
CCL5					BDNF
KCNE3					RFT1
SFTPC					FOXP1
SIMC1					ASNS
AMD1					PLD2
DLG4					PSPH
CD200					WRAP53
VLDLR					CTNNB1
PPP1CA					PDK1
WNK1					NCF1
ALDH1A2					TAF6
ATAT1					MKS1
SOCS1					AP4M1
GDE1					SYPL2
GGTLC3					DCPS
PRRT2					COL3A1
EPOR					BRAT1
MEF2C					INPP5K
PNO1					LRPPRC
TFCP2					ERCC3
LBX1					MDH2
TFEB					GTF2IRD1
IL33					ARMC9
SLC6A2					GLYCTK
TRA2B					SDCCAG8
LINC02210-CRHR1					PRKAR1B
BCAM					CRBN
UNG					TRNT1
PHF1					CTC1
TPP1					NPHP3
GIP					TBL1XR1
PRKCE					SLC35A3
C1QL1					BRPF1
KCNIP3					SLC25A12
RPS6					METTL23
PROM2					PREPL
UBQLN1					EFTUD2
ATN1					IL1A
ERVW-1					MAD2L2
DYSF					CYB561D1
NANOG					PTPRF
MAPK1					AHDC1
GRM2					KIDINS220
WASHC4					DVL1
CYP2D6					DNMT3A
PSMD2					PYCR2
GAL					PAFAH1B1
CD99					TBCE
SIRT2					MAPT
DAXX					B3GALNT2
SH2B3					NPHP4
MEF2A					CEP104
LDLR					PGAP1
COMT					SLC30A3
AIMP2					TPO
RAF1					NDUFA10
CYP3A4					ACADM
TAT					CREB1
NUP160					NTRK1
ADI1					SATB2
IGFALS					SORT1
DPP4					GALE
SOD2					SELP
HPGDS					FH
USO1					TPRKB
MAT2A					CPS1
PSIP1					TARDBP
TIA1					SLC2A1
AQP1					CSF1
VIM					DAB1
ABCG5					NLRP3
CDKN1A					AGFG1
ELK3					NDUFS2
BST1					MFF
SNCB					FASTKD2
CPLX1					ARV1
GAD1					SESN2
HADH					ST3GAL3
ATPAF2					TRAF3IP1
TGFBR2					MTR
STIP1					SLC1A4
DCTN5					KYNU
PCK1					LMAN2L
PPP2R2B					RAB3GAP1
CALCR					OMA1
TAOK2					PEX13
EPHA4					HDAC4
HLA-DRB5					ST3GAL5
SLC26A4					GJC2
LRP6					COG2
COG5					P3H1
SLC26A7					FUCA1
TBP					PEF1
APRT					DDR2
SLC2A14					NFIA
PON1					PEX11B
CHGB					PSEN2
TERF2IP					LMNA
HSPA9					DPYD
IDH2					NGF
EGFR					S100A9
CFDP1					MTHFR
MTG1					AP4B1
TFPI2					ADAR
FXYD6					PTPRC
PON3					HCRTR1
NLRC4					LAMC2
MEOX2
CCL3
PPARG
TRIP4
IGFBP3
UPK3B
NF1
KLC1
MAK16
CYP27A1
EPC2
CST5
FTO
DLX4
RMDN3
TH
HCN1
DCX
PRNP
IL1RL1
SPPL2A
PPIA
HSPB2
SIL1
PCNA
ARHGEF15
PLK1
LBP
MAOB
FLG
REST
STS
CLEC16A
SHBG
VPS26A
SIRT3
GRAMD4
LIPA
MPZ
PTPRA
FLNA
EPHA1
SPTLC1
PAXIP1
PSEN1
AGRN
IGFBP7
LHCGR
EIF2S1
STK16
SLC1A1
SLC9A6
BMP6
GLUL
CDH1
CSNK1D
TRIM63
GAL3ST1
CD33
BMP4
FRMD6
GFAP
MT2A
RPS6KB2
MED1
TRPC4AP
FLOT1
CYP19A1
IREB2
UBR5
SNCG
NPY
MME
AKAP9
HSD17B6
PPP1R37
CDKAL1
REN
NECTIN2
SLC2A8
MAP2K2
ADNP
SGSH
ANXA1
SEL1L
PDGFB
TSPO
AGTR1
PEBP1
PTGDS
SLC25A4
ABI3
SOS2
CTSF
NT5C3A
LAMC3
IRS1
CD74
SH3GL2
FBXO2
ESR1
HAP1
PTK2B
PRKAA2
COX10
MYO6
RBBP6
NOS2
SERPINA3
BAG3
TP53BP2
CARD8
TET2
ELAVL2
MAOA
MAPK10
CAV1
CKB
PCSK1N
NUP98
HDAC9
PTGER3
SNAP91
DRD1
G6PD
APC
PIEZO1
CYBB
ZDHHC15
IKBKB
SYP
DDAH1
SRPK2
NES
SQSTM1
CLN3
PDGFRB
PLAUR
GFRA1
RAMP2
DOCK3
TOMM40
PTGER1
NUMB
ABCD1
CYREN
LIFR
ARHGEF5
MED17
BLVRA
RNF112
ITGAV
EBP
SERPINC1
FASLG
EXOC4
GSTM1
SIRT5
CEACAM5
APH1A
NME1
NRGN
PTGES2
SYBU
SOCS3
DBN1
VPS35
CLDN7
HPRT1
RAPGEF6
WDHD1
LITAF
CA2
SLC25A20
CPOX
EIF4E
CPQ
HSF1
CRHR2
AGPS
GRIA3
ASAH1
S100A1
ARPP19
PPARD
EIF2AK4
MCOLN1
APPL1
HMGCS2
SLC30A10
MRE11
CRISPLD2
ARRB2
AMIGO1
GPT
AGTR2
TSC2
TIMP4
APOA2
ADAP1
PENK
ACAP1
NFIB
LILRB2
ALOX12
UBB
PRKACB
ABCC9
EZH2
GSAP
F13B
FLNB
NOS3
CXCL1
CR1
MADD
SNCAIP
ARL17B
DAPK1
SPAST
BIRC5
ENPP2
BGN
PYY
SH3BP5
ITGA5
USP9X
HOMER2
EIF2S3
EIF4G1
SUMO1
FGF1
PPY
EEF2K
TMEM11
SREBF1
NR1I3
ATP5PD
FANCG
MAPK14
RAB11B
HNRNPA1
PRSS21
F13A1
C4B
ITGAM
NT5C1A
DUSP26
CYP2J2
DNM1L
CTNND2
SERPINA1
PYCR1
ZNF224
AKT1
UTS2R
NEU1
PPP1R10
NUP62
LY6E
CYP11B1
COX5A
CNR1
DDX39A
FCGR3B
CLUH
SRA1
THOP1
TMEFF2
FZD5
CNTN6
HLA-B
FAM72B
PRPF31
NDUFA5
SPTBN1
CAMK4
IL18
PER1
MNAT1
ACKR2
GPHN
DECR1
PFN1
FLAD1
HLA-A
MPZL2
FGFR1
LRP10
SRSF5
ACO1
NCSTN
APBB1
EGF
FLT4
METAP2
WDTC1
HAGH
FES
HS3ST1
PRDX1
NQO2
PLD3
PRDM8
HDAC2
THRA
TNFRSF21
EIF4A1
AHSA1
LPL
EXOC3L2
CDA
BCAN
TNFRSF1A
INPPL1
BLMH
C1D
BSG
JAK2
ATP5MC2
LRRC4
PPIF
TP73
AP2A2
PPID
PLCG2
PPT1
DLG1
GOLGA2
MAP2K4
FOCAD
SP6
PSCA
DCTN4
ADAM9
SLC18A2
CLU
ATP5MC1
POMC
NMNAT2
SERPINH1
CALM3
TGFB3
CHRNA7
PSMB6
ASCC1
CTTN
IFI27
TPI1
POU2F1
C3
MFGE8
FASN
DNM1
ATP6V1A
UTP11
XRCC1
MAP3K12
MYO5C
SMUG1
NEDD9
ADAMTS2
CRHR1
IRF9
HEXA
SLC35A1
KAT5
CIZ1
FKBP5
NME2
FUS
FGFR3
TICAM2
DDR1
NOP53
SYT1
SEZ6L2
SLC8A3
SBNO1
MVP
PHLDB2
KEAP1
JAG2
ECHDC3
ADD3
WFS1
MPI
SERPING1
ANP32A
PARP3
TNRC6A
CPE
BZW2
ECE2
LCMT1
ACSL6
IL18BP
PLXNA4
SLC25A38
PRDX6
CASP9
SPG21
CELF1
CD53
LRRK2
SBNO2
BRSK2
SIGMAR1
ALS2
PSAP
PRDX2
PAG1
TNNI3
PARK7
PPP1R15A
ROS1
PLG
CHGA
TYK2
GPC1
FCN2
BDKRB2
MYH6
OSCAR
NRN1
CSF1R
TYROBP
NACA
CASP7
GNE
SIRT1
SET
NR4A2
ALDH2
FERMT2
DOCK2
STAT3
CYP17A1
RBP4
VDAC1
CALR
PITRM1
CIB1
UBE3A
GOLPH3
PLA2G7
PIK3R1
SPPL2B
PC
MDM2
VCP
DNM2
UBXN4
WARS2
CLN6
GRK2
ALOX5
APTX
GRN
GTF2H1
RBM8A
ABCA2
UCHL1
ZC3H14
CALCOCO2
HIP1
CCK
ELANE
PHYHD1
UQCRC1
BRCA1
SERPINE1
CALM1
ILK
ACADVL
NAE1
MZF1
AKR1C2
EBF3
SYK
MET
ABCG2
GFRA3
MOGAT3
ACTB
HTRA1
ROCK2
MPHOSPH6
OLFM1
CFTR
CADPS2
CD2AP
IDUA
MASP1
CSF3
CETP
MGARP
SUCLG2
TMEM59
PCBP4
CLOCK
[truncated: 422 more rows]

## Sheet: 4C protein-coding DEGs
FlyBaseID	Fly Symbol	Human Symbol	Ensmbl ID (link HPA)	DIOPT Score	Weighted Score	Rank
FBgn0031973	Spn28Dc	SERPINA3	ENSG00000196136	4	4.02	high
FBgn0027094	AlaRS	AARS1	ENSG00000090861	17	16.75	high
FBgn0036927	Gabat	ABAT	ENSG00000183044	17	16.75	high
FBgn0035244	ABCB7	ABCB7	ENSG00000131269	15	14.77	high
FBgn0030321	CG1703	ABCF1	ENSG00000204574	15	14.77	high
FBgn0025836	RhoGAP1A	ABR	ENSG00000159842	15	14.79	high
FBgn0033246	ACC	ACACA	ENSG00000278540	14	13.96	high
FBgn0038742	Arc42	ACADS	ENSG00000122971	17	16.75	high
FBgn0035203	CG9149	ACAT2	ENSG00000120437	17	16.75	high
FBgn0024957	Irp-1B	ACO1	ENSG00000122729	15	14.87	high
FBgn0027572	CG5009	ACOX1	ENSG00000161533	16	15.82	high
FBgn0000032	Acph-1	ACP2	ENSG00000134575	15	14.88	high
FBgn0000042	Act5C	ACTB	ENSG00000075624	12	12.01	high
FBgn0000042	Act5C	ACTG1	ENSG00000184009	12	11.91	high
FBgn0000043	Act42A	ACTG1	ENSG00000184009	12	11.86	high
FBgn0025716	Bap55	ACTL6A	ENSG00000136518	15	14.87	high
FBgn0003169	put	ACVR2B	ENSG00000114739	13	12.86	high
FBgn0259984	kuz	ADAM10	ENSG00000137845	14	13.89	high
FBgn0003301	rut	ADCY1	ENSG00000164742	14	13.81	high
FBgn0004852	Ac76E	ADCY2	ENSG00000078295	13	12.87	high
FBgn0023416	Ac3	ADCY3	ENSG00000138031	15	14.8	high
FBgn0024150	Ac78C	ADCY8	ENSG00000155897	11	10.83	high
FBgn0022710	Ac13E	ADCY9	ENSG00000162104	17	16.75	high
FBgn0260753	Pdfr	ADCYAP1R1	ENSG00000078549	4	3.92	high
FBgn0263391	hts	ADD1	ENSG00000087274	15	14.73	high
FBgn0030608	Lsd-2	PLIN2	ENSG00000147872	8	8.03	high
FBgn0039747	AdoR	ADORA2B	ENSG00000170425	10	9.83	high
FBgn0266137	Dop1R2	ADRA1D	ENSG00000171873	6	5.91	high
FBgn0266137	Dop1R2	ADRA1B	ENSG00000170214	6	5.71	high
FBgn0038063	Octbeta2R	ADRB2	ENSG00000169252	6	6.04	high
FBgn0038467	AdSL	ADSL	ENSG00000239900	15	14.84	high
FBgn0033431	CG1827	AGA	ENSG00000038002	14	13.86	high
FBgn0034618	CG9485	AGL	ENSG00000162688	17	16.75	high
FBgn0004197	Ser	JAG1	ENSG00000101384	14	13.62	high
FBgn0003513	ss	AHR	ENSG00000106546	11	10.73	high
FBgn0022709	Adk1	AK1	ENSG00000106992	14	13.96	high
FBgn0010379	Akt1	AKT2	ENSG00000105221	14	13.86	high
FBgn0020764	Alas	ALAS2	ENSG00000158578	15	14.89	high
FBgn0016061	side	ALCAM	ENSG00000170017	2	1.91	high
FBgn0051075	CG31075	ALDH1A1	ENSG00000165092	10	9.79	high
FBgn0012036	Aldh	ALDH2	ENSG00000111275	17	16.75	high
FBgn0010548	Aldh-III	ALDH3B1	ENSG00000006534	14	13.91	high
FBgn0010548	Aldh-III	ALDH3B2	ENSG00000132746	14	13.77	high
FBgn0000064	Ald1	ALDOC	ENSG00000109107	15	14.8	high
FBgn0040505	Alk	ALK	ENSG00000171094	14	13.87	high
FBgn0027356	Amph	AMPH	ENSG00000078053	14	13.79	high
FBgn0087011	CG41520	ANGPT1	ENSG00000154188	8	7.85	high
FBgn0039640	CG14516	ANPEP	ENSG00000166825	14	13.85	high
FBgn0000084	AnxB10	ANXA5	ENSG00000164111	9	8.88	high
FBgn0000083	AnxB9	ANXA7	ENSG00000138279	13	12.71	high
FBgn0030749	AnxB11	ANXA7	ENSG00000138279	13	12.81	high
FBgn0030749	AnxB11	ANXA11	ENSG00000122359	13	12.74	high
FBgn0015247	Diap2	BIRC2	ENSG00000110330	14	13.76	high
FBgn0015247	Diap2	BIRC3	ENSG00000023445	14	13.79	high
FBgn0000109	Aprt	APRT	ENSG00000198931	16	15.8	high
FBgn0085408	Shrm	SHROOM2	ENSG00000146950	9	9.03	high
FBgn0015872	Drip	AQP2	ENSG00000167580	13	12.84	high
FBgn0015872	Drip	AQP4	ENSG00000171885	13	12.84	high
FBgn0028969	deltaCOP	ARCN1	ENSG00000095139	16	15.8	high
FBgn0010348	Arf79F	ARF1	ENSG00000143761	15	14.84	high
FBgn0013749	Arf102F	ARF4	ENSG00000168374	15	14.72	high
FBgn0014020	Rho1	RHOA	ENSG00000067560	14	13.79	high
FBgn0036257	RhoGAP68F	ARHGAP1	ENSG00000175220	16	15.82	high
FBgn0259216	RhoGAP102A	ARHGAP6	ENSG00000047648	8	7.84	high
FBgn0036921	RhoGDI	ARHGDIA	ENSG00000141522	17	16.75	high
FBgn0264075	tgo	ARNT	ENSG00000143437	14	13.79	high
FBgn0023094	cyc	ARNTL	ENSG00000133794	13	12.9	high
FBgn0000022	ac	ASCL1	ENSG00000139352	11	10.79	high
FBgn0034075	Asph	ASPH	ENSG00000198363	12	11.82	high
FBgn0028550	Atf3	ATF3	ENSG00000162772	7	6.87	high
FBgn0052446	Atox1	ATOX1	ENSG00000177556	12	12.01	high
FBgn0002921	Atpalpha	ATP1A1	ENSG00000163399	15	14.82	high
FBgn0032946	nrv3	ATP1B1	ENSG00000143153	13	13.01	high
FBgn0015776	nrv1	ATP1B1	ENSG00000143153	13	12.96	high
FBgn0015776	nrv1	ATP1B2	ENSG00000129244	13	13.01	high
FBgn0265262	Vha68-1	ATP6V1A	ENSG00000114573	16	15.72	high
FBgn0005671	Vha55	ATP6V1B2	ENSG00000147416	17	16.75	high
FBgn0283535	Vha26	ATP6V1E1	ENSG00000131100	17	16.75	high
FBgn0028662	VhaPPA1-1	ATP6V0B	ENSG00000117410	17	16.75	high
FBgn0283536	Vha13	ATP6V1G2	ENSG00000213760	15	14.8	high
FBgn0028671	Vha100-1	ATP6V0A1	ENSG00000033627	17	16.75	high
FBgn0262515	VhaAC45	ATP6AP1	ENSG00000071553	11	10.84	high
FBgn0004367	mei-41	ATR	ENSG00000175054	14	13.71	high
FBgn0267002	unc-104	KIF1A	ENSG00000130294	15	14.79	high
FBgn0004862	bap	NKX3-2	ENSG00000109705	11	10.75	high
FBgn0030482	CG1673	BCAT1	ENSG00000060982	17	16.8	high
FBgn0001325	Kr	BCL6	ENSG00000113916	2	1.93	high
FBgn0026149	BCL7-like	BCL7A	ENSG00000110987	13	12.96	high
FBgn0039907	lgs	BCL9	ENSG00000116128	2	2.05	high
FBgn0263397	Ih	HCN2	ENSG00000099822	11	10.79	high
FBgn0033679	CG8888	BDH1	ENSG00000161267	11	10.74	high
FBgn0035625	Blimp-1	PRDM1	ENSG00000057657	12	11.98	high
FBgn0002906	Blm	BLM	ENSG00000197299	12	11.76	high
FBgn0030038	CG1440	BLMH	ENSG00000108578	17	16.75	high
FBgn0004885	tok	BMP1	ENSG00000168487	13	12.85	high
FBgn0024234	gbb	BMP7	ENSG00000101144	16	15.79	high
FBgn0003716	tkv	BMPR1B	ENSG00000138696	14	13.74	high
FBgn0024179	wit	BMPR2	ENSG00000204217	12	11.86	high
FBgn0013733	shot	DST	ENSG00000151914	14	13.85	high
FBgn0038957	CG7059	BPGM	ENSG00000172331	8	7.81	high
FBgn0011837	Tis11	ZFP36L1	ENSG00000185650	9	8.8	high
FBgn0033058	CCHa2-R	BRS3	ENSG00000102239	13	13.01	high
FBgn0263239	dar1	KLF5	ENSG00000102554	8	7.87	high
FBgn0263855	BubR1	BUB1	ENSG00000169679	13	12.83	high
FBgn0031263	Tspo	TSPO	ENSG00000100300	16	15.8	high
FBgn0034380	Vps51	VPS51	ENSG00000149823	16	15.8	high
FBgn0036028	CG16717	MPPED2	ENSG00000066382	15	14.8	high
FBgn0261244	inaE	DAGLA	ENSG00000134780	14	13.81	high
FBgn0027844	CAH1	CA2	ENSG00000104267	15	14.79	high
FBgn0263111	cac	CACNA1A	ENSG00000141837	13	12.86	high
FBgn0001991	Ca-alpha1D	CACNA1D	ENSG00000157388	13	13.01	high
FBgn0001991	Ca-alpha1D	CACNA1S	ENSG00000081248	13	12.96	high
FBgn0019830	colt	SLC25A20	ENSG00000178537	16	15.82	high
FBgn0004580	Cbp53E	CALB2	ENSG00000172137	14	13.8	high
FBgn0000253	Cam	CALM1	ENSG00000198668	14	13.79	high
FBgn0005585	Calr	CALR	ENSG00000179218	16	15.82	high
FBgn0025682	scf	CALU	ENSG00000128595	17	16.82	high
FBgn0015622	Cnx99A	CANX	ENSG00000127022	16	15.89	high
FBgn0034577	cpa	CAPZA1	ENSG00000116489	16	15.8	high
FBgn0034577	cpa	CAPZA2	ENSG00000198898	16	15.75	high
FBgn0011570	cpb	CAPZB	ENSG00000077549	17	16.75	high
FBgn0026404	Dronc	CASP2	ENSG00000106144	6	5.71	high
FBgn0019972	Drice	CASP3	ENSG00000164305	14	13.64	high
FBgn0028381	Decay	CASP6	ENSG00000138794	6	5.85	high
FBgn0010501	Dcp-1	CASP7	ENSG00000165806	15	14.64	high
FBgn0000261	Cat	CAT	ENSG00000121691	16	15.8	high
FBgn0003300	run	RUNX1	ENSG00000159216	8	7.99	high
FBgn0005636	nvy	CBFA2T3	ENSG00000129993	15	14.72	high
FBgn0013753	Bgb	CBFB	ENSG00000067955	16	15.77	high
FBgn0030026	sni	CBR3	ENSG00000159231	4	3.93	high
FBgn0259231	CCKLR-17D1	CCKAR	ENSG00000163394	13	12.69	high
FBgn0259231	CCKLR-17D1	CCKBR	ENSG00000110148	13	12.69	high
FBgn0000404	CycA	CCNA2	ENSG00000145386	14	13.86	high
FBgn0000405	CycB	CCNB1	ENSG00000134057	15	14.79	high
FBgn0004597	CycC	CCNC	ENSG00000112237	15	14.87	high
FBgn0010315	CycD	CCND2	ENSG00000118971	15	14.78	high
FBgn0010382	CycE	CCNE1	ENSG00000105173	13	12.74	high
FBgn0027329	CCT6	CCT6A	ENSG00000146731	15	14.87	high
FBgn0016061	side	CD22	ENSG00000012124	2	1.91	high
FBgn0034286	dpr13	CD86	ENSG00000114013	3	2.92	high
FBgn0032233	dpr19	CD86	ENSG00000114013	3	2.92	high
FBgn0266801	CG45263	SIGLEC6	ENSG00000105492	3	2.91	high
FBgn0010435	emp	SCARB2	ENSG00000138760	15	14.86	high
FBgn0024947	NTPase	ENTPD5	ENSG00000187097	16	15.8	high
FBgn0032001	CG8360	CDA	ENSG00000158825	15	14.82	high
FBgn0004106	Cdk1	CDK1	ENSG00000170312	15	14.79	high
FBgn0035918	Cdc6	CDC6	ENSG00000094804	16	15.8	high
FBgn0001086	fzy	CDC20	ENSG00000117399	15	14.9	high
FBgn0003525	stg	CDC25A	ENSG00000164045	15	14.74	high
FBgn0012058	Cdc27	CDC27	ENSG00000004897	16	15.8	high
FBgn0010341	Cdc42	CDC42	ENSG00000070831	12	12	high
FBgn0262018	CadN2	CDH1	ENSG00000039068	4	4.01	high
FBgn0004107	Cdk2	CDK2	ENSG00000123374	12	11.86	high
FBgn0016131	Cdk4	CDK6	ENSG00000105810	13	12.83	high
FBgn0019949	Cdk9	CDK9	ENSG00000136807	16	15.8	high
FBgn0010316	dap	CDKN1B	ENSG00000111276	4	4.01	high
FBgn0010316	dap	CDKN1C	ENSG00000129757	4	3.92	high
FBgn0010350	Cds	CDS1	ENSG00000163624	16	15.8	high
FBgn0036126	Irbp18	CEBPG	ENSG00000153879	10	9.8	high
FBgn0040232	cmet	CENPE	ENSG00000138778	10	9.79	high
FBgn0015575	alpha-Est7	CES1	ENSG00000198848	8	7.7	high
FBgn0015568	alpha-Est1	CES1	ENSG00000198848	8	7.7	high
FBgn0034736	gas	CES1	ENSG00000198848	8	7.7	high
FBgn0040010	CG17493	CETN2	ENSG00000147400	14	13.83	high
FBgn0011726	tsr	CFL2	ENSG00000165410	14	13.79	high
FBgn0038638	CG7702	CHAD	ENSG00000136457	2	1.92	high
FBgn0000303	ChAT	CHAT	ENSG00000070748	17	16.75	high
FBgn0262519	Mi-2	CHD3	ENSG00000170004	14	13.86	high
FBgn0261278	grp	CHEK1	ENSG00000149554	17	16.75	high
FBgn0032955	CG2201	CHKB	ENSG00000100288	16	15.8	high
FBgn0000037	mAChR-A	CHRM1	ENSG00000168539	14	13.91	high
FBgn0000037	mAChR-A	CHRM3	ENSG00000133019	14	13.86	high
FBgn0000038	nAChRbeta1	CHRNA1	ENSG00000138435	5	4.88	high
FBgn0000039	nAChRalpha2	CHRNA2	ENSG00000120903	12	11.83	high
FBgn0266347	nAChRalpha4	CHRNA3	ENSG00000080644	14	13.91	high
FBgn0004118	nAChRbeta2	CHRNA3	ENSG00000080644	14	13.86	high
FBgn0028875	nAChRalpha5	CHRNA7	ENSG00000175344	15	14.81	high
FBgn0032151	nAChRalpha6	CHRNA7	ENSG00000175344	15	14.82	high
FBgn0086778	nAChRalpha7	CHRNA7	ENSG00000175344	15	14.82	high
FBgn0024732	Drep1	CIDEA	ENSG00000176194	8	7.9	high
FBgn0035957	CG5144	CKB	ENSG00000166165	14	13.67	high
FBgn0035957	CG5144	CKM	ENSG00000104879	14	13.62	high
FBgn0263351	AP-2mu	AP2M1	ENSG00000161203	15	14.87	high
FBgn0030529	Clic	CLIC2	ENSG00000155962	12	11.89	high
FBgn0036756	Cln3	CLN3	ENSG00000188603	14	13.9	high
FBgn0029079	icln	CLNS1A	ENSG00000074201	14	13.74	high
FBgn0031590	CG3702	CLPTM1	ENSG00000104853	15	14.77	high
FBgn0024814	Clc	CLTA	ENSG00000122705	16	15.8	high
FBgn0000319	Chc	CLTC	ENSG00000141367	16	15.8	high
FBgn0038774	CG5023	CNN1	ENSG00000130176	9	8.85	high
FBgn0002789	Mp20	CNN1	ENSG00000130176	9	8.78	high
FBgn0002789	Mp20	CNN2	ENSG00000064666	9	8.78	high
FBgn0002789	Mp20	CNN3	ENSG00000117519	9	8.75	high
FBgn0031850	Tsp	COMP	ENSG00000105664	16	15.65	high
FBgn0025725	alphaCOP	COPA	ENSG00000122218	17	16.75	high
FBgn0008635	betaCOP	COPB1	ENSG00000129083	16	15.72	high
FBgn0286203	stw	CP	ENSG00000047457	5	5.04	high
FBgn0004648	svr	CPD	ENSG00000108582	14	13.67	high
FBgn0030778	CG4678	CPM	ENSG00000135678	16	15.8	high
FBgn0261862	whd	CPT1A	ENSG00000110090	15	14.8	high
FBgn0261862	whd	CPT1B	ENSG00000205560	15	14.8	high
FBgn0035383	CPT2	CPT2	ENSG00000157184	17	16.75	high
FBgn0001083	fw	CR1	ENSG00000203710	6	5.81	high
FBgn0010114	hig	CR2	ENSG00000117322	3	3.02	high
FBgn0037440	CRAT	CRAT	ENSG00000095321	16	15.8	high
FBgn0265784	CrebB	CREB1	ENSG00000118260	13	12.97	high
FBgn0032202	REPTOR-BP	CREBL2	ENSG00000111269	15	14.79	high
FBgn0039770	CG15537	CRHBP	ENSG00000145708	16	15.8	high
FBgn0033932	Dh44-R1	CRHR1	ENSG00000120088	17	16.75	high
FBgn0033744	Dh44-R2	CRHR1	ENSG00000120088	17	16.82	high
FBgn0011296	l(2)efl	CRYAB	ENSG00000109846	14	13.88	high
FBgn0030799	CG4872	CRYM	ENSG00000103316	13	12.81	high
FBgn0022213	Cse1	CSE1L	ENSG00000124207	16	15.8	high
FBgn0015024	CkIalpha	CSNK1A1	ENSG00000113712	15	14.89	high
FBgn0002413	dco	CSNK1E	ENSG00000213923	15	14.8	high
FBgn0250823	gish	CSNK1G2	ENSG00000133275	17	16.75	high
FBgn0264492	CkIIalpha	CSNK2A1	ENSG00000101266	16	15.74	high
FBgn0000259	CkIIbeta	CSNK2B	ENSG00000204435	16	15.8	high
FBgn0027610	Dic1	SLC25A10	ENSG00000183048	15	14.74	high
FBgn0038243	CG8066	CST1	ENSG00000170373	2	1.91	high
FBgn0038243	CG8066	CST2	ENSG00000170369	2	1.91	high
FBgn0051313	CG31313	CST3	ENSG00000101439	2	1.92	high
FBgn0038243	CG8066	CST3	ENSG00000101439	2	1.91	high
FBgn0038243	CG8066	CST4	ENSG00000101441	2	1.91	high
FBgn0038243	CG8066	CST5	ENSG00000170367	2	1.91	high
FBgn0051313	CG31313	CST6	ENSG00000175315	2	1.92	high
FBgn0038243	CG8066	CST6	ENSG00000175315	2	1.91	high
FBgn0039867	CstF50	CSTF1	ENSG00000101138	16	15.8	high
FBgn0027841	CstF64	CSTF2	ENSG00000101811	14	13.79	high
FBgn0020496	CtBP	CTBP2	ENSG00000175029	15	14.87	high
FBgn0010215	alpha-Cat	CTNNA1	ENSG00000044115	15	14.79	high
FBgn0010215	alpha-Cat	CTNNA2	ENSG00000066032	15	14.87	high
FBgn0000117	arm	CTNNB1	ENSG00000168036	15	14.86	high
FBgn0260799	p120ctn	CTNND2	ENSG00000169862	12	11.9	high
FBgn0035665	Jon65Aiii	CTRB1	ENSG00000168925	4	3.87	high
FBgn0031654	Jon25Bii	CTRL	ENSG00000141086	3	2.92	high
FBgn0250815	Jon65Aiv	CTRL	ENSG00000141086	3	2.92	high
FBgn0013770	Cp1	CTSV	ENSG00000136943	14	13.96	high
FBgn0034229	CG4847	CTSO	ENSG00000256043	4	3.77	high
FBgn0001992	Cyp303a1	CYP2B6	ENSG00000197408	8	7.8	high
FBgn0038037	Cyp9f2	CYP3A5	ENSG00000106258	12	11.72	high
FBgn0015038	Cyp9b1	CYP3A5	ENSG00000106258	12	11.72	high
FBgn0036806	Cyp12c1	CYP24A1	ENSG00000019186	11	10.75	high
FBgn0037817	Cyp12e1	CYP27B1	ENSG00000111012	9	8.83	high
FBgn0263852	Dad1	DAD1	ENSG00000129562	16	15.8	high
FBgn0085390	Dgk	DGKB	ENSG00000136267	16	15.82	high
FBgn0051140	CG31140	DGKQ	ENSG00000145214	15	14.71	high
FBgn0010329	Tbh	DBH	ENSG00000123454	17	16.75	high
FBgn0030612	CG5599	DBT	ENSG00000137992	17	16.75	high
FBgn0011592	fra	DCC	ENSG00000187323	14	13.87	high
FBgn0036959	CG6951	DCTD	ENSG00000129187	17	16.75	high
FBgn0012037	Ance	ACE	ENSG00000159640	12	11.76	high
FBgn0001108	DCTN1-p150	DCTN1	ENSG00000204843	13	12.91	high
FBgn0260962	pic	DDB1	ENSG00000167986	16	15.8	high
FBgn0000422	Ddc	DDC	ENSG00000132437	16	15.8	high
FBgn0014868	Ost48	DDOST	ENSG00000244038	14	13.94	high
FBgn0015075	Ddx1	DDX1	ENSG00000079785	14	13.94	high
FBgn0004419	me31B	DDX6	ENSG00000110367	15	14.86	high
FBgn0086895	pea	DHX8	ENSG00000067596	16	15.75	high
FBgn0026876	CG11403	DDX11	ENSG00000013573	15	14.76	high
FBgn0033160	Dhx15	DHX15	ENSG00000109606	17	16.75	high
FBgn0050289	CG30289	CFD	ENSG00000197766	2	1.91	high
FBgn0283658	muc	DLAT	ENSG00000150768	16	15.72	high
FBgn0000157	Dll	DLX6	ENSG00000006377	10	9.91	high
FBgn0034276	Sardh	SARDH	ENSG00000123453	15	14.77	high
FBgn0003392	shi	DNM1	ENSG00000106976	15	14.87	high
FBgn0000504	dsx	DMRT1	ENSG00000137090	4	3.95	high
FBgn0003654	sw	DYNC1I2	ENSG00000077380	16	15.75	high
FBgn0039420	CG6154	DPEP1	ENSG00000015413	17	16.75	high
FBgn0036194	Dph1	DPH1	ENSG00000108963	16	15.8	high
FBgn0031741	CG11034	DPP4	ENSG00000197635	12	11.75	high
FBgn0263780	CG17684	DPP6	ENSG00000130226	11	10.78	high
FBgn0086450	su(r)	DPYD	ENSG00000188641	15	14.89	high
FBgn0011582	Dop1R1	DRD1	ENSG00000184845	12	11.76	high
FBgn0053517	Dop2R	DRD2	ENSG00000149295	9	8.99	high
FBgn0004795	retn	ARID3A	ENSG00000116017	13	12.73	high
FBgn0263219	Dscam4	DSCAM	ENSG00000171587	15	14.87	high
FBgn0086370	sra	RCAN1	ENSG00000159200	15	14.74	high
FBgn0000524	dx	DTX1	ENSG00000135144	15	14.82	high
FBgn0036844	Mkp3	DUSP7	ENSG00000164086	15	14.87	high
FBgn0000499	dsh	DVL3	ENSG00000161202	15	14.79	high
FBgn0259168	mnb	DYRK1A	ENSG00000157540	12	11.78	high
FBgn0025615	Torsin	TOR1A	ENSG00000136827	17	16.75	high
FBgn0011766	E2f1	E2F1	ENSG00000101412	10	9.9	high
FBgn0011766	E2f1	E2F2	ENSG00000007968	10	9.8	high
FBgn0011766	E2f1	E2F3	ENSG00000112242	10	9.77	high
FBgn0024371	E2f2	E2F5	ENSG00000133740	8	7.91	high
FBgn0031092	CG9577	ECH1	ENSG00000104823	16	15.82	high
FBgn0003041	pbl	ECT2	ENSG00000114346	16	15.74	high
FBgn0033483	egr	EDA	ENSG00000158813	5	4.86	high
FBgn0032198	eEF1delta	EEF1D	ENSG00000104529	14	13.87	high
FBgn0040324	Ephrin	EFNB1	ENSG00000090776	9	8.87	high
FBgn0040324	Ephrin	EFNB3	ENSG00000108947	9	8.87	high
FBgn0003731	Egfr	EGFR	ENSG00000146648	13	12.87	high
FBgn0026250	eIF1A	EIF1AX	ENSG00000173674	15	14.8	high
FBgn0261609	eIF2alpha	EIF2S1	ENSG00000134001	15	14.77	high
FBgn0263740	eIF2gamma	EIF2S3	ENSG00000130741	16	15.8	high
FBgn0020660	eIF4B	EIF4B	ENSG00000063046	12	11.7	high
FBgn0010488	NAT1	EIF4G2	ENSG00000110321	12	11.9	high
FBgn0285952	eEF5	EIF5A	ENSG00000132507	16	15.75	high
FBgn0028983	Spn55B	SERPINB1	ENSG00000021355	13	12.91	high
FBgn0023214	edl	ELF5	ENSG00000135374	2	1.91	high
FBgn0008646	E5	EMX1	ENSG00000135638	10	9.95	high
FBgn0025865	Cortactin	CTTN	ENSG00000085733	15	14.87	high
FBgn0008646	E5	EMX2	ENSG00000170370	10	9.89	high
FBgn0000577	en	EN1	ENSG00000163064	10	9.83	high
FBgn0000577	en	EN2	ENSG00000164778	10	9.8	high
FBgn0000579	Eno	ENO1	ENSG00000074800	16	15.8	high
FBgn0000579	Eno	ENO3	ENSG00000108515	16	15.8	high
FBgn0052473	CG32473	ENPEP	ENSG00000138792	16	15.74	high
FBgn0010434	cora	EPB41L1	ENSG00000088367	13	12.78	high
FBgn0010434	cora	EPB41L2	ENSG00000079819	13	12.75	high
FBgn0260657	CG42540	STOM	ENSG00000148175	14	13.76	high
FBgn0025936	Eph	EPHB1	ENSG00000154928	14	13.77	high
FBgn0005674	GluProRS	EPRS1	ENSG00000136628	16	15.75	high
FBgn0003731	Egfr	ERBB4	ENSG00000178568	13	12.87	high
FBgn0261850	Xpd	ERCC2	ENSG00000104884	17	16.75	high
FBgn0005658	Ets65A	ERG	ENSG00000157554	10	9.85	high
FBgn0003062	Fib	FBL	ENSG00000105202	15	14.87	high
FBgn0038771	CG4390	ESD	ENSG00000139684	17	16.75	high
FBgn0036974	eRF1	ETF1	ENSG00000120705	17	16.75	high
FBgn0039697	CG7834	ETFB	ENSG00000105379	16	15.8	high
FBgn0286783	Etf-QO	ETFDH	ENSG00000171503	17	16.75	high
FBgn0003118	pnt	ETS1	ENSG00000134954	12	11.86	high
FBgn0039225	Ets96B	ETV1	ENSG00000006468	8	7.77	high
FBgn0039225	Ets96B	ETV4	ENSG00000175832	8	7.8	high
FBgn0000097	aop	ETV6	ENSG00000139083	11	11.05	high
FBgn0045852	ham	MECOM	ENSG00000085276	13	12.83	high
FBgn0285954	caz	EWSR1	ENSG00000182944	13	12.89	high
FBgn0027535	botv	EXTL3	ENSG00000012232	16	15.72	high
FBgn0000320	eya	EYA2	ENSG00000064655	12	11.8	high
FBgn0003319	Sb	F11	ENSG00000088926	4	3.81	high
FBgn0037913	fabp	FABP4	ENSG00000170323	13	12.89	high
FBgn0037913	fabp	FABP3	ENSG00000121769	13	12.83	high
FBgn0037913	fabp	FABP7	ENSG00000164434	13	12.9	high
FBgn0036821	CG3961	ACSL1	ENSG00000151726	16	15.82	high
FBgn0263120	Acsl	ACSL3	ENSG00000123983	16	15.82	high
FBgn0016013	Faa	FAH	ENSG00000103876	17	16.75	high
FBgn0030007	alpha-PheRS	FARSA	ENSG00000179115	16	15.72	high
FBgn0042627	FASN2	FASN	ENSG00000169710	16	15.72	high
FBgn0261574	kug	FAT1	ENSG00000083857	15	14.87	high
FBgn0053196	dpy	FBN1	ENSG00000166147	5	4.82	high
FBgn0035529	Fdx2	FDX1	ENSG00000137714	15	14.81	high
FBgn0000723	FER	FER	ENSG00000151422	14	13.86	high
FBgn0010389	htl	FGFR3	ENSG00000068078	15	14.72	high
FBgn0004567	slp2	FOXG1	ENSG00000176165	12	11.9	high
FBgn0014143	croc	FOXC1	ENSG00000054598	11	10.95	high
FBgn0005658	Ets65A	FLI1	ENSG00000151702	10	9.85	high
FBgn0000709	fliI	FLII	ENSG00000177731	17	16.75	high
FBgn0014141	cher	FLNA	ENSG00000196924	14	13.96	high
FBgn0264959	Src42A	FRK	ENSG00000111816	13	12.95	high
FBgn0021796	Tor	MTOR	ENSG00000198793	17	16.75	high
FBgn0001078	ftz-f1	NR5A1	ENSG00000136931	14	13.74	high
FBgn0285954	caz	FUS	ENSG00000089280	13	12.84	high
FBgn0044872	FucTC	FUT5	ENSG00000130383	13	12.86	high
FBgn0262733	Src64B	FYN	ENSG00000010810	10	9.73	high
FBgn0004057	Zw	G6PD	ENSG00000160211	17	16.75	high
FBgn0011774	Irbp	XRCC6	ENSG00000196419	16	15.75	high
FBgn0016794	dos	GAB1	ENSG00000109458	9	8.93	high
FBgn0260446	GABA-B-R1	GABBR1	ENSG00000204681	16	15.8	high
FBgn0052343	Atac3	GABPB1	ENSG00000104064	10	9.86	high
FBgn0004516	Gad1	GAD1	ENSG00000128683	16	15.8	high
FBgn0037218	aux	GAK	ENSG00000178950	17	16.75	high
FBgn0001091	Gapdh1	GAPDH	ENSG00000111640	14	13.66	high
FBgn0036995	atk	LRRC32	ENSG00000137507	2	1.92	high
FBgn0027088	GlyRS	GARS1	ENSG00000106105	17	16.75	high
FBgn0003117	pnr	GATA4	ENSG00000136574	12	11.8	high
FBgn0051414	Gba1b	GBA	ENSG00000177628	15	14.72	high
FBgn0030724	Nipsnap	NIPSNAP2	ENSG00000146729	17	16.75	high
FBgn0053138	AGBE	GBE1	ENSG00000114480	17	16.75	high
FBgn0015561	unpg	GBX1	ENSG00000164900	13	12.78	high
FBgn0015561	unpg	GBX2	ENSG00000168505	13	12.78	high
FBgn0260753	Pdfr	GCGR	ENSG00000215644	4	3.92	high
FBgn0001186	Hex-A	GCK	ENSG00000106633	14	13.92	high
FBgn0264562	Hr4	NR6A1	ENSG00000148200	11	10.69	high
FBgn0026199	myo	MSTN	ENSG00000138379	10	9.89	high
FBgn0004868	Gdi	GDI1	ENSG00000203879	16	15.8	high
FBgn0031068	Alr	GFER	ENSG00000127554	15	14.74	high
FBgn0051632	sens-2	GFI1	ENSG00000162676	9	8.7	high
FBgn0035245	GC	GGCX	ENSG00000115486	16	15.8	high
FBgn0260753	Pdfr	GHRHR	ENSG00000106128	4	3.92	high
FBgn0260753	Pdfr	GIPR	ENSG00000010310	4	3.92	high
FBgn0025592	Gk1	GK	ENSG00000198814	16	15.8	high
FBgn0264561	Glg1	GLG1	ENSG00000090863	16	15.8	high
FBgn0004859	ci	GLI3	ENSG00000106571	12	11.87	high
FBgn0283450	Glo1	GLO1	ENSG00000124767	16	15.8	high
FBgn0260753	Pdfr	GLP1R	ENSG00000112164	4	3.92	high
FBgn0024963	GluClalpha	GLRA1	ENSG00000145888	14	13.96	high
FBgn0261625	GLS	GLS	ENSG00000115419	16	15.8	high
FBgn0001098	Gdh	GLUD1	ENSG00000148672	17	16.75	high
FBgn0001145	Gs2	GLUL	ENSG00000135821	16	15.75	high
FBgn0031661	Gmd	GMDS	ENSG00000112699	17	16.75	high
FBgn0001104	Galphai	GNAI1	ENSG00000127955	13	13.01	high
FBgn0001104	Galphai	GNAI2	ENSG00000114353	13	12.77	high
FBgn0001104	Galphai	GNAI3	ENSG00000065135	13	12.69	high
FBgn0001122	Galphao	GNAO1	ENSG00000087258	18	17.75	high
FBgn0001105	Gbeta13F	GNB1	ENSG00000078369	16	15.82	high
FBgn0004921	Ggamma1	GNG7	ENSG00000176533	10	9.87	high
FBgn0086757	cbs	GOLGA1	ENSG00000136935	14	13.87	high
FBgn0001124	Got1	GOT1	ENSG00000120053	17	16.8	high
FBgn0268063	ltl	GP1BA	ENSG00000185245	2	2.01	high
FBgn0001128	Gpdh1	GPD1	ENSG00000167588	17	16.8	high
FBgn0022160	Gpo1	GPD2	ENSG00000115159	15	14.77	high
FBgn0003074	Pgi	GPI	ENSG00000105220	17	16.75	high
FBgn0037092	M6	GPM6A	ENSG00000150625	14	13.79	high
FBgn0261988	Gprk2	GRK5	ENSG00000198873	17	16.75	high
FBgn0027057	CSN1b	GPS1	ENSG00000169727	15	14.84	high
FBgn0030478	CG1640	GPT	ENSG00000167701	15	14.8	high
FBgn0004638	drk	GRB2	ENSG00000177885	15	14.94	high
FBgn0259228	C3G	RAPGEF1	ENSG00000107263	15	14.74	high
FBgn0004619	GluRIA	GRIA3	ENSG00000125675	15	14.79	high
FBgn0264000	GluRIB	GRIA4	ENSG00000152578	14	13.72	high
FBgn0038837	KaiR1D	GRIK1	ENSG00000171189	11	10.81	high
FBgn0039916	Ekar	GRIK1	ENSG00000171189	11	10.71	high
FBgn0038837	KaiR1D	GRIK2	ENSG00000164418	11	10.83	high
FBgn0038837	KaiR1D	GRIK3	ENSG00000163873	11	10.81	high
FBgn0026255	clumsy	GRIK4	ENSG00000149403	9	8.76	high
FBgn0028422	GluRIID	GRIK4	ENSG00000149403	9	8.76	high
FBgn0051201	GluRIIE	GRIK4	ENSG00000149403	9	8.76	high
FBgn0010399	Nmdar1	GRIN1	ENSG00000176884	15	14.79	high
FBgn0053513	Nmdar2	GRIN2D	ENSG00000105464	15	14.74	high
FBgn0013305	Nmda1	GRINA	ENSG00000178719	14	13.76	high
FBgn0019985	mGluR	GRM3	ENSG00000198822	15	14.85	high
FBgn0033663	ERp60	PDIA3	ENSG00000167004	17	16.75	high
FBgn0010225	Gel	GSN	ENSG00000148180	15	14.79	high
FBgn0020443	eRF3	GSPT1	ENSG00000103342	16	15.82	high
FBgn0011289	TfIIA-L	GTF2A1	ENSG00000165417	13	12.98	high
FBgn0004915	TfIIB	GTF2B	ENSG00000137947	17	16.75	high
FBgn0010282	TfIIFalpha	GTF2F1	ENSG00000125651	15	14.8	high
FBgn0010421	TfIIFbeta	GTF2F2	ENSG00000188342	17	16.75	high
FBgn0038295	Gyc88E	GUCY1B2	ENSG00000123201	4	3.89	high
FBgn0013972	Gycalpha99B	GUCY1A2	ENSG00000152402	14	13.86	high
FBgn0013973	Gycbeta100B	GUCY1B1	ENSG00000061918	17	16.75	high
FBgn0034417	CG15117	GUSB	ENSG00000169919	17	16.75	high
FBgn0265191	Gyg	GYG1	ENSG00000163754	12	11.83	high
FBgn0266064	GlyS	GYS1	ENSG00000104812	17	16.75	high
FBgn0085386	CG34357	GUCY2D	ENSG00000132518	12	11.81	high
FBgn0030926	psh	GZMK	ENSG00000113088	2	1.92	high
FBgn0034796	CG3700	GZMK	ENSG00000113088	2	1.92	high
FBgn0030051	spirit	GZMK	ENSG00000113088	2	1.92	high
FBgn0001197	His2Av	H2AZ1	ENSG00000164032	15	14.8	high
FBgn0004828	His3.3B	H3-3A	ENSG00000163041	12	11.91	high
FBgn0014857	His3.3A	H3-3B	ENSG00000132475	12	11.8	high
FBgn0050288	CG30288	HABP2	ENSG00000148702	2	1.84	high
FBgn0053225	CG33225	HABP2	ENSG00000148702	2	1.84	high
FBgn0050289	CG30289	HABP2	ENSG00000148702	2	1.84	high
FBgn0028479	Mtpalpha	HADHA	ENSG00000084754	17	16.75	high
FBgn0025352	Mtpbeta	HADHB	ENSG00000138029	17	16.75	high
FBgn0001311	kkv	HAS1	ENSG00000105509	5	4.8	high
FBgn0001311	kkv	HAS2	ENSG00000170961	5	4.8	high
FBgn0001311	kkv	HAS3	ENSG00000103044	5	4.8	high
FBgn0039904	Hcf	HCFC1	ENSG00000172534	8	8.14	high
FBgn0027655	htt	HTT	ENSG00000197386	14	13.83	high
FBgn0015805	HDAC1	HDAC1	ENSG00000116478	16	15.82	high
FBgn0005619	Hdc	HDC	ENSG00000140287	16	15.8	high
FBgn0027835	Dp1	HDLBP	ENSG00000115677	15	14.89	high
FBgn0041630	Hexo1	HEXB	ENSG00000049860	14	13.79	high
FBgn0033581	CG12391	ZBTB48	ENSG00000204859	2	2.01	high
FBgn0030680	CG8944	ZBTB48	ENSG00000204859	2	2.01	high
FBgn0266450	Kr-h1	ZBTB48	ENSG00000204859	2	2.01	high
FBgn0003567	su(Hw)	ZBTB48	ENSG00000204859	2	2.01	high
FBgn0041156	exex	MNX1	ENSG00000130675	11	10.85	high
FBgn0016694	Pdp1	HLF	ENSG00000108924	12	11.71	high
FBgn0037332	Hcs	HLCS	ENSG00000159267	15	14.74	high
FBgn0278608	Dsp1	HMGB3	ENSG00000029993	13	12.78	high
FBgn0263782	Hmgcr	HMGCR	ENSG00000113161	15	14.77	high
FBgn0010611	Hmgs	HMGCS1	ENSG00000112972	17	16.75	high
FBgn0264005	Hmx	HMX1	ENSG00000215612	8	7.94	high
FBgn0000659	fkh	FOXA2	ENSG00000125798	13	12.83	high
FBgn0004914	Hnf4	HNF4G	ENSG00000164749	13	12.8	high
FBgn0001215	Hrb98DE	HNRNPA2B1	ENSG00000122566	14	13.72	high
FBgn0263396	sqd	HNRNPAB	ENSG00000197451	13	13.02	high
FBgn0259935	CG42458	HNRNPC	ENSG00000092199	9	8.84	high
FBgn0259139	glo	HNRNPF	ENSG00000169813	12	11.83	high
FBgn0267791	HnRNP-K	HNRNPK	ENSG00000165119	16	15.75	high
FBgn0051481	pb	HOXA2	ENSG00000105996	10	9.8	high
FBgn0003339	Scr	HOXA5	ENSG00000106004	9	8.8	high
FBgn0260642	Antp	HOXA7	ENSG00000122592	9	8.94	high
FBgn0000015	Abd-B	HOXA10	ENSG00000253293	6	6.01	high
FBgn0051481	pb	HOXB2	ENSG00000173917	10	9.83	high
FBgn0003339	Scr	HOXB5	ENSG00000120075	9	8.8	high
FBgn0036992	Hpd	HPD	ENSG00000158104	17	16.75	high
FBgn0036620	CG4842	HPGD	ENSG00000164120	12	11.71	high
FBgn0039272	CG11836	HPN	ENSG00000105707	5	4.96	high
FBgn0036436	CG4914	HPN	ENSG00000105707	5	4.96	high
FBgn0003205	Ras85D	HRAS	ENSG00000174775	14	13.78	high
FBgn0038542	TyrR	HRH2	ENSG00000113749	3	2.87	high
FBgn0037834	Art1	PRMT1	ENSG00000126457	15	14.87	high
FBgn0032429	CG5446	HSBP1	ENSG00000230989	13	12.8	high
FBgn0030731	Mfe2	HSD17B4	ENSG00000133835	15	14.89	high
FBgn0034091	mrj	DNAJB2	ENSG00000135924	13	12.76	high
FBgn0051354	Hsp70Bbb	HSPA1A	ENSG00000204389	8	7.83	high
FBgn0001230	Hsp68	HSPA1A	ENSG00000204389	8	7.83	high
FBgn0051354	Hsp70Bbb	HSPA1B	ENSG00000204388	8	7.83	high
FBgn0001230	Hsp68	HSPA1B	ENSG00000204388	8	7.83	high
FBgn0026418	Hsc70Cb	HSPA4	ENSG00000170606	17	16.75	high
FBgn0001218	Hsc70-3	HSPA5	ENSG00000044574	18	17.75	high
FBgn0266599	Hsc70-4	HSPA8	ENSG00000109971	14	13.86	high
FBgn0015245	Hsp60A	HSPD1	ENSG00000144381	17	16.75	high
FBgn0284408	trol	HSPG2	ENSG00000142798	12	11.84	high
FBgn0029504	CHES-1-like	FOXN2	ENSG00000170802	7	6.89	high
FBgn0004168	5-HT1A	HTR1A	ENSG00000178394	12	11.82	high
FBgn0261929	5-HT2B	HTR2A	ENSG00000102468	9	8.97	high
FBgn0087012	5-HT2A	HTR2B	ENSG00000135914	9	8.84	high
FBgn0038980	Octbeta1R	HTR4	ENSG00000164270	8	7.85	high
FBgn0004573	5-HT7	HTR7	ENSG00000148680	8	7.88	high
FBgn0026417	Hus1-like	HUS1	ENSG00000136273	17	16.75	high
FBgn0000575	emc	ID1	ENSG00000125968	12	11.84	high
FBgn0001248	Idh	IDH1	ENSG00000138413	16	15.8	high
FBgn0038876	Idi	IDI1	ENSG00000067064	14	13.76	high
FBgn0037627	CG13318	CFI	ENSG00000205403	2	1.91	high
FBgn0286782	flz	CFI	ENSG00000205403	2	1.91	high
FBgn0283499	InR	IGF1R	ENSG00000140443	15	14.96	high
FBgn0051072	Lerp	IGF2R	ENSG00000197081	12	11.68	high
FBgn0028888	CG4168	IGFALS	ENSG00000099769	3	2.95	high
FBgn0261269	conv	IGFALS	ENSG00000099769	3	2.94	high
FBgn0039728	CG7896	IGFALS	ENSG00000099769	3	2.94	high
FBgn0036587	CG4950	IGFALS	ENSG00000099769	3	2.77	high
FBgn0004837	Su(H)	RBPJ	ENSG00000168214	17	16.8	high
FBgn0087007	bbg	IL16	ENSG00000172349	3	3.13	high
FBgn0038046	CG5641	ILF2	ENSG00000143621	17	16.75	high
FBgn0028427	Ilk	ILK	ENSG00000166333	16	15.8	high
FBgn0037063	CG9391	IMPA1	ENSG00000133731	16	15.82	high
FBgn0003204	ras	IMPDH1	ENSG00000106348	17	16.75	high
FBgn0016672	Ipp	INPP1	ENSG00000151689	15	14.89	high
FBgn0259166	CG42271	INPP4A	ENSG00000040933	14	13.97	high
FBgn0259178	5PtaseI	INPP5A	ENSG00000068383	12	11.93	high
FBgn0028999	nerfin-1	INSM1	ENSG00000173404	12	11.83	high
FBgn0010441	pll	IRAK1	ENSG00000184216	10	9.83	high
FBgn0004456	mew	ITGA6	ENSG00000091409	15	14.87	high
FBgn0032479	CG16974	ISLR	ENSG00000129009	2	2.01	high
FBgn0034540	Lrt	ISLR	ENSG00000129009	2	2.01	high
FBgn0034005	ItgaPS4	ITGA9	ENSG00000144668	6	5.81	high
FBgn0034915	eIF6	EIF6	ENSG00000242372	16	15.8	high
FBgn0031149	Stt3A	STT3A	ENSG00000134910	17	16.75	high
FBgn0283680	IP3K2	ITPKA	ENSG00000137825	10	9.9	high
FBgn0283680	IP3K2	ITPKB	ENSG00000143772	10	9.95	high
FBgn0010051	Itpr	ITPR1	ENSG00000150995	16	15.82	high
FBgn0039155	Kal1	ANOS1	ENSG00000011201	12	11.74	high
FBgn0035936	Tsp66E	CD82	ENSG00000085117	10	9.85	high
FBgn0262593	Shab	KCNB1	ENSG00000158445	11	10.84	high
FBgn0003386	Shaw	KCNC1	ENSG00000129159	15	14.82	high
FBgn0003386	Shaw	KCNC2	ENSG00000166006	15	14.87	high
FBgn0005564	Shal	KCND2	ENSG00000184408	16	15.82	high
FBgn0000535	eag	KCNH1	ENSG00000143473	15	14.8	high
FBgn0032706	Irk3	KCNJ10	ENSG00000177807	4	3.95	high
FBgn0032706	Irk3	KCNJ13	ENSG00000115474	4	3.95	high
FBgn0017561	Ork1	KCNK2	ENSG00000082482	10	9.89	high
FBgn0003429	slo	KCNMA1	ENSG00000156113	15	14.79	high
FBgn0029761	SK	KCNN3	ENSG00000143603	14	13.71	high
FBgn0037727	Nepl12	KEL	ENSG00000197993	7	6.76	high
FBgn0030268	Klp10A	KIF2A	ENSG00000068796	16	15.82	high
FBgn0001308	Khc	KIF5B	ENSG00000170759	17	16.75	high
FBgn0003319	Sb	KLKB1	ENSG00000164344	4	3.81	high
FBgn0010235	Klc	KLC1	ENSG00000126214	15	14.77	high
FBgn0004378	Klp61F	KIF11	ENSG00000138160	16	15.74	high
FBgn0262743	Fs(2)Ket	KPNB1	ENSG00000108424	17	16.75	high
FBgn0027338	Kap-alpha3	KPNA4	ENSG00000186432	17	16.75	high
FBgn0024921	Tnpo	TNPO1	ENSG00000083312	15	14.87	high
FBgn0267348	LanB2	LAMC1	ENSG00000135862	14	13.91	high
FBgn0034657	LBR	LBR	ENSG00000143815	13	12.76	high
FBgn0001258	Ldh	LDHA	ENSG00000134333	15	14.87	high
FBgn0001258	Ldh	LDHB	ENSG00000111716	15	14.82	high
FBgn0051092	LpR2	LDLR	ENSG00000130164	13	12.91	high
FBgn0031213	galectin	LGALS4	ENSG00000171747	12	11.9	high
FBgn0016650	Lgr1	LHCGR	ENSG00000138039	17	16.75	high
FBgn0030506	DNAlig4	LIG4	ENSG00000174405	16	15.8	high
FBgn0283712	LIMK1	LIMK1	ENSG00000106683	13	12.9	high
FBgn0023495	Lip3	LIPA	ENSG00000107798	15	14.79	high
FBgn0035909	ergic53	LMAN1	ENSG00000074695	16	15.82	high
FBgn0052105	Lmx1a	LMX1B	ENSG00000136944	14	13.81	high
FBgn0030706	Lrp4	LRP4	ENSG00000134569	16	15.82	high
FBgn0000119	arr	LRP6	ENSG00000070018	15	14.62	high
FBgn0032721	CG10602	LTA4H	ENSG00000111144	15	14.89	high
FBgn0042134	Capr	CAPRIN1	ENSG00000135387	11	10.87	high
FBgn0029003	mab-21	MAB21L1	ENSG00000180660	15	14.79	high
FBgn0011648	Mad	SMAD1	ENSG00000170365	15	14.86	high
FBgn0011655	Med	SMAD4	ENSG00000141646	13	12.86	high
FBgn0020493	Dad	SMAD6	ENSG00000137834	11	10.81	high
FBgn0020493	Dad	SMAD7	ENSG00000101665	11	10.79	high
FBgn0011740	alpha-Man-IIa	MAN2A2	ENSG00000196547	16	15.8	high
FBgn0027611	LManII	MAN2B1	ENSG00000104774	16	15.82	high
FBgn0037215	beta-Man	MANBA	ENSG00000109323	14	13.89	high
FBgn0259108	futsch	MAP1B	ENSG00000131711	9	8.91	high
FBgn0266579	tau	MAPT	ENSG00000186868	5	5.03	high
FBgn0005278	Sam-S	MAT2A	ENSG00000168906	17	16.75	high
FBgn0284435	tyn	MATN1	ENSG00000162510	2	1.91	high
FBgn0066365	dyl	MATN1	ENSG00000162510	2	1.91	high
FBgn0002577	m	MATN1	ENSG00000162510	2	1.91	high
FBgn0004511	dy	MATN1	ENSG00000162510	2	1.91	high
FBgn0050440	CG30440	MCF2	ENSG00000101977	8	7.87	high
FBgn0014861	Mcm2	MCM2	ENSG00000073111	15	14.77	high
FBgn0284442	Mcm3	MCM3	ENSG00000112118	15	14.9	high
FBgn0015929	dpa	MCM4	ENSG00000104738	14	13.81	high
FBgn0017577	Mcm5	MCM5	ENSG00000100297	16	15.8	high
FBgn0025815	Mcm6	MCM6	ENSG00000076003	16	15.8	high
FBgn0020633	Mcm7	MCM7	ENSG00000166508	16	15.8	high
FBgn0259110	mmd	ADAM11	ENSG00000073670	12	11.81	high
FBgn0262782	Mdh1	MDH1	ENSG00000014641	16	15.8	high
FBgn0002719	Men	ME1	ENSG00000065833	17	16.75	high
FBgn0011656	Mef2	MEF2A	ENSG00000068305	13	12.86	high
FBgn0011656	Mef2	MEF2C	ENSG00000081189	13	12.96	high
FBgn0001235	hth	MEIS1	ENSG00000143995	14	13.79	high
FBgn0001235	hth	MEIS2	ENSG00000134138	14	13.79	high
FBgn0024329	Mekk1	MAP3K4	ENSG00000085511	16	15.82	high
FBgn0262518	Rab8	RAB8A	ENSG00000167461	15	14.81	high
FBgn0036299	Tsf2	MELTF	ENSG00000163975	15	14.72	high
FBgn0034521	Mgat1	MGAT1	ENSG00000131446	16	15.8	high
FBgn0039738	Mgat2	MGAT2	ENSG00000168282	14	13.74	high
FBgn0286898	Tango1	MIA2	ENSG00000150527	8	7.98	high
FBgn0024912	agt	MGMT	ENSG00000170430	9	8.73	high
FBgn0261238	Alh	MLLT6	ENSG00000275023	9	9.03	high
FBgn0033438	Mmp2	MMP15	ENSG00000102996	10	10	high
FBgn0024956	Mat1	MNAT1	ENSG00000020426	18	17.75	high
FBgn0023215	Mnt	MNT	ENSG00000070444	8	7.9	high
FBgn0263241	Mocs1	MOCS1	ENSG00000124615	13	12.94	high
FBgn0286506	Mpi	MPI	ENSG00000178802	17	16.75	high
FBgn0050021	metro	MPP3	ENSG00000161647	14	13.82	high
FBgn0011661	Moe	MSN	ENSG00000147065	16	15.8	high
FBgn0050288	CG30288	MST1	ENSG00000173531	2	1.84	high
FBgn0000492	Dr	MSX2	ENSG00000120149	12	11.73	high
FBgn0034215	Mtap	MTAP	ENSG00000099810	14	13.94	high
FBgn0266369	Mtp	MTTP	ENSG00000138823	16	15.75	high
FBgn0264695	Mhc	MYH7	ENSG00000092054	14	13.86	high
FBgn0004687	Mlc-c	MYL6	ENSG00000092841	15	14.86	high
FBgn0265045	Strn-Mlck	MYLK	ENSG00000065534	6	5.84	high
FBgn0086347	Myo31DF	MYO1D	ENSG00000176658	16	15.82	high
FBgn0000317	ck	MYO7A	ENSG00000137474	17	16.75	high
FBgn0030887	CG6867	MYOC	ENSG00000034971	7	6.94	high
FBgn0263772	CG43689	MYT1	ENSG00000196132	9	8.95	high
FBgn0259986	nab	NAB1	ENSG00000138386	14	13.79	high
FBgn0032192	CG5731	NAGA	ENSG00000198951	16	15.75	high
FBgn0086443	AsnRS	NARS1	ENSG00000134440	17	16.75	high
FBgn0037624	CG8223	NASP	ENSG00000132780	13	12.79	high
FBgn0261530	nbs	NBN	ENSG00000104320	12	11.68	high
FBgn0000635	Fas2	NCAM1	ENSG00000149294	12	11.74	high
FBgn0022942	Cbp80	NCBP1	ENSG00000136937	17	16.8	high
FBgn0010583	dock	NCK1	ENSG00000158092	16	15.8	high
FBgn0011455	ND-SGDH	NDUFB5	ENSG00000136521	16	15.74	high
FBgn0031771	ND-51	NDUFV1	ENSG00000167792	16	15.72	high
FBgn0017567	ND-23	NDUFS8	ENSG00000110717	17	16.75	high
FBgn0010339	128up	DRG1	ENSG00000185721	17	16.75	high
FBgn0011710	2025-09-01	SEPTIN2	ENSG00000168385	16	15.82	high
FBgn0032725	Nedd8	NEDD8	ENSG00000129559	17	16.8	high
FBgn0029970	Nek2	NEK2	ENSG00000117650	11	10.96	high
FBgn0015550	tap	NEUROG1	ENSG00000181965	10	9.83	high
FBgn0015269	Nf1	NF1	ENSG00000196712	16	15.8	high
FBgn0086384	Mer	NF2	ENSG00000186575	16	15.8	high
FBgn0042696	NfI	NFIA	ENSG00000162599	14	13.79	high
FBgn0030505	NFAT	NFATC3	ENSG00000072736	7	6.9	high
FBgn0042696	NfI	NFIC	ENSG00000141905	14	13.84	high
FBgn0016076	vri	NFIL3	ENSG00000165030	9	8.88	high
FBgn0000250	cact	NFKBIA	ENSG00000100906	11	10.8	high
FBgn0011277	HLH4C	NHLH1	ENSG00000171786	8	7.74	high
FBgn0026239	gukh	NHS	ENSG00000188158	4	4.08	high
FBgn0026403	Ndg	NID1	ENSG00000116962	12	11.86	high
FBgn0038079	NijC	NINJ1	ENSG00000131669	12	11.87	high
FBgn0038079	NijC	NINJ2	ENSG00000171840	12	11.9	high
FBgn0261930	vnd	NKX2-2	ENSG00000125820	12	11.81	high
FBgn0011676	Nos	NOS1	ENSG00000089250	13	12.93	high
FBgn0011676	Nos	NOS3	ENSG00000164867	13	13.01	high
FBgn0017550	Rga	CNOT2	ENSG00000111596	14	13.69	high
FBgn0033029	Not3	CNOT3	ENSG00000088038	13	12.9	high
FBgn0051716	Cnot4	CNOT4	ENSG00000080802	12	11.78	high
FBgn0004647	N	NOTCH1	ENSG00000148400	12	11.91	high
FBgn0004647	N	NOTCH2	ENSG00000134250	12	11.77	high
FBgn0004647	N	NOTCH3	ENSG00000074181	12	11.67	high
FBgn0261552	ps	NOVA1	ENSG00000139910	14	13.89	high
FBgn0261552	ps	NOVA2	ENSG00000104967	14	13.87	high
FBgn0024320	Npc1a	NPC1	ENSG00000141458	16	15.8	high
FBgn0037408	NPFR	NPY1R	ENSG00000164128	5	4.92	high
FBgn0037408	NPFR	NPY5R	ENSG00000164129	5	5.02	high
FBgn0264975	Nrg	NRCAM	ENSG00000091129	14	13.69	high
FBgn0030344	Nrd1	NRDC	ENSG00000078618	16	15.8	high
FBgn0000346	comt	NSF	ENSG00000073969	16	15.72	high
FBgn0050104	NT5E-2	NT5E	ENSG00000135318	16	15.72	high
FBgn0026207	mbo	NUP88	ENSG00000108559	15	14.72	high
FBgn0014859	Hr38	NR4A2	ENSG00000153234	15	14.74	high
FBgn0016983	smid	NVL	ENSG00000143748	14	13.67	high
FBgn0014184	Oda	OAZ1	ENSG00000104904	12	11.9	high
FBgn0041150	hoe1	OCA2	ENSG00000104044	14	13.79	high
FBgn0010352	Nc73EF	OGDH	ENSG00000105953	17	16.75	high
FBgn0261276	Opa1	OPA1	ENSG00000198836	16	15.8	high
FBgn0286788	Orc1	ORC1	ENSG00000085840	15	14.79	high
FBgn0003028	ovo	OVOL1	ENSG00000172818	9	8.72	high
FBgn0039776	PH4alphaEFB	P4HA1	ENSG00000122884	15	14.86	high
FBgn0286818	Pdi	P4HB	ENSG00000185624	17	16.75	high
FBgn0035630	CG10576	PA2G4	ENSG00000170515	16	15.82	high
FBgn0025809	Paf-AHalpha	PAFAH1B2	ENSG00000168092	17	16.75	high
FBgn0262728	Pal2	PAM	ENSG00000145730	11	10.69	high
FBgn0003129	Poxm	PAX1	ENSG00000125813	14	13.79	high
FBgn0005561	sv	PAX5	ENSG00000196092	11	10.96	high
FBgn0036519	CG7650	PDCL	ENSG00000136940	16	15.8	high
FBgn0000611	exd	PBX1	ENSG00000185630	15	14.77	high
FBgn0000611	exd	PBX2	ENSG00000204304	15	14.8	high
FBgn0000611	exd	PBX3	ENSG00000167081	15	14.8	high
FBgn0027580	PCB	PC	ENSG00000173599	17	16.75	high
FBgn0031973	Spn28Dc	SERPINA5	ENSG00000188488	4	4.02	high
FBgn0034356	Pepck2	PCK2	ENSG00000100889	16	15.75	high
FBgn0005655	PCNA	PCNA	ENSG00000132646	16	15.8	high
FBgn0023179	amon	PCSK2	ENSG00000125851	17	16.75	high
FBgn0041342	Pcyt1	PCYT1A	ENSG00000161217	16	15.74	high
FBgn0264815	Pde1c	PDE1A	ENSG00000115252	12	12	high
FBgn0000479	dnc	PDE4B	ENSG00000184588	15	14.74	high
FBgn0032059	PrBP	PDE6D	ENSG00000156973	16	15.72	high
FBgn0020386	Pdk1	PDPK1	ENSG00000140992	14	13.74	high
FBgn0035922	Pex7	PEX7	ENSG00000112357	15	14.8	high
FBgn0031776	Pfdn1	PFDN1	ENSG00000113068	14	13.8	high
FBgn0038976	Pfdn5	PFDN5	ENSG00000123349	14	13.94	high
FBgn0027621	Pfrx	PFKFB1	ENSG00000158571	16	15.8	high
FBgn0003071	Pfk	PFKM	ENSG00000152556	17	16.75	high
FBgn0005640	Eip63E	CDK14	ENSG00000058091	14	13.86	high
FBgn0014869	Pglym78	PGAM1	ENSG00000171314	16	15.8	high
FBgn0004654	Pgd	PGD	ENSG00000142657	16	15.8	high
FBgn0250906	Pgk	PGK1	ENSG00000102144	16	15.8	high
FBgn0003076	Pgm1	PGM1	ENSG00000079739	16	15.8	high
FBgn0036298	nst	PGM3	ENSG00000013375	18	17.75	high
FBgn0004513	Mdr65	ABCB4	ENSG00000005471	12	11.71	high
FBgn0034497	Mpcp1	SLC25A3	ENSG00000075415	17	16.75	high
FBgn0030087	CG7766	PHKA2	ENSG00000044446	15	14.84	high
FBgn0031995	CG8475	PHKB	ENSG00000102893	15	14.8	high
FBgn0011754	PhKgamma	PHKG2	ENSG00000156873	15	14.72	high
FBgn0031973	Spn28Dc	SERPINA1	ENSG00000197249	4	4.02	high
FBgn0033113	Spn42Dc	SERPINB9	ENSG00000170542	10	9.68	high
FBgn0267350	Pi4KIIIalpha	PI4KA	ENSG00000241973	15	14.84	high
FBgn0020912	Ptx1	PITX2	ENSG00000164093	12	12	high
FBgn0267385	PyK	PKM	ENSG00000067225	16	15.8	high
FBgn0004611	Plc21C	PLCB3	ENSG00000149782	16	15.8	high
FBgn0262738	norpA	PLCB4	ENSG00000101333	15	14.76	high
FBgn0003124	polo	PLK1	ENSG00000166851	18	17.75	high
FBgn0030365	Tango4	PLRG1	ENSG00000171566	16	15.8	high
FBgn0052056	scramb1	PLSCR1	ENSG00000188313	16	15.74	high
FBgn0025741	PlexA	PLXNA2	ENSG00000076356	15	14.81	high
FBgn0037913	fabp	PMP2	ENSG00000147588	13	12.76	high
FBgn0037737	Pnn	PNN	ENSG00000100941	11	10.83	high
FBgn0259113	DNApol-alpha180	POLA1	ENSG00000101868	17	16.75	high
FBgn0263600	DNApol-delta	POLD1	ENSG00000062822	17	16.75	high
FBgn0035644	DNApol-epsilon58	POLE2	ENSG00000100479	16	15.8	high
FBgn0037141	DNApol-eta	POLH	ENSG00000170734	15	14.74	high
FBgn0003277	RpII215	POLR2A	ENSG00000181222	15	14.89	high
FBgn0262955	RpII140	POLR2B	ENSG00000047315	15	14.89	high
FBgn0004855	RpII15	POLR2I	ENSG00000105258	17	16.75	high
FBgn0035552	CG11350	POU2AF1	ENSG00000110777	2	2.03	high
FBgn0052603	CG32603	POU2AF1	ENSG00000110777	2	2.03	high
FBgn0086680	vvl	POU3F3	ENSG00000198914	12	11.86	high
FBgn0037109	MED1	MED1	ENSG00000125686	14	13.89	high
FBgn0265959	rdgC	PPEF1	ENSG00000086717	14	13.89	high
FBgn0034753	CG2852	PPIB	ENSG00000166794	15	14.87	high
FBgn0033021	CG10417	PPM1G	ENSG00000115241	16	15.82	high
FBgn0004103	Pp1-87B	PPP1CA	ENSG00000172531	16	15.75	high
FBgn0036428	Gbs-70E	PPP1R3C	ENSG00000119938	14	13.69	high
FBgn0036862	Gbs-76A	PPP1R3D	ENSG00000132825	10	9.8	high
FBgn0028992	sds22	PPP1R7	ENSG00000115685	12	11.88	high
FBgn0053526	PNUTS	PPP1R10	ENSG00000204569	11	10.92	high
FBgn0004177	mts	PPP2CA	ENSG00000113575	17	16.75	high
FBgn0260439	Pp2A-29B	PPP2R1A	ENSG00000105568	16	15.82	high
FBgn0023177	Pp4-19C	PPP4C	ENSG00000149923	18	17.75	high
FBgn0267912	CanA-14F	PPP3CB	ENSG00000107758	15	14.8	high
FBgn0267912	CanA-14F	PPP3CC	ENSG00000120910	15	14.8	high
FBgn0010014	CanB	PPP3R1	ENSG00000221823	16	15.8	high
FBgn0005777	PpD3	PPP5C	ENSG00000011485	16	15.72	high
FBgn0037408	NPFR	NPY4R	ENSG00000204174	5	4.95	high
FBgn0032242	CG5355	PREP	ENSG00000085377	15	14.89	high
FBgn0259676	DNApol-alpha60	PRIM2	ENSG00000146143	16	15.79	high
FBgn0023169	AMPKalpha	PRKAA2	ENSG00000162409	15	14.84	high
FBgn0264357	SNF4Agamma	PRKAG1	ENSG00000181929	10	9.72	high
FBgn0259243	Pka-R1	PRKAR1A	ENSG00000108946	16	15.82	high
FBgn0259243	Pka-R1	PRKAR1B	ENSG00000188191	16	15.75	high
FBgn0022382	Pka-R2	PRKAR2A	ENSG00000114302	16	15.8	high
FBgn0003091	Pkc53E	PRKCA	ENSG00000154229	17	16.75	high
FBgn0003093	Pkc98E	PRKCE	ENSG00000171132	16	15.82	high
FBgn0020621	Pkn	PKN1	ENSG00000123143	16	15.75	high
FBgn0020621	Pkn	PKN2	ENSG00000065243	16	15.8	high
FBgn0032643	GCS2beta	PRKCSH	ENSG00000130175	15	14.86	high
FBgn0000721	for	PRKG1	ENSG00000185532	16	15.81	high
FBgn0000442	Pkg21D	PRKG2	ENSG00000138669	10	9.68	high
FBgn0003256	rl	MAPK1	ENSG00000100030	16	15.74	high
FBgn0037718	P58IPK	DNAJC3	ENSG00000102580	15	14.84	high
FBgn0000489	Pka-C3	PRKX	ENSG00000183943	16	15.74	high
FBgn0036287	CG10663	PROC	ENSG00000115718	3	2.91	high
FBgn0003423	slgA	PRODH	ENSG00000100033	17	16.75	high
FBgn0284421	Psn	PSEN1	ENSG00000080815	15	14.72	high
FBgn0284421	Psn	PSEN2	ENSG00000143801	15	14.8	high
FBgn0086134	Prosalpha2	PSMA2	ENSG00000106588	17	16.75	high
FBgn0023175	Prosalpha7	PSMA3	ENSG00000100567	17	16.75	high
FBgn0261394	Prosalpha3	PSMA4	ENSG00000041357	18	17.75	high
FBgn0016697	Prosalpha5	PSMA5	ENSG00000143106	17	16.8	high
FBgn0263121	Prosalpha1	PSMA6	ENSG00000100902	17	16.8	high
FBgn0004066	Prosalpha4	PSMA7	ENSG00000101182	15	14.82	high
FBgn0002284	Prosbeta6	PSMB1	ENSG00000008018	16	15.8	high
FBgn0032596	Prosbeta4	PSMB2	ENSG00000126067	16	15.8	high
FBgn0026380	Prosbeta3	PSMB3	ENSG00000277791	16	15.79	high
FBgn0250746	Prosbeta7	PSMB4	ENSG00000159377	17	16.75	high
FBgn0029134	Prosbeta5	PSMB5	ENSG00000100804	16	15.82	high
FBgn0010590	Prosbeta1	PSMB6	ENSG00000142507	16	15.75	high
FBgn0023174	Prosbeta2	PSMB7	ENSG00000136930	16	15.82	high
FBgn0015282	Rpt2	PSMC1	ENSG00000100764	16	15.8	high
FBgn0028687	Rpt1	PSMC2	ENSG00000161057	14	13.86	high
FBgn0028684	Rpt5	PSMC3	ENSG00000165916	15	14.82	high
FBgn0028686	Rpt3	PSMC4	ENSG00000013275	17	16.75	high
FBgn0020369	Rpt6	PSMC5	ENSG00000087191	16	15.82	high
FBgn0028685	Rpt4	PSMC6	ENSG00000100519	17	16.75	high
FBgn0028692	Rpn2	PSMD1	ENSG00000173692	16	15.8	high
FBgn0028695	Rpn1	PSMD2	ENSG00000175166	16	15.8	high
FBgn0261396	Rpn3	PSMD3	ENSG00000108344	16	15.87	high
FBgn0015283	Rpn10	PSMD4	ENSG00000159352	17	16.75	high
FBgn0030457	CG12096	PSMD5	ENSG00000095261	15	14.8	high
FBgn0002787	Rpn8	PSMD7	ENSG00000103035	16	15.79	high
FBgn0028693	Rpn12	PSMD8	ENSG00000099341	17	16.75	high
FBgn0038166	CG9588	PSMD9	ENSG00000110801	16	15.8	high
FBgn0028689	Rpn6	PSMD11	ENSG00000108671	16	15.72	high
FBgn0028690	Rpn5	PSMD12	ENSG00000197170	17	16.75	high
FBgn0028691	Rpn9	PSMD13	ENSG00000185627	17	16.75	high
FBgn0023129	aay	PSPH	ENSG00000146733	17	16.75	high
FBgn0011224	heph	PTBP1	ENSG00000011304	16	15.82	high
FBgn0026379	Pten	PTEN	ENSG00000171862	15	14.79	high
FBgn0036742	CG7497	PTGER4	ENSG00000171522	9	8.8	high
FBgn0260753	Pdfr	PTH2R	ENSG00000144407	4	3.92	high
FBgn0004839	otk	PTK7	ENSG00000112655	16	15.74	high
FBgn0267487	Ptp61F	PTPN2	ENSG00000175354	15	14.83	high
FBgn0014007	Ptp69D	PTPRC	ENSG00000081237	4	3.72	high
FBgn0267486	Ptp36E	PTPRK	ENSG00000152894	7	6.76	high
FBgn0031294	IA-2	PTPRN	ENSG00000054356	14	13.81	high
FBgn0003141	pr	PTS	ENSG00000150787	17	16.75	high
FBgn0000636	Fas3	PVR	ENSG00000073008	3	2.74	high
FBgn0035252	CG7970	PXMP2	ENSG00000176894	11	10.9	high
FBgn0004507	GlyP	PYGM	ENSG00000068976	17	16.75	high
FBgn0027090	GlnRS	QARS1	ENSG00000172053	17	16.75	high
FBgn0035964	Dhpr	QDPR	ENSG00000151552	17	16.75	high
FBgn0285937	Rab1	RAB1A	ENSG00000138069	15	14.79	high
FBgn0015797	Rab6	RAB6A	ENSG00000175582	15	14.79	high
FBgn0025382	Rab27	RAB27A	ENSG00000069974	16	15.71	high
FBgn0028970	betaggt-II	RABGGTB	ENSG00000137955	16	15.72	high
FBgn0010333	Rac1	RAC1	ENSG00000136238	14	13.86	high
FBgn0026777	Rad23	RAD23B	ENSG00000119318	17	16.75	high
FBgn0003479	spn-A	RAD51	ENSG00000051180	16	15.8	high
FBgn0020255	Ran	RAN	ENSG00000132341	15	14.87	high
FBgn0039302	Nup358	RANBP2	ENSG00000153201	14	13.87	high
FBgn0003346	RanGAP	RANGAP1	ENSG00000100401	15	14.8	high
FBgn0004636	Rap1	RAP1A	ENSG00000116473	15	14.81	high
FBgn0264895	RapGAP1	RAP1GAP	ENSG00000076864	14	13.79	high
FBgn0022960	vimar	RAP1GDS1	ENSG00000138698	16	15.75	high
FBgn0283666	Rap2l	RAP2B	ENSG00000181467	14	13.87	high
FBgn0039911	CG1909	RAPSN	ENSG00000165917	16	15.74	high
FBgn0027093	ArgRS	RARS1	ENSG00000113643	16	15.72	high
FBgn0003969	vap	RASA1	ENSG00000145715	15	14.77	high
FBgn0263979	Caf1-55	RBBP4	ENSG00000162521	16	15.87	high
FBgn0036973	Rbbp5	RBBP5	ENSG00000117222	16	15.8	high
FBgn0086129	snama	RBBP6	ENSG00000122257	10	9.99	high
FBgn0015799	Rbf	RBL1	ENSG00000080839	16	15.75	high
FBgn0015799	Rbf	RBL2	ENSG00000103479	16	15.8	high
FBgn0020372	TM4SF	PRPH2	ENSG00000112619	3	2.91	high
FBgn0260632	dl	REL	ENSG00000162924	11	10.71	high
FBgn0260632	dl	RELA	ENSG00000173039	11	10.84	high
FBgn0030354	Upf1	UPF1	ENSG00000005007	16	15.8	high
FBgn0011829	Ret	RET	ENSG00000165731	12	11.93	high
FBgn0011591	fng	RFNG	ENSG00000169733	17	16.75	high
FBgn0020379	Rfx	RFX3	ENSG00000080298	14	13.93	high
FBgn0024941	RSG7	RGS7	ENSG00000182901	15	14.87	high
FBgn0020278	loco	RGS12	ENSG00000159788	13	12.96	high
FBgn0265605	Ric	RIT2	ENSG00000152214	17	16.75	high
FBgn0053303	CG33303	RPN1	ENSG00000163902	16	15.8	high
FBgn0034277	OstDelta	RPN2	ENSG00000118705	16	15.8	high
FBgn0017545	RpS3A	RPS3A	ENSG00000145425	15	14.8	high
FBgn0039129	RpS19b	RPS19	ENSG00000105372	14	13.81	high
FBgn0264753	Rgk1	RRAD	ENSG00000166592	7	6.9	high
FBgn0038535	alt	RRBP1	ENSG00000125844	4	3.94	high
FBgn0003053	peb	RREB1	ENSG00000124782	11	10.85	high
FBgn0011704	RnrS	RRM2	ENSG00000171848	16	15.8	high
FBgn0015380	drl	RYK	ENSG00000163785	13	12.83	high
FBgn0024245	dnt	RYK	ENSG00000163785	13	12.83	high
FBgn0011286	RyR	RYR1	ENSG00000196218	16	15.75	high
FBgn0011286	RyR	RYR2	ENSG00000198626	16	15.8	high
FBgn0031497	SerRS	SARS1	ENSG00000031698	17	16.75	high
FBgn0040503	CG7763	CLEC11A	ENSG00000105472	3	2.96	high
FBgn0285944	para	SCN2A	ENSG00000136531	14	13.91	high
FBgn0285944	para	SCN8A	ENSG00000196876	14	13.86	high
FBgn0015808	ScpX	SCP2	ENSG00000116171	15	14.77	high
FBgn0260753	Pdfr	SCTR	ENSG00000080293	4	3.92	high
FBgn0038181	CG9297	SRL	ENSG00000185739	11	10.85	high
FBgn0051342	CG31342	SDCBP	ENSG00000137575	4	4	high
FBgn0261439	SdhA	SDHA	ENSG00000073578	17	16.75	high
FBgn0014028	SdhB	SDHB	ENSG00000117118	17	16.75	high
FBgn0024509	Sec13	SEC13	ENSG00000157020	16	15.8	high
FBgn0028475	Hrd3	SEL1L	ENSG00000071537	17	16.75	high
FBgn0010114	hig	SELP	ENSG00000174175	3	3.01	high
FBgn0264273	Sema2b	SEMA3F	ENSG00000001617	6	5.91	high
FBgn0024326	Mkk4	MAP2K4	ENSG00000065559	17	16.75	high
FBgn0014879	Set	SET	ENSG00000119335	14	13.91	high
FBgn0004227	nonA	SFPQ	ENSG00000116560	14	13.79	high
FBgn0030027	CG1632	SFRP5	ENSG00000120057	3	2.76	high
FBgn0283477	SF2	SRSF1	ENSG00000136450	15	14.87	high
FBgn0265298	SC35	SRSF2	ENSG00000161547	14	13.79	high
FBgn0004587	B52	SRSF4	ENSG00000116350	14	13.71	high
FBgn0028554	x16	SRSF7	ENSG00000115875	13	12.77	high
FBgn0003638	su(w[a])	SFSWAP	ENSG00000061936	15	14.8	high
FBgn0040099	lectin-28C	SFTPD	ENSG00000133661	5	4.99	high
FBgn0038042	Scgbeta	SGCB	ENSG00000163069	14	13.8	high
FBgn0041707	7B2	SCG5	ENSG00000166922	13	12.74	high
FBgn0035772	Sh3beta	SH3BGR	ENSG00000185437	11	10.73	high
FBgn0038659	EndoA	SH3GL3	ENSG00000140600	17	16.75	high
FBgn0015296	Shc	SHC1	ENSG00000160691	15	14.8	high
FBgn0053969	CG33969	FBXW4	ENSG00000107829	10	9.81	high
FBgn0004644	hh	SHH	ENSG00000164690	15	14.79	high
FBgn0085396	CG34367	SHOX2	ENSG00000168779	11	10.85	high
FBgn0004666	sim	SIM1	ENSG00000112246	13	12.85	high
FBgn0003460	so	SIX1	ENSG00000126778	12	11.92	high
FBgn0025637	SkpA	SKP1	ENSG00000113558	16	15.8	high
FBgn0037236	Skp2	SKP2	ENSG00000145604	11	10.92	high
FBgn0026439	Eaat1	SLC1A3	ENSG00000079215	13	12.86	high
FBgn0264574	Glut1	SLC2A3	ENSG00000059804	10	9.82	high
FBgn0032381	Mal-B1	SLC3A1	ENSG00000138079	14	13.76	high
FBgn0032382	Mal-B2	SLC3A1	ENSG00000138079	14	13.89	high
FBgn0036043	Ae2	SLC4A2	ENSG00000164889	17	16.75	high
FBgn0085446	CG34417	SMTN	ENSG00000183963	7	6.74	high
FBgn0039915	Gat	SLC6A1	ENSG00000157103	16	15.82	high
FBgn0034136	DAT	SLC6A2	ENSG00000103546	16	15.82	high
FBgn0010414	SerT	SLC6A4	ENSG00000108576	12	11.96	high
FBgn0036984	CG13248	SLC7A4	ENSG00000099960	14	13.86	high
FBgn0013995	Calx	SLC8A3	ENSG00000100678	15	14.87	high
FBgn0040297	Nhe2	SLC9A3	ENSG00000066230	14	13.73	high
FBgn0040297	Nhe2	SLC9A5	ENSG00000135740	14	13.78	high
FBgn0261794	kcc	SLC12A4	ENSG00000124067	17	16.75	high
FBgn0260964	Vmat	SLC18A1	ENSG00000036565	15	14.8	high
FBgn0270928	VAChT	SLC18A3	ENSG00000187714	17	16.74	high
FBgn0260795	NaPi-III	SLC20A1	ENSG00000144136	16	15.75	high
FBgn0032433	Oatp33Ea	SLCO2A1	ENSG00000174640	5	4.75	high
FBgn0036732	Oatp74D	SLCO2A1	ENSG00000174640	5	4.75	high
FBgn0034716	Oatp58Dc	SLCO2A1	ENSG00000174640	5	4.75	high
FBgn0036732	Oatp74D	SLCO1A2	ENSG00000084453	5	4.77	high
FBgn0034716	Oatp58Dc	SLCO1A2	ENSG00000084453	5	4.77	high
FBgn0011604	Iswi	SMARCA1	ENSG00000102038	16	15.8	high
FBgn0000212	brm	SMARCA2	ENSG00000080503	16	15.8	high
FBgn0011715	Snr1	SMARCB1	ENSG00000099956	15	14.89	high
FBgn0002783	mor	SMARCC2	ENSG00000139613	16	15.82	high
FBgn0025463	Bap60	SMARCD1	ENSG00000066117	17	16.75	high
FBgn0030093	Bap111	SMARCE1	ENSG00000073584	12	11.68	high
FBgn0036641	Smn	SMN1	ENSG00000172062	14	13.8	high
FBgn0036641	Smn	SMN2	ENSG00000205571	14	13.8	high
FBgn0003444	smo	SMO	ENSG00000128602	16	15.74	high
FBgn0035421	nSMase	SMPD2	ENSG00000135587	16	15.74	high
FBgn0264922	smt3	SUMO3	ENSG00000184900	15	14.9	high
FBgn0266720	Snap24	SNAP25	ENSG00000132639	17	16.75	high
FBgn0003447	sn	FSCN1	ENSG00000075618	16	15.75	high
FBgn0003449	snf	SNRPA	ENSG00000077312	14	13.81	high
FBgn0262601	SmB	SNRPB	ENSG00000125835	14	13.79	high
FBgn0003449	snf	SNRPB2	ENSG00000125870	14	13.8	high
FBgn0261792	snRNP-U1-C	SNRPC	ENSG00000124562	14	13.81	high
FBgn0023167	SmD3	SNRPD3	ENSG00000100028	15	14.79	high
FBgn0261790	SmE	SNRPE	ENSG00000182004	15	14.8	high
FBgn0000426	SmF	SNRPF	ENSG00000139343	13	12.86	high
FBgn0262601	SmB	SNRPN	ENSG00000128739	14	13.86	high
FBgn0003464	sol	CAPN15	ENSG00000103326	14	13.79	high
FBgn0024289	Sodh-1	SORD	ENSG00000140263	17	16.75	high
FBgn0022359	Sodh-2	SORD	ENSG00000140263	17	16.75	high
FBgn0005612	Sox14	SOX4	ENSG00000124766	8	7.79	high
FBgn0039938	Sox102F	SOX5	ENSG00000134532	12	11.82	high
FBgn0005612	Sox14	SOX12	ENSG00000177732	8	7.91	high
FBgn0024992	Spg7	SPG7	ENSG00000197912	12	12.06	high
FBgn0250789	alpha-Spec	SPTAN1	ENSG00000197694	17	16.75	high
FBgn0250788	beta-Spec	SPTBN1	ENSG00000115306	17	16.75	high
FBgn0261283	SREBP	SREBF2	ENSG00000198911	15	14.82	high
FBgn0010747	Srp54k	SRP54	ENSG00000100883	14	13.94	high
FBgn0035947	Srp68	SRP68	ENSG00000167881	16	15.8	high
FBgn0038810	Srp72	SRP72	ENSG00000174780	14	13.94	high
FBgn0286813	SRPK	SRPK1	ENSG00000096063	13	12.86	high
FBgn0028327	l(1)G0320	SSR1	ENSG00000124783	16	15.8	high
FBgn0011016	SsRbeta	SSR2	ENSG00000163479	16	15.8	high
FBgn0025700	CG5885	SSR3	ENSG00000114850	16	15.8	high
FBgn0021795	Tapdelta	SSR4	ENSG00000180879	13	12.88	high
FBgn0036790	AstC-R1	SSTR2	ENSG00000180616	11	10.99	high
FBgn0030034	CG10555	SS18	ENSG00000141380	8	7.95	high
FBgn0029676	HIP-R	ST13	ENSG00000100380	16	15.8	high
FBgn0265011	Np	ST14	ENSG00000149418	5	4.81	high
FBgn0045073	Stim	STIM1	ENSG00000167323	15	14.71	high
FBgn0261456	hpo	STK3	ENSG00000104375	15	14.79	high
FBgn0013343	Syx1A	STX1A	ENSG00000106089	17	16.75	high
FBgn0004574	Rop	STXBP1	ENSG00000136854	17	16.75	high
FBgn0037665	St2	SULT1C2	ENSG00000198203	12	11.73	high
FBgn0028982	Spt6	SUPT6H	ENSG00000109111	16	15.8	high
FBgn0019925	Surf4	SURF4	ENSG00000148248	16	15.8	high
FBgn0266696	Svil	SVIL	ENSG00000197321	9	8.95	high
FBgn0013342	nSyb	VAMP2	ENSG00000220205	12	11.85	high
FBgn0004242	Syt1	SYT1	ENSG00000067715	14	13.87	high
FBgn0028400	Syt4	SYT4	ENSG00000132872	12	11.9	high
FBgn0011723	byn	TBXT	ENSG00000164458	12	11.83	high
FBgn0026620	tacc	TACC1	ENSG00000147526	9	8.95	high
FBgn0039734	Tace	ADAM17	ENSG00000151694	17	16.75	high
FBgn0011836	Taf2	TAF2	ENSG00000064313	16	15.8	high
FBgn0010356	Taf5	TAF5	ENSG00000148835	17	16.8	high
FBgn0010417	Taf6	TAF6	ENSG00000106290	16	15.8	high
FBgn0024909	Taf7	TAF7	ENSG00000178913	14	13.79	high
FBgn0011291	Taf11	TAF11	ENSG00000064995	14	13.78	high
FBgn0011276	HLH3B	TAL1	ENSG00000162367	9	8.9	high
FBgn0021767	org-1	TBX1	ENSG00000184058	12	11.8	high
FBgn0031973	Spn28Dc	SERPINA7	ENSG00000123561	4	4.02	high
FBgn0263933	ebi	TBL1X	ENSG00000101849	16	15.85	high
FBgn0000179	bi	TBX2	ENSG00000121068	12	11.89	high
FBgn0035956	Doc2	TBX6	ENSG00000149922	10	9.88	high
FBgn0023212	EloB	ELOB	ENSG00000103363	14	13.79	high
FBgn0267821	da	TCF4	ENSG00000196628	15	14.79	high
FBgn0000179	bi	TBX3	ENSG00000135111	12	11.85	high
FBgn0034300	CG5098	TCF20	ENSG00000100207	5	4.93	high
FBgn0032321	YL-1	VPS72	ENSG00000163159	16	15.8	high
FBgn0003676	CCT1	TCP1	ENSG00000120438	16	15.8	high
FBgn0040309	Jafrac1	PRDX2	ENSG00000167815	14	13.87	high
FBgn0003345	sd	TEAD1	ENSG00000187079	16	15.8	high
FBgn0035871	BI-1	TMBIM6	ENSG00000139644	15	14.8	high
FBgn0031518	CG3277	TEK	ENSG00000120156	3	2.91	high
FBgn0261953	TfAP-2	TFAP2A	ENSG00000137203	13	12.93	high
FBgn0039914	mav	TGFB3	ENSG00000119699	4	3.76	high
FBgn0260745	mfas	TGFBI	ENSG00000120708	12	11.69	high
FBgn0033748	vis	TGIF1	ENSG00000177426	9	8.83	high
FBgn0031975	Tg	TGM1	ENSG00000092295	14	13.79	high
FBgn0005626	ple	TH	ENSG00000180176	16	15.74	high
FBgn0001321	knk	THBD	ENSG00000178726	2	2.03	high
FBgn0005649	Rox8	TIAL1	ENSG00000151923	15	14.81	high
FBgn0085447	sif	TIAM1	ENSG00000156299	12	11.77	high
FBgn0022800	Cad96Ca	TIE1	ENSG00000066056	4	3.91	high
FBgn0025879	Timp	TIMP3	ENSG00000100234	15	14.8	high
FBgn0262614	pyd	TJP1	ENSG00000104067	14	13.79	high
FBgn0001139	gro	TLE3	ENSG00000140332	14	13.87	high
FBgn0001139	gro	TLE4	ENSG00000106829	14	13.87	high
FBgn0004885	tok	TLL1	ENSG00000038295	13	12.9	high
FBgn0029114	Tollo	TLR3	ENSG00000164342	5	4.78	high
FBgn0029114	Tollo	TLR4	ENSG00000136869	5	4.77	high
FBgn0003720	tll	NR2E1	ENSG00000112333	15	14.7	high
FBgn0032075	Tsp29Fb	TSPAN7	ENSG00000156298	6	5.78	high
FBgn0032075	Tsp29Fb	TSPAN6	ENSG00000000003	6	5.78	high
FBgn0003319	Sb	TMPRSS2	ENSG00000184012	4	3.74	high
FBgn0026084	cib	TMSB4X	ENSG00000205542	5	4.84	high
FBgn0283471	wupA	TNNI1	ENSG00000159173	14	13.79	high
FBgn0004169	up	TNNT1	ENSG00000105048	10	9.88	high
FBgn0000244	by	TNS1	ENSG00000079308	10	9.8	high
FBgn0004924	Top1	TOP1	ENSG00000198900	15	14.87	high
FBgn0284220	Top2	TOP2A	ENSG00000131747	15	14.87	high
FBgn0040268	Top3alpha	TOP3A	ENSG00000177302	16	15.85	high
FBgn0037956	CG6959	TPBG	ENSG00000146242	5	5.03	high
FBgn0035187	Trh	TPH1	ENSG00000129167	15	14.94	high
FBgn0086355	Tpi	TPI1	ENSG00000111669	14	13.94	high
FBgn0003721	Tm1	TPM1	ENSG00000140416	15	14.79	high
FBgn0004117	Tm2	TPM3	ENSG00000143549	14	13.67	high
FBgn0020370	TppII	TPP2	ENSG00000134900	17	16.75	high
FBgn0013756	Mtor	TPR	ENSG00000047410	15	14.79	high
FBgn0058160	CG40160	TPSAB1	ENSG00000172236	4	3.79	high
FBgn0037874	Tctp	TPT1	ENSG00000133112	16	15.8	high
FBgn0038126	CG8483	CRISP2	ENSG00000124490	7	6.65	high
FBgn0015239	Hr78	NR2C2	ENSG00000177463	14	13.82	high
FBgn0039562	Gp93	HSP90B1	ENSG00000166598	17	16.75	high
FBgn0030748	Traf-like	TRAF3	ENSG00000131323	4	3.91	high
FBgn0030748	Traf-like	TRAF5	ENSG00000082512	4	3.91	high
FBgn0038874	ETHR	TRHR	ENSG00000174417	11	10.75	high
FBgn0015019	CCT3	CCT3	ENSG00000163468	16	15.8	high
FBgn0032593	Trpgamma	TRPC4	ENSG00000133107	16	15.78	high
FBgn0033528	trsn	TSN	ENSG00000211460	16	15.8	high
FBgn0038327	Trax	TSNAX	ENSG00000116918	17	16.75	high
FBgn0032586	Tpr2	DNAJC7	ENSG00000168259	15	14.87	high
FBgn0005666	bt	TTN	ENSG00000155657	13	12.76	high
FBgn0003900	twi	TWIST1	ENSG00000122691	10	9.82	high
FBgn0024920	Ts	TYMS	ENSG00000176890	16	15.85	high
FBgn0003943	Ubi-p63E	UBC	ENSG00000150991	12	11.83	high
FBgn0023143	Uba1	UBA1	ENSG00000130985	15	14.87	high
FBgn0011217	eff	UBE2D2	ENSG00000131508	15	14.87	high
FBgn0011217	eff	UBE2D3	ENSG00000109332	15	14.82	high
FBgn0015320	Ubc2	UBE2E2	ENSG00000182247	15	14.87	high
FBgn0029996	UbcE2H	UBE2H	ENSG00000186591	17	16.75	high
FBgn0000173	ben	UBE2N	ENSG00000177889	16	15.75	high
FBgn0035601	Uev1A	UBE2V2	ENSG00000169139	15	14.85	high
FBgn0061469	Ube3a	UBE3A	ENSG00000114062	14	13.94	high
FBgn0036136	Ufd1-like	UFD1	ENSG00000070010	17	16.75	high
FBgn0024994	Ugalt	SLC35A2	ENSG00000102100	15	14.8	high
FBgn0261445	sgl	UGDH	ENSG00000109814	17	16.75	high
FBgn0035978	UGP	UGP2	ENSG00000169764	16	15.75	high
FBgn0027073	Ugt49B1	UGT2B10	ENSG00000109181	11	10.64	high
FBgn0026314	Ugt35B1	UGT2B15	ENSG00000196620	12	11.67	high
FBgn0263398	Uck	UCK2	ENSG00000143179	17	16.75	high
FBgn0033428	Urod	UROD	ENSG00000126088	14	13.86	high
FBgn0030066	Uros1	UROS	ENSG00000188690	17	16.75	high
FBgn0029711	Usf	USF2	ENSG00000105698	11	10.85	high
FBgn0028476	Usp1	USP1	ENSG00000162607	6	5.96	high
FBgn0037235	CG1103	CLRN1	ENSG00000163646	3	3.04	high
FBgn0260749	Utx	KDM6A	ENSG00000147050	16	15.8	high
FBgn0264694	mgr	VBP1	ENSG00000155959	16	15.8	high
FBgn0286784	TER94	VCP	ENSG00000165280	17	16.75	high
FBgn0085407	Pvf3	VEGFC	ENSG00000150630	2	1.92	high
FBgn0260753	Pdfr	VIPR1	ENSG00000114812	4	3.92	high
FBgn0260753	Pdfr	VIPR2	ENSG00000106018	4	3.92	high
FBgn0066101	LpR1	VLDLR	ENSG00000147852	13	12.96	high
FBgn0051092	LpR2	VLDLR	ENSG00000147852	13	12.91	high
FBgn0040238	Best1	BEST1	ENSG00000167995	13	12.76	high
FBgn0010803	TrpRS	WARS1	ENSG00000140105	15	14.89	high
FBgn0243516	Vrp1	WIPF1	ENSG00000115935	4	3.79	high
FBgn0262734	eIF4H1	EIF4H	ENSG00000106682	13	12.79	high
FBgn0020503	CLIP-190	CLIP2	ENSG00000106665	14	13.81	high
FBgn0011737	Wee1	WEE1	ENSG00000166483	16	15.77	high
FBgn0284084	wg	WNT1	ENSG00000125084	15	14.7	high
FBgn0031902	Wnt6	WNT6	ENSG00000115596	13	12.75	high
FBgn0004360	Wnt2	WNT7B	ENSG00000188064	15	14.79	high
FBgn0038608	WRNexo	WRN	ENSG00000165392	4	3.76	high
FBgn0261434	hkb	WT1	ENSG00000184937	2	1.96	high
FBgn0021872	Xbp1	XBP1	ENSG00000100219	9	8.91	high
FBgn0026150	ApepP	XPNPEP1	ENSG00000108039	17	16.75	high
FBgn0020497	emb	XPO1	ENSG00000082898	16	15.8	high
FBgn0026751	XRCC1	XRCC1	ENSG00000073050	13	12.84	high
FBgn0035996	CG3448	XRCC4	ENSG00000152422	2	2	high
FBgn0041627	Ku80	XRCC5	ENSG00000079246	14	13.89	high
FBgn0004907	14-3-3zeta	YWHAB	ENSG00000166913	14	13.87	high
FBgn0020238	14-3-3epsilon	YWHAE	ENSG00000108953	16	15.82	high
FBgn0004907	14-3-3zeta	YWHAZ	ENSG00000164924	14	13.96	high
FBgn0015295	Shark	ZAP70	ENSG00000115085	9	8.81	high
FBgn0013469	klu	ZBTB14	ENSG00000198081	2	1.96	high
FBgn0003002	opa	ZIC1	ENSG00000152977	10	9.98	high
FBgn0037923	CG6813	ZNF2	ENSG00000275111	2	1.96	high
FBgn0038549	CG17802	ZNF2	ENSG00000275111	2	1.96	high
FBgn0037923	CG6813	ZNF3	ENSG00000166526	2	1.96	high
FBgn0038549	CG17802	ZNF3	ENSG00000166526	2	1.96	high
FBgn0037717	CG8301	ZNF7	ENSG00000147789	2	2.1	high
FBgn0034802	CNBP	CNBP	ENSG00000169714	15	14.75	high
FBgn0038549	CG17802	ZNF18	ENSG00000154957	2	1.96	high
FBgn0038549	CG17802	ZNF19	ENSG00000157429	2	1.96	high
FBgn0020309	crol	ZNF28	ENSG00000198538	5	4.89	high
FBgn0038549	CG17802	ZKSCAN1	ENSG00000106261	2	1.96	high
FBgn0052772	CG32772	ZKSCAN1	ENSG00000106261	2	2.01	high
FBgn0037923	CG6813	ZSCAN21	ENSG00000166529	2	1.96	high
FBgn0038549	CG17802	ZSCAN21	ENSG00000166529	2	1.96	high
FBgn0052772	CG32772	ZSCAN21	ENSG00000166529	2	2.01	high
FBgn0266450	Kr-h1	ZNF70	ENSG00000187792	2	1.91	high
FBgn0032979	Clamp	ZNF75A	ENSG00000162086	2	2.01	high
FBgn0052772	CG32772	ZNF76	ENSG00000065029	2	2.01	high
FBgn0032979	Clamp	ZNF79	ENSG00000196152	2	2.01	high
FBgn0037621	M1BP	ZNF121	ENSG00000197961	2	1.86	high
FBgn0037923	CG6813	ZNF124	ENSG00000196418	2	1.96	high
FBgn0038549	CG17802	ZNF124	ENSG00000196418	2	1.96	high
FBgn0038549	CG17802	ZNF140	ENSG00000196387	2	1.96	high
FBgn0036294	CG10654	ZNF142	ENSG00000115568	2	2.01	high
FBgn0004618	gl	VEZF1	ENSG00000136451	2	1.86	high
FBgn0037923	CG6813	ZKSCAN8	ENSG00000198315	2	1.96	high
FBgn0038549	CG17802	ZKSCAN8	ENSG00000198315	2	1.96	high
FBgn0052772	CG32772	ZKSCAN8	ENSG00000198315	2	2.01	high
FBgn0038301	CG6654	ZNF208	ENSG00000160321	3	2.91	high
FBgn0037923	CG6813	ZNF213	ENSG00000085644	2	1.96	high
FBgn0266410	CG45050	ZFAND5	ENSG00000107372	12	11.93	high
FBgn0037877	CG6689	ZNF224	ENSG00000267680	2	2.01	high
FBgn0038301	CG6654	ZNF225	ENSG00000256294	3	2.91	high
FBgn0035432	ZnT63C	SLC30A1	ENSG00000170385	13	12.91	high
FBgn0025693	ZnT41F	SLC30A4	ENSG00000104154	7	6.86	high
FBgn0261434	hkb	ZXDA	ENSG00000198205	2	1.96	high
FBgn0030289	GCS1	MOGS	ENSG00000115275	15	14.89	high
FBgn0264273	Sema2b	SEMA3B	ENSG00000012171	6	5.92	high
FBgn0040011	Slmap	SLMAP	ENSG00000163681	11	10.85	high
FBgn0027095	Manf	MANF	ENSG00000145050	16	15.8	high
FBgn0030366	Usp7	USP7	ENSG00000187555	15	14.77	high
FBgn0015795	Rab7	RAB7A	ENSG00000075785	14	13.79	high
FBgn0263220	Hk	KCNAB1	ENSG00000169282	11	10.8	high
FBgn0026533	Dek	DEK	ENSG00000124795	9	8.95	high
FBgn0039349	Ssadh	ALDH5A1	ENSG00000112294	17	16.75	high
FBgn0261710	nocte	PRRC2A	ENSG00000204469	4	3.98	high
FBgn0035793	CG7546	BAG6	ENSG00000204463	12	11.99	high
FBgn0014189	Hel25E	DDX39B	ENSG00000198563	15	14.87	high
FBgn0002022	Catsup	SLC39A7	ENSG00000112473	16	15.75	high
FBgn0031563	CG10031	TFPI2	ENSG00000105825	6	5.76	high
FBgn0032817	CG10631	ZNF212	ENSG00000170260	2	2.03	high
FBgn0032015	Ostgamma	TUSC3	ENSG00000104723	17	16.8	high
FBgn0010660	Nup214	NUP214	ENSG00000126883	12	11.95	high
FBgn0052702	Cubn	CUBN	ENSG00000107611	14	13.77	high
FBgn0036685	CG6664	CCDC6	ENSG00000108091	14	13.79	high
FBgn0014863	Mlp84B	CSRP3	ENSG00000129170	13	12.79	high
FBgn0001297	kay	FOSL1	ENSG00000175592	8	7.9	high
FBgn0039632	Cul5	CUL5	ENSG00000166266	16	15.8	high
FBgn0024734	PRL-1	PTP4A2	ENSG00000184007	13	12.88	high
FBgn0035402	Usp5	USP5	ENSG00000111667	15	14.87	high
FBgn0034051	Mlf	MLF2	ENSG00000089693	13	12.78	high
FBgn0030360	CG1806	SSPN	ENSG00000123096	2	2.03	high
FBgn0030122	Aladin	AAAS	ENSG00000094914	15	14.8	high
FBgn0028734	Fmr1	FXR1	ENSG00000114416	13	12.78	high
FBgn0030269	CDK2AP1	CDK2AP1	ENSG00000111328	10	9.73	high
FBgn0036397	Nprl3	NPRL3	ENSG00000103148	15	14.9	high
FBgn0263987	spoon	AKAP1	ENSG00000121057	12	11.7	high
FBgn0036314	Sf3a2	SF3A2	ENSG00000104897	15	14.74	high
FBgn0014037	Su(Tpl)	ELL	ENSG00000105656	13	12.88	high
FBgn0037371	Sym	SYMPK	ENSG00000125755	16	15.8	high
FBgn0033526	Caf1-105	CHAF1B	ENSG00000159259	15	14.79	high
FBgn0040344	Lztr1	LZTR1	ENSG00000099949	14	13.94	high
FBgn0004575	Syn	SYN3	ENSG00000185666	14	13.8	high
FBgn0019982	Gs1l	PUDP	ENSG00000130021	17	16.75	high
FBgn0026143	Cdc45	CDC45	ENSG00000093009	16	15.8	high
FBgn0001085	fz	FZD1	ENSG00000157240	15	14.87	high
FBgn0027342	fz4	FZD4	ENSG00000174804	7	6.75	high
FBgn0001085	fz	FZD7	ENSG00000155760	15	14.82	high
FBgn0027343	fz3	FZD9	ENSG00000188763	5	4.85	high
FBgn0051632	sens-2	GFI1B	ENSG00000165702	9	8.75	high
FBgn0053881	His4:CG33881	H4C1	ENSG00000278637	11	10.81	high
FBgn0053887	His4:CG33887	H4C1	ENSG00000278637	11	10.8	high
FBgn0026326	Mad1	MAD1L1	ENSG00000002822	12	11.9	high
FBgn0039809	CG15547	NME5	ENSG00000112981	6	5.69	high
FBgn0039674	CG1907	SLC25A11	ENSG00000108528	17	16.75	high
FBgn0264493	rdx	SPOP	ENSG00000121067	12	11.81	high
FBgn0030003	CG2116	ZNF282	ENSG00000170265	2	1.96	high
FBgn0266465	GckIII	STK24	ENSG00000102572	14	13.74	high
FBgn0036463	Reck	RECK	ENSG00000122707	16	15.8	high
FBgn0027101	Dyrk3	DYRK2	ENSG00000127334	12	11.81	high
FBgn0033260	Cul4	CUL4A	ENSG00000139842	16	15.75	high
FBgn0261268	Cul3	CUL3	ENSG00000036257	16	15.8	high
FBgn0015509	Cul1	CUL1	ENSG00000055130	15	14.84	high
FBgn0039528	dsd	ATRN	ENSG00000088812	15	14.87	high
FBgn0002542	lds	TTF2	ENSG00000116830	14	13.79	high
FBgn0003401	shu	FKBP6	ENSG00000077800	14	13.84	high
FBgn0036850	Gem2	GEMIN2	ENSG00000092208	16	15.8	high
FBgn0023479	teq	PRSS12	ENSG00000164099	9	8.85	high
FBgn0039110	RanBP3	RANBP3	ENSG00000031823	12	11.8	high
FBgn0036484	Pex3	PEX3	ENSG00000034693	15	14.87	high
FBgn0263220	Hk	KCNAB2	ENSG00000069424	11	10.75	high
FBgn0001250	if	ITGA8	ENSG00000077943	15	14.79	high
FBgn0033543	CG12338	DDO	ENSG00000203797	15	14.8	high
FBgn0051313	CG31313	CST7	ENSG00000077984	2	1.92	high
FBgn0027055	CSN3	COPS3	ENSG00000141030	15	14.9	high
FBgn0003210	rb	AP3B1	ENSG00000132842	14	13.94	high
FBgn0003255	rk	LGR5	ENSG00000139292	11	10.68	high
FBgn0031952	cdc14	CDC14B	ENSG00000081377	11	10.7	high
FBgn0031952	cdc14	CDC14A	ENSG00000079335	11	10.85	high
FBgn0013435	Cdc2rk	CDK10	ENSG00000185324	17	16.75	high
FBgn0030802	DENR	DENR	ENSG00000139726	16	15.8	high
FBgn0034939	thoc5	THOC5	ENSG00000100296	16	15.8	high
FBgn0027080	TyrRS	YARS1	ENSG00000134684	17	16.75	high
FBgn0085484	Pdxk	PDXK	ENSG00000160209	16	15.8	high
FBgn0030613	Rab3-GEF	MADD	ENSG00000110514	16	15.84	high
FBgn0022069	Nnp-1	RRP1	ENSG00000160214	14	13.79	high
FBgn0017581	Lk6	MKNK1	ENSG00000079277	11	10.75	high
FBgn0013759	CASK	CASK	ENSG00000147044	12	12.01	high
FBgn0037975	CG3397	AKR7A2	ENSG00000053371	4	3.75	high
FBgn0259896	NimC1	SCARF1	ENSG00000074660	3	2.81	high
FBgn0028743	Dhit	RGS20	ENSG00000147509	12	11.76	high
FBgn0028646	aralar1	SLC25A12	ENSG00000115840	18	17.75	high
FBgn0040078	pont	RUVBL1	ENSG00000175792	18	17.75	high
FBgn0033679	CG8888	RDH16	ENSG00000139547	11	10.88	high
FBgn0016078	wun	PLPP1	ENSG00000067113	17	16.75	high
FBgn0037166	CG11426	PLPP2	ENSG00000141934	13	12.91	high
FBgn0041087	wun2	PLPP3	ENSG00000162407	15	14.8	high
FBgn0040087	p115	USO1	ENSG00000138768	15	14.84	high
FBgn0037093	Cdk12	CDK13	ENSG00000065883	14	13.79	high
FBgn0266377	Pde8	PDE8B	ENSG00000113231	16	15.89	high
FBgn0037378	PSMG1	PSMG1	ENSG00000183527	2	2.11	high
FBgn0033679	CG8888	HSD17B6	ENSG00000025423	11	10.96	high
FBgn0284247	ds	DCHS1	ENSG00000166341	13	12.77	high
FBgn0003892	ptc	PTCH2	ENSG00000117425	17	16.75	high
FBgn0002973	numb	NUMB	ENSG00000133961	12	11.93	high
FBgn0033266	Socs44A	SOCS1	ENSG00000185338	5	4.74	high
FBgn0263231	bel	DDX3Y	ENSG00000067048	14	13.92	high
FBgn0027508	Tnks	TNKS	ENSG00000173273	15	14.76	high
FBgn0037138	P5CDh1	ALDH4A1	ENSG00000159423	15	14.62	high
FBgn0037249	eIF3a	EIF3A	ENSG00000107581	16	15.79	high
FBgn0034237	eIF3b	EIF3B	ENSG00000106263	16	15.8	high
FBgn0040227	eIF3d1	EIF3D	ENSG00000100353	16	15.8	high
FBgn0023213	eIF4G1	EIF4G3	ENSG00000075151	12	11.85	high
FBgn0031106	Syx16	STX16	ENSG00000124222	16	15.8	high
FBgn0264325	Atg6	BECN1	ENSG00000126581	17	16.75	high
FBgn0004797	mdy	DGAT1	ENSG00000185000	15	14.89	high
FBgn0039510	CG3339	DNAH11	ENSG00000105877	9	8.83	high
FBgn0031988	CG8668	B3GALT1	ENSG00000172318	10	9.82	high
FBgn0032456	MRP	ABCC3	ENSG00000108846	15	14.7	high
FBgn0283651	CG46301	NOL4	ENSG00000101746	9	8.96	high
FBgn0037105	S1P	MBTPS1	ENSG00000140943	16	15.72	high
FBgn0260462	CG12163	CTSF	ENSG00000174080	14	13.71	high
FBgn0029105	alpha-Catr	CTNNAL1	ENSG00000119326	15	14.87	high
FBgn0264560	garz	GBF1	ENSG00000107862	17	16.75	high
FBgn0286027	Rnmt	RNMT	ENSG00000101654	16	15.75	high
FBgn0030556	mRNA-cap	RNGTT	ENSG00000111880	16	15.8	high
FBgn0015790	Rab11	RAB11A	ENSG00000103769	16	15.74	high
FBgn0028552	gammaSnap1	NAPG	ENSG00000134265	16	15.8	high
FBgn0250791	alphaSnap	NAPA	ENSG00000105402	16	15.8	high
FBgn0067864	Patj	MPDZ	ENSG00000107186	10	9.8	high
FBgn0031643	CG3008	RIOK3	ENSG00000101782	17	16.75	high
FBgn0259927	CG42450	RGS11	ENSG00000076344	8	7.78	high
FBgn0032820	fbp	FBP2	ENSG00000130957	14	13.94	high
FBgn0016930	Dyrk2	DYRK4	ENSG00000010219	14	13.79	high
FBgn0029118	ScsbetaG	SUCLG2	ENSG00000172340	17	16.75	high
FBgn0032799	CG10166	DPM1	ENSG00000000419	16	15.8	high
FBgn0259166	CG42271	INPP4B	ENSG00000109452	14	13.9	high
FBgn0034691	Synj	SYNJ1	ENSG00000159082	16	15.8	high
FBgn0003231	ref(2)P	SQSTM1	ENSG00000161011	9	8.92	high
FBgn0010591	Sply	SGPL1	ENSG00000166224	17	16.75	high
FBgn0025781	Cdc16	CDC16	ENSG00000130177	16	15.8	high
FBgn0030096	Zpr1	ZPR1	ENSG00000109917	15	14.77	high
FBgn0034029	eIF2Bgamma	EIF2B3	ENSG00000070785	16	15.8	high
FBgn0023512	eIF2Bepsilon	EIF2B5	ENSG00000145191	13	12.94	high
FBgn0004926	eIF2beta	EIF2S2	ENSG00000125977	17	16.75	high
FBgn0001491	l(1)10Bb	BUD31	ENSG00000106245	16	15.8	high
FBgn0025742	mtm	MTMR2	ENSG00000087053	17	16.75	high
FBgn0024833	AP-1mu	AP1M1	ENSG00000072958	16	15.8	high
FBgn0032013	Scgalpha	SGCE	ENSG00000127990	16	15.75	high
FBgn0264386	Ca-alpha1T	CACNA1I	ENSG00000100346	16	15.82	high
FBgn0025334	PHDP	PHOX2B	ENSG00000109132	10	9.71	high
FBgn0035756	unc-13-4A	BAIAP3	ENSG00000007516	15	14.79	high
FBgn0014870	Psi	FUBP3	ENSG00000107164	15	14.87	high
FBgn0001087	g	AP3D1	ENSG00000065000	14	13.9	high
FBgn0283468	slmb	BTRC	ENSG00000166167	15	14.7	high
FBgn0035934	TrpA1	TRPA1	ENSG00000104321	16	15.72	high
FBgn0038115	CG7966	SELENBP1	ENSG00000143416	16	15.8	high
FBgn0035521	VhaM9.7-a	ATP6V0E1	ENSG00000113732	16	15.75	high
FBgn0033266	Socs44A	SOCS3	ENSG00000184557	5	4.79	high
FBgn0037731	CG18542	NAT8	ENSG00000144035	2	2.01	high
FBgn0284221	Sema5c	SEMA5A	ENSG00000112902	15	14.82	high
FBgn0035853	UbcE2M	UBE2M	ENSG00000130725	16	15.82	high
FBgn0029944	Dok	DOK2	ENSG00000147443	12	11.73	high
FBgn0264693	ens	MAP7	ENSG00000135525	3	2.99	high
FBgn0032393	Nfs1	NFS1	ENSG00000244005	15	14.77	high
FBgn0036816	Indy	SLC13A2	ENSG00000007216	15	14.84	high
FBgn0020389	Papss	PAPSS1	ENSG00000138801	17	16.75	high
FBgn0039900	Syt7	SYT7	ENSG00000011347	11	10.94	high
FBgn0026250	eIF1A	EIF1AY	ENSG00000198692	15	14.9	high
FBgn0002174	CG5504	DNAJA3	ENSG00000103423	17	16.75	high
FBgn0011723	byn	TBX19	ENSG00000143178	12	11.96	high
FBgn0032216	Usp14	USP14	ENSG00000101557	15	14.77	high
FBgn0031187	Usp2	USP2	ENSG00000036672	11	10.81	high
FBgn0052479	Usp10	USP10	ENSG00000103194	9	8.7	high
FBgn0028497	CG3530	MTMR7	ENSG00000003987	16	15.75	high
FBgn0027951	MTA1-like	MTA1	ENSG00000182979	15	14.76	high
FBgn0285910	VhaAC39-1	ATP6V0D1	ENSG00000159720	15	14.87	high
FBgn0035173	CG13907	SLC16A4	ENSG00000168679	12	11.88	high
FBgn0015615	SMC3	SMC3	ENSG00000108055	16	15.8	high
FBgn0039557	CG12259	FAM50A	ENSG00000071859	15	14.87	high
FBgn0033494	KCNQ	KCNQ4	ENSG00000117013	11	10.86	high
FBgn0033876	Syngr	SYNGR1	ENSG00000100321	16	15.8	high
FBgn0002932	neur	NEURL1	ENSG00000107954	15	14.82	high
FBgn0034911	GlyT	SLC6A5	ENSG00000165970	11	10.76	high
FBgn0261387	CG17528	DCLK1	ENSG00000133083	13	12.77	high
FBgn0010328	woc	ZMYM4	ENSG00000146463	13	12.86	high
FBgn0010328	woc	ZMYM3	ENSG00000147130	13	12.86	high
FBgn0035649	CG10483	XPR1	ENSG00000143324	16	15.82	high
FBgn0037137	Nopp140	NOLC1	ENSG00000166197	3	3.13	high
FBgn0032363	Dlg5	DLG5	ENSG00000151208	15	14.8	high
FBgn0014179	gcm	GCM2	ENSG00000124827	11	10.73	high
FBgn0020412	JIL-1	RPS6KA5	ENSG00000100784	12	11.75	high
FBgn0026149	BCL7-like	BCL7C	ENSG00000099385	13	12.89	high
FBgn0026149	BCL7-like	BCL7B	ENSG00000106635	13	12.86	high
FBgn0025724	beta'COP	COPB2	ENSG00000184432	17	16.75	high
FBgn0035145	MED14	MED14	ENSG00000180182	16	15.8	high
FBgn0035538	DopEcR	GPR52	ENSG00000203737	7	6.82	high
FBgn0024285	Srp54	SRSF11	ENSG00000116754	10	9.95	high
FBgn0013746	alien	COPS2	ENSG00000166200	13	12.94	high
FBgn0051453	pch2	TRIP13	ENSG00000071539	18	17.75	high
FBgn0260794	ctrip	TRIP12	ENSG00000153827	12	11.95	high
FBgn0035533	Cip4	TRIP10	ENSG00000125733	15	14.85	high
FBgn0260753	Pdfr	GLP2R	ENSG00000065325	4	3.92	high
FBgn0039566	CG4849	EFTUD2	ENSG00000108883	17	16.75	high
FBgn0035631	Txl	TXNL1	ENSG00000091164	16	15.8	high
FBgn0267978	ap	LHX2	ENSG00000106689	15	14.81	high
FBgn0032782	Rab9	RAB9A	ENSG00000123595	12	11.77	high
FBgn0024314	Plap	PLAA	ENSG00000137055	17	16.75	high
FBgn0032880	TM9SF2	TM9SF2	ENSG00000125304	16	15.8	high
FBgn0038975	Nrx-1	NRXN1	ENSG00000179915	14	13.87	high
FBgn0037370	CG1236	GRHPR	ENSG00000137106	17	16.75	high
FBgn0037998	Cog1	COG1	ENSG00000166685	16	15.8	high
FBgn0039178	CG6356	SLC22A14	ENSG00000144671	7	6.91	high
FBgn0086365	Orct2	SLC22A13	ENSG00000172940	11	10.93	high
FBgn0019952	Orct	SLC22A13	ENSG00000172940	11	10.93	high
FBgn0020392	Nmt	NMT2	ENSG00000152465	16	15.8	high
FBgn0036745	CG7484	SELENOF	ENSG00000183291	15	14.77	high
FBgn0031229	CG3436	SNRNP40	ENSG00000060688	15	14.8	high
FBgn0262614	pyd	TJP2	ENSG00000119139	14	13.79	high
FBgn0032690	CG10333	DDX23	ENSG00000174243	17	16.75	high
FBgn0015774	NetB	NTN1	ENSG00000065320	15	14.8	high
FBgn0003996	w	ABCG2	ENSG00000118777	11	10.7	high
FBgn0034795	MED23	MED23	ENSG00000112282	14	13.94	high
FBgn0038578	MED17	MED17	ENSG00000042429	16	15.8	high
FBgn0037359	MED27	MED27	ENSG00000160563	16	15.8	high
FBgn0264491	how	QKI	ENSG00000112531	14	13.81	high
FBgn0035904	GstO3	GSTO1	ENSG00000148834	16	15.82	high
FBgn0031285	CG3662	ITM2A	ENSG00000078596	12	11.89	high
FBgn0019662	qm	GGPS1	ENSG00000152904	16	15.72	high
FBgn0032209	Hand	HAND2	ENSG00000164107	15	14.74	high
FBgn0053100	eIF4EHP	EIF4E2	ENSG00000135930	14	13.79	high
FBgn0026181	Rok	ROCK2	ENSG00000134318	16	15.8	high
FBgn0040281	Aplip1	MAPK8IP1	ENSG00000121653	12	11.68	high
FBgn0030872	Ucp4A	SLC25A27	ENSG00000153291	16	15.8	high
FBgn0036643	Syx8	STX8	ENSG00000170310	14	13.87	high
FBgn0035287	CG13937	CHST10	ENSG00000115526	6	5.88	high
FBgn0035464	PIG-B	PIGB	ENSG00000069943	17	16.75	high
FBgn0038649	CG7718	PGS1	ENSG00000087157	15	14.8	high
FBgn0259111	Ndae1	SLC4A8	ENSG00000050438	14	13.84	high
FBgn0030412	Tomosyn	STXBP5L	ENSG00000145087	16	15.75	high
FBgn0002524	lace	SPTLC2	ENSG00000100596	16	15.82	high
FBgn0261793	Trf2	TBPL1	ENSG00000028839	11	10.74	high
FBgn0050185	AIMP3	EEF1E1	ENSG00000124802	13	12.87	high
FBgn0040285	Scamp	SCAMP1	ENSG00000085365	15	14.84	high
FBgn0035471	Sc2	TECR	ENSG00000099797	17	16.75	high
FBgn0031662	CG3792	MPDU1	ENSG00000129255	14	13.79	high
FBgn0086708	stv	BAG4	ENSG00000156735	8	7.96	high
FBgn0086708	stv	BAG3	ENSG00000151929	8	7.96	high
FBgn0003984	vn	NRG2	ENSG00000158458	5	4.84	high
FBgn0260855	Sec22	SEC22B	ENSG00000265808	15	14.84	high
FBgn0027836	Dgp-1	GTPBP1	ENSG00000100226	17	16.75	high
FBgn0027575	GABA-B-R2	GABBR2	ENSG00000136928	15	14.79	high
FBgn0000662	fl(2)d	WTAP	ENSG00000146457	12	11.78	high
FBgn0026319	Traf4	TRAF4	ENSG00000076604	15	14.94	high
FBgn0032167	CG5853	ABCG1	ENSG00000160179	13	12.76	high
FBgn0262126	Sec24CD	SEC24C	ENSG00000176986	15	14.81	high
FBgn0040395	Unc-76	FEZ2	ENSG00000171055	15	14.77	high
FBgn0263706	CG43658	ARHGEF10	ENSG00000104728	11	10.78	high
FBgn0035205	Ctr9	CTR9	ENSG00000198730	14	13.81	high
FBgn0032702	CG10376	PPM1F	ENSG00000100034	15	14.84	high
FBgn0034158	CG5522	RALGPS1	ENSG00000136828	14	13.84	high
FBgn0026147	TTLL4A	TTLL4	ENSG00000135912	14	13.74	high
FBgn0026259	eIF5B	EIF5B	ENSG00000158417	15	14.82	high
FBgn0030634	CG9164	WSCD2	ENSG00000075035	11	10.74	high
FBgn0039223	CG5805	SLC25A44	ENSG00000160785	16	15.8	high
FBgn0035227	Iml1	DEPDC5	ENSG00000100150	14	13.94	high
FBgn0261279	lqfR	CLINT1	ENSG00000113282	10	9.77	high
FBgn0036373	Tgi	VGLL4	ENSG00000144560	2	2	high
FBgn0250753	kra	BZW1	ENSG00000082153	16	15.8	high
FBgn0265778	PDZ-GEF	RAPGEF2	ENSG00000109756	13	12.86	high
FBgn0038462	EMC2A	EMC2	ENSG00000104412	15	14.8	high
FBgn0053547	Rim	RIMS2	ENSG00000176406	12	11.93	high
FBgn0035420	hob	KIAA0100	ENSG00000007202	15	14.84	high
FBgn0263772	CG43689	ST18	ENSG00000147488	9	8.95	high
FBgn0051368	CG31368	AQR	ENSG00000021776	17	16.75	high
FBgn0031814	retm	SEC14L5	ENSG00000103184	16	15.72	high
FBgn0261555	CG42673	NOS1AP	ENSG00000198929	14	13.78	high
FBgn0014024	Rnp4F	SART3	ENSG00000075856	13	12.7	high
FBgn0040777	CG14767	LAPTM4A	ENSG00000068697	14	13.73	high
FBgn0260933	rempA	IFT140	ENSG00000187535	15	14.77	high
FBgn0032821	CdGAPr	ARHGAP32	ENSG00000134909	12	11.73	high
FBgn0285955	cv-c	STARD8	ENSG00000130052	10	9.81	high
FBgn0261859	CG42788	FRMPD4	ENSG00000169933	11	10.73	high
FBgn0030077	CG15365	LZTS3	ENSG00000088899	7	6.96	high
FBgn0031858	CG17378	KIAA0513	ENSG00000135709	12	11.75	high
FBgn0039055	Rassf	RASSF2	ENSG00000101265	13	12.79	high
FBgn0037573	CG7483	EIF4A3	ENSG00000141543	15	14.89	high
FBgn0261108	Atg13	ATG13	ENSG00000175224	13	12.74	high
FBgn0028541	TM9SF4	TM9SF4	ENSG00000101337	16	15.8	high
FBgn0038129	TBC1D5	TBC1D5	ENSG00000131374	11	10.73	high
FBgn0032191	Snx17	SNX17	ENSG00000115234	16	15.74	high
FBgn0030306	Spase25	SPCS2	ENSG00000118363	16	15.8	high
FBgn0039054	Cow	SPOCK2	ENSG00000107742	13	12.69	high
FBgn0086694	Bre1	RNF40	ENSG00000103549	16	15.74	high
FBgn0033539	Git	GIT2	ENSG00000139436	14	13.86	high
FBgn0262562	CG43102	ARHGEF17	ENSG00000110237	10	9.85	high
FBgn0032409	Ced-12	ELMO1	ENSG00000155849	15	14.87	high
FBgn0016794	dos	GAB2	ENSG00000033327	9	8.98	high
FBgn0265082	Cdep	FARP2	ENSG00000006607	7	6.99	high
FBgn0028688	Rpn7	PSMD6	ENSG00000163636	17	16.75	high
FBgn0035851	MED24	MED24	ENSG00000008838	16	15.8	high
FBgn0268063	ltl	TRIL	ENSG00000255690	2	2.01	high
FBgn0086908	egg	SETDB1	ENSG00000143379	14	13.79	high
FBgn0031384	CG4238	AREL1	ENSG00000119682	16	15.8	high
FBgn0262126	Sec24CD	SEC24D	ENSG00000150961	15	14.79	high
FBgn0263456	nwk	FCHSD2	ENSG00000137478	16	15.8	high
FBgn0030631	CG6227	DDX46	ENSG00000145833	16	15.82	high
FBgn0261261	plx	TBC1D4	ENSG00000136111	13	12.86	high
FBgn0034951	CG3860	OSBPL2	ENSG00000130703	13	12.96	high
FBgn0262617	Nuak1	NUAK1	ENSG00000074590	10	9.62	high
FBgn0033177	CG11141	TECPR2	ENSG00000196663	7	6.67	high
FBgn0031116	CG1695	SGSM2	ENSG00000141258	14	13.77	high
FBgn0264075	tgo	ARNT2	ENSG00000172379	14	13.79	high
FBgn0039680	Cap-D2	NCAPD2	ENSG00000010292	16	15.8	high
FBgn0029870	Marf	MFN2	ENSG00000116688	14	13.86	high
FBgn0033378	tsu	RBM8A	ENSG00000265241	14	13.83	high
FBgn0039580	Gfat2	GFPT2	ENSG00000131459	17	16.75	high
FBgn0287209	Gfat1	GFPT2	ENSG00000131459	17	16.75	high
FBgn0260049	flr	WDR1	ENSG00000071127	16	15.8	high
FBgn0039136	CG5902	AMMECR1	ENSG00000101935	15	14.79	high
FBgn0037807	CG6293	SLC23A2	ENSG00000089057	15	14.82	high
FBgn0000568	Eip75B	NR1D2	ENSG00000174738	6	5.97	high
FBgn0004865	Eip78C	NR1D2	ENSG00000174738	6	5.82	high
FBgn0025638	Roc1a	RBX1	ENSG00000100387	17	16.75	high
FBgn0052647	CG32647	DGCR2	ENSG00000070413	4	4.02	high
FBgn0034012	Hr51	NR2E3	ENSG00000278570	14	13.84	high
FBgn0041210	HDAC4	HDAC5	ENSG00000108840	15	14.87	high
FBgn0034707	MED16	MED16	ENSG00000175221	15	14.84	high
FBgn0051313	CG31313	CST8	ENSG00000125815	2	1.92	high
FBgn0262114	RanBPM	RANBP9	ENSG00000010017	15	14.79	high
FBgn0034091	mrj	DNAJB6	ENSG00000105993	13	12.84	high
FBgn0029113	Uba2	UBA2	ENSG00000126261	16	15.8	high
FBgn0029512	Aos1	SAE1	ENSG00000142230	16	15.8	high
FBgn0039175	beta-PheRS	FARSB	ENSG00000116120	17	16.75	high
FBgn0030672	CG9281	ABCF2	ENSG00000033050	15	14.89	high
FBgn0030610	CG9065	COX17	ENSG00000138495	13	12.84	high
FBgn0037580	DppIII	DPP3	ENSG00000254986	15	14.89	high
FBgn0029835	CG5921	USH1C	ENSG00000006611	9	8.9	high
FBgn0027569	cert	CERT1	ENSG00000113163	14	13.86	high
FBgn0003089	pip	UST	ENSG00000111962	7	6.81	high
FBgn0031760	Tsp26A	TSPAN5	ENSG00000168785	14	13.87	high
FBgn0033134	Tsp42El	TSPAN3	ENSG00000140391	4	3.92	high
FBgn0029506	Tsp42Ee	TSPAN3	ENSG00000140391	4	3.92	high
FBgn0032646	mEFTs	TSFM	ENSG00000123297	16	15.8	high
FBgn0032859	Arpc2	ARPC2	ENSG00000163466	16	15.8	high
FBgn0034728	rad50	RAD50	ENSG00000113522	14	13.83	high
FBgn0003545	sub	KIF20A	ENSG00000112984	10	9.8	high
FBgn0011745	Arp1	ACTR1A	ENSG00000138107	16	15.8	high
FBgn0052772	CG32772	ZNF263	ENSG00000006194	2	2.01	high
FBgn0004618	gl	ZNF263	ENSG00000006194	2	1.91	high
FBgn0025678	CaBP1	PDIA6	ENSG00000143870	17	16.75	high
FBgn0026761	Trap1	TRAP1	ENSG00000126602	15	14.77	high
FBgn0028397	Tob	TOB1	ENSG00000141232	12	11.73	high
FBgn0040503	CG7763	CLEC3A	ENSG00000166509	3	2.96	high
FBgn0015778	rin	G3BP1	ENSG00000145907	12	11.94	high
FBgn0020510	Abi	ABI2	ENSG00000138443	16	15.82	high
FBgn0286198	LKRSDH	AASS	ENSG00000008311	15	14.89	high
FBgn0037671	ATP6AP2	ATP6AP2	ENSG00000182220	15	14.94	high
FBgn0028484	Ack	TNK2	ENSG00000061938	12	11.93	high
FBgn0010774	Ref1	ALYREF	ENSG00000183684	15	14.87	high
FBgn0067864	Patj	PATJ	ENSG00000132849	10	9.8	high
FBgn0024754	Flo1	FLOT1	ENSG00000137312	16	15.8	high
FBgn0014189	Hel25E	DDX39A	ENSG00000123136	15	14.8	high
FBgn0028694	Rpn11	PSMD14	ENSG00000115233	17	16.75	high
FBgn0028468	rtet	MFSD10	ENSG00000109736	16	15.8	high
FBgn0037084	Syx6	STX6	ENSG00000135823	16	15.8	high
FBgn0029502	Coq7	COQ7	ENSG00000167186	15	14.77	high
FBgn0086370	sra	RCAN2	ENSG00000172348	15	14.79	high
FBgn0038826	Syp	HNRNPR	ENSG00000125944	14	13.87	high
FBgn0250820	meigo	SLC35B1	ENSG00000121073	17	16.75	high
FBgn0000316	cin	GPHN	ENSG00000171723	17	16.75	high
FBgn0263977	Tim17b	TIMM17B	ENSG00000126768	17	16.75	high
FBgn0032670	CG5783	GLYAT	ENSG00000149124	5	5	high
FBgn0036340	Srrm1	SRRM1	ENSG00000133226	9	8.82	high
FBgn0027363	Stam	STAM2	ENSG00000115145	16	15.79	high
FBgn0034176	ste24a	ZMPSTE24	ENSG00000084073	17	16.75	high
FBgn0020616	SA	STAG1	ENSG00000118007	15	14.77	high
FBgn0035574	RhoGEF64C	NET1	ENSG00000173848	4	3.8	high
FBgn0032467	CG9934	UBE4B	ENSG00000130939	17	16.75	high
FBgn0035726	CG9953	PRSS16	ENSG00000112812	13	12.72	high
FBgn0036207	CG10907	CWC27	ENSG00000153015	15	14.77	high
FBgn0039977	CG17454	SMNDC1	ENSG00000119953	16	15.8	high
FBgn0039558	BCAS2	BCAS2	ENSG00000116752	16	15.8	high
FBgn0053519	Unc-89	SPEG	ENSG00000072195	7	6.72	high
FBgn0266917	Sf3a1	SF3A1	ENSG00000099995	16	15.8	high
FBgn0040207	kat80	KATNB1	ENSG00000140854	14	13.75	high
FBgn0033252	CG12769	IKZF1	ENSG00000185811	2	1.96	high
FBgn0038126	CG8483	CRISP3	ENSG00000096006	7	6.65	high
FBgn0038869	Smyd5	SMYD5	ENSG00000135632	16	15.8	high
FBgn0263260	sel	CNPY2	ENSG00000257727	13	12.87	high
FBgn0039735	Nph	NPM2	ENSG00000158806	9	8.9	high
FBgn0011260	Sema2a	SEMA3A	ENSG00000075213	7	6.92	high
FBgn0284243	betaTub56D	TUBB4B	ENSG00000188229	15	14.79	high
FBgn0285955	cv-c	DLC1	ENSG00000164741	10	9.76	high
FBgn0259221	ATP8A	ATP8A1	ENSG00000124406	16	15.82	high
FBgn0034970	yki	YAP1	ENSG00000137693	13	12.74	high
FBgn0004876	cdi	TESK2	ENSG00000070759	12	11.76	high
FBgn0030670	Pis	CDIPT	ENSG00000103502	17	16.75	high
FBgn0025186	ari-2	ARIH2	ENSG00000177479	17	16.75	high
FBgn0033460	Sec24AB	SEC24B	ENSG00000138802	15	14.8	high
FBgn0267398	Yeti	CFDP1	ENSG00000153774	12	11.81	high
FBgn0010452	trn	LRRN2	ENSG00000170382	6	5.96	high
FBgn0040064	yip2	ACAA2	ENSG00000167315	17	16.75	high
FBgn0031683	CG4230	HAX1	ENSG00000143575	3	3.04	high
FBgn0037345	Rev7	MAD2L2	ENSG00000116670	15	14.9	high
FBgn0026620	tacc	TACC3	ENSG00000013810	9	8.77	high
FBgn0024689	fws	COG5	ENSG00000164597	16	15.8	high
FBgn0259878	Fs	FST	ENSG00000134363	12	11.66	high
FBgn0038683	CG11779	TIMM44	ENSG00000104980	17	16.75	high
FBgn0036918	Pfdn6	PFDN6	ENSG00000204220	16	15.8	high
FBgn0030891	Ada3	TADA3	ENSG00000171148	17	16.75	high
FBgn0015320	Ubc2	UBE2E3	ENSG00000170035	15	14.82	high
FBgn0262125	Sec23	SEC23A	ENSG00000100934	16	15.8	high
FBgn0261458	capt	CAP1	ENSG00000131236	15	14.79	high
FBgn0038826	Syp	SYNCRIP	ENSG00000135316	14	13.87	high
FBgn0037770	Art4	CARM1	ENSG00000142453	15	14.79	high
FBgn0029878	Pat1	APPBP2	ENSG00000062725	16	15.82	high
FBgn0001341	Mybbp1A	MYBBP1A	ENSG00000132382	5	5.04	high
FBgn0034558	Cib2	CIB2	ENSG00000136425	16	15.8	high
FBgn0035720	CG10077	DDX17	ENSG00000100201	15	14.74	high
FBgn0023529	CG2918	HYOU1	ENSG00000149428	16	15.79	high
FBgn0033005	CG3107	PITRM1	ENSG00000107959	17	16.75	high
FBgn0034366	Atg7	ATG7	ENSG00000197548	16	15.8	high
FBgn0031252	CG13690	RNASEH2A	ENSG00000104889	17	16.75	high
FBgn0032509	CG6523	GLRX3	ENSG00000108010	16	15.75	high
FBgn0040308	Jafrac2	PRDX4	ENSG00000123131	16	15.8	high
FBgn0001961	Arpc1	ARPC1A	ENSG00000241685	16	15.8	high
FBgn0032449	CG17036	SLC19A2	ENSG00000117479	17	16.75	high
FBgn0039626	Slu7	SLU7	ENSG00000164609	16	15.8	high
FBgn0037632	CCT7	CCT7	ENSG00000135624	16	15.8	high
FBgn0032444	CCT4	CCT4	ENSG00000115484	15	14.77	high
FBgn0030086	CCT2	CCT2	ENSG00000166226	16	15.8	high
FBgn0033504	CAP	SORBS1	ENSG00000095637	7	6.86	high
FBgn0003292	rt	POMT1	ENSG00000130714	14	13.64	high
FBgn0033688	Prp8	PRPF8	ENSG00000174231	17	16.85	high
FBgn0029763	Usp16-45	USP16	ENSG00000156256	13	12.69	high
FBgn0034181	CG8963	PAIP1	ENSG00000172239	10	9.92	high
FBgn0038251	Hexim	HEXIM1	ENSG00000186834	12	11.73	high
FBgn0037518	CG2641	TXNIP	ENSG00000265972	9	8.9	high
FBgn0029881	pigs	GAS2L1	ENSG00000185340	12	11.78	high
FBgn0266673	Sec10	EXOC5	ENSG00000070367	15	14.84	high
FBgn0285926	Imp	IGF2BP1	ENSG00000159217	15	14.77	high
FBgn0285926	Imp	IGF2BP3	ENSG00000136231	15	14.8	high
FBgn0285926	Imp	IGF2BP2	ENSG00000073792	15	14.8	high
FBgn0022987	qkr54B	KHDRBS3	ENSG00000131773	12	11.71	high
FBgn0008651	lbl	LBX1	ENSG00000138136	12	11.74	high
FBgn0030011	Gbeta5	GNB5	ENSG00000069966	16	15.8	high
FBgn0284436	CCT8	CCT8	ENSG00000156261	16	15.8	high
FBgn0033192	Corin	CORIN	ENSG00000145244	7	6.74	high
FBgn0030969	Usp39	USP39	ENSG00000168883	16	15.8	high
FBgn0034605	Ugt49C1	UGT2B11	ENSG00000213759	11	10.69	high
FBgn0027073	Ugt49B1	UGT2B11	ENSG00000213759	11	10.69	high
FBgn0038870	Oga	OGA	ENSG00000198408	16	15.72	high
FBgn0030505	NFAT	NFAT5	ENSG00000102908	7	6.86	high
FBgn0021768	nudC	NUDC	ENSG00000090273	16	15.8	high
FBgn0037728	p23	PTGES3	ENSG00000110958	15	14.75	high
FBgn0026371	SAK	PLK4	ENSG00000142731	17	16.75	high
FBgn0020616	SA	STAG3	ENSG00000066923	15	14.8	high
FBgn0003460	so	SIX2	ENSG00000170577	12	11.85	high
FBgn0012051	CalpA	CAPN9	ENSG00000135773	14	13.83	high
FBgn0010504	kermit	GIPC1	ENSG00000123159	15	14.8	high
FBgn0033264	Nup50	NUP50	ENSG00000093000	15	14.8	high
FBgn0011771	Hem	NCKAP1	ENSG00000061676	16	15.8	high
FBgn0038549	CG17802	ZNF460	ENSG00000197714	2	1.96	high
FBgn0010222	Nmdmc	MTHFD2	ENSG00000065911	16	15.82	high
FBgn0266566	CG45105	SDCCAG8	ENSG00000054282	9	8.95	high
FBgn0041605	cpx	CPLX1	ENSG00000168993	12	11.78	high
FBgn0031562	CG3604	SPINT3	ENSG00000101446	5	4.82	high
FBgn0032042	CG13398	FRS2	ENSG00000166225	9	8.94	high
FBgn0052772	CG32772	ZNF275	ENSG00000063587	2	2.01	high
FBgn0032945	CG8665	ALDH1L1	ENSG00000144908	16	15.75	high
FBgn0038745	CG4538	CLPX	ENSG00000166855	17	16.75	high
FBgn0030703	MSBP	PGRMC1	ENSG00000101856	18	17.75	high
FBgn0029837	Tsp5D	TSPAN9	ENSG00000011105	12	11.8	high
FBgn0029155	Men-b	ME3	ENSG00000151376	14	13.94	high
FBgn0039654	Brd8	BRD8	ENSG00000112983	11	10.96	high
FBgn0033153	Gadd45	GADD45G	ENSG00000130222	14	13.79	high
FBgn0015949	hrg	PAPOLA	ENSG00000090060	16	15.75	high
FBgn0261437	CSN8	COPS8	ENSG00000198612	14	13.84	high
FBgn0037707	RnpS1	RNPS1	ENSG00000205937	13	12.96	high
FBgn0026056	Rlip	RALBP1	ENSG00000017797	13	12.89	high
FBgn0027378	MRG15	MORF4L1	ENSG00000185787	16	15.75	high
FBgn0016693	Past1	EHD1	ENSG00000110047	16	15.8	high
FBgn0036702	CG6512	AFG3L2	ENSG00000141385	16	15.82	high
FBgn0014366	noi	SF3A3	ENSG00000183431	17	16.75	high
FBgn0000330	cm	AP3M2	ENSG00000070718	16	15.8	high
FBgn0035028	Start1	STARD3	ENSG00000131748	15	14.71	high
FBgn0010638	Sec61beta	SEC61B	ENSG00000106803	16	15.8	high
FBgn0032514	CG9302	PDIA5	ENSG00000065485	17	16.75	high
FBgn0004003	wbl	ERP29	ENSG00000089248	15	14.75	high
FBgn0024352	Stip1	STIP1	ENSG00000168439	14	13.86	high
FBgn0045866	bai	TMED10	ENSG00000170348	16	15.8	high
FBgn0038344	obe	ASCC3	ENSG00000112249	18	17.75	high
FBgn0035498	Fit1	FERMT2	ENSG00000073712	16	15.8	high
FBgn0028837	CSN6	COPS6	ENSG00000168090	16	15.8	high
FBgn0002567	Rab32	RAB32	ENSG00000118508	11	10.8	high
FBgn0027053	CSN5	COPS5	ENSG00000121022	16	15.72	high
FBgn0031493	Sf3b2	SF3B2	ENSG00000087365	15	14.87	high
FBgn0265187	Fatp2	SLC27A4	ENSG00000167114	14	13.94	high
FBgn0267330	KdelR	KDELR2	ENSG00000136240	16	15.75	high
FBgn0029158	Las	LIAS	ENSG00000121897	16	15.8	high
FBgn0033886	Rpn13	ADRM1	ENSG00000130706	15	14.8	high
FBgn0035872	Cpsf6	CPSF6	ENSG00000111605	14	13.89	high
FBgn0014906	Hydr2	ABHD2	ENSG00000140526	16	15.8	high
FBgn0264848	vih	UBE2C	ENSG00000175063	16	15.72	high
FBgn0085421	Epac	RAPGEF4	ENSG00000091428	16	15.82	high
FBgn0266417	ringer	TPPP	ENSG00000171368	13	12.91	high
FBgn0039303	CG11857	RER1	ENSG00000157916	14	13.94	high
FBgn0040066	wds	WDR5	ENSG00000196363	16	15.75	high
FBgn0261722	fwe	CACFD1	ENSG00000160325	14	13.8	high
FBgn0050122	CG30122	HNRNPUL1	ENSG00000105323	13	12.8	high
FBgn0002466	sti	CIT	ENSG00000122966	15	14.75	high
FBgn0034068	casp	FAF1	ENSG00000185104	16	15.8	high
FBgn0030687	RpIIIC160	POLR3A	ENSG00000148606	17	16.75	high
FBgn0039215	CG6695	CLASRP	ENSG00000104859	12	11.78	high
FBgn0030574	sbm	SLC7A9	ENSG00000021488	17	16.82	high
FBgn0011573	Cdc37	CDC37	ENSG00000105401	16	15.8	high
FBgn0028387	chm	KAT7	ENSG00000136504	13	12.83	high
FBgn0050496	CG30496	GLMN	ENSG00000174842	14	13.9	high
FBgn0039743	Jasper	PSIP1	ENSG00000164985	11	10.96	high
FBgn0033890	Ctf4	WDHD1	ENSG00000198554	16	15.8	high
FBgn0029791	AdamTS-B	ADAMTS7	ENSG00000136378	13	12.86	high
FBgn0027620	Acf	BAZ1A	ENSG00000198604	17	16.75	high
FBgn0030077	CG15365	LZTS1	ENSG00000061337	7	6.96	high
FBgn0003748	Treh	TREH	ENSG00000118094	16	15.8	high
FBgn0050035	Tret1-1	SLC2A6	ENSG00000160326	13	12.76	high
FBgn0030403	CG1824	ABCB8	ENSG00000197150	15	14.79	high
FBgn0003390	shf	WIF1	ENSG00000156076	14	13.76	high
FBgn0027343	fz3	FZD10	ENSG00000111432	5	4.85	high
FBgn0039751	CG1983	PLPBP	ENSG00000147471	15	14.77	high
FBgn0040079	pkaap	AKAP10	ENSG00000108599	16	15.8	high
FBgn0243512	puc	DUSP10	ENSG00000143507	11	10.8	high
FBgn0050463	Pgant9	GALNT5	ENSG00000136542	7	6.81	high
FBgn0261986	RASSF8	RASSF8	ENSG00000123094	14	13.79	high
FBgn0035771	Sec63	SEC63	ENSG00000025796	16	15.8	high
FBgn0086679	p	HPS5	ENSG00000110756	10	9.78	high
FBgn0037358	elm	CHP1	ENSG00000187446	16	15.8	high
FBgn0038536	CG7655	NRM	ENSG00000137404	15	14.89	high
FBgn0041188	Atx2	ATXN2L	ENSG00000168488	12	11.88	high
FBgn0261705	CG42741	KLF8	ENSG00000102349	8	7.95	high
FBgn0261588	pdm3	POU6F2	ENSG00000106536	8	7.93	high
FBgn0032433	Oatp33Ea	SLCO2B1	ENSG00000137491	5	4.75	high
FBgn0036732	Oatp74D	SLCO2B1	ENSG00000137491	5	4.75	high
FBgn0034716	Oatp58Dc	SLCO2B1	ENSG00000137491	5	4.75	high
FBgn0027496	epsilonCOP	COPE	ENSG00000105669	16	15.8	high
FBgn0000543	ecd	ECD	ENSG00000122882	16	15.8	high
FBgn0040346	CG3704	GPN1	ENSG00000198522	14	13.94	high
FBgn0003744	trc	STK38	ENSG00000112079	15	14.79	high
FBgn0031654	Jon25Bii	CTRC	ENSG00000162438	3	2.81	high
FBgn0029715	CG11444	PDAP1	ENSG00000106244	15	14.8	high
FBgn0030082	HP1b	CBX3	ENSG00000122565	15	14.8	high
FBgn0039897	CG1674	SYNPO	ENSG00000171992	2	2.03	high
FBgn0026634	Cog2	COG2	ENSG00000135775	16	15.8	high
FBgn0003206	Ras64B	RRAS2	ENSG00000133818	14	13.86	high
FBgn0031868	Rat1	XRN2	ENSG00000088930	17	16.75	high
FBgn0033252	CG12769	IKZF3	ENSG00000161405	2	1.96	high
FBgn0033252	CG12769	IKZF2	ENSG00000030419	2	1.96	high
FBgn0028968	gammaCOP	COPG1	ENSG00000181789	15	14.8	high
FBgn0004390	RasGAP1	RASA3	ENSG00000185989	16	15.8	high
FBgn0003044	Pcl	MTF2	ENSG00000143033	13	12.78	high
FBgn0034598	CG4266	SCAF8	ENSG00000213079	11	10.77	high
FBgn0027335	Rip11	RAB11FIP2	ENSG00000107560	12	11.89	high
FBgn0015772	Nak	AAK1	ENSG00000115977	13	12.8	high
FBgn0030662	CG9220	CHSY1	ENSG00000131873	17	16.75	high
FBgn0033313	Cirl	ADGRL1	ENSG00000072071	12	11.85	high
FBgn0286070	cnk	CNKSR2	ENSG00000149970	14	13.84	high
FBgn0083963	Nlg3	NLGN1	ENSG00000169760	13	12.86	high
FBgn0033339	Sec31	SEC31A	ENSG00000138674	16	15.8	high
FBgn0085412	kmr	PLEKHA6	ENSG00000143850	6	6.04	high
FBgn0260655	l(3)76BDm	TRAPPC8	ENSG00000153339	15	14.87	high
FBgn0086898	dgo	ANKRD6	ENSG00000135299	5	4.86	high
FBgn0051352	Unc-115a	ABLIM3	ENSG00000173210	14	13.76	high
FBgn0052529	Hers	BAHD1	ENSG00000140320	8	7.89	high
FBgn0030716	CG9170	CEP164	ENSG00000110274	6	6.04	high
FBgn0262872	milt	TRAK1	ENSG00000182606	15	14.87	high
FBgn0027066	Eb1	MAPRE1	ENSG00000101367	16	15.75	high
FBgn0261270	Sps1	SEPHS1	ENSG00000086475	17	16.75	high
FBgn0051935	CG31935	RAB3GAP1	ENSG00000115839	17	16.75	high
FBgn0024887	kin17	KIN	ENSG00000151657	16	15.65	high
FBgn0010621	CCT5	CCT5	ENSG00000150753	16	15.8	high
FBgn0037975	CG3397	AKR7A3	ENSG00000162482	4	3.75	high
FBgn0052549	CG32549	NT5C2	ENSG00000076685	15	14.89	high
FBgn0027549	Nulp1	TCF25	ENSG00000141002	16	15.8	high
FBgn0024806	DIP2	DIP2C	ENSG00000151240	16	15.8	high
FBgn0263346	smash	LIMCH1	ENSG00000064042	3	2.93	high
FBgn0053547	Rim	RIMS1	ENSG00000079841	12	11.93	high
FBgn0261477	slim	KLHDC10	ENSG00000128607	14	13.86	high
FBgn0016977	spen	SPEN	ENSG00000065526	12	11.8	high
FBgn0263599	l(3)72Ab	SNRNP200	ENSG00000144028	17	16.75	high
FBgn0025726	unc-13	UNC13A	ENSG00000130477	12	11.8	high
FBgn0260397	Su(var)3-3	KDM1A	ENSG00000004487	16	15.8	high
FBgn0263772	CG43689	MYT1L	ENSG00000186487	9	8.95	high
FBgn0010909	msn	TNIK	ENSG00000154310	15	14.8	high
FBgn0260012	pds5	PDS5B	ENSG00000083642	16	15.8	high
FBgn0035533	Cip4	FNBP1	ENSG00000187239	15	14.8	high
FBgn0085430	CG34401	ZSWIM8	ENSG00000214655	12	11.88	high
FBgn0037530	EMC1	EMC1	ENSG00000127463	16	15.8	high
FBgn0030734	CG9911	ERP44	ENSG00000023318	17	16.75	high
FBgn0022069	Nnp-1	RRP1B	ENSG00000160208	14	13.79	high
FBgn0040234	c12.2	VWA8	ENSG00000102763	16	15.72	high
FBgn0259246	brp	ERC1	ENSG00000082805	9	8.99	high
FBgn0262579	Sarm	SARM1	ENSG00000004139	13	12.7	high
FBgn0025336	CG4882	MRPS27	ENSG00000113048	8	7.93	high
FBgn0264895	RapGAP1	RAP1GAP2	ENSG00000132359	14	13.79	high
FBgn0259818	CG42399	TOGARAM1	ENSG00000198718	6	5.84	high
FBgn0086358	Tab2	TAB2	ENSG00000055208	4	3.95	high
FBgn0004618	gl	HIC2	ENSG00000169635	2	1.96	high
FBgn0033998	row	POGZ	ENSG00000143442	6	5.72	high
FBgn0010434	cora	EPB41L3	ENSG00000082397	13	12.78	high
FBgn0028343	Ankle2	ANKLE2	ENSG00000176915	11	10.76	high
FBgn0037447	Neurochondrin	NCDN	ENSG00000020129	16	15.8	high
FBgn0037074	CG7324	TBC1D9	ENSG00000109436	15	14.87	high
FBgn0031078	Nup205	NUP205	ENSG00000155561	16	15.8	high
FBgn0086784	stmA	EFR3A	ENSG00000132294	16	15.8	high
FBgn0034722	Rtf1	RTF1	ENSG00000137815	14	13.86	high
FBgn0039219	CG13630	METAP1	ENSG00000164024	16	15.74	high
FBgn0034950	Pask	PASK	ENSG00000115687	14	13.79	high
FBgn0261573	CoRest	RCOR1	ENSG00000089902	13	12.95	high
FBgn0038385	Fbxl7	FBXL7	ENSG00000183580	12	11.9	high
FBgn0038453	Arl6IP1	ARL6IP1	ENSG00000170540	15	14.8	high
FBgn0028400	Syt4	SYT11	ENSG00000132718	12	11.9	high
FBgn0040271	Sulf1	SULF1	ENSG00000137573	16	15.8	high
FBgn0266572	ebo	XPO6	ENSG00000169180	15	14.8	high
FBgn0261710	nocte	PRRC2C	ENSG00000117523	4	3.95	high
FBgn0261261	plx	TBC1D1	ENSG00000065882	13	12.78	high
FBgn0266580	Gp210	NUP210	ENSG00000132182	16	15.75	high
FBgn0264707	RhoGEF3	ARHGEF9	ENSG00000131089	9	8.84	high
FBgn0033194	Vps13	VPS13A	ENSG00000197969	16	15.8	high
FBgn0266674	Sec15	EXOC6B	ENSG00000144036	15	14.87	high
FBgn0004611	Plc21C	PLCB1	ENSG00000182621	16	15.8	high
FBgn0032688	CG15160	RPRD2	ENSG00000163125	12	11.84	high
FBgn0036305	CG10984	ANKRD12	ENSG00000101745	9	8.85	high
FBgn0034720	Liprin-gamma	KAZN	ENSG00000189337	14	13.83	high
FBgn0031869	CG18304	MTCL1	ENSG00000168502	4	3.96	high
FBgn0264978	Slh	SCFD1	ENSG00000092108	15	14.89	high
FBgn0035229	pns	DENND5A	ENSG00000184014	15	14.82	high
FBgn0027279	l(1)G0196	PPIP5K2	ENSG00000145725	14	13.79	high
FBgn0050440	CG30440	MCF2L	ENSG00000126217	8	7.87	high
FBgn0266667	Exo70	EXOC7	ENSG00000182473	17	16.75	high
FBgn0027791	O-fut2	POFUT2	ENSG00000186866	17	16.75	high
FBgn0262647	Nup160	NUP160	ENSG00000030066	16	15.8	high
FBgn0015600	toc	MTUS2	ENSG00000132938	4	4.04	high
FBgn0027841	CstF64	CSTF2T	ENSG00000177613	14	13.79	high
FBgn0033313	Cirl	ADGRL3	ENSG00000150471	12	11.85	high
FBgn0039075	CG4393	ANKS1A	ENSG00000064999	13	12.76	high
FBgn0030514	CG9941	MGRN1	ENSG00000102858	14	13.74	high
FBgn0034180	Ehbp1	EHBP1	ENSG00000115504	15	14.8	high
FBgn0030768	CG9723	NEMP1	ENSG00000166881	14	13.79	high
FBgn0034920	CG5597	ICOSLG	ENSG00000160223	2	2.01	high
FBgn0023458	Rbcn-3A	DMXL2	ENSG00000104093	18	17.75	high
FBgn0034184	CG9646	KIAA0930	ENSG00000100364	13	12.76	high
FBgn0015477	Rme-8	DNAJC13	ENSG00000138246	16	15.8	high
FBgn0265356	tn	TRIM2	ENSG00000109654	8	8.05	high
FBgn0013717	not	USP22	ENSG00000124422	17	16.75	high
FBgn0259174	Nedd4	NEDD4L	ENSG00000049759	15	14.87	high
FBgn0261928	CG42795	TBC1D30	ENSG00000111490	9	8.75	high
FBgn0262719	CG43163	TTC28	ENSG00000100154	16	15.8	high
FBgn0023510	Rbcn-3B	WDR7	ENSG00000091157	17	16.75	high
FBgn0287183	l(3)80Fg	DNAJC16	ENSG00000116138	16	15.8	high
FBgn0261836	Msp300	SYNE1	ENSG00000131018	6	5.81	high
FBgn0260486	Ziz	DOCK9	ENSG00000088387	16	15.87	high
FBgn0034572	CG9346	U2SURP	ENSG00000163714	16	15.8	high
FBgn0016762	angel	ANGEL1	ENSG00000013523	14	13.89	high
FBgn0023172	RhoGEF2	ARHGEF12	ENSG00000196914	13	12.86	high
FBgn0034606	ASPP	PPP1R13B	ENSG00000088808	15	14.84	high
FBgn0034422	CG7137	RRP8	ENSG00000132275	13	12.78	high
FBgn0025633	CG13366	SPECC1L	ENSG00000100014	14	13.79	high
FBgn0039234	Nct	NCSTN	ENSG00000162736	16	15.8	high
FBgn0033698	CG8858	ECPAS	ENSG00000136813	14	13.94	high
FBgn0014127	barr	NCAPH	ENSG00000121152	16	15.8	high
FBgn0034879	Rrp4	EXOSC2	ENSG00000130713	17	16.75	high
FBgn0030955	CG6891	COTL1	ENSG00000103187	15	14.77	high
FBgn0024291	Sirt1	SIRT1	ENSG00000096717	15	14.74	high
FBgn0083228	Frq2	NCS1	ENSG00000107130	15	14.81	high
FBgn0259685	crb	CRB1	ENSG00000134376	11	10.75	high
FBgn0027529	tapas	TDRD7	ENSG00000196116	9	8.9	high
FBgn0030775	CG9673	TPSD1	ENSG00000095917	3	2.96	high
FBgn0037515	Sp7	TPSD1	ENSG00000095917	3	2.84	high
FBgn0032213	CG5390	TPSD1	ENSG00000095917	3	2.84	high
FBgn0015777	nrv2	ATP1B4	ENSG00000101892	12	12.01	high
FBgn0015524	otp	OTP	ENSG00000171540	10	9.91	high
FBgn0035523	Ctl1	SLC44A1	ENSG00000070214	16	15.82	high
FBgn0035162	Sf3b3	SF3B3	ENSG00000189091	17	16.75	high
FBgn0031266	Sf3b1	SF3B1	ENSG00000115524	16	15.8	high
FBgn0036208	CG10361	GCAT	ENSG00000100116	18	17.75	high
FBgn0040340	TRAM	TRAM1	ENSG00000067167	15	14.8	high
FBgn0037637	IscU	ISCU	ENSG00000136003	17	16.75	high
FBgn0031049	Sec61gamma	SEC61G	ENSG00000132432	15	14.82	high
FBgn0262483	Rbp	RIMBP2	ENSG00000060709	14	13.79	high
FBgn0033901	O-fut1	POFUT1	ENSG00000101346	15	14.65	high
FBgn0033766	Nup188	NUP188	ENSG00000095319	14	13.84	high
FBgn0036461	Zip71B	SLC39A14	ENSG00000104635	8	7.85	high
FBgn0000289	cg	ZNF281	ENSG00000162702	2	2.1	high
FBgn0031456	Tnpo-SR	TNPO3	ENSG00000064419	16	15.8	high
FBgn0028658	Adat1	ADAT1	ENSG00000065457	10	9.69	high
FBgn0036318	Wbp2	WBP2	ENSG00000132471	14	13.79	high
FBgn0028473	Non1	GTPBP4	ENSG00000107937	17	16.75	high
FBgn0026404	Dronc	CASP14	ENSG00000105141	6	5.81	high
FBgn0015359	CG2034	ELP5	ENSG00000170291	4	4.06	high
FBgn0039855	CG1638	ACOT9	ENSG00000123130	16	15.72	high
FBgn0027598	cindr	CD2AP	ENSG00000198087	11	10.84	high
FBgn0011481	Ssdp	SSBP2	ENSG00000145687	13	12.97	high
FBgn0283682	Ge-1	EDC4	ENSG00000038358	15	14.72	high
FBgn0011481	Ssdp	SSBP3	ENSG00000157216	13	12.93	high
FBgn0005696	DNApol-alpha73	POLA2	ENSG00000014138	16	15.74	high
FBgn0037536	CG2698	TMEM245	ENSG00000106771	16	15.8	high
FBgn0267975	vib	PITPNB	ENSG00000180957	16	15.82	high
FBgn0034540	Lrt	FLRT1	ENSG00000126500	2	1.87	high
FBgn0034368	zda	FKBP8	ENSG00000105701	14	13.87	high
FBgn0011606	Klp3A	KIF4A	ENSG00000090889	14	13.85	high
FBgn0052225	CG32225	LAMP5	ENSG00000125869	7	6.84	high
FBgn0037747	Naa80	NAA80	ENSG00000243477	13	12.74	high
FBgn0000658	fj	FJX1	ENSG00000179431	15	14.79	high
FBgn0036828	CG6841	PRPF6	ENSG00000101161	17	16.75	high
FBgn0031492	CG3542	PRPF40B	ENSG00000110844	15	14.79	high
FBgn0028704	Nckx30C	SLC24A2	ENSG00000155886	16	15.75	high
FBgn0037162	CG11449	CFAP45	ENSG00000213085	16	15.79	high
FBgn0261547	Exn	NGEF	ENSG00000066248	9	8.84	high
FBgn0027567	CG8108	CIZ1	ENSG00000148337	8	7.82	high
FBgn0003447	sn	FSCN2	ENSG00000186765	16	15.8	high
FBgn0035444	CG12012	BRI3	ENSG00000164713	14	13.79	high
FBgn0033989	CG7639	SAMM50	ENSG00000100347	16	15.75	high
FBgn0261808	cu	NOCT	ENSG00000151014	14	13.74	high
FBgn0017418	ari-1	ARIH1	ENSG00000166233	17	16.75	high
FBgn0031322	CG5001	DNAJB5	ENSG00000137094	15	14.77	high
FBgn0037515	Sp7	TPSG1	ENSG00000116176	3	2.84	high
FBgn0032213	CG5390	TPSG1	ENSG00000116176	3	2.84	high
FBgn0086913	Rab26	RAB26	ENSG00000167964	14	13.78	high
FBgn0032258	Cog4	COG4	ENSG00000103051	17	16.8	high
FBgn0264711	CG43980	ABTB2	ENSG00000166016	15	14.87	high
FBgn0029094	asf1	ASF1A	ENSG00000111875	15	14.79	high
FBgn0037980	DCAF12	DCAF12	ENSG00000198876	15	14.87	high
FBgn0264006	dysc	WHRN	ENSG00000095397	12	11.9	high
FBgn0017429	CG5989	LETMD1	ENSG00000050426	16	15.8	high
FBgn0051217	modSP	PAMR1	ENSG00000149090	2	1.92	high
FBgn0035802	Pura	PLEKHG4	ENSG00000196155	14	13.81	high
FBgn0031816	Rchy1	RCHY1	ENSG00000163743	13	12.7	high
FBgn0027553	NELF-B	NELFB	ENSG00000188986	16	15.8	high
FBgn0085478	Zdhhc8	ZDHHC5	ENSG00000156599	11	10.9	high
FBgn0250850	rig	GEMIN5	ENSG00000082516	7	6.97	high
FBgn0036448	mop	PTPN23	ENSG00000076201	13	12.87	high
FBgn0039385	CG5913	FAM98A	ENSG00000119812	15	14.8	high
FBgn0000636	Fas3	NECTIN3	ENSG00000177707	3	2.74	high
FBgn0030466	CG15744	ADGRA2	ENSG00000020181	13	12.86	high
FBgn0003977	vir	VIRMA	ENSG00000164944	14	13.77	high
FBgn0034420	CG10737	C2CD2	ENSG00000157617	4	3.96	high
FBgn0037609	CG9773	UNC50	ENSG00000115446	16	15.8	high
FBgn0035589	CHMP2B	CHMP2B	ENSG00000083937	16	15.8	high
FBgn0013272	Gp150	TSKU	ENSG00000182704	2	2.01	high
FBgn0036919	Grasp65	GORASP2	ENSG00000115806	13	12.79	high
FBgn0052104	CG32104	RPAP1	ENSG00000103932	15	14.8	high
FBgn0034083	lbk	LRIG1	ENSG00000144749	14	13.79	high
FBgn0029992	Upf2	UPF2	ENSG00000151461	14	13.94	high
FBgn0050115	GEFmeso	PLEKHG3	ENSG00000126822	9	8.9	high
FBgn0262519	Mi-2	CHD5	ENSG00000116254	14	13.91	high
FBgn0031664	CG8892	UBXN7	ENSG00000163960	14	13.86	high
FBgn0262517	Ltn1	LTN1	ENSG00000198862	15	14.89	high
FBgn0013997	Nrx-IV	CNTNAP2	ENSG00000174469	15	14.82	high
FBgn0004618	gl	ZNF500	ENSG00000103199	2	1.94	high
FBgn0036801	MYPT-75D	PPP1R16B	ENSG00000101445	14	13.79	high
FBgn0027335	Rip11	RAB11FIP5	ENSG00000135631	12	11.89	high
FBgn0259246	brp	ERC2	ENSG00000187672	9	8.89	high
FBgn0035431	CG14968	APPL1	ENSG00000157500	2	1.81	high
FBgn0034488	Hacl	HACL1	ENSG00000131373	17	16.75	high
FBgn0037329	POLDIP2	POLDIP2	ENSG00000004142	15	14.84	high
FBgn0040080	pins	GPSM1	ENSG00000160360	14	13.8	high
FBgn0030141	Gga	GGA1	ENSG00000100083	15	14.8	high
FBgn0035207	Herc4	HERC4	ENSG00000148634	15	14.92	high
FBgn0259227	CG42327	PTPN20	ENSG00000204179	2	1.81	high
FBgn0051908	CG31908	SZRD1	ENSG00000055070	8	7.77	high
FBgn0041096	rols	TANC2	ENSG00000170921	14	13.81	high
FBgn0035431	CG14968	LDLRAP1	ENSG00000157978	2	1.81	high
FBgn0030286	Gapvd1	GAPVD1	ENSG00000165219	14	13.94	high
FBgn0046214	vig2	SERBP1	ENSG00000142864	13	12.89	high
FBgn0034223	Tes	TES	ENSG00000135269	11	10.86	high
FBgn0003044	Pcl	PHF19	ENSG00000119403	13	12.88	high
FBgn0032050	CG13096	RSL1D1	ENSG00000171490	9	8.75	high
FBgn0035317	Oseg2	IFT172	ENSG00000138002	16	15.8	high
FBgn0034964	IntS1	INTS1	ENSG00000164880	16	15.8	high
FBgn0027872	rdgBbeta	PITPNC1	ENSG00000154217	15	14.86	high
FBgn0032350	CG6287	PHGDH	ENSG00000092621	15	14.89	high
FBgn0033609	Fbl6	FBXL6	ENSG00000182325	14	13.77	high
FBgn0001301	kel	KLHL3	ENSG00000146021	11	10.8	high
FBgn0053532	lectin-37Da	CLEC4E	ENSG00000166523	4	4.06	high
FBgn0040093	lectin-46Ca	CLEC4E	ENSG00000166523	4	3.94	high
FBgn0040092	lectin-46Cb	CLEC4E	ENSG00000166523	4	3.94	high
FBgn0036196	CG11658	FBXO25	ENSG00000147364	15	14.89	high
FBgn0031760	Tsp26A	TSPAN17	ENSG00000048140	14	13.84	high
FBgn0038056	CG5961	FBXO9	ENSG00000112146	17	16.75	high
FBgn0014135	bnl	FGF20	ENSG00000078579	8	7.89	high
FBgn0038043	CG17202	MYCBP	ENSG00000214114	7	6.85	high
FBgn0023214	edl	EHF	ENSG00000135373	2	1.91	high
FBgn0259227	CG42327	PTPN18	ENSG00000072135	2	1.81	high
FBgn0032297	CG17124	PPP1R14B	ENSG00000173457	13	12.79	high
FBgn0038799	MFS9	SLC17A5	ENSG00000119899	10	9.79	high
FBgn0004838	Hrb27C	DAZAP1	ENSG00000071626	15	14.74	high
FBgn0028743	Dhit	RGS17	ENSG00000091844	12	11.83	high
FBgn0085431	CG34402	PCOLCE2	ENSG00000163710	2	1.91	high
FBgn0031711	CG6907	ELP4	ENSG00000109911	13	12.83	high
FBgn0034733	CG4752	OPLAH	ENSG00000178814	16	15.79	high
FBgn0028968	gammaCOP	COPG2	ENSG00000158623	15	14.84	high
FBgn0029503	CHORD	CHORDC1	ENSG00000110172	16	15.82	high
FBgn0052850	CG32850	RNF11	ENSG00000123091	16	15.82	high
FBgn0038320	Sra-1	CYFIP2	ENSG00000055163	16	15.85	high
FBgn0058191	CG40191	CNPPD1	ENSG00000115649	12	11.76	high
FBgn0034566	CG9313	DNAI1	ENSG00000122735	16	15.79	high
FBgn0266801	CG45263	SIGLEC7	ENSG00000168995	3	2.91	high
FBgn0035121	Tudor-SN	SND1	ENSG00000197157	15	14.77	high
FBgn0003520	stau	STAU2	ENSG00000040341	14	13.81	high
FBgn0037465	CG1105	ARRDC2	ENSG00000105643	10	9.9	high
FBgn0053988	Mid1	NALF2	ENSG00000130054	2	2.03	high
FBgn0000535	eag	KCNH5	ENSG00000140015	15	14.82	high
FBgn0024732	Drep1	CIDEB	ENSG00000136305	8	7.9	high
FBgn0001079	fu	STK36	ENSG00000163482	11	10.72	high
FBgn0001259	in	INTU	ENSG00000164066	15	14.8	high
FBgn0030003	CG2116	ZNF777	ENSG00000196453	2	1.96	high
FBgn0033413	prel	PRELID1	ENSG00000169230	16	15.8	high
FBgn0266801	CG45263	SIGLEC8	ENSG00000105366	3	2.91	high
FBgn0047135	CG32276	SERP1	ENSG00000120742	15	15	high
FBgn0037665	St2	SULT1C4	ENSG00000198075	12	11.73	high
FBgn0052857	CG32857	NFU1	ENSG00000169599	16	15.8	high
FBgn0030520	Pdcd4	PDCD4	ENSG00000150593	16	15.8	high
FBgn0040230	dbo	KLHL20	ENSG00000076321	17	16.75	high
FBgn0037240	Cont	CNTN6	ENSG00000134115	14	13.87	high
FBgn0044328	CG32052	SMPDL3B	ENSG00000130768	17	16.75	high
FBgn0010226	GstS1	HPGDS	ENSG00000163106	13	12.83	high
FBgn0036929	CG7668	ANGPTL3	ENSG00000132855	3	2.91	high
FBgn0034654	eIF3k	EIF3K	ENSG00000178982	15	14.87	high
FBgn0037081	barc	HTATSF1	ENSG00000102241	13	12.74	high
FBgn0030863	CG8188	UBE2S	ENSG00000108106	17	16.75	high
FBgn0261119	Prp19	PRPF19	ENSG00000110107	17	16.75	high
FBgn0034734	CG4554	UTP20	ENSG00000120800	16	15.8	high
FBgn0039008	CG6972	DESI1	ENSG00000100418	3	2.73	high
FBgn0038233	HtrA2	HTRA2	ENSG00000115317	14	13.79	high
FBgn0039130	CG5854	MAT2B	ENSG00000038274	3	2.81	high
FBgn0038744	CG4733	PPP2R3B	ENSG00000167393	13	12.75	high
FBgn0051634	Oatp26F	SLCO4A1	ENSG00000101187	17	16.75	high
FBgn0000463	Dl	DLL1	ENSG00000198719	15	14.64	high
FBgn0085419	Rgk2	REM1	ENSG00000088320	8	7.91	high
FBgn0034361	mRpS28	MRPS28	ENSG00000147586	14	13.76	high
FBgn0037372	CG2091	DCPS	ENSG00000110063	17	16.75	high
FBgn0029833	MCTS1	MCTS1	ENSG00000232119	16	15.8	high
FBgn0036372	Abp1	DBNL	ENSG00000136279	14	13.91	high
FBgn0035142	Hipk	HIPK2	ENSG00000064393	14	13.81	high
FBgn0030790	CG4768	C16orf72	ENSG00000182831	12	11.79	high
FBgn0038672	CG6005	WDR91	ENSG00000105875	10	9.73	high
FBgn0035754	MED4	MED4	ENSG00000136146	15	14.77	high
FBgn0086657	IKKepsilon	TBK1	ENSG00000183735	15	14.78	high
FBgn0035499	Chd64	TAGLN3	ENSG00000144834	11	10.73	high
FBgn0033400	CG2063	SAP30BP	ENSG00000161526	14	13.79	high
FBgn0039748	CG15529	BLNK	ENSG00000095585	5	4.84	high
FBgn0052528	parvin	PARVB	ENSG00000188677	16	15.8	high
FBgn0031239	CG17075	ZDHHC1	ENSG00000159714	10	9.65	high
FBgn0085478	Zdhhc8	ZDHHC8	ENSG00000099904	11	10.9	high
FBgn0037317	CG14667	REPIN1	ENSG00000214022	3	2.94	high
FBgn0259211	grh	GRHL1	ENSG00000134317	11	10.84	high
FBgn0052202	CG32202	TFPT	ENSG00000105619	4	4	high
FBgn0036239	Pop2	CNOT7	ENSG00000198791	17	16.75	high
[truncated: 28,129 more rows]

## Sheet: 4D GenexDisease corr
disease	odds_ratio	p_val	p_adj
AD and dementias	1.39253	2.12284e-08	1.2737e-07
muscle disease	0.828877	0.00425572	0.00851144
neurodegeneration and neuronal atrophy	0.756822	3.31409e-05	9.94227e-05
PD	0.687095	3.66668e-08	1.83334e-07
ataxia	0.687095	3.66668e-08	1.83334e-07
ALS amyotrophy and MN disease	0.599796	3.33425e-13	2.33398e-12
amyloidosis	0.402912	1.46895e-32	1.17516e-31
sensory neuropathy	0.370548	4.29689e-37	3.8672e-36
HD	0.324483	1.73643e-44	1.73643e-43
Down syndrome	0.271292	1.86065e-54	2.04672e-53
mitochondrial diseases	0.254828	6.85151e-58	8.22181e-57
muscular dystrophy	0.2521	1.47137e-58	1.91279e-57
spinal muscular atrophy	0.238521	1.25751e-61	1.76051e-60
dystonia	0.206371	2.19047e-69	3.28571e-68
motor disease	0.177435	2.45075e-77	3.9212e-76
peripheral neuropathy	0.174829	5.97693e-78	1.01608e-76
CMT disease	0.164448	5.0062e-81	9.01115e-80
psychomotor disease	0.126102	1.02935e-93	1.95576e-92
tauopathies	0.116029	3.13838e-97	6.27676e-96
spinocerebellar degeneration	0.113521	3.50408e-98	7.35856e-97
spinocerebellar ataxia	0.108517	4.17716e-100	9.18976e-99
FTD	0.10602	4.45401e-101	1.02442e-99
spastic paraplegia	0.0690461	4.46249e-117	1.071e-115
axonal disease and degeneration	0.0666122	3.33278e-118	8.33195e-117
dyskinesia	0.0545003	3.53348e-124	9.18704e-123
myopathy	0.0472789	5.30277e-128	1.43175e-126
prion disease	0.0424836	1.04411e-130	2.9235e-129
sensory motor neuropathy	0.0400916	3.44751e-132	9.99778e-131
Friedreich ataxia	0.0305613	6.90666e-138	2.072e-136
tremor	0.0210754	3.64516e-144	1.16645e-142
akinesia	0.0210754	3.64516e-144	1.16645e-142
memory and cognitive dysfunction	1.02777	0.660136	0.660136
