# Supplementary material for: Neuronal glycolytic reprogramming drives lethality via accelerated aging in a Drosophila model of tauopathy
Source: bioRxiv. 2025 Oct 27:2025.10.27.684860. Preprint. [Version 1] doi: 10.1101/2025.10.27.684860 (PMC12636451; doi:10.1101/2025.10.27.684860)
Supplement: Supplement 9 [file media-9.xlsx]

## Sheet: 6A raw counts
number	primary_FBid	current_symbol	current_fullname	UAS-itpr_1	UAS-itpr_2	UAS-itpr_3	UAS-itpr_4	UAS-itpr_5	UAS-itpr_6		tub-GAL4_1	tub-GAL4_2	tub-GAL4_3	tub-GAL4_4	tub-GAL4_5	tub-GAL4_6		tub>itpr_1	tub>itpr_2	tub>itpr_3	tub>itpr_4	tub>itpr_5	tub>itpr_6
1	FBgn0250732	gfzf	GST-containing FLYWCH zinc-finger protein	3062	2791	2391	2708	2122	2812		2035	2305	3205	2491	2309	2431		2319	3355	2403	2790	2895	3553
2	FBti0060344	INE-1{}2283	NA	0	0	0	0	0	0		0	0	0	0	0	0		0	0	0	0	0	0
3	FBgn0286036	sisRNA:CR46358	stable intronic sequence RNA CR46358	0	0	0	0	0	0		0	0	0	0	0	0		0	0	0	0	0	0
4	FBgn0037409	Osi24	Osiris 24	75	59	64	132	98	124		83	172	221	80	104	143		19	68	57	75	106	124
5	FBgn0027948	msps	mini spindles	10591	8721	9078	9863	8151	10301		8192	8500	11875	8586	9253	8900		7999	10069	7773	8501	7847	10032
6	FBgn0038675	CG6013	NA	659	576	497	592	535	551		517	512	532	500	443	576		535	696	455	427	433	628
7	FBgn0264900	lncRNA:CR44091	long non-coding RNA:CR44091	0	1	0	1	2	3		0	2	1	1	0	0		0	1	0	0	2	0
8	FBgn0000500	Dsk	Drosulfakinin	181	231	174	127	146	143		135	107	184	162	177	127		146	223	172	238	216	266
9	FBgn0261504	7SLRNA:CR42652	Signal recognition particle 7SL RNA CR42652	51	54	30	34	44	50		59	54	44	41	33	73		54	147	43	26	42	94
10	FBgn0037610	CG8043	NA	293	220	172	252	214	265		247	221	292	239	230	186		244	295	185	264	225	347
11	FBgn0053095	CG33095	NA	0	0	0	0	0	0		0	0	0	0	0	0		0	0	0	0	0	0
12	FBgn0038070	CG6753	NA	90	80	84	83	87	51		71	70	118	81	130	61		81	141	71	52	40	70
13	FBgn0267571	lncRNA:CR45911	long non-coding RNA:CR45911	27	35	27	29	27	28		26	37	37	41	49	34		28	27	41	30	30	27
14	FBgn0261859	CG42788	NA	1551	1186	1220	1288	1222	1548		1545	1415	1947	1400	1845	1471		1327	1688	1309	1476	1293	1832
15	FBgn0262389	mir-1017	mir-1017 stem loop	2	0	0	0	0	0		0	1	3	0	0	0		0	0	0	0	0	0
16	FBgn0037363	Atg17	Autophagy-related 17	2701	2063	2235	2393	2197	2124		2143	2056	3059	2114	2277	2216		2025	2350	1918	1981	1828	1987
17	FBgn0039552	CG12426	NA	1	1	0	2	1	0		0	2	1	0	3	2		4	1	4	0	0	0
18	FBgn0267797	lncRNA:CR46122	long non-coding RNA:CR46122	0	1	0	0	0	2		0	0	6	2	3	0		0	1	1	3	0	2
19	FBgn0039732	CG15525	NA	358	318	283	334	290	363		266	348	356	283	348	337		265	322	273	277	290	333
20	FBgn0038224	ATPsynE	ATP synthase, subunit E	3037	2905	2431	2797	2484	2962		2104	2424	2814	2502	2210	2418		2364	3209	2368	2809	2698	4290
21	FBgn0264776	CG44014	NA	2	0	2	0	1	0		6	2	0	1	7	0		0	0	0	0	1	0
22	FBgn0038525	CG14329	NA	1	15	5	1	0	1		0	5	18	0	0	0		0	14	6	2	0	7
23	FBgn0262397	mir-2c	mir-2c stem loop	0	0	0	0	0	0		0	0	0	0	0	0		0	0	0	0	0	0
24	FBti0019351	I{}Sirt6-iso-1a	NA	0	0	0	0	0	0		0	0	0	0	0	0		0	0	0	0	0	0
25	FBti0019410	BS{}1396	NA	0	0	0	0	0	0		0	0	0	0	0	0		0	0	0	0	0	0
26	FBgn0262899	CG43254	NA	0	0	0	0	0	0		0	0	0	0	0	0		0	0	0	0	0	0
27	FBgn0261436	DhpD	Dihydropterin deaminase	636	601	504	616	548	715		541	554	817	484	562	577		574	747	560	602	585	811
28	FBti0063117	INE-1{}5056	NA	0	0	0	0	0	0		0	0	0	0	0	0		0	0	0	0	0	0
29	FBgn0262378	mir-317	mir-317 stem loop	1	0	0	0	0	0		0	0	4	0	0	0		0	1	0	0	0	2
30	FBgn0038814	CG15923	NA	65	74	79	52	47	38		50	65	87	33	44	52		50	51	50	32	25	38
31	FBgn0286871	lncRNA:CR46393	long non-coding RNA:CR46393	1	0	0	0	0	0		0	0	0	0	0	0		0	0	0	0	1	0
32	FBgn0267809	asRNA:CR46134	antisense RNA:CR46134	1	0	0	0	0	0		10	1	0	1	3	0		1	1	0	0	1	3
33	FBgn0038279	Sdr	Secreted decoy of InR	1064	712	721	807	759	1008		686	783	1000	723	724	712		623	906	608	654	776	1005
34	FBgn0037625	CG11768	NA	4	0	5	4	3	5		5	2	4	0	6	5		4	5	2	1	0	0
35	FBgn0053093	CG33093	NA	3	0	1	0	0	0		2	1	0	1	3	2		0	0	0	0	0	1
36	FBti0062189	invader4{}4128	NA	0	0	0	0	0	0		0	0	0	0	0	0		0	0	0	0	0	0
37	FBti0019436	roo{}1426	NA	0	0	0	0	0	0		0	0	0	0	0	0		0	0	0	0	0	0
38	FBgn0051579	tRNA:Ala-AGC-2-7	transfer RNA:Alanine-AGC 2-7	2	0	0	0	0	0		0	0	0	0	0	0		0	0	0	0	0	0
39	FBgn0027574	CG5815	NA	944	828	694	901	767	785		634	643	735	621	633	642		644	943	619	743	721	846
40	FBgn0260746	Ect3	Ectoderm-expressed 3	1739	1518	1284	1321	1332	1352		1352	1356	1770	1355	1351	1162		1486	1762	1330	831	756	1044
41	FBgn0037930	CG14715	NA	1278	1205	986	1142	1007	1189		813	887	1156	904	945	924		893	1252	931	1053	1116	1516
42	FBgn0038709	CG15025	NA	0	1	0	0	0	3		0	0	2	0	7	1		0	0	0	0	0	1
43	FBgn0027095	Manf	Mesencephalic astrocyte-derived neurotrophic factor	1607	1366	1356	1615	1652	1571		1328	1356	1828	1331	1287	1679		1216	1703	1277	1451	1320	2050
44	NA	NA	NA	0	0	0	0	0	0		0	0	0	0	0	0		0	0	0	0	0	0
45	FBgn0051450	mRpS18A	mitochondrial ribosomal protein S18A	335	299	194	305	262	344		223	268	208	232	245	289		254	347	230	322	321	448
46	FBgn0038774	CG5023	NA	11	19	7	4	12	65		19	17	45	20	27	24		12	11	22	28	33	84
47	FBgn0037794	CG6254	NA	848	656	631	671	621	715		668	582	913	699	683	612		656	773	566	656	576	754
48	FBgn0039229	Saf-B	Scaffold attachment factor B	8818	8513	7207	8169	6831	8620		7351	7475	9255	7133	8666	8124		7740	9926	7536	7950	6772	9110
49	FBgn0065064	snoRNA:Œ®28S-291	NA	36	36	27	41	36	37		29	35	40	26	36	31		24	36	28	34	21	48
50	FBti0019348	flea{}1281	NA	0	0	0	0	0	0		0	0	0	0	0	0		0	0	0	0	0	0
51	FBgn0038737	Mrm2	Mitochondrial rRNA methyltransferase 2	189	126	114	157	139	160		110	140	143	125	134	107		129	153	97	151	147	215
52	FBgn0262431	mir-1003	mir-1003 stem loop	0	0	0	0	0	0		0	0	0	0	0	0		0	0	0	0	0	0
53	FBti0063768	INE-1{}5707	NA	0	0	0	0	0	0		0	0	0	0	0	0		0	0	0	0	0	0
54	FBgn0037399	Or83c	Odorant receptor 83c	0	0	0	0	0	0		1	0	0	0	0	0		0	0	0	0	0	0
55	FBti0019411	opus{}1397	NA	0	0	0	0	0	0		0	0	0	0	0	0		4	0	0	0	0	0
56	FBti0020393	1360{}1463	NA	0	0	0	0	0	0		0	0	0	0	0	0		0	0	0	0	0	0
57	FBgn0039291	CG13663	NA	194	164	144	153	182	185		144	135	167	146	122	168		140	129	139	156	142	254
58	FBgn0037547	CG7910	NA	11	1	0	5	0	0		1	1	4	2	5	5		0	0	0	5	3	1
59	FBgn0038966	pinta	prolonged depolarization afterpotential (PDA) is not apparent	145	101	97	116	182	139		161	116	139	99	134	198		55	92	101	54	52	58
60	FBgn0037690	Task7	TWIK-related acid-sensitive K[+] channel 7	659	591	582	521	535	555		570	508	641	581	637	500		599	758	569	593	524	662
61	FBti0019321	Doc{}1240	NA	0	0	0	0	0	0		0	0	0	0	0	0		0	0	0	0	0	0
62	FBgn0038783	CG4367	NA	1	0	2	0	0	1		2	0	0	0	2	0		5	2	1	1	1	1
63	FBgn0011998	tRNA:Val-CAC-2-2	transfer RNA:Valine-CAC 2-2	0	0	0	0	0	0		0	0	0	0	0	0		0	0	0	0	0	0
64	FBgn0038055	trus	toys are us	915	774	635	617	615	765		643	590	844	598	679	586		622	833	617	665	568	799
65	FBgn0261453	scaRNA:MeU2-C41	small Cajal body-specific RNA : MeU2-C41	0	0	0	1	0	2		0	0	0	1	1	1		0	0	0	0	3	0
66	FBgn0261792	snRNP-U1-C	small ribonucleoprotein particle U1 subunit C	1128	1117	1043	1102	896	1052		908	932	1107	887	885	902		851	1281	956	991	918	1411
67	FBgn0040606	CG6503	NA	0	0	0	1	0	0		1	0	0	0	0	0		1	0	0	0	0	0
68	FBgn0037709	CG8199	NA	255	234	151	256	233	315		167	205	297	225	159	192		158	199	155	273	239	407
69	FBti0059826	INE-1{}1765	NA	0	0	0	0	0	0		0	0	0	0	0	0		0	0	0	0	0	0
70	FBgn0051106	CG31106	NA	0	5	1	0	1	4		0	1	5	2	2	4		0	0	0	0	0	43
71	FBti0019291	transib3{}1202	NA	0	0	0	0	0	0		0	0	0	0	0	0		0	0	0	0	0	0
72	FBgn0039131	CG12268	NA	235	201	106	202	127	412		75	149	189	131	100	138		97	172	118	247	297	447
73	FBgn0267686	lncRNA:CR46022	long non-coding RNA:CR46022	0	0	0	0	2	0		0	0	0	0	0	0		0	0	1	0	0	1
74	FBti0062552	INE-1{}4491	NA	0	0	0	0	0	0		0	0	0	0	0	0		0	0	0	0	0	0
75	FBti0061858	INE-1{}3797	NA	0	2	0	0	0	1		0	4	0	0	0	0		0	0	0	0	0	0
76	FBgn0037777	CG11722	NA	189	154	144	165	124	169		106	139	157	156	168	180		136	166	137	193	155	252
77	FBgn0046685	Wsck	Wsck	1011	873	820	980	873	1079		772	822	1192	830	821	849		705	894	705	842	799	1019
78	FBgn0259733	tal-AA	tarsal-less AA	0	0	0	0	0	0		0	0	0	0	0	0		0	0	0	0	0	0
79	FBgn0266388	asRNA:CR45028	antisense RNA:CR45028	8	5	12	20	16	16		10	28	12	15	4	13		24	13	15	13	14	14
80	FBti0061730	INE-1{}3669	NA	0	0	0	0	0	0		0	0	0	0	0	0		0	0	0	0	0	0
81	FBgn0267561	lncRNA:CR45901	long non-coding RNA:CR45901	2	3	1	5	0	4		0	0	4	4	0	1		1	1	0	0	0	0
82	FBgn0038993	CG13843	NA	17	10	11	8	17	26		21	23	17	18	22	41		12	28	7	42	14	11
83	FBgn0262971	lncRNA:CR43282	long non-coding RNA::CR43282	0	0	0	3	0	0		0	2	11	0	2	1		3	0	0	0	0	0
84	FBgn0039313	CG11892	NA	5	4	6	3	3	1		9	0	5	8	175	5		4	4	2	5	7	3
85	FBgn0004395	unk	unkempt	5104	4043	3938	4288	3530	4504		3826	3752	5938	4282	4527	3903		4239	5142	3581	4600	4193	4991
86	FBgn0051201	GluRIIE	Glutamate receptor IIE	51	70	60	76	47	49		60	43	93	32	81	49		38	49	37	54	45	63
87	FBgn0266674	Sec15	Secretory 15	1036	861	862	1016	925	981		802	790	1102	848	927	918		753	1058	685	787	812	1043
88	FBgn0267767	lncRNA:CR46098	long non-coding RNA:CR46098	0	3	2	1	0	3		0	2	1	0	2	2		2	14	1	2	0	2
89	FBgn0039019	HP1c	Heterochromatin Protein 1c	1491	1349	1157	1319	1197	1234		1030	1142	1451	1181	1176	1157		1173	1591	1160	1172	1216	1617
90	FBti0062939	INE-1{}4878	NA	0	0	0	0	0	0		0	0	0	0	0	0		0	0	0	0	0	0
91	FBgn0039172	Spase22-23	Spase 22/23-subunit	2596	2191	2332	2621	2357	2386		1953	2129	2801	2051	2158	2343		1820	2430	1977	2098	1978	3243
92	NA	NA	NA	0	0	1	0	0	0		0	0	0	1	1	2		1	0	0	0	2	0
93	FBgn0011290	Taf12	TBP-associated factor 12	1498	1362	1144	1312	1190	1373		1071	1177	1539	1202	1173	1221		1088	1401	1012	1194	1120	1647
94	FBgn0262384	mir-1014	mir-1014 stem loop	0	0	0	0	0	0		0	0	0	0	0	0		0	0	0	0	0	0
95	FBgn0283626	lncRNA:CR46299	long non-coding RNA:CR46299	0	0	0	0	0	0		0	0	0	0	0	0		0	0	0	0	0	0
96	FBgn0267816	lncRNA:CR46141	long non-coding RNA:CR46141	0	1	0	0	1	0		3	0	0	0	5	0		0	2	2	2	5	1
97	FBgn0037747	Naa80	N(alpha)-acetyltransferase 80	600	466	386	512	423	620		417	484	617	431	464	454		463	632	414	501	508	721
98	FBgn0037751	topi	matotopetli	8	6	4	8	5	6		14	2	6	6	20	7		2	8	4	5	5	4
99	FBgn0039486	CAH9	Carbonic anhydrase 9	17	15	12	7	6	6		15	18	33	23	22	6		25	48	35	62	56	97
100	FBgn0039228	CG6980	NA	10	14	12	6	11	14		28	18	25	11	14	30		8	27	17	19	8	21
101	FBgn0039073	CG4408	NA	3023	2568	2141	2023	1609	1630		796	1477	2438	1030	1482	1040		668	746	770	1403	1547	4312
102	FBgn0040256	Ugt35C1	UDP-glycosyltransferase family 35 member C1	24	24	4	8	8	27		11	13	16	13	22	11		2	3	3	8	9	14
103	FBgn0037888	scpr-B	SCP-containing protein B	0	0	2	3	0	2		0	4	4	2	2	0		0	7	0	0	0	4
104	FBgn0039404	CG14543	NA	377	352	260	351	246	310		263	352	384	257	275	315		319	389	302	305	241	454
105	FBgn0264905	lncRNA:CR44096	long non-coding RNA:CR44096	4	5	1	4	3	1		6	3	0	4	4	2		1	0	1	0	5	2
106	FBgn0038342	B9d1	B9d1	0	1	1	2	2	4		9	2	0	0	4	1		4	2	2	6	0	0
107	FBgn0005674	GluProRS	Glutamyl-prolyl-tRNA synthetase	6116	5015	4740	5558	4678	5869		3871	4409	6434	4211	4364	4662		4014	5350	4079	4631	4570	5743
108	FBgn0266229	lncRNA:CR44924	long non-coding RNA:CR44924	6	7	3	0	4	3		3	7	3	4	9	4		10	4	4	19	9	8
109	FBgn0011768	Fdh	Formaldehyde dehydrogenase	3099	2961	2331	3011	2539	2969		2199	2644	3172	2229	2380	2734		2551	3828	2878	3012	2938	4514
110	FBgn0265449	lncRNA:CR44349	long non-coding RNA:CR44349	0	0	0	0	0	0		0	0	0	0	0	0		0	0	0	0	0	0
111	FBgn0037917	wkd	whacked	1059	828	735	973	829	986		836	738	1202	870	935	886		936	1007	866	890	905	1110
112	FBgn0086365	Orct2	Organic cation transporter 2	1715	1225	1297	1550	1572	1344		1449	1325	1484	1297	1336	1343		1314	1800	1291	949	884	1287
113	FBgn0017567	ND-23	NADH dehydrogenase (ubiquinone) 23 kDa subunit	1213	1177	946	1115	1041	1097		980	1136	1221	1046	1103	1085		1064	1319	1051	1174	1253	1773
114	FBgn0039290	CG13654	NA	279	249	183	225	209	233		328	329	468	307	402	345		324	379	255	347	310	348
115	FBgn0267208	asRNA:CR45648	antisense RNA:CR45648	0	0	0	0	0	0		0	0	0	0	0	0		0	0	0	0	0	0
116	FBti0019361	1360{}1299	NA	0	0	0	0	0	0		0	0	0	0	0	0		0	0	0	0	0	0
117	FBgn0051287	CG31287	NA	3	8	2	9	8	8		7	4	4	3	9	5		5	6	2	2	5	8
118	FBgn0038577	CG12321	NA	1033	923	869	929	864	929		645	770	788	674	663	742		752	962	756	688	786	1321
119	FBgn0037720	CG8312	NA	593	487	461	597	548	742		351	546	703	473	466	549		308	521	389	425	488	728
120	FBgn0038033	CG10097	NA	0	0	0	0	0	0		0	0	0	0	0	0		0	0	0	0	0	0
121	FBgn0001112	Gld	Glucose dehydrogenase	120	133	63	113	146	155		68	87	127	94	85	120		38	79	37	254	102	82
122	FBgn0038344	obe	obelus	1375	1239	1189	1321	1192	1407		1153	1239	1856	1196	1180	1261		977	1365	1018	1192	1130	1516
123	FBgn0037678	CG16749	NA	30	67	59	38	39	62		49	39	102	30	48	47		48	72	43	62	41	44
124	FBgn0267709	CG46042	NA	1	0	0	0	0	2		0	0	0	2	2	4		0	0	0	0	0	0
125	NA	NA	NA	0	0	0	0	0	0		0	0	0	0	0	0		0	0	0	0	0	0
126	FBgn0051072	Lerp	lysosomal enzyme receptor protein	1378	1142	1093	1138	970	1202		1040	937	1261	991	1131	1066		1195	1433	1047	1048	938	1332
127	FBgn0013277	Hsp70Ba	Heat shock protein 70 Ba	39	30	15	38	18	25		88	121	172	98	138	97		145	189	117	141	133	252
128	FBgn0037718	P58IPK	P58IPK	2109	1624	1533	2126	2059	1778		1603	1780	2103	1568	1659	1869		1518	2169	1503	1532	1570	1958
129	FBgn0039520	Gr98a	Gustatory receptor 98a	0	0	0	0	0	0		2	0	0	0	0	0		0	0	0	0	0	0
130	FBti0062070	INE-1{}4009	NA	0	0	0	0	0	0		0	0	0	0	0	0		0	0	0	0	0	0
131	FBgn0286071	AdamTS-A	ADAM metallopeptidase with thrombospondin type 1 motif A	2682	1799	3424	3016	3761	2146		3116	2317	2588	2207	2982	2958		1842	2633	2250	1094	1011	1483
132	FBgn0266701	lncRNA:CR45191	long non-coding RNA:CR45191	1	0	0	4	2	0		2	2	1	5	3	3		6	9	4	4	0	13
133	FBgn0265197	CG44257	NA	0	0	0	0	0	0		0	0	1	1	0	0		0	0	0	0	0	0
134	FBgn0003002	opa	odd paired	1339	1482	1422	1306	990	1352		1161	1127	1702	1226	1342	1233		1331	1848	1296	1198	1200	1607
135	FBgn0012000	tRNA:Val-CAC-2-3	transfer RNA:Valine-CAC 2-3	0	0	0	0	0	0		0	0	0	0	0	0		0	0	0	0	0	0
136	FBgn0264428	lncRNA:CR43846	long non-coding RNA:CR43846	0	0	0	2	0	0		0	0	0	0	0	0		0	0	1	0	0	0
137	FBgn0266399	lncRNA:CR45039	long non-coding RNA:CR45039	13	4	0	7	3	7		14	6	0	5	3	9		4	8	4	9	7	14
138	FBgn0041588	eIF2D	eukaryotic translation initiation factor 2D	1009	913	809	912	756	943		672	729	1003	650	700	662		587	803	569	698	581	974
139	FBgn0039557	CG12259	NA	617	633	503	633	505	579		508	528	602	520	461	535		434	644	490	576	489	698
140	FBti0020309	Stalker4{}1224	NA	0	0	0	0	0	0		0	0	1	0	0	0		0	0	0	0	0	0
141	FBgn0051028	CG31028	NA	376	291	256	357	239	558		205	354	475	277	249	439		125	256	190	314	375	514
142	FBgn0266598	Kmn2	kinetochore Mis12-Ndc80 network component 2	258	244	187	194	164	218		170	173	259	204	148	208		220	192	191	252	227	319
143	FBgn0037424	Osi15	Osiris 15	3	4	6	2	2	10		23	71	110	47	35	52		5	2	3	4	6	9
144	FBgn0038725	CG6184	NA	2481	2008	1895	2033	1832	2073		2217	1754	2302	2039	2478	1893		2306	2644	1989	1792	1693	2009
145	FBgn0263757	Polr2D	RNA polymerase II subunit D	0	0	0	0	0	0		0	0	0	0	0	0		0	0	0	0	0	0
146	FBgn0039277	Nepl16	Neprilysin-like 16	462	403	344	328	306	419		388	309	535	416	392	245		456	509	283	431	398	469
147	FBgn0039302	Nup358	Nucleoporin 358kD	19686	17158	17521	17926	14763	18206		14656	14581	22092	15873	16746	15596		14790	18532	14019	15110	14648	17623
148	FBgn0039461	CG5500	NA	232	184	113	227	168	174		152	176	165	176	202	228		174	197	186	155	141	226
149	FBgn0037894	Ipo9	Importin 9	3717	3334	3031	3067	2714	3303		2399	2844	3927	2812	2591	2824		2645	3668	2575	3096	2914	4315
150	FBgn0039799	CG15543	NA	0	0	0	0	0	0		0	0	0	1	0	0		0	1	1	0	0	0
151	FBgn0262290	mir-iab-8	mir-iab-8 stem loop	0	0	0	0	0	0		0	0	0	0	0	0		0	0	0	0	0	0
152	FBgn0039817	CG15553	NA	1	1	0	2	8	0		4	0	0	3	2	0		0	0	0	0	1	0
153	FBgn0051224	CG31224	NA	7000	5677	6481	6946	6609	6527		6111	5355	8528	5947	6724	6130		6196	7199	5762	5783	4930	5553
154	FBgn0054008	CG34008	NA	92	111	86	88	72	98		99	101	123	58	96	101		83	129	72	75	103	169
155	FBgn0013276	Hsp70Ab	Heat shock protein 70 Ab	53	80	57	42	37	23		123	208	348	167	154	146		191	422	458	454	537	784
156	FBgn0039714	Zip99C	Zinc/iron regulated transporter-related protein 99C	472	369	396	402	445	391		335	340	483	371	411	423		349	458	354	338	319	556
157	FBgn0037832	Desi	Desiccate	0	1	0	0	0	0		0	0	1	0	1	0		0	0	0	5	0	1
158	FBgn0263409	lncRNA:CR43455	long non-coding RNA:CR43455	0	0	0	0	0	0		0	0	0	0	0	0		0	0	0	0	0	0
159	FBgn0037802	Sirt6	Sirtuin 6	193	148	114	181	162	212		146	143	168	156	132	147		136	216	126	172	182	200
160	FBgn0004781	Ccp84Ac	Ccp84Ac	0	0	0	0	0	1		0	2	0	0	1	0		0	1	0	0	0	0
161	FBgn0037502	wa-cup	walker cup	8	0	0	2	1	0		4	0	6	0	9	3		3	0	1	0	1	0
162	FBgn0051230	CG31230	NA	0	1	3	2	2	5		5	10	5	7	2	6		0	3	9	16	0	0
163	FBgn0039328	CHKov2	CHK domain ov2	223	127	210	252	288	206		149	178	231	144	183	210		117	178	132	120	140	324
164	FBgn0038204	CG14357	NA	0	0	0	0	0	0		0	0	4	0	0	2		0	1	1	1	0	0
165	FBgn0285912	mah	mahogany	40	44	34	64	38	53		81	80	82	44	41	48		19	25	43	11	19	19
166	FBgn0051116	ClC-a	Chloride channel-a	1210	879	1092	936	777	880		867	670	1115	831	1014	914		876	1338	952	919	809	983
167	FBgn0263835	CR43697	NA	126	132	150	167	120	140		162	157	206	148	149	148		159	187	105	124	93	102
168	FBgn0266672	Sec8	Secretory 8	2142	1809	1761	1974	1712	1996		1589	1771	2227	1678	1811	1928		1499	2229	1678	1790	1831	2495
169	FBgn0037292	plh	pasang lhamu	8	3	0	6	6	19		19	17	14	10	13	5		12	20	6	25	11	31
170	FBgn0002735	E(spl)mŒ≥-HLH	Enhancer of split mŒ≥, helix-loop-helix	773	482	438	763	736	980		616	681	723	767	649	849		453	492	390	918	842	1058
171	FBgn0017550	Rga	Regena	3260	2827	2787	3209	2551	2930		2653	2661	3555	2725	2835	2903		2571	3167	2445	2396	2313	3041
172	FBti0062066	INE-1{}4005	NA	0	0	0	0	0	0		0	0	0	0	0	0		0	0	0	0	0	0
173	FBti0059750	Dm88{}1689	NA	0	0	0	1	0	0		0	0	0	0	1	0		1	4	1	0	0	5
174	FBgn0037679	Aduk	Another Drosophila Unc-51-like kinase	617	495	438	510	455	598		463	454	733	486	462	603		443	595	427	511	484	643
175	FBgn0037837	CG14693	NA	1	1	2	1	1	2		0	2	1	0	5	3		4	8	5	9	1	3
176	FBgn0040609	CG3348	NA	161	85	73	161	112	135		129	116	137	135	586	124		133	198	105	113	120	125
177	FBgn0284417	lncRNA:TS20	long noncoding RNA: testis-specific 20	0	0	0	0	0	0		0	0	0	0	0	0		0	0	0	0	0	0
178	FBgn0038113	CG11668	NA	19	22	12	9	18	23		7	7	14	9	2	12		7	13	17	24	24	46
179	FBgn0014931	CG2678	NA	63	64	60	76	57	71		21	45	75	42	40	51		54	45	32	46	55	55
180	FBgn0267408	AOX1	Aldehyde oxidase 1	260	222	101	84	72	249		117	150	356	201	157	153		200	388	274	525	434	679
181	FBgn0038115	CG7966	NA	191	146	90	119	90	120		112	100	218	102	175	138		123	155	114	154	176	385
182	FBgn0038745	ClpX	Caseinolytic protease chaperone subunit	3398	2613	3165	3428	3340	2687		2820	2521	3416	2339	2746	2652		2477	3362	2828	2129	1993	2730
183	FBgn0038321	Nagk	N-acetylglucosamine kinase	3272	2525	2971	3314	2570	2142		2725	2082	2446	2165	2368	2452		2343	3646	2690	1875	1578	2552
184	FBgn0266538	CG45099	NA	0	0	0	0	0	0		0	0	0	0	0	0		0	0	0	0	0	0
185	FBgn0263594	lost	lost	17206	14082	12943	15381	13177	16806		11282	13163	18442	13337	12833	13419		12231	16419	12246	14940	14473	21240
186	FBgn0083984	CG34148	NA	3	1	4	1	2	0		7	1	0	3	3	4		2	4	0	1	0	6
187	FBgn0051162	tRNA:Ser-GCT-2-4	transfer RNA:Serine-GCT 2-4	0	0	0	0	0	0		0	0	0	0	0	0		0	0	0	0	0	0
188	FBgn0039378	Œ±4GT2	Œ±1,4-galactosyltransferase 2	0	0	0	0	0	0		0	0	0	0	0	0		0	0	0	0	0	0
189	FBgn0015568	Œ±-Est1	Œ±-Esterase-1	18	8	5	2	17	3		5	5	17	11	23	25		12	6	28	51	32	165
190	FBgn0267107	lncRNA:CR45547	long non-coding RNA:CR45547	0	0	0	0	0	3		5	2	3	1	1	7		2	6	1	5	4	2
191	FBgn0267759	lncRNA:CR46090	long non-coding RNA:CR46090	0	0	2	2	0	1		0	1	0	5	1	0		1	2	2	0	3	3
192	FBgn0038881	aus	argus	13189	10720	11630	11836	9301	11622		13125	10914	16077	12461	14804	11816		13726	14932	11138	10502	8991	10351
193	FBgn0259139	glo	glorund	12592	12462	10927	12074	9974	11797		10820	10899	13518	10829	12231	11560		11083	14490	10787	10415	8963	12103
194	FBgn0267159	lncRNA:CR45599	long non-coding RNA:CR45599	0	0	0	0	0	0		0	0	0	0	0	0		0	0	0	0	0	0
195	FBgn0038423	CG10317	NA	0	1	0	1	0	0		4	2	1	1	2	0		0	2	0	0	0	0
196	FBgn0262112	sro	shroud	592	532	278	263	199	421		167	375	585	201	320	220		180	214	170	434	553	1262
197	FBgn0266732	asRNA:CR45205	antisense RNA:CR45205	0	0	0	0	0	0		0	0	1	0	1	0		0	0	0	0	0	0
198	FBti0062737	FB{}4676	NA	0	0	0	0	0	0		0	0	0	0	0	0		0	0	0	0	0	0
199	FBgn0039258	Œ≤4GalT7	Œ≤-4-galactosyltransferase 7	573	482	397	580	477	569		461	444	593	519	465	567		390	463	441	502	462	725
200	FBgn0039415	CG6142	NA	509	444	296	350	227	361		341	289	398	394	385	284		350	372	289	266	236	366
201	FBgn0039325	CG10560	NA	0	2	6	0	0	0		0	3	1	0	1	0		0	0	1	2	0	0
202	FBgn0264427	CG43845	NA	19	27	13	15	8	10		17	12	52	17	26	23		25	20	20	16	20	10
203	FBgn0004841	TkR86C	Tachykinin-like receptor at 86C	219	168	183	164	198	140		206	135	274	203	211	163		219	245	204	128	104	132
204	FBgn0275433	lncRNA:CR46265	long non-coding RNA:CR46265	0	1	3	0	0	0		0	1	0	1	2	0		5	1	8	3	0	4
205	NA	NA	NA	0	0	0	0	0	0		0	0	0	0	0	0		0	0	0	0	0	0
206	FBti0019345	jockey{}1278	NA	0	0	0	0	0	0		0	0	0	0	0	0		0	0	0	0	2	0
207	FBgn0267674	lncRNA:CR46010	long non-coding RNA:CR46010	1	2	0	3	3	4		1	1	6	3	0	2		4	1	8	1	2	0
208	FBgn0002924	ncd	non-claret disjunctional	3218	2921	2561	2754	2185	3124		2316	2555	3404	2590	2679	2600		2336	3216	2527	2838	2882	3942
209	FBgn0039008	CG6972	NA	13	8	21	6	16	8		16	8	17	13	16	19		12	8	10	6	8	13
210	FBgn0259721	CG42375	NA	0	0	0	0	0	0		0	0	0	0	0	0		0	0	0	0	0	0
211	FBgn0051211	CG31211	NA	6154	5019	4400	6014	4955	6221		6059	5583	7066	5961	6736	6163		5663	6574	4941	6445	5280	5698
212	FBgn0283548	mir-9381	mir-9381 stem loop	5	3	2	1	1	0		0	2	7	4	0	1		3	1	1	4	0	0
213	FBgn0038717	CG17751	NA	0	0	5	2	0	0		2	0	0	0	21	0		2	5	0	0	2	1
214	NA	NA	NA	0	0	0	0	0	0		0	0	0	0	0	0		0	0	0	0	0	0
215	FBgn0267612	lncRNA:CR45950	long non-coding RNA:CR45950	0	0	0	3	0	0		0	0	0	0	0	0		0	0	0	0	0	0
216	FBti0062734	INE-1{}4673	NA	0	0	0	0	0	0		0	0	0	0	0	0		0	0	0	0	0	0
217	FBgn0263389	CR43441	NA	0	0	0	0	0	0		0	0	0	0	0	0		0	0	0	0	0	0
218	FBgn0051575	tRNA:Ala-AGC-2-9	transfer RNA:Alanine-AGC 2-9	0	0	0	0	0	0		0	0	0	0	0	0		0	0	0	0	0	0
219	FBgn0263664	lncRNA:CR43655	long non-coding RNA:CR43655	0	0	0	0	0	0		0	0	0	0	0	0		0	0	0	0	0	0
220	FBgn0037993	dpr15	defective proboscis extension response 15	323	252	254	257	214	264		328	233	379	271	330	267		404	402	282	381	277	328
221	FBgn0262962	CG43273	NA	90	100	62	79	73	120		52	59	67	70	67	76		69	85	43	75	70	113
222	FBgn0038049	Srlp	Spliceosome-ribosome linker protein	1620	1423	1380	1395	1278	1395		1239	1222	1636	1185	1183	1232		1150	1706	1212	1269	1256	1988
223	FBgn0005777	PpD3	Protein phosphatase D3	2300	2048	2002	2072	1707	2139		1675	1697	2532	1733	1959	1917		1783	2391	1769	1750	1669	2550
224	FBgn0261238	Alh	Alhambra	8740	7877	7984	7912	7091	7547		7923	7358	10604	7373	8945	7797		7886	9520	7199	7170	5966	7475
225	FBgn0042101	CG18744	NA	12	3	22	18	8	7		20	12	19	5	15	10		17	11	14	7	3	8
226	FBti0063301	diver2{}5240	NA	0	0	0	0	0	0		0	0	0	0	0	0		0	0	0	0	0	0
227	FBgn0037891	CG5214	NA	4317	3657	3449	3902	3397	3930		3102	3399	5285	3462	3422	3472		3273	4574	3409	3776	3819	5136
228	FBgn0039182	CG5728	NA	2206	1967	1849	2019	1575	2085		1358	1531	2174	1620	1456	1635		1515	2205	1504	1789	1593	2274
229	FBgn0262808	CG43179	NA	51	39	39	56	38	28		27	44	41	43	52	23		47	45	49	63	34	63
230	FBgn0085345	CG34316	NA	6	4	9	5	6	5		5	10	8	7	3	6		5	19	3	3	4	2
231	FBgn0085383	CG34354	NA	1236	917	1109	1150	944	1023		1434	951	1716	1275	1487	1065		1612	1823	1259	1136	893	871
232	FBgn0267808	asRNA:CR46133	antisense RNA:CR46133	0	0	0	0	0	0		0	0	0	0	0	0		0	0	0	0	0	0
233	FBgn0051480	tRNA:Thr-CGT-1-1	transfer RNA:Threonine-CGT 1-1	0	0	5	0	0	0		0	0	0	0	0	0		4	0	0	0	0	0
234	FBgn0040080	pins	partner of inscuteable	3614	3053	3207	3280	2832	3027		2569	2494	3731	2645	2823	2705		2789	3561	2820	2426	2306	3224
235	FBgn0037383	Sec20	Secretory 20	223	172	141	190	188	208		162	184	147	173	169	146		193	210	139	195	165	214
236	FBgn0037779	CG12811	NA	403	347	244	359	317	392		254	310	334	298	343	296		231	302	213	245	296	498
237	FBgn0000533	ea	easter	61	39	27	49	32	107		76	121	125	96	71	111		25	95	27	113	62	167
238	FBgn0264563	CG43935	NA	3	0	1	1	0	2		2	2	0	0	1	0		2	0	0	0	0	0
239	FBgn0263025	HSPBAP1	HSPB1 associated protein 1	214	137	133	144	142	153		136	98	168	125	122	119		100	167	122	115	130	183
240	FBgn0264291	Det	Deterin	469	499	352	370	367	496		332	385	415	380	354	409		353	612	416	479	458	686
241	FBti0019286	Juan{}1190	NA	0	0	0	0	0	0		0	0	0	0	0	0		0	0	0	0	0	0
242	FBgn0010340	140up	upstream of RpII140	281	247	201	280	218	230		217	209	282	229	226	252		198	296	233	234	238	336
243	FBgn0262327	mir-2281	mir-2281 stem loop	0	0	0	0	0	0		0	0	0	0	0	0		0	0	0	0	0	1
244	FBgn0039722	Capa	Capability	1011	718	591	719	624	819		786	612	837	637	777	536		864	1212	763	854	716	1312
245	FBgn0038490	Smug	Single-strand-selective monofunctional uracil-DNA glycosylase	202	131	130	153	125	141		136	96	105	117	144	157		112	176	125	138	137	209
246	FBgn0265276	l(3)neo38	lethal (3) neo38	32750	27283	29763	30580	23691	29255		29414	26484	42040	29642	33388	28296		30303	36398	27778	29123	25793	29368
247	FBgn0014930	CG2846	NA	513	425	328	397	411	493		356	419	439	359	386	370		364	581	388	524	406	710
248	FBgn0267315	lncRNA:TS16	long noncoding RNA: testis-specific 16	0	0	3	0	0	1		2	0	4	0	0	1		3	1	2	0	0	0
249	FBgn0038809	CG16953	NA	3205	2624	2679	2725	2639	2740		2614	2389	3854	2674	3009	2747		2628	3259	2412	2508	2193	3149
250	FBti0020305	1360{}1206	NA	0	0	0	0	0	0		0	0	0	0	0	0		0	0	0	0	0	0
251	FBgn0038678	mRpL55	mitochondrial ribosomal protein L55	300	239	202	262	223	279		188	199	290	219	171	233		253	283	196	254	253	367
252	FBgn0262434	mir-11	mir-11 stem loop	0	1	0	0	0	0		0	1	1	0	0	1		0	0	0	0	0	0
253	FBgn0261996	CG42814	NA	0	0	4	0	0	0		0	0	0	0	1	6		2	0	1	0	0	0
254	FBti0059756	Dm88{}1695	NA	0	0	0	0	0	0		0	0	0	0	0	0		0	0	0	0	0	0
255	FBgn0037478	CG2656	NA	423	410	352	364	375	490		315	410	449	373	374	426		328	425	344	346	360	587
256	FBgn0267708	lncRNA:CR46041	long non-coding RNA:CR46041	7	2	3	1	5	9		5	5	12	6	1	4		4	7	5	3	1	2
257	FBgn0038428	CG14894	NA	978	802	628	868	761	836		691	755	783	707	755	823		752	1032	722	829	757	1176
258	FBgn0015270	Orc2	Origin recognition complex subunit 2	628	586	530	600	435	565		417	413	679	540	445	463		448	682	443	559	582	834
259	FBgn0038853	RhoGAP93B	Rho GTPase activating protein at 93B	4039	3568	3438	3558	3278	3663		3586	3126	4519	3315	4020	3365		3474	4139	3257	3280	2734	3253
260	FBgn0267119	lncRNA:CR45559	long non-coding RNA:CR45559	103	15	67	58	79	117		36	98	54	52	25	112		24	59	22	29	28	20
261	FBgn0038306	Art3	Arginine methyltransferase 3	1069	881	819	967	827	1035		646	845	1071	772	633	766		699	1079	709	982	915	1262
262	FBgn0046876	Obp83ef	Odorant-binding protein 83ef	30	0	0	3	32	0		5	2	6	5	19	5		1	1	0	0	2	0
263	NA	NA	NA	0	0	0	0	0	0		0	0	0	0	0	0		0	0	0	0	0	0
264	FBgn0051320	HEATR2	HEAT repeat containing 2	501	369	337	409	317	440		240	270	375	267	299	314		263	366	272	372	324	414
265	FBgn0053333	CG33333	NA	0	0	0	0	0	0		0	0	0	0	0	0		0	0	0	5	1	0
266	FBgn0051268	CG31268	NA	0	0	0	0	0	0		0	0	0	0	0	0		0	4	0	0	0	0
267	FBgn0051184	LSm3	Like Sm 3	658	652	589	636	497	627		508	525	510	452	495	535		502	767	545	590	555	842
268	FBgn0038219	CG14839	NA	0	0	0	8	2	0		0	3	0	0	1	0		4	1	1	0	2	0
269	FBgn0051225	Ir94f	Ionotropic receptor 94f	0	0	0	3	0	0		0	0	0	0	0	0		0	0	0	0	0	0
270	FBti0062533	INE-1{}4472	NA	0	0	0	0	0	0		0	0	0	0	0	0		0	0	0	0	0	0
271	FBgn0038756	CG4783	NA	1	0	0	2	0	0		0	0	0	2	0	2		0	0	9	2	0	4
272	FBgn0037276	CG17387	NA	24	15	24	28	25	21		31	32	37	21	31	18		21	32	35	26	24	16
273	FBgn0039870	CG1896	NA	623	512	350	511	447	564		409	440	508	337	398	375		399	560	420	397	480	668
274	FBgn0003165	pum	pumilio	14479	10499	12171	13861	12212	13922		12886	11720	18068	12768	14754	13011		13632	15307	11750	11764	9882	10661
275	FBgn0039463	Spag1	Spag1 axonemal dynein assembly factor	2	8	8	5	0	0		1	9	15	0	1	0		3	9	8	4	1	3
276	FBgn0039719	CG15515	NA	2	3	9	3	0	1		0	1	0	2	2	0		3	4	5	1	0	4
277	FBgn0038760	MED25	Mediator complex subunit 25	1452	1299	1240	1343	1121	1289		1040	1039	1447	1204	1354	1156		1146	1482	1089	1117	1054	1405
278	FBgn0002781	mod(mdg4)	modifier of mdg4	16416	14824	14236	15368	13004	15738		12707	12489	18280	13173	13518	13300		12874	16986	12345	14253	13095	17874
279	FBgn0039311	CG10513	NA	0	0	0	0	0	0		1	0	2	0	31	0		0	0	0	1	7	1
280	FBgn0038034	Cyp9f3	Cytochrome P450 9f3	304	241	201	227	185	277		196	151	297	193	214	151		200	266	155	270	259	357
281	FBgn0053970	osy	oskyddad	142	147	173	123	174	113		104	100	128	97	110	133		65	72	100	65	59	117
282	FBgn0038332	CG6136	NA	288	310	264	276	209	268		246	247	269	241	257	204		282	336	258	289	208	323
283	FBgn0024957	Irp-1B	Iron regulatory protein 1B	3627	2951	2692	3214	2909	3144		2319	2693	3516	2469	2741	2721		2382	3018	2443	2691	2549	4124
284	FBgn0038017	CG4115	NA	140	99	99	158	127	167		106	198	238	128	116	192		63	109	87	116	121	195
285	FBgn0011999	tRNA:Val-CAC-2-1	transfer RNA:Valine-CAC 2-1	0	0	0	0	0	0		0	0	0	0	0	0		0	0	0	0	0	0
286	FBgn0267671	lncRNA:CR46007	long non-coding RNA:CR46007	0	1	0	0	0	0		2	1	0	0	0	0		1	2	0	0	0	0
287	FBgn0023212	EloB	Elongin B	2756	2248	2062	2428	2201	2457		1953	2071	2360	1958	2062	2279		1957	2764	1978	2274	2109	3122
288	FBgn0086057	snoRNA:Me28S-G2017	NA	1	0	0	0	5	4		2	1	10	2	1	3		3	3	1	2	1	2
289	FBgn0263400	CG43446	NA	12	3	14	3	47	6		10	4	7	5	6	38		17	2	7	2	5	2
290	FBti0061713	INE-1{}3652	NA	0	0	6	0	0	0		0	0	0	2	0	2		2	2	0	4	0	0
291	FBgn0027492	wdb	widerborst	11939	9482	9906	11244	9448	11778		9635	9707	15417	10570	10704	10255		10440	11777	8980	10546	9142	10604
292	NA	NA	NA	0	0	0	0	0	0		0	0	0	0	0	0		0	0	0	0	0	0
293	FBgn0011289	TfIIA-L	Transcription factor IIA L	3003	2643	2471	2684	2372	2728		2196	2297	3159	2465	2449	2262		2241	3053	2336	2287	2255	3308
294	FBgn0263986	cd	cardinal	28	44	47	41	16	25		23	37	62	23	22	19		38	49	64	60	33	56
295	FBti0019404	Rt1a{}1390	NA	0	0	0	0	0	0		0	0	0	0	0	0		0	0	0	0	0	0
296	FBgn0015269	Nf1	Neurofibromin 1	3410	2637	2733	2841	2031	2975		2686	2516	4274	2734	3238	2526		2988	3602	2522	3057	2358	2784
297	FBgn0038485	CG5255	NA	0	1	0	0	0	0		1	0	0	0	0	3		0	2	0	0	0	0
298	FBgn0265062	lncRNA:CR44173	long non-coding RNA:CR44173	0	2	5	0	0	0		0	0	0	0	0	0		0	2	0	2	0	0
299	FBti0063270	INE-1{}5209	NA	0	0	0	0	0	0		0	0	0	0	0	0		0	0	0	0	0	0
300	FBgn0010399	Nmdar1	NMDA receptor 1	1057	840	746	893	676	868		975	854	1311	1043	1112	841		1186	1340	870	1158	892	1073
301	FBgn0039369	CG17195	NA	0	0	4	0	0	0		0	0	0	0	0	0		0	0	0	0	0	0
302	FBgn0266750	lncRNA:CR45223	long non-coding RNA:CR45223	655	549	527	690	592	621		982	787	942	981	985	844		1063	989	745	818	442	439
303	NA	NA	NA	0	0	0	0	0	0		0	0	0	0	0	0		0	0	0	0	0	0
304	FBgn0039054	Cow	Carrier of Wingless	6541	5442	5599	5788	4836	6249		6111	5280	8989	5899	6663	5058		7315	7342	5700	6832	5274	6190
305	FBti0062133	Cr1a{}4072	NA	0	0	0	0	0	0		0	0	0	0	0	1		0	0	0	0	0	0
306	FBgn0286828	dind	diamond	815	751	731	709	646	817		437	575	689	519	528	563		632	795	626	749	555	913
307	FBgn0028734	Fmr1	Fmr1	11881	10669	11398	11496	10191	11280		10063	9857	13465	10094	10622	10562		9669	12050	9431	9158	8267	10417
308	FBgn0039789	CG9717	NA	11	21	8	1	1	5		1	2	12	1	1	0		0	4	9	9	0	411
309	FBgn0037988	CG14740	NA	5	1	3	0	0	0		3	2	0	0	6	14		2	1	2	0	1	0
310	FBgn0037849	CG4596	NA	1620	1491	1535	1369	1306	1377		1538	1162	1931	1436	1663	1307		1632	1911	1482	1323	1109	1528
311	FBgn0011766	E2f1	E2F transcription factor 1	12018	9760	9767	10898	9083	11188		9847	9196	13544	10040	10547	9710		9478	12120	8778	10495	9962	11713
312	FBgn0262143	CG42869	NA	0	0	0	0	0	0		0	0	0	0	0	0		0	0	0	0	0	0
313	FBti0062606	1360{}4545	NA	0	0	0	0	0	0		0	0	0	0	0	0		0	0	0	0	0	0
314	FBgn0267430	Pzl	Piezo-like	0	0	0	1	1	3		3	1	0	0	4	2		3	0	3	1	1	2
315	FBti0020308	G4{}1220	NA	0	0	0	0	0	0		0	0	0	0	0	0		0	0	0	0	0	0
316	NA	NA	NA	0	0	0	0	0	0		0	0	0	0	0	0		0	0	0	0	0	0
317	FBgn0051510	CG31510	NA	2538	2159	2214	2234	1857	2104		1905	1707	2696	1999	2019	1775		1929	2546	1988	2004	1738	2292
318	FBti0019447	mdg1{}1442	NA	0	0	0	0	0	0		0	0	0	0	0	0		0	0	0	0	0	0
319	FBgn0037996	CG4830	NA	0	8	4	0	0	0		3	1	6	0	0	0		0	4	1	0	0	0
320	FBgn0038535	alt	aluminum tubes	13496	10690	13731	14165	15633	11097		11903	11517	14610	10657	12361	13179		9484	12681	11285	8475	7319	10152
321	FBgn0260444	Not10	CCR4-NOT transcription complex subunit 10	732	548	598	689	640	759		509	541	749	614	530	572		514	720	518	692	590	846
322	FBgn0038437	Sdhaf3	Succinate dehydrogenase assembly factor 3	134	141	121	107	115	124		102	99	129	100	148	108		106	157	100	130	141	152
323	FBti0063898	INE-1{}5837	NA	0	0	0	0	0	0		0	0	0	0	0	0		0	0	0	0	0	0
324	FBgn0038369	Arpc3A	Actin-related protein 2/3 complex, subunit 3A	1479	1323	1133	1343	1166	1311		1062	1106	1593	1154	1099	1194		1160	1437	1116	1292	1058	1705
325	FBgn0038645	CG7714	NA	2	5	33	114	14	119		3	5	3	2	5	13		4	163	22	3	4	15668
326	FBti0019461	roo{}1458	NA	1	2	2	1	1	0		2	0	0	1	0	0		3	0	0	0	0	2
327	FBgn0262904	asRNA:CR43259	antisense RNA:CR43259	68	89	49	36	45	86		65	49	68	53	55	66		50	67	78	49	48	60
328	FBgn0037570	CG11693	NA	0	2	0	0	0	0		1	1	1	1	5	0		1	1	3	4	0	2
329	FBgn0263047	CG43342	NA	132	99	126	102	83	114		99	109	136	106	96	81		95	127	93	97	111	120
330	FBgn0011785	BRWD3	BRWD3	7857	7043	7100	7082	5994	7229		6385	6369	8727	6310	7267	6371		6240	8030	6323	6187	5610	7273
331	FBgn0039092	CG16723	NA	0	0	1	0	0	0		1	0	0	0	0	2		0	0	0	0	0	2
332	FBgn0037705	mura	murashka	6633	5288	5755	6360	5254	6196		6678	5605	9195	6478	7643	6386		7293	8205	5920	5720	4742	5394
333	FBgn0267806	lncRNA:CR46131	long non-coding RNA:CR46131	3	0	0	0	0	0		0	0	0	0	0	1		1	0	2	2	0	0
334	FBgn0038454	CG10324	NA	338	371	332	350	301	329		300	362	340	281	371	275		328	423	322	343	288	455
335	FBti0061004	INE-1{}2943	NA	0	0	0	0	0	0		0	0	0	0	0	0		0	0	0	0	0	0
336	FBgn0038643	CG14300	NA	1	0	2	156	10	0		2	1	2	2	0	1		6	471	26	0	0	56763
337	FBgn0038238	CG14854	NA	0	3	0	0	1	1		0	2	0	0	0	0		0	0	0	0	2	0
338	FBgn0038838	TotB	Turandot B	1	0	0	0	0	0		0	0	0	0	0	1		0	0	0	0	0	0
339	FBgn0260743	GC1	Glutamate Carrier 1	654	451	387	488	573	559		550	594	802	588	577	546		452	668	414	682	596	888
340	FBgn0039879	Ir100a	Ionotropic receptor 100a	12	3	9	2	7	25		8	4	5	3	24	11		9	5	5	4	6	1
341	FBgn0039246	CG10845	NA	0	3	0	2	0	1		1	3	2	2	13	0		0	0	4	0	4	0
342	FBgn0267116	lncRNA:CR45556	long non-coding RNA:CR45556	0	0	0	0	0	0		0	3	0	0	2	0		0	2	0	0	0	1
343	FBti0061924	INE-1{}3863	NA	0	0	0	0	0	0		0	0	0	0	0	0		0	0	0	1	0	0
344	FBgn0039820	CG15554	NA	11	6	2	6	4	2		5	3	9	2	4	5		0	10	6	0	2	1
345	FBgn0067629	CG33332	NA	346	301	250	354	297	342		294	349	335	318	297	383		291	378	243	319	289	409
346	FBgn0017590	klg	klingon	3981	3675	3684	3435	3379	3543		3900	3468	4863	3820	4414	3544		4666	5091	4164	3539	2584	3120
347	FBgn0039726	eIF2BŒ±	eukaryotic translation initiation factor 2B subunit alpha	634	587	519	520	464	532		486	496	586	545	583	536		443	686	464	514	432	696
348	FBgn0260634	eIF4G2	eukaryotic translation initiation factor 4G2	7590	5673	6334	6702	6041	6866		7233	6085	8756	7109	8309	6835		7610	7773	6328	6220	5308	5083
349	FBgn0037231	Vps24	Vacuolar protein sorting 24	116	128	104	112	103	132		121	132	139	125	134	105		148	161	116	114	106	117
350	FBgn0037829	CG14691	NA	0	1	0	0	0	0		0	0	0	0	2	0		0	0	1	0	0	0
351	FBti0063714	INE-1{}5653	NA	0	0	0	0	0	0		0	0	1	0	0	0		0	0	0	0	0	0
352	FBti0059855	INE-1{}1794	NA	0	0	0	0	0	0		0	0	0	0	0	0		0	0	0	0	0	0
353	FBgn0267685	lncRNA:CR46021	long non-coding RNA:CR46021	0	0	0	0	0	0		0	0	0	3	0	0		1	1	0	0	0	0
354	FBti0061580	INE-1{}3519	NA	0	0	0	1	0	0		0	0	0	0	0	0		0	0	0	0	0	0
355	FBgn0284081	CG46303	NA	0	0	4	0	0	0		0	0	0	0	0	0		0	2	1	0	0	3
356	FBgn0037412	Osi4	Osiris 4	15	9	36	34	49	62		22	17	31	9	19	23		0	7	3	18	17	17
357	FBgn0037817	Cyp12e1	Cytochrome P450 12e1	640	563	417	439	371	500		430	389	649	423	385	381		510	551	381	490	435	740
358	FBgn0051253	CG31253	NA	0	0	0	0	0	0		0	0	0	0	0	0		0	0	0	0	0	0
359	FBgn0262858	MtnF	Metallothionein F	365	380	299	281	266	319		292	255	306	282	361	272		335	358	252	327	257	353
360	FBgn0267383	Ubc87F	Ubiquitin conjugating enzyme 87F	3	0	0	3	0	0		0	2	0	0	4	2		4	0	0	0	0	2
361	FBgn0039598	aqrs	aquarius	0	0	0	0	0	0		0	0	0	0	0	0		0	0	0	0	0	0
362	FBgn0287598	CG46467	NA	0	0	0	0	0	0		0	0	0	0	0	0		0	0	0	0	0	0
363	FBgn0004876	cdi	center divider	4576	3829	4291	4086	3821	4132		3906	3433	5447	3780	4462	3803		3970	4809	3654	3357	3005	3597
364	FBgn0012025	tRNA:Tyr-GTA-1-7	transfer RNA:Tyrosine-GTA 1-7	0	0	0	0	0	0		0	0	3	0	0	0		0	0	0	0	0	1
365	FBgn0039685	Obp99b	Odorant-binding protein 99b	8051	233	608	1836	3006	491		2408	908	3054	2779	9304	2563		838	466	223	1039	2409	1154
366	FBgn0039387	Mco3	Multicopper oxidase 3	5	18	21	3	2	1		8	4	24	10	4	11		8	7	7	4	6	7
367	FBgn0004117	Tm2	Tropomyosin 2	126	80	79	57	52	180		114	65	280	107	129	151		49	172	59	123	132	552
368	FBti0061722	INE-1{}3661	NA	0	0	0	0	0	0		0	0	0	0	0	0		0	0	0	0	0	0
369	FBgn0037811	CG12592	NA	1011	962	913	924	707	972		717	689	1184	796	777	763		728	1019	727	904	850	1023
370	FBgn0041102	ocn	ocnus	12	3	3	1	1	3		12	5	7	5	6	3		1	1	1	0	3	4
371	FBgn0262514	VhaPPA1-2	Vacuolar H[+] ATPase PPA1 subunit 2	0	2	7	3	2	5		4	1	4	0	0	0		1	3	7	3	3	15
372	FBgn0267216	lncRNA:CR45656	long non-coding RNA:CR45656	0	0	0	0	0	0		0	0	0	0	0	5		0	0	0	0	0	0
373	FBgn0038354	CG5404	NA	15	21	1	4	12	16		13	17	22	12	8	14		10	20	11	35	41	54
374	FBti0019311	Tirant{}1229	NA	0	0	0	0	0	0		0	0	0	0	0	0		0	1	0	0	0	0
375	FBgn0037834	Art1	Arginine methyltransferase 1	4491	4313	3860	4327	3564	4273		3356	3808	4495	3779	3592	3806		3655	4872	3497	3663	3541	5601
376	FBti0063256	G4{}5195	NA	0	0	0	0	0	0		0	0	0	0	0	0		0	0	0	0	0	0
377	FBgn0003248	Rh2	Rhodopsin 2	0	0	0	0	0	1		0	0	0	0	1	3		1	1	2	0	1	0
378	NA	NA	NA	0	0	0	0	0	0		0	0	0	0	0	0		0	0	0	0	0	0
379	FBgn0000723	FER	FER tyrosine kinase	3484	2960	2876	3423	2947	3480		3001	3117	4226	2880	3308	3218		2182	2617	2086	2089	1829	2382
380	FBgn0051030	VhaAC45RP	VhaAC45-related protein	2448	2254	1908	1799	1521	2089		2010	1884	2769	1994	2165	1737		2362	2854	1982	2173	1857	2739
381	NA	NA	NA	0	0	0	0	0	0		0	0	0	0	0	0		0	0	0	0	0	0
382	FBgn0038199	CCHa1	CCHamide-1	21	28	20	24	14	15		37	28	37	35	21	19		22	39	44	35	26	24
383	FBgn0037313	CG1161	NA	1936	1591	1531	1659	1421	1597		1392	1424	1849	1418	1543	1522		1637	2037	1583	1602	1478	2260
384	NA	NA	NA	0	0	0	0	0	0		0	0	0	0	0	0		0	0	0	0	0	0
385	FBgn0037890	CG17734	NA	1093	1012	853	927	792	994		727	843	1278	778	757	883		1032	1381	1061	1321	1316	1997
386	FBgn0039350	jigr1	jing interacting gene regulatory 1	3844	3348	2897	3626	2863	3787		3056	3158	3805	3228	3071	3249		2952	3992	2763	3639	3252	4322
387	FBgn0037546	mAChR-B	muscarinic Acetylcholine Receptor, B-type	210	157	117	149	131	219		196	204	339	206	242	203		247	270	196	285	227	245
388	FBgn0015781	P5cr	Pyrroline 5-carboyxlate reductase	812	669	560	678	578	681		591	640	734	557	575	690		577	754	622	703	578	823
389	FBgn0053294	CR33294	NA	1	6	4	3	2	3		3	6	4	5	3	8		11	18	3	5	8	13
390	FBgn0267707	lncRNA:CR46040	long non-coding RNA:CR46040	1	2	2	0	0	0		0	0	3	0	0	0		0	0	2	0	2	2
391	FBgn0051424	Ir94b	Ionotropic receptor 94b	0	0	0	0	0	0		0	0	0	0	0	0		0	0	0	0	0	0
392	FBgn0002522	lab	labial	68	48	58	73	55	67		56	53	100	33	53	59		36	36	19	54	58	63
393	FBgn0037737	Pnn	Pinin	1272	1068	1003	1081	919	1125		930	871	1115	958	953	942		960	1182	908	992	971	1150
394	FBgn0037498	CG10029	NA	2	1	0	0	1	0		0	0	0	0	1	0		0	0	0	0	0	0
395	FBgn0051551	CG31551	NA	2	33	27	6	1	1		4	12	41	4	4	5		8	3	14	3	0	2
396	FBgn0051514	asRNA:CR31514	antisense RNA:CR31514	87	165	137	66	43	50		59	113	124	48	50	43		159	224	139	56	40	106
397	FBti0019380	412{}1365	NA	12	11	6	6	9	12		0	0	0	0	0	0		12	17	11	10	10	16
398	FBgn0039215	CG6695	NA	3615	3210	2747	3288	2749	3544		2692	2861	3977	2997	3024	2880		2948	3868	2744	3568	3235	4564
399	FBgn0039597	CG9997	NA	0	0	0	1	0	0		0	0	0	0	0	0		0	0	1	0	0	0
400	FBgn0264901	lncRNA:CR44092	long non-coding RNA:CR44092	11	10	20	11	7	12		4	9	14	16	10	20		14	12	13	7	7	5
401	FBgn0037943	CG14722	NA	1281	1122	1073	1104	966	1091		1030	865	1256	936	1111	941		992	1094	942	1020	916	1324
402	FBgn0038478	cal1	chromosome alignment defect 1	1961	1679	1615	1678	1471	1724		1479	1557	2201	1640	1672	1573		1476	1904	1339	1749	1483	1882
403	FBgn0051382	tRNA:Asp-GTC-1-12	transfer RNA:Aspartic acid-GTC 1-12	0	0	0	2	0	0		0	0	0	0	0	1		0	0	0	0	0	0
404	FBgn0028684	Rpt5	Regulatory particle triple-A ATPase 5	5413	4763	4790	5125	4442	4364		4251	4263	5866	4239	4318	4461		3904	5469	4238	3606	3533	5788
405	FBti0061679	INE-1{}3618	NA	0	0	0	0	0	0		0	0	0	0	0	0		0	0	0	0	0	0
406	FBgn0051195	CG31195	NA	3387	2239	2659	4343	3462	4484		1991	3364	3670	2664	2236	3637		1266	2051	1774	2268	2674	3298
407	FBgn0267440	lncRNA:CR45790	long non-coding RNA:CR45790	0	0	0	0	0	0		0	0	0	0	0	0		0	0	0	0	0	0
408	FBgn0028487	f-cup	flyers-cup	484	372	415	427	409	431		306	345	490	420	400	378		377	499	338	489	408	512
409	FBgn0002719	Men	Malic enzyme	4370	3965	3328	2987	2609	3744		3294	3282	5638	3679	3520	3248		3578	5078	3965	4981	4358	6539
410	FBti0063748	INE-1{}5687	NA	0	0	0	0	0	0		0	0	0	0	0	0		0	0	0	0	0	0
411	FBgn0000279	CecC	Cecropin C	8	13	16	14	13	12		10	21	8	2	2	2		12	19	17	30	25	27
412	FBgn0027841	CstF64	Cleavage stimulation factor 64 kD subunit	1103	970	854	1001	939	953		772	835	1048	786	901	893		769	1256	833	833	835	1240
413	FBgn0261479	nero	nero	723	625	538	604	514	635		525	536	765	553	535	567		474	749	494	636	636	827
414	FBgn0039696	Rnb	R and B	953	848	859	867	796	841		634	527	949	642	751	724		680	809	570	711	726	731
415	FBgn0039827	CG1544	NA	394	367	291	285	422	337		357	391	706	340	380	498		225	335	281	308	285	378
416	FBgn0038331	Ccm3	Cerebral cavernous malformation 3	1220	1087	986	1124	980	1155		923	893	1252	1058	970	1113		963	1161	812	1146	981	1573
417	FBgn0085313	CG34284	NA	0	0	1	0	0	0		0	0	0	0	8	0		0	1	0	0	1	0
418	FBti0019358	BS{}1292	NA	0	0	0	0	0	0		0	0	0	0	0	0		0	0	0	0	0	0
419	FBgn0051202	Œ±-Man-Ic	Œ±-Mannosidase class I c	5	15	30	4	13	2		1	10	23	4	6	0		8	13	22	10	7	10
420	FBgn0267118	lncRNA:CR45558	long non-coding RNA:CR45558	1	0	2	1	0	2		1	2	2	0	0	2		4	0	1	0	1	0
421	FBti0061725	INE-1{}3664	NA	3	1	0	0	0	0		0	0	0	0	0	0		0	0	0	1	0	0
422	FBgn0039261	Ythdf	YTH N6-methyladenosine RNA binding protein	6870	6162	6235	6397	5677	6096		5753	5120	7844	5444	5936	5620		5466	7030	5218	5278	4603	6250
423	FBgn0037630	Ir85a	Ionotropic receptor 85a	8	7	3	8	3	6		11	16	7	6	14	12		3	1	0	8	1	7
424	FBgn0266744	lncRNA:CR45217	long non-coding RNA:CR45217	43	27	55	36	40	36		28	30	58	36	53	37		29	46	29	20	31	32
425	FBgn0267774	asRNA:CR46105	antisense RNA:CR46105	0	0	0	0	0	0		0	0	0	0	0	0		0	0	0	0	0	0
426	FBgn0267337	rn	rotund	2702	2317	2143	2271	1985	2553		2694	2735	4237	2825	3194	2534		2344	3063	2134	3098	2648	2988
427	FBgn0051143	tRNA:Leu-CAA-2-3	transfer RNA:Leucine-CAA 2-3	0	0	1	1	0	0		0	0	0	0	0	0		1	0	2	0	0	0
428	FBgn0037746	CG8478	NA	2040	1625	1551	1612	1233	1782		1314	1347	2173	1433	1451	1458		1343	1936	1300	1831	1641	2441
429	FBgn0038854	CG7044	NA	1244	1129	1032	1103	1039	1161		869	876	1335	902	1035	922		988	1240	901	1026	875	1270
430	FBgn0267200	lncRNA:CR45640	long non-coding RNA:CR45640	6	2	0	2	0	1		1	3	5	2	0	4		3	0	1	0	2	5
431	FBgn0037656	CG11986	NA	388	261	237	284	239	376		269	295	339	221	276	297		266	350	285	327	288	435
432	FBti0063367	INE-1{}5306	NA	0	0	0	3	1	0		0	0	0	0	0	0		0	0	0	0	0	0
433	FBti0061080	INE-1{}3019	NA	0	0	0	0	0	0		0	0	0	0	0	0		0	0	0	0	0	0
434	FBgn0039510	CG3339	NA	22	33	27	28	20	22		16	5	16	7	19	13		48	52	37	22	11	21
435	FBgn0037700	CG8149	NA	1993	1793	1630	1914	1458	1675		1701	1610	1986	1622	1701	1653		1463	2030	1679	1506	1495	2242
436	FBti0020376	micropia{}1342	NA	0	0	0	0	0	0		0	0	0	0	0	0		0	0	0	0	0	0
437	FBgn0038839	Ktl	Kctd12-like	2123	1768	1655	1555	1421	2105		2024	1877	3374	2296	2270	1794		2398	2732	1837	2485	1962	2603
438	NA	NA	NA	0	0	0	0	0	0		0	0	0	0	0	0		0	0	0	0	0	0
439	FBti0062102	INE-1{}4041	NA	0	0	0	0	0	0		0	0	0	0	0	0		0	0	0	0	0	0
440	FBgn0039670	CG7567	NA	7	1	2	241	12	0		2	0	0	0	0	5		0	164	48	30	50	20993
441	FBgn0039872	salt	salty dog	0	5	13	5	8	0		4	2	24	3	49	3		3	8	2	6	6	8
442	FBgn0263023	CG43318	NA	2	0	0	2	0	1		1	0	4	0	0	0		1	2	2	1	2	2
443	FBgn0086052	snoRNA:Me18S-G423	NA	0	1	0	0	0	0		0	0	0	0	3	0		0	0	0	0	0	0
444	FBgn0039599	intr	intrepid	0	0	0	0	0	0		0	0	0	0	0	0		0	0	0	0	0	0
445	FBgn0037466	CG1965	NA	3070	2879	2650	2786	2412	2858		2716	2606	3258	2665	3007	2723		2662	3197	2695	2618	2426	3218
446	FBti0019320	jockey{}1238	NA	0	0	0	0	0	0		0	0	0	0	0	0		0	0	0	0	0	0
447	FBgn0039101	CG16710	NA	57	65	36	41	23	38		33	30	56	29	38	15		39	65	38	27	52	37
448	FBgn0011655	Med	Medea	4872	3965	3989	4112	3918	4179		3943	3942	4920	3586	4327	3970		3873	5239	3903	3582	3310	4351
449	FBgn0039274	CG11920	NA	439	423	327	411	357	385		335	347	583	391	334	343		363	479	364	394	365	625
450	FBgn0039731	Sas-6	Spindle assembly abnormal 6	331	282	220	273	240	387		205	255	271	264	268	265		280	356	226	359	356	428
451	NA	NA	NA	0	0	0	0	0	0		0	0	0	0	0	0		0	0	0	0	0	0
452	FBti0019466	springer{}1464	NA	0	0	0	0	0	0		0	0	0	0	0	0		0	0	0	0	0	0
453	FBgn0039250	Mink	Mitotic spindle and nuclear protein	1554	1510	1386	1398	1098	1523		1057	1277	2029	1232	1161	1219		1102	1545	1141	1567	1554	2040
454	FBgn0015513	mbc	myoblast city	2979	2208	2572	3043	2342	2834		2282	2255	3166	2370	2601	2424		2339	2764	2146	2216	1793	2153
455	FBgn0017581	Lk6	Lk6 kinase	19540	15190	13400	16435	13715	19472		12473	13606	20719	14480	14349	13800		13411	16542	11702	16805	16488	20493
456	FBgn0020249	stck	steamer duck	1289	950	944	1175	1093	1397		895	1093	1434	970	1040	1232		863	1064	785	1070	896	1382
457	FBgn0267651	pre-mod(mdg4)-O	NA	0	0	0	0	0	0		0	0	0	0	0	0		0	0	0	0	0	0
458	FBgn0051139	CG31139	NA	4	6	3	4	3	3		1	1	5	2	7	0		1	8	6	9	4	18
459	FBgn0040600	CG13631	NA	84	60	42	51	39	147		77	130	266	149	113	106		108	128	106	157	152	201
460	FBgn0024329	Mekk1	Mekk1	3155	2564	2559	2973	2767	3072		2333	2687	3708	2634	2787	2944		2165	2714	2168	2334	2078	2837
461	FBgn0004842	RYa-R	RYamide receptor	77	51	105	96	71	65		62	57	90	57	75	68		67	84	70	63	23	57
462	FBgn0039465	Tsp97E	Tetraspanin 97E	5425	4903	4941	4354	4203	4658		4637	4131	6695	4552	5126	4713		5224	6002	4551	4709	4124	5169
463	FBgn0013343	Syx1A	Syntaxin 1A	2127	1642	1686	1858	1562	2195		1728	1591	2722	2018	2001	1795		2180	2325	1738	2263	1874	2087
464	FBgn0261679	CG42726	NA	0	0	0	0	0	0		0	0	0	0	0	0		0	0	0	0	0	0
465	FBgn0002940	ninaE	neither inactivation nor afterpotential E	4	3	9	1	1	2		0	2	2	2	1	0		2	2	4	0	0	1
466	FBgn0027873	Cpsf100	Cleavage and polyadenylation specificity factor 100	1225	1064	1050	1116	958	1060		820	904	1225	885	899	877		833	1157	897	994	876	1173
467	FBgn0038197	foxo	forkhead box, sub-group O	796	638	629	868	885	864		505	700	917	591	681	766		473	714	521	688	620	958
468	FBgn0039346	CG5079	NA	35	9	19	32	16	15		27	30	31	29	21	20		29	36	24	44	28	17
469	FBgn0082958	snoRNA:Œ®28S-3405c	snoRNA:Œ®28S-3405c	0	1	0	0	1	3		3	1	0	0	1	3		0	3	4	0	0	3
470	FBgn0039147	CG10694	NA	2	2	0	6	0	6		0	0	1	6	3	1		8	4	1	2	0	0
471	FBgn0263449	asRNA:CR43472	antisense RNA:CR43472	1	2	3	4	1	4		6	7	4	2	7	5		5	4	3	6	1	0
472	FBgn0266372	asRNA:CR45016	antisense RNA:CR45016	0	0	0	0	0	0		0	0	0	0	0	2		0	0	0	0	0	0
473	FBgn0038952	CG7069	NA	11	26	17	14	8	9		6	14	26	12	8	21		10	19	8	9	18	15
474	FBgn0000139	ash2	absent, small, or homeotic discs 2	1532	1421	1176	1417	1151	1400		1109	1140	1644	1180	1278	1230		1154	1607	1199	1394	1277	1877
475	NA	NA	NA	0	0	0	0	0	0		0	0	0	0	0	0		0	0	0	0	0	0
476	FBgn0020238	14-3-3Œµ	14-3-3Œµ	79822	72749	74557	72263	60879	67610		63901	61693	99461	66203	66576	63234		68103	84303	65106	65862	59797	81813
477	FBgn0038476	kuk	kugelkern	14498	13645	12837	13826	11278	12463		10881	10986	14623	10948	11742	11549		10890	14854	11424	11125	10147	14556
478	FBgn0039341	CG5112	NA	0	0	0	0	0	0		0	0	0	0	0	0		0	0	0	0	0	0
479	FBgn0037850	CG14695	NA	17	14	10	6	13	15		26	9	24	18	17	16		19	29	26	24	13	63
480	FBti0062076	INE-1{}4015	NA	0	0	0	0	0	0		0	0	0	0	0	0		0	0	0	0	0	0
481	FBgn0039873	Smvt	Sodium-dependent multivitamin transporter	0	4	1	0	0	0		0	0	12	1	5	2		2	4	2	0	0	0
482	FBgn0037908	dpr5	defective proboscis extension response 5	205	219	140	184	124	215		198	204	355	280	251	197		268	327	233	317	245	323
483	FBgn0263383	lncRNA:CR43435	long non-coding RNA:CR43435	21	29	21	21	19	22		25	24	21	42	46	37		35	43	16	17	33	20
484	FBgn0037270	eIF3f1	eukaryotic translation initiation factor 3 subunit f1	8629	7364	6523	7316	6238	7696		5549	6207	7615	6066	6017	6330		5755	8115	6122	6666	6899	10490
485	FBgn0038540	CG14321	NA	789	750	665	640	553	643		713	612	693	666	726	640		787	891	623	543	492	744
486	FBgn0267692	lncRNA:CR46028	long non-coding RNA:CR46028	1	0	5	6	1	7		4	8	5	6	4	11		1	2	4	0	1	5
487	FBgn0038965	mats	mob as tumor suppressor	1959	1562	1968	1910	1771	1842		1551	1474	2083	1457	1623	1685		1462	1977	1517	1408	1396	1814
488	FBgn0039609	Nepl17	Neprilysin-like 17	65	48	33	63	21	60		70	47	113	73	118	64		94	80	68	74	73	63
489	FBgn0039424	ppk15	pickpocket 15	3	2	7	6	2	3		0	1	3	2	2	1		1	1	0	0	0	5
490	FBgn0003268	rod	rough deal	2689	2556	2194	2446	1961	2787		1843	2169	2917	2045	2173	2177		1969	2677	1712	2605	2408	3248
491	FBgn0260935	Vps15	Vacuolar protein sorting 15	954	964	805	907	775	827		786	732	1081	779	892	838		754	1055	865	856	714	980
492	FBgn0026566	CG1307	NA	1414	1242	1022	1362	1246	1476		1007	1243	1380	1098	1122	1208		1275	1784	1303	1452	1335	2125
493	FBgn0266700	asRNA:CR45190	antisense RNA:CR45190	5	10	2	1	2	5		5	9	6	4	2	1		4	3	2	2	2	4
494	FBgn0262404	mir-996	mir-996 stem loop	0	0	0	0	0	0		0	0	0	0	0	0		0	0	0	0	0	0
495	FBgn0037540	Pbp95	PSEA-binding protein 95kD	475	417	364	367	314	469		288	318	439	329	313	396		392	390	324	397	280	445
496	FBgn0039703	CG7829	NA	0	3	0	0	0	0		1	0	0	0	1	4		0	0	2	0	2	0
497	FBgn0039080	Ir94h	Ionotropic receptor 94h	0	0	0	0	0	0		0	0	0	0	0	0		0	0	0	0	0	2
498	FBgn0039529	CG5612	NA	162	102	172	258	385	165		61	87	409	175	241	520		59	64	51	85	155	138
499	FBgn0044871	Gos28	Golgi SNARE, 28 kDa	450	410	349	403	351	359		292	335	321	294	352	298		321	390	277	298	327	493
500	FBgn0039674	CG1907	NA	581	540	420	535	513	615		429	499	706	523	501	441		414	618	449	609	638	1106
501	FBgn0051522	CG31522	NA	2303	1786	1839	1822	1763	2091		1781	1862	2747	1938	1883	1944		1951	2247	1648	2183	2069	2454
502	FBgn0283535	Vha26	Vacuolar H[+]-ATPase 26kD subunit	7568	5948	5486	5980	5569	6898		5528	5726	9169	6234	6016	5640		5956	7268	5415	6607	5967	8547
503	FBgn0023083	fray	frayed	1571	1221	1367	1481	1369	1523		1337	1299	1945	1282	1298	1370		1104	1582	1107	1179	1041	1463
504	FBgn0037902	CG5281	NA	506	369	309	453	396	506		578	400	604	501	540	416		604	677	434	529	363	436
505	FBgn0051133	Slimp	Seryl-tRNA synthetase-like insect mitochondrial protein	229	189	157	227	187	229		186	177	246	201	164	178		163	185	139	234	166	266
506	FBgn0037395	CG10280	NA	6	8	1	8	5	8		1	5	4	4	4	5		10	3	1	13	21	24
507	FBgn0265606	ProsŒ±4T1	Proteasome Œ±4 subunit, Testis-specific 1	0	5	4	4	0	0		0	6	3	3	1	3		0	4	3	2	3	0
508	FBgn0012001	tRNA:Val-CAC-2-4	transfer RNA:Valine-CAC 2-4	0	0	0	0	0	0		0	0	0	0	0	0		0	0	0	0	0	0
509	FBgn0039196	CG17781	NA	0	0	1	6	2	8		3	0	7	2	1	2		1	3	5	0	3	0
510	FBgn0004107	Cdk2	Cyclin-dependent kinase 2	1276	1224	1086	1213	1047	1316		916	1013	1451	1009	1010	1018		962	1313	973	1122	1141	1572
511	FBti0063150	Tc3{}5089	NA	5	25	14	19	19	21		18	33	43	29	15	35		17	15	10	14	8	7
512	FBgn0250823	gish	gilgamesh	7557	6086	6703	6912	6024	7088		5428	5750	8470	5964	6206	6359		5999	7276	5636	6014	5635	6838
513	FBgn0037812	CG18545	NA	10	21	7	13	5	9		23	13	13	8	17	21		17	11	6	5	7	12
514	FBgn0037950	HisCl1	Histamine-gated chloride channel subunit 1	43	36	32	58	43	49		36	34	44	44	44	51		26	40	33	43	58	63
515	FBgn0004197	Ser	Serrate	1718	1080	1096	2128	1968	1987		850	1921	1447	1232	985	2099		454	909	840	952	988	1228
516	FBgn0260231	CG42505	NA	0	0	0	0	0	0		0	0	0	0	0	0		0	0	0	0	0	0
517	FBgn0037512	CG2616	NA	2	0	1	0	0	0		2	0	0	1	2	3		0	0	0	2	0	0
518	FBgn0037714	CG9396	NA	5	11	5	1	0	6		1	12	17	7	1	2		2	5	11	5	2	4
519	FBgn0039237	CG13640	NA	0	1	3	0	0	1		0	0	1	1	2	1		0	0	0	1	0	9
520	NA	NA	NA	0	0	0	0	0	0		0	0	0	0	0	0		0	0	0	0	0	0
521	FBgn0267652	pre-mod(mdg4)-N	NA	0	0	0	0	0	0		0	0	0	0	0	0		0	0	0	0	0	0
522	FBgn0037844	CG4570	NA	1083	1051	848	923	695	918		794	763	1129	786	849	693		1117	1619	1082	1368	1234	1959
523	NA	NA	NA	0	0	0	0	0	0		0	0	0	0	0	0		0	0	0	0	0	0
524	FBti0063802	INE-1{}5741	NA	0	0	0	0	0	0		0	0	0	2	0	0		0	0	0	0	0	1
525	FBgn0261839	pre-mod(mdg4)-Y	NA	0	0	0	0	0	0		0	0	0	0	0	0		0	0	0	0	0	0
526	NA	NA	NA	0	0	0	0	0	0		0	0	0	0	0	0		0	0	0	0	0	0
527	FBgn0267199	lncRNA:CR45639	long non-coding RNA:CR45639	18	7	8	16	2	21		21	20	9	13	20	4		23	22	8	10	7	12
528	FBgn0037883	Dph3	Diphthamide biosynthesis 3	60	68	43	68	48	71		50	69	74	36	52	78		58	96	49	53	64	92
529	FBgn0039877	Mccc1	Methylcrotonoyl-CoA carboxylase 1	1011	887	911	972	956	1238		668	796	1156	787	758	1017		548	855	608	868	835	1232
530	FBgn0014949	btn	buttonless	26	24	27	9	13	16		14	13	26	9	9	18		13	19	11	11	6	21
531	FBgn0038206	twf	twinfilin	952	816	804	825	839	893		755	732	903	765	762	773		769	1056	708	665	664	931
532	FBti0059759	FB{}1698	NA	0	0	0	1	0	1		2	0	7	1	1	0		0	0	2	0	0	0
533	FBgn0039764	CG15535	NA	159	140	115	190	111	151		86	119	72	96	105	135		124	134	97	112	123	256
534	FBgn0038402	Fer2	48 related 2	893	757	802	734	538	631		573	498	787	606	691	576		633	978	643	604	567	757
535	FBgn0039286	dan	distal antenna	1335	1085	1015	1252	1032	1386		1272	1311	1673	1069	1322	1187		1072	1328	1042	1302	1383	1939
536	FBgn0038183	CG9286	NA	978	833	696	785	600	824		630	692	883	732	654	693		657	911	732	763	739	1105
537	FBti0020295	HB{}1185	NA	0	1	2	0	0	2		0	0	0	2	0	0		1	1	0	0	0	0
538	FBgn0038412	Zip89B	Zinc/iron regulated transporter-related protein 89B	50	71	64	62	60	58		21	78	67	27	15	52		34	64	40	20	14	32
539	FBgn0038806	CG5412	NA	532	455	423	513	427	522		455	440	509	460	451	429		451	652	364	517	428	582
540	FBgn0022943	Cbp20	cap binding protein 20	802	768	622	742	687	750		662	714	681	638	708	627		631	815	652	708	732	1163
541	FBti0062394	Rt1c{}4333	NA	0	0	0	0	0	0		0	0	0	0	0	0		0	0	2	0	0	0
542	FBgn0005585	Calr	Calreticulin	30329	25764	23702	29540	27036	27696		23038	25815	29927	24457	24787	28085		22541	30436	24521	23063	22465	32134
543	NA	NA	NA	0	0	0	0	0	0		0	0	0	0	0	0		0	0	0	0	0	0
544	FBgn0040212	Gnpat	Glyceronephosphate O-acyltransferase	930	735	803	825	708	777		740	712	936	767	829	757		888	930	704	780	553	851
545	FBgn0053189	CG33189	NA	11	4	7	5	7	5		5	7	3	5	4	2		2	4	0	0	4	0
546	FBgn0040551	CG11686	NA	207	162	122	190	215	181		88	156	158	90	121	172		88	108	111	97	134	168
547	FBgn0064119	CG33934	NA	0	0	0	0	0	0		0	0	0	0	0	0		0	0	0	0	0	0
548	FBgn0261885	osa	osa	22111	17940	18298	21020	17951	21814		19739	18213	26215	19455	23235	20500		20896	24973	19104	19524	17873	19223
549	FBgn0039494	grass	Gram-positive Specific Serine protease	110	161	79	87	152	82		81	110	161	74	126	130		106	109	113	93	74	125
550	FBgn0039591	CG9988	NA	0	1	0	0	0	2		0	0	0	0	0	0		0	8	0	1	0	378
551	FBgn0051228	tRNA:Pro-TGG-1-5	transfer RNA:Proline-TGG 1-5	0	0	0	0	0	0		2	0	0	0	0	0		0	0	0	1	0	0
552	FBgn0267770	asRNA:CR46101	antisense RNA:CR46101	0	4	0	2	0	0		0	2	1	0	0	2		0	0	1	0	0	0
553	FBgn0037955	Kyat	Kynurenine aminotransferase	841	862	676	820	675	946		679	732	998	691	770	759		632	980	666	757	743	1189
554	FBgn0011701	repo	reversed polarity	2762	1989	1793	2061	1797	2092		2117	1774	2653	2073	2329	1828		1864	2332	1674	1825	1653	2074
555	FBgn0086253	rumi	rumi	1143	907	710	1053	902	1067		755	807	1063	727	669	913		707	943	675	816	782	1250
556	FBgn0265161	lncRNA:CR44230	long non-coding RNA:CR44230	1	1	0	0	0	11		0	0	0	1	0	1		1	5	4	0	2	6
557	FBgn0038498	beat-IIa	beaten path IIa	1941	1596	1550	1490	1360	1520		1636	1198	1910	1496	1834	1311		1693	1952	1328	1371	1164	1419
558	FBgn0267819	asRNA:CR46144	antisense RNA:CR46144	2	1	2	3	1	6		1	2	7	2	9	1		4	1	5	3	3	12
559	FBgn0019940	Rh6	Rhodopsin 6	1	1	1	2	2	1		2	5	9	16	4	1		1	15	5	4	1	1
560	FBgn0037985	ssp5	short spindle 5	2	1	0	9	0	0		2	2	7	0	9	0		1	0	0	0	5	0
561	FBti0020312	G4{}1241	NA	0	0	0	0	0	0		0	0	0	0	0	0		0	0	0	0	0	0
562	FBgn0261987	Pxt	Peroxinectin-like	5	10	7	9	2	10		7	7	11	6	7	9		2	2	8	2	13	6
563	FBgn0039297	CG11852	NA	181	97	20	21	63	76		14	33	75	54	29	68		40	136	52	185	98	446
564	FBti0019299	17.6{}1213	NA	0	0	0	0	0	0		0	0	0	0	0	0		0	0	0	0	0	0
565	FBgn0038592	CG18599	NA	103	113	81	86	97	67		126	101	146	94	95	93		105	121	78	93	92	123
566	FBgn0063127	lncRNA:CR33938	long non-coding RNA:CR33938	10742	10822	11103	11492	10746	9891		10131	10753	9840	8643	8990	10837		7652	10438	9201	6378	8004	13063
567	NA	NA	NA	0	0	0	0	0	0		0	0	0	0	0	0		0	0	0	0	0	0
568	FBgn0038257	smp-30	Senescence marker protein-30	1	1	1	5	8	14		0	0	7	7	2	3		2	2	0	1	2	8
569	FBgn0263453	asRNA:CR43476	antisense RNA:CR43476	3	0	0	0	0	0		0	0	0	0	0	0		2	0	0	0	0	1
570	FBti0019283	Burdock{}1187	NA	0	0	0	0	0	0		0	0	0	0	0	0		0	0	0	0	0	0
571	FBgn0264841	asRNA:CR44049	antisense RNA:CR44049	0	0	0	0	0	0		0	0	0	0	0	0		0	0	0	0	0	0
572	FBgn0015240	Hr96	Hormone receptor-like in 96	624	454	424	513	427	593		380	420	623	454	508	451		409	515	351	465	381	582
573	FBgn0039436	TwdlB	TweedleB	0	0	0	0	0	0		0	0	0	0	0	0		0	0	1	0	0	0
574	FBgn0082923	snoRNA:Or-aca3	snoRNA:Or-aca3	2	0	1	0	6	2		3	2	9	1	3	6		4	0	0	4	3	0
575	FBgn0266233	lncRNA:CR44928	long non-coding RNA:CR44928	0	8	3	0	0	1		0	6	6	0	0	0		4	3	2	0	0	0
576	FBgn0261261	plx	pollux	4289	3939	4068	3785	3283	4093		3848	3575	5285	3995	4441	3661		4381	5123	4027	3720	3384	4120
577	FBgn0038505	CG17283	NA	1	0	0	0	0	0		0	0	0	0	0	0		0	0	0	25	3	1
578	FBgn0039109	CG10365	NA	266	261	111	152	80	243		172	182	374	179	222	199		183	236	154	335	324	396
579	FBgn0051580	tRNA:Ala-AGC-2-8	transfer RNA:Alanine-AGC 2-8	0	0	0	0	0	0		0	0	0	0	0	0		0	0	0	0	0	0
580	FBgn0027563	CG9631	NA	1	1	0	0	4	0		0	0	0	0	0	0		0	0	0	0	0	3
581	FBti0063873	INE-1{}5812	NA	3	2	0	0	1	0		0	0	6	0	0	2		3	3	0	0	1	0
582	FBgn0004387	Klp98A	Kinesin-like protein at 98A	1626	1370	1339	1702	1624	1653		1394	1429	1953	1315	1513	1599		1239	1705	1309	1302	1122	1374
583	FBgn0265068	asRNA:CR44179	antisense RNA:CR44179	0	2	1	3	1	0		3	1	4	4	4	7		1	2	1	3	3	5
584	FBgn0038422	CG14880	NA	20	28	21	18	26	25		6	15	12	3	8	21		5	8	14	11	13	41
585	FBgn0038195	CG3061	NA	2178	1910	1688	1934	1589	2052		1658	1691	2421	1765	1825	1818		1889	2310	1691	1850	1680	2518
586	FBgn0262477	FoxP	Forkhead box P	1570	1178	1200	1471	1186	1292		1810	1314	2013	1729	1928	1403		1997	2174	1494	1612	1212	1251
587	FBti0060339	Tc1-2{}2278	NA	0	0	0	0	0	0		0	0	0	0	0	0		0	0	0	0	0	0
588	FBgn0039543	CROT	Carnitine O-octanoyltransferase	925	735	822	889	796	880		790	758	991	792	884	864		743	952	746	758	721	866
589	FBgn0020018	Ppox	Protoporphyrinogen oxidase	528	393	334	453	357	482		317	340	476	348	348	349		287	458	312	441	386	624
590	FBgn0002869	MtnB	Metallothionein B	10	9	1	3	2	6		0	2	0	2	11	4		0	0	2	14	7	9
591	FBgn0267435	chp	chaoptin	563	493	716	989	598	859		550	691	931	407	543	588		184	225	422	333	427	466
592	FBgn0012026	tRNA:Tyr-GTA-1-6	transfer RNA:Tyrosine-GTA 1-6	0	0	0	0	0	0		0	0	0	0	0	0		0	1	0	0	0	0
593	FBgn0014366	noi	noisette	2190	1975	1711	1985	1728	2157		1585	1780	2153	1730	1766	1785		1680	2258	1575	1841	1728	2297
594	FBgn0037305	CG12173	NA	911	923	639	757	742	900		629	799	958	693	649	780		715	1001	735	770	720	1258
595	FBgn0037670	Ibf1	Insulator binding factor 1	812	741	665	776	670	801		605	688	866	603	577	665		573	731	545	738	694	1165
596	FBgn0038469	CG4009	NA	0	10	2	1	2	1		0	1	15	0	0	1		0	1	2	0	0	4
597	FBgn0037923	CG6813	NA	240	179	196	239	177	202		171	174	273	213	221	165		221	324	205	246	219	304
598	FBgn0037418	Osi11	Osiris 11	0	2	0	0	0	0		2	0	0	0	0	0		0	0	0	0	0	0
599	FBgn0264912	lncRNA:CR44103	long non-coding RNA:CR44103	0	0	0	2	2	2		1	0	0	0	0	0		3	0	0	0	0	0
600	FBgn0037708	CG9386	NA	285	212	225	236	228	282		230	168	209	183	229	240		203	246	168	235	207	274
601	FBgn0038589	CG18598	NA	0	0	0	0	0	0		0	0	0	0	0	0		0	0	0	0	0	0
602	FBgn0040078	pont	pontin	3136	2730	2530	2733	2355	2611		2136	2364	3089	2392	2247	2423		2241	3065	2283	2405	2295	3486
603	FBgn0266446	CG45076	NA	85	20	23	18	29	73		49	25	149	53	52	112		10	37	18	27	43	89
604	FBgn0038165	Task6	TWIK-related acid-sensitive K[+] channel 6	5262	4690	4515	4443	3951	4350		5012	4155	6981	4951	5561	4464		5574	6183	4548	4925	3989	4796
605	FBti0063928	INE-1{}5867	NA	0	1	0	0	0	0		1	0	0	0	0	0		0	0	0	0	0	0
606	FBgn0037668	CG16736	NA	6	10	11	2	14	9		7	15	13	11	4	7		5	14	14	8	6	18
607	FBgn0266717	Bruce	BIR repeat containing ubiquitin-conjugating enzyme	12806	9776	10607	11878	9043	11762		10644	9931	12552	10516	12492	11216		10076	10707	7579	7245	7093	6960
608	FBgn0039026	CG7029	NA	9257	8057	8466	7748	6634	7750		8499	7361	11820	8096	9231	7611		8554	9904	8042	7072	6126	7694
609	FBgn0039332	alrm	astrocytic leucine-rich repeat molecule	2322	2004	1332	1669	1208	2053		1653	1800	3401	2141	1897	1683		1884	2473	1428	2570	2180	3106
610	FBgn0039635	Pdhb	Pyruvate dehydrogenase E1 beta subunit	3327	2930	2592	2722	2535	2932		2283	2387	3414	2486	2336	2620		2332	3055	2310	2576	2339	3871
611	FBgn0037786	Alp13	Alkaline phosphatase 13	0	1	2	0	0	0		0	0	0	0	0	0		0	0	0	0	0	0
612	FBgn0278600	CG46270	NA	0	1	0	0	0	1		0	0	1	0	1	0		3	3	0	0	0	0
613	NA	NA	NA	0	0	0	0	0	0		0	0	0	0	0	0		0	0	0	0	0	0
614	FBgn0038029	GstD11	Glutathione S transferase D11	3	9	9	8	4	8		4	5	1	10	4	6		9	14	7	12	12	14
615	FBgn0038755	Hs6st	Heparan sulfate 6-O-sulfotransferase	2474	2108	2338	2351	1975	2095		2140	2128	2994	2192	2414	2153		2372	2678	2276	2158	1747	2194
616	NA	NA	NA	0	0	0	0	0	0		0	0	0	0	0	0		0	0	0	0	0	0
617	FBgn0260440	spdo	sanpodo	1628	1919	1690	1500	1223	1322		1265	1211	1849	1280	1460	1275		1456	1977	1424	1404	1344	2052
618	FBgn0037666	CR16735	NA	0	0	13	0	0	0		2	9	2	0	1	0		0	0	5	0	0	0
619	FBti0059824	INE-1{}1763	NA	0	0	0	0	0	0		0	0	0	0	0	0		0	0	0	0	0	0
620	FBgn0038744	CG4733	NA	140	113	152	125	128	115		79	53	89	75	97	99		107	181	82	60	39	113
621	FBgn0267204	lncRNA:CR45644	long non-coding RNA:CR45644	0	2	0	0	0	0		0	0	0	0	0	0		1	0	1	1	0	1
622	FBgn0038157	CG12538	NA	0	0	1	0	2	2		0	1	0	0	0	0		0	0	0	1	1	0
623	FBgn0026315	Ugt35A1	UDP-glycosyltransferase family 35 member A1	59	59	21	39	20	64		15	28	74	31	14	22		31	83	46	127	126	165
624	FBgn0003651	svp	seven up	1480	1227	1223	1278	1125	1369		1522	1411	1896	1444	1758	1425		1326	1662	1179	1216	1000	1400
625	FBgn0043853	scaRNA:MeU5-C46	small Cajal body-specific RNA : MeU5-C46	45	19	1	16	20	29		30	19	27	19	42	14		22	26	23	35	17	24
626	FBti0019396	opus{}1381	NA	0	0	0	0	0	0		0	0	0	0	0	0		0	0	0	0	0	0
627	FBgn0085391	trv	trivet	6469	4375	5237	5538	4676	5550		7414	5422	8821	6990	8217	5850		8081	8509	5937	5766	4198	4084
628	FBgn0038170	CG14367	NA	23	22	25	11	19	30		33	26	41	30	24	28		9	24	23	25	18	20
629	FBgn0005649	Rox8	Rox8	12659	10960	11439	11949	10306	10937		9799	9896	13570	10168	10894	10457		9719	12491	9753	9550	8858	11076
630	FBti0062875	1360{}4814	NA	10	17	11	14	10	12		9	15	16	20	6	24		12	26	11	13	7	10
631	FBgn0039536	unc80	uncoordinated 80	1731	1678	971	1272	934	2045		1753	1717	3329	2252	2195	1331		2495	2257	1493	2498	1727	1941
632	FBgn0283562	mir-9383	mir-9383 stem loop	0	0	0	0	0	0		0	0	0	0	0	0		0	0	0	0	0	0
633	FBgn0266734	CG45207	NA	0	0	0	0	0	0		0	0	0	0	0	0		0	0	0	0	0	0
634	FBgn0037307	Tim17a2	Tim17a2	5	4	4	4	6	1		4	4	3	6	1	7		3	7	3	8	3	6
635	FBgn0262559	Mdh2	Malate dehydrogenase 2	4168	3672	3299	3753	3386	3811		3171	3292	5032	3580	3530	3365		3169	4417	3399	4002	3689	5649
636	FBgn0037326	CG14669	NA	1396	1144	1034	1099	1041	1203		1353	1251	2018	1440	1589	1175		1498	1614	1267	1264	954	1098
637	FBgn0039796	CG12069	NA	1	2	0	5	0	0		1	0	0	0	0	3		0	1	1	0	0	0
638	FBgn0038007	Cyp313a3	Cytochrome P450 313a3	0	0	0	1	0	0		1	0	1	0	0	0		0	0	0	11	0	1
639	FBti0020313	HB{}1242	NA	0	0	0	0	0	0		0	0	1	0	0	0		0	0	0	0	0	0
640	FBgn0037377	CG1218	NA	1033	882	836	905	766	901		713	841	1080	877	685	758		701	1056	681	870	864	1225
641	FBti0063296	INE-1{}5235	NA	0	0	0	0	0	0		0	0	1	0	0	0		0	0	0	0	0	0
642	FBgn0262420	mir-318	mir-318 stem loop	0	0	0	0	0	0		0	0	0	0	0	0		0	0	0	0	0	0
643	FBgn0037743	Alg12	Alg12 alpha-1,6-mannosyltransferase	678	510	458	464	414	558		483	463	773	449	467	453		443	603	433	452	451	669
644	FBgn0267702	lncRNA:CR46035	long non-coding RNA:CR46035	38	45	35	65	46	32		27	33	57	29	29	49		43	45	42	38	36	56
645	FBgn0039431	plum	plum	3317	2512	2501	3285	2661	3569		3050	2960	4520	3204	3439	3226		2921	3742	2552	3553	3180	3143
646	FBgn0038475	Keap1	Keap1	365	332	397	398	391	421		384	380	473	372	461	383		377	494	377	343	310	474
647	FBgn0263404	CG43450	NA	1	0	0	0	0	0		0	0	2	0	0	0		0	0	0	0	0	0
648	FBgn0038132	apn	apnoia	7	3	3	0	4	0		4	13	14	5	9	8		3	0	2	0	0	2
649	FBgn0262424	mir-10	mir-10 stem loop	0	0	0	0	0	0		0	0	0	0	0	0		0	0	0	0	0	0
650	FBgn0039264	CG11786	NA	3	20	20	8	2	7		5	17	18	11	0	16		2	7	9	4	1	2
651	FBgn0263117	CG34377	NA	6044	4704	6267	7556	6036	6002		6316	5085	5879	4868	6517	6072		4575	5478	4897	3874	3602	3778
652	FBgn0039240	CG3744	NA	2618	2189	2080	2323	1853	2452		2058	2064	3130	1952	2367	2135		2184	2616	2098	2055	1973	2354
653	FBgn0051002	Ugt35D1	UDP-glycosyltransferase family 35 member D1	0	1	0	1	0	0		0	0	6	2	0	4		3	1	0	0	0	0
654	FBti0020323	1360{}1270	NA	0	0	0	2	1	0		0	0	1	0	0	0		0	0	0	0	0	3
655	FBgn0264904	asRNA:CR44095	antisense RNA:CR44095	1	4	11	4	2	2		0	2	1	0	3	3		9	10	4	0	1	4
656	FBgn0037815	Rrp46	Rrp46	352	303	258	377	326	376		227	308	322	263	291	341		292	392	235	363	270	469
657	FBti0061907	INE-1{}3846	NA	0	0	0	0	0	1		0	0	0	0	0	0		0	1	0	1	0	0
658	FBgn0265422	lncRNA:CR44334	long non-coding RNA:CR44334	7	9	13	12	4	4		13	9	14	12	19	19		4	10	5	10	11	31
659	FBti0019405	copia{}1391	NA	0	0	0	0	0	0		0	0	0	0	0	0		0	0	0	0	0	0
660	FBgn0039804	CG15544	NA	298	113	257	971	563	270		185	327	271	179	205	683		61	111	223	86	98	90
661	FBgn0086134	ProsŒ±2	Proteasome Œ±2 subunit	5033	4455	4462	5034	4133	4541		3839	4245	5103	3888	4160	4278		3903	5679	4161	3747	4082	6084
662	FBgn0027570	Nep2	Neprilysin 2	931	663	733	1435	1101	1345		558	1533	1070	847	677	1532		186	490	479	422	728	851
663	FBgn0085309	CG34280	NA	0	0	0	0	0	0		0	1	0	0	0	0		0	0	0	0	0	1
664	FBgn0037933	Ho	Heme oxygenase	454	333	332	323	391	348		340	350	405	356	367	452		263	350	268	345	314	486
665	FBgn0037299	Vps37B	Vacuolar protein sorting 37B	992	910	675	927	866	941		746	772	846	752	818	839		680	887	698	752	741	1231
666	FBgn0037912	sea	scheggia	14	16	23	23	14	23		28	9	19	11	18	17		11	6	4	16	6	15
667	FBgn0037279	CG1129	NA	1293	1127	1043	1339	1196	1158		1018	1055	1317	960	1053	1178		814	1122	934	841	794	1240
668	FBgn0038145	Droj2	DnaJ-like-2	13466	12296	10737	12434	10771	11470		10578	11021	14133	11254	11191	11406		11461	15805	11222	12268	10923	15501
669	FBti0019415	pogo{}SKIP[pogo1404]	NA	0	0	0	0	0	1		0	0	0	0	0	0		0	0	1	0	0	0
670	FBgn0267568	asRNA:CR45908	antisense RNA:CR45908	19	17	13	14	25	18		19	27	21	21	28	28		12	27	27	18	11	13
671	FBgn0053293	CG33293	NA	7	12	4	7	7	7		9	7	11	2	9	16		7	6	6	6	7	4
672	FBti0063104	BS4{}5043	NA	0	0	0	0	0	0		0	0	0	0	0	0		0	0	0	0	0	0
673	FBgn0266742	lncRNA:CR45215	long non-coding RNA:CR45215	4	3	1	3	0	2		0	2	3	2	0	0		0	5	0	1	0	9
674	FBgn0038740	CG4562	NA	509	428	439	447	456	526		720	577	1035	675	802	639		622	641	489	507	371	426
675	FBgn0267138	lncRNA:CR45578	long non-coding RNA:CR45578	1	0	0	3	1	0		1	0	0	1	0	0		2	0	1	0	0	0
676	FBgn0001297	kay	kayak	3067	2523	2408	2695	2817	3383		2403	2651	3680	2427	2731	2403		2398	3029	2302	2554	2293	3038
677	FBgn0039821	CG15556	NA	15	18	15	9	5	7		21	16	47	11	17	16		22	43	22	51	22	233
678	FBgn0028968	Œ≥COP	Coat Protein (coatomer) Œ≥	4547	3839	4017	4255	3997	4032		3039	3554	4547	3331	3528	3871		2932	3978	3229	3097	3028	4421
679	FBgn0013767	Crz	Corazonin	566	440	322	304	294	520		372	367	790	473	507	260		601	821	393	751	620	1014
680	FBgn0265163	lncRNA:CR44232	long non-coding RNA:CR44232	1	0	0	1	0	0		0	0	0	0	2	2		3	0	0	0	0	0
681	FBgn0040582	BomBc3	Bomanin Bicipital 3	22	19	11	16	15	13		12	7	15	18	19	12		9	25	6	13	4	3
682	FBgn0038390	Rbf2	Retinoblastoma-family protein 2	465	541	535	502	345	533		418	427	701	471	422	458		367	537	430	553	525	723
683	FBgn0038847	CG12278	NA	9	4	0	1	1	3		6	2	0	2	0	2		0	1	0	4	5	0
684	FBti0019362	S{}1347	NA	0	0	0	0	0	0		0	0	0	0	0	0		0	0	0	1	4	0
685	FBgn0264827	asRNA:CR44035	antisense RNA:CR44035	0	0	0	0	0	0		3	1	0	2	2	0		1	1	1	5	1	0
686	FBgn0003512	Sry-Œ¥	Serendipity Œ¥	1255	1163	999	1128	969	1128		963	1089	1271	1050	1051	997		983	1299	948	1114	1047	1554
687	FBgn0286880	CR46402	NA	0	0	2	5	0	0		0	0	0	0	0	0		2	3	0	0	2	0
688	FBgn0024909	Taf7	TBP-associated factor 7	533	478	478	505	446	509		387	410	628	456	436	417		399	563	420	477	414	525
689	FBgn0262983	CG43291	NA	5	12	0	10	7	2		3	6	4	0	27	13		0	0	0	1	0	0
690	FBgn0038450	CG17560	NA	0	0	0	0	0	0		0	0	0	0	0	0		0	0	0	0	0	0
691	FBgn0051438	CheB93b	Chemosensory protein B 93b	3	0	0	0	4	2		0	0	2	0	2	0		0	3	0	0	0	0
692	FBgn0051091	CG31091	NA	8	8	9	11	2	2		3	3	1	0	10	1		6	11	10	5	6	1
693	FBgn0065105	sncRNA:157	small non-coding RNA 157	0	0	0	0	0	0		0	0	0	0	2	0		0	0	0	0	0	0
694	FBgn0038866	CG5810	NA	0	1	1	2	0	3		0	0	3	2	2	7		2	1	0	0	2	1
695	FBti0019297	Tc1{}1211	NA	0	1	1	1	0	1		0	0	1	0	1	0		2	0	0	0	4	0
696	FBti0019431	roo{}1421	NA	0	0	0	0	0	0		0	0	0	0	0	0		0	0	0	0	0	0
697	FBgn0263484	snoRNA:Pi4KIIŒ±-a	NA	0	0	0	0	0	0		3	2	0	0	1	0		0	0	0	0	1	0
698	FBti0063753	Doc3{}5692	NA	0	0	0	0	0	0		0	0	0	0	0	0		0	0	0	0	0	0
699	FBti0020335	invader1{}1301	NA	0	0	0	0	0	0		0	0	0	0	0	0		0	0	0	0	0	0
700	FBgn0038894	CG15497	NA	23	13	6	11	17	10		8	4	23	25	14	15		11	11	19	17	14	16
701	FBgn0039876	CG2126	NA	481	352	319	430	318	463		355	374	478	368	373	422		328	424	350	345	355	586
702	FBgn0022344	CG10340	NA	1071	963	897	1103	906	1037		862	901	1019	882	974	924		893	1086	903	904	906	1333
703	FBgn0038550	CG17801	NA	1	1	5	0	0	0		1	1	3	1	1	1		0	0	0	4	1	0
704	FBgn0266228	lncRNA:CR44923	long non-coding RNA:CR44923	0	0	0	0	0	0		2	0	8	0	0	1		0	0	0	0	0	0
705	FBti0062544	INE-1{}4483	NA	0	0	0	0	0	0		0	0	0	0	0	0		0	0	2	0	0	0
706	FBgn0038366	CG4576	NA	77	45	85	113	137	69		66	78	114	79	69	140		32	34	54	49	25	59
707	FBgn0038989	CG6937	NA	1008	953	722	990	822	1023		631	812	1033	733	676	754		608	1005	709	830	800	1214
708	FBgn0026441	ear	ENL/AF9-related	2437	2038	2160	2138	1957	2241		2032	1991	2713	1980	2211	1913		2110	2567	1844	2012	1731	2283
709	FBgn0085305	CG34276	NA	0	6	3	8	2	8		9	1	7	11	8	9		4	4	2	4	4	8
710	FBgn0038980	OctŒ≤1R	Octopamine Œ≤1 receptor	1176	931	867	962	769	1047		1121	1010	1784	1159	1330	898		1432	1527	990	1410	1005	1066
711	FBgn0016119	ATPsynCF6	ATP synthase, coupling factor 6	3259	2794	2373	2802	2564	2848		2215	2559	2877	2310	2452	2437		2521	3162	2322	2737	2662	4446
712	FBti0061702	INE-1{}3641	NA	0	0	0	0	0	0		0	0	0	0	0	0		0	0	0	0	0	0
713	FBgn0053630	CG33630	NA	0	0	0	0	0	0		0	1	2	0	0	0		1	0	0	0	0	0
714	FBgn0267132	lncRNA:CR45572	long non-coding RNA:CR45572	0	0	0	0	0	0		0	0	0	0	0	0		0	0	0	0	0	0
715	FBgn0267753	lncRNA:CR46084	long non-coding RNA:CR46084	2	0	2	0	0	0		0	1	2	0	4	0		0	0	1	0	0	0
716	FBgn0267751	asRNA:CR46082	antisense RNA:CR46082	0	0	0	1	0	0		0	0	8	0	1	1		0	0	2	1	2	0
717	FBgn0010770	ppan	peter pan	627	494	428	538	466	585		432	483	522	510	471	499		406	659	487	541	519	732
718	FBgn0039049	CG6726	NA	0	0	0	0	0	0		0	0	0	0	0	0		0	0	0	0	0	0
719	FBgn0038196	CG9922	NA	1202	1118	909	1147	1040	1051		906	814	1043	931	899	1036		893	1268	907	880	872	1364
720	FBgn0051497	tRNA:Thr-AGT-1-3	transfer RNA:Threonine-AGT 1-3	0	0	0	0	0	0		0	0	0	0	0	0		0	0	0	0	0	0
721	FBgn0250846	glob2	globin 2	2	0	2	2	0	1		0	3	0	1	1	1		0	1	0	0	1	0
722	FBgn0267140	lncRNA:CR45580	long non-coding RNA:CR45580	0	0	0	0	0	0		2	0	0	0	0	0		0	0	0	1	0	0
723	FBgn0016650	Lgr1	Leucine-rich repeat-containing G protein-coupled receptor 1	16	8	6	8	7	11		9	11	13	8	8	8		8	7	8	12	4	15
724	FBgn0263402	CG43448	NA	70	108	48	44	47	76		46	20	35	41	42	19		65	103	49	97	77	116
725	FBgn0038630	CG14305	NA	7	1	3	6	0	0		5	1	0	0	4	2		4	0	0	2	0	0
726	FBgn0263384	lncRNA:CR43436	long non-coding RNA:CR43436	6	11	5	6	6	7		3	8	17	3	5	10		9	15	10	1	4	4
727	FBgn0083047	snoRNA:Œ®18S-1377e	snoRNA:Œ®18S-1377e	3	1	0	0	1	0		1	1	4	6	3	3		3	1	1	0	0	1
728	FBgn0286918	CR46418	NA	1	0	1	0	0	0		0	2	0	0	1	0		0	0	0	0	1	0
729	FBti0061737	INE-1{}3676	NA	0	0	0	0	0	0		0	0	0	0	0	0		0	0	0	0	0	0
730	FBgn0037354	CG12171	NA	611	517	439	557	422	622		312	364	552	455	439	427		416	618	444	560	570	877
731	FBgn0038461	EMC2B	ER membrane protein complex subunit 2B	1036	876	870	979	833	835		1037	997	1185	968	936	1091		746	984	837	839	798	1272
732	FBgn0039655	CG14507	NA	15	25	40	12	16	12		21	14	30	6	9	11		55	53	36	11	5	24
733	FBgn0000246	c(3)G	crossover suppressor on 3 of Gowen	205	184	193	210	143	201		119	191	277	198	191	171		198	264	125	219	238	276
734	FBgn0026563	CG1979	NA	6	4	5	2	0	0		0	5	3	3	7	10		1	5	3	2	0	0
735	FBgn0051274	CG31274	NA	2	3	1	2	11	0		8	0	7	1	4	4		1	7	3	1	1	4
736	FBgn0038139	PK2-R2	Pyrokinin 2 receptor 2	175	157	138	150	149	169		233	198	203	181	201	143		222	235	145	92	76	92
737	FBgn0051491	tRNA:Gly-TCC-1-2	transfer RNA:Glycine-TCC 1-2	0	0	0	0	0	0		0	0	0	0	0	0		0	0	0	0	0	0
738	FBgn0039830	ATPsynC	ATP synthase, subunit C	31880	28406	26747	29037	24256	29658		23279	26169	39970	26544	25070	26275		25250	33343	24687	30098	28556	42680
739	FBgn0037848	Tsp86D	Tetraspanin 86D	1315	991	1156	1151	1063	1105		1057	901	1324	1021	1024	1094		962	1131	988	897	817	1069
740	FBgn0038870	Oga	O-GlcNAcase	1425	1150	1146	1283	1020	1224		928	935	1229	875	870	1083		911	1207	942	885	869	1290
741	FBti0062925	INE-1{}4864	NA	0	0	0	0	0	0		0	0	0	0	0	0		0	0	0	0	0	0
742	FBgn0086768	Pcmt	Protein-L-isoaspartate (D-aspartate) O-methyltransferase	1239	965	903	1146	1107	1374		816	989	1025	902	911	1092		944	1447	968	1123	1098	1629
743	FBgn0267121	lncRNA:CR45561	long non-coding RNA:CR45561	0	0	0	0	0	0		0	0	0	0	0	0		0	0	0	0	0	0
744	FBti0061703	INE-1{}3642	NA	0	0	0	0	0	0		0	0	0	0	0	0		0	0	0	0	0	0
745	FBti0019365	pogo{}1350	NA	0	0	0	0	0	0		0	0	0	0	0	0		0	0	0	0	0	0
746	FBgn0064126	CG33722	NA	0	0	0	0	0	0		0	0	0	0	0	0		0	0	0	0	0	0
747	FBgn0004110	tin	tinman	17	13	23	32	28	21		13	7	34	15	14	26		7	17	8	18	8	26
748	FBgn0262023	CG42834	NA	51	42	0	0	0	9		36	0	46	68	22	43		4	1	0	447	40	7
749	FBgn0267564	lncRNA:CR45904	long non-coding RNA:CR45904	1	0	0	2	4	4		2	2	3	0	0	1		0	2	2	3	0	0
750	FBgn0039403	Sld5	Sld5	202	223	142	192	148	215		169	182	245	181	156	190		167	252	166	186	192	323
751	FBgn0037516	CG11286	NA	2	0	0	0	0	0		0	0	0	0	1	0		1	1	0	0	0	1
752	FBgn0085346	Rpp14a	Ribonuclease P/MRP subunit p14 a	0	0	0	0	0	0		0	0	0	0	0	0		0	0	0	0	0	0
753	FBgn0262823	hemo	hemotin	0	0	0	0	0	0		0	0	0	0	0	0		0	0	0	0	0	0
754	FBgn0267123	lncRNA:CR45563	long non-coding RNA:CR45563	0	0	0	0	0	0		0	0	0	0	0	0		0	0	0	1	0	0
755	FBgn0285925	Fas1	Fasciclin 1	15614	12031	14961	15256	12910	13653		15001	12564	19602	13620	15588	13495		13367	16211	12630	11682	10379	12399
756	FBgn0063649	CG6006	NA	378	317	293	310	319	339		370	325	523	389	454	298		388	458	309	263	175	255
757	FBgn0266733	asRNA:CR45206	antisense RNA:CR45206	0	0	0	0	0	0		0	0	0	0	0	0		0	0	1	0	0	0
758	FBgn0053099	CG33099	NA	84	46	31	52	98	67		4	28	25	30	32	26		13	19	16	33	43	78
759	FBti0062080	INE-1{}4019	NA	0	0	0	0	0	0		0	0	0	0	0	0		0	0	0	0	0	0
760	FBgn0038286	CG6966	NA	3019	2387	2412	2815	2529	2468		2443	2259	3333	2374	2605	2429		2197	2848	2127	2243	1986	2485
761	FBgn0027494	RpS10a	Ribosomal protein S10a	5	3	1	10	6	1		1	2	0	1	4	1		1	3	1	10	4	3
762	FBgn0039272	CG11836	NA	55	45	37	69	75	60		46	80	67	52	60	80		20	40	34	37	28	51
763	FBgn0040682	CG14664	NA	19	10	9	4	9	6		13	3	18	7	4	11		13	19	20	22	9	12
764	FBgn0039232	sosie	sosie	53	31	31	43	46	62		33	24	46	29	35	41		53	50	40	31	29	29
765	FBgn0250821	CG14644	NA	1	1	0	5	1	4		3	1	1	1	2	0		4	4	3	3	0	0
766	FBgn0003480	spn-B	spindle B	80	94	77	55	89	99		126	101	136	99	84	84		96	109	98	145	82	135
767	FBgn0283560	mir-9380	mir-9380 stem loop	0	0	0	0	0	0		0	0	0	0	0	0		0	0	0	0	0	0
768	FBgn0039734	Tace	Tace	2730	2268	2205	2298	1954	2308		2408	1884	2563	2116	2544	2037		2638	3215	2384	2405	1969	2713
769	FBgn0053536	tRNA:Leu-TAA-2-1	transfer RNA:Leucine-TAA 2-1	0	0	0	0	0	0		0	0	0	0	0	0		0	0	0	0	0	0
770	FBgn0051388	CG31388	NA	533	356	280	354	334	364		341	291	399	312	379	323		370	418	360	434	356	542
771	FBgn0264816	koko	kokopelli	912	796	752	907	845	935		659	756	911	705	697	740		707	904	664	834	821	1144
772	FBgn0038303	SIDL	Shal Interactor of Di-Leucine Motif	1369	1240	1086	1135	1031	1189		1076	955	1497	1029	1070	1049		1017	1237	964	1069	997	1317
773	FBgn0051441	CG31441	NA	151	116	115	124	117	126		117	131	149	106	96	147		97	145	75	129	144	181
774	FBgn0038652	CG7720	NA	122	123	190	259	341	178		161	229	116	127	145	285		77	112	145	82	67	290
775	FBgn0039611	Nepl18	Neprilysin-like 18	20	1	1	10	25	1		6	11	21	16	42	18		2	2	0	0	13	11
776	FBgn0266170	pre-mod(mdg4)-C	NA	0	0	0	0	0	0		0	0	0	0	0	0		0	0	0	0	0	0
777	FBgn0000447	Dhod	Dihydroorotate dehydrogenase	1322	1164	943	1233	1153	1434		1000	1258	1631	1182	1041	1335		987	1460	1023	1300	1221	2051
778	FBgn0039300	RpS27	Ribosomal protein S27	23971	23901	20619	22967	19493	23252		16509	19091	25862	18373	17815	18985		18456	25308	18248	21169	21655	35783
779	FBgn0263022	CG43317	NA	1	6	5	0	0	1		0	1	6	0	0	2		0	2	3	2	0	9
780	FBgn0039022	Nepl13	Neprilysin-like 13	24	7	2	20	10	10		6	2	16	12	44	14		9	8	1	6	20	0
781	FBgn0039098	GILT3	Gamma-interferon-inducible lysosomal thiol reductase 3	362	345	307	260	260	272		520	412	631	457	529	490		261	378	295	307	239	455
782	FBgn0039626	Slu7	Slu7	975	904	727	845	657	799		679	679	903	759	691	714		752	811	724	725	684	1088
783	FBgn0010768	sqz	squeeze	1453	1465	1376	1255	1095	1389		1279	1257	1979	1242	1297	1225		1162	1562	1169	1108	1240	1503
784	FBgn0039848	Loxl1	Lysyl oxidase-like 1	62	98	83	76	70	59		45	65	113	49	61	47		77	120	86	102	52	101
785	FBti0019296	F{}1209	NA	0	2	0	0	1	2		2	1	4	3	4	0		6	3	1	5	3	1
786	FBgn0051526	lncRNA:CR31526	long non-coding RNA:CR31526	0	0	0	2	0	0		0	0	0	0	0	0		0	0	0	0	0	0
787	FBti0019329	invader3{}1256	NA	0	0	0	1	0	0		0	0	0	0	0	1		1	0	0	0	0	1
788	FBgn0085308	CG34279	NA	25	8	3	4	18	2		2	4	12	3	8	4		1	5	4	4	1	1
789	FBti0061727	INE-1{}3666	NA	0	0	0	0	0	0		1	0	0	0	0	0		1	0	0	0	0	0
790	FBti0063889	R1A1{}5828	NA	0	0	0	0	0	0		0	0	0	0	0	0		0	0	0	0	0	0
791	FBgn0037602	SLIRP2	SRA stem-loop interacting RNA binding protein 2	84	88	46	59	69	78		44	73	36	48	55	53		56	76	65	61	69	98
792	FBgn0039690	Gnpnat	Glucosamine-phosphate N-acetyltransferase	886	640	744	1034	828	1072		610	1038	1066	702	662	1113		497	792	711	686	878	1280
793	FBgn0051516	CG31516	NA	12	6	13	8	4	5		3	3	6	7	9	14		8	10	4	20	17	14
794	FBgn0038073	CG14395	NA	15	7	13	24	10	18		11	33	26	12	15	27		1	1	4	1	0	1
795	FBgn0263579	mir-4947	mir-4947 stem loop	0	0	0	0	0	0		0	0	0	0	0	0		0	0	0	0	0	0
796	FBgn0262982	CG43290	NA	0	0	0	0	0	0		2	3	0	0	0	2		0	0	0	0	0	0
797	FBgn0265418	lncRNA:CR44330	long non-coding RNA:CR44330	0	0	2	0	0	0		0	0	0	0	1	0		0	0	1	3	0	0
798	FBgn0250831	BG642167	BG642167	0	0	0	0	0	0		0	0	0	5	0	0		1	0	2	0	0	0
799	FBgn0051495	CG31495	NA	165	149	121	164	193	196		99	106	231	124	140	136		99	129	120	124	146	179
800	FBgn0267710	lncRNA:CR46043	long non-coding RNA:CR46043	2	6	4	6	0	0		6	12	20	6	10	15		7	6	9	6	1	4
801	FBgn0015402	ksr	kinase suppressor of ras	1788	1406	1285	1629	1454	1641		1508	1299	1819	1472	1671	1493		1368	1785	1372	1385	1317	1573
802	FBgn0002773	Mlc2	Myosin light chain 2	187	125	67	95	78	468		154	132	511	202	167	202		73	330	149	330	376	1294
803	FBti0020372	micropia{}1338	NA	0	0	0	0	0	0		0	0	0	0	0	0		0	0	0	0	0	0
804	FBgn0012024	tRNA:Tyr-GTA-1-8	transfer RNA:Tyrosine-GTA 1-8	0	0	0	0	0	0		0	0	0	0	0	0		0	0	0	0	0	0
805	FBgn0011959	tRNA:Arg-ACG-1-10	transfer RNA:Arginine-ACG 1-10	0	0	0	0	0	0		0	0	0	0	0	0		0	0	0	0	0	0
806	NA	NA	NA	0	0	0	0	0	0		0	0	0	0	0	0		0	0	0	0	0	0
807	FBgn0264899	CG44090	NA	0	0	0	0	0	1		0	0	0	0	0	0		0	0	0	0	0	0
808	FBgn0026634	Cog2	Component of oligomeric golgi complex 2	1017	837	809	936	769	904		763	788	1116	875	837	844		777	1038	839	870	822	1128
809	FBgn0051217	modSP	modular serine protease	524	412	361	708	602	809		306	650	571	428	428	660		124	275	226	363	446	576
810	NA	NA	NA	0	0	0	0	0	0		0	0	0	0	0	0		0	0	0	0	0	0
811	FBgn0039379	CG5886	NA	1313	1277	1172	1112	988	1139		949	988	1320	915	1050	1077		957	1240	1034	1001	1015	1458
812	FBgn0038361	Uros2	Uroporphyrinogen III synthase 2	7	12	4	3	3	3		2	6	16	8	12	7		10	9	12	8	4	9
813	FBgn0262127	kibra	kibra	866	637	666	867	833	851		566	690	872	683	684	777		526	731	630	610	659	813
814	FBgn0266398	lncRNA:CR45038	long non-coding RNA:CR45038	0	0	2	1	2	0		0	0	0	0	0	3		0	0	0	0	0	1
815	FBgn0051019	CG31019	NA	79	92	54	64	57	70		55	62	85	66	82	67		47	62	50	61	56	48
816	FBgn0001321	knk	knickkopf	183	129	125	252	220	194		109	213	186	93	83	229		26	121	97	69	114	195
817	FBgn0261061	Sfp96F	Seminal fluid protein 96F	0	0	0	0	0	0		0	0	0	0	0	0		0	0	0	0	0	0
818	FBti0019398	F{}1384	NA	0	0	0	0	0	0		0	0	0	0	0	0		0	0	0	0	0	0
819	FBti0062069	Doc3{}4008	NA	0	0	0	0	0	0		0	0	0	0	0	0		0	0	0	0	0	0
820	FBti0063896	INE-1{}5835	NA	2	2	3	0	4	3		7	4	8	7	10	4		2	4	2	8	0	1
821	FBgn0025781	Cdc16	Cell division cycle 16	1672	1476	1386	1339	1343	1536		1186	1160	1716	1239	1237	1233		1223	1594	1233	1355	1110	1590
822	FBgn0286030	lncRNA:CR46350	long non-coding RNA:CR46350	0	0	0	0	0	0		0	0	0	0	0	1		0	0	0	0	0	1
823	FBgn0038275	CG3817	NA	563	491	431	559	481	582		412	463	540	445	436	491		485	556	428	503	444	662
824	FBgn0039254	Nmnat	Nicotinamide mononucleotide adenylyltransferase	289	197	195	284	193	251		193	188	311	192	217	264		221	232	199	266	214	324
825	FBti0019337	roo{}1265	NA	0	0	0	0	0	0		0	0	0	0	0	0		0	0	0	0	0	0
826	FBgn0038568	CG14315	NA	0	0	0	0	0	0		0	0	0	0	0	0		0	0	0	0	0	0
827	FBgn0039265	CG11790	NA	1660	1434	1147	1476	1367	1610		1076	1307	1730	1123	1146	1351		901	1375	1036	1208	1329	2018
828	FBgn0038697	CG3581	NA	3	1	0	1	2	0		3	3	0	1	6	1		1	0	0	0	5	1
829	FBgn0263738	Ada2a	transcriptional Adaptor 2a	718	682	558	667	602	763		611	562	724	548	619	578		592	755	524	605	606	778
830	FBgn0037680	pasi2	pasiflora 2	950	668	722	999	823	1003		597	819	907	679	637	881		414	638	531	615	612	997
831	FBgn0051014	PH4Œ±SG1	prolyl-4-hydroxylase-alpha SG1	0	0	2	0	0	0		0	0	0	0	0	1		1	2	0	0	0	0
832	FBgn0262024	CG42835	NA	1	1	0	0	0	0		0	0	0	5	1	5		0	0	0	2	0	0
833	FBgn0243511	psidin	phagocyte signaling impaired	2218	2176	2140	2294	1770	2303		1888	1816	2552	1934	2049	1958		2010	2367	1991	1999	1783	2493
834	FBti0063885	jockey2{}5824	NA	0	0	0	0	0	0		0	0	0	0	0	0		0	0	0	0	0	0
835	FBgn0085325	CG34296	NA	928	17	1144	143	5470	26		239	342	401	457	516	1795		329	62	100	22	19	18
836	FBgn0039682	Obp99c	Odorant-binding protein 99c	367	30	31	107	135	20		104	60	104	96	428	100		33	28	15	36	28	89
837	FBgn0020385	pug	pugilist	642	442	418	623	628	690		356	485	642	461	557	636		271	423	353	406	421	548
838	FBgn0011845	tRNA:Asp-GTC-1-11	transfer RNA:Aspartic acid-GTC 1-11	0	0	0	0	0	0		0	0	0	0	0	0		0	0	0	0	0	0
839	FBti0061784	G5A{}3723	NA	0	0	0	0	0	0		0	0	0	0	0	0		0	0	0	0	0	0
840	FBgn0000036	nAChRŒ±1	nicotinic Acetylcholine Receptor Œ±1	2032	1661	1767	1940	1476	1875		2811	2027	2876	2655	3148	1971		3254	3404	2152	2228	1485	1396
841	FBgn0038530	AttD	Attacin-D	5	5	2	7	1	3		0	6	2	4	1	0		2	2	0	0	4	0
842	FBgn0037689	CG8135	NA	0	0	0	0	0	0		0	0	0	0	0	0		0	0	0	0	0	0
843	FBgn0038313	CG4338	NA	51	26	31	28	32	14		60	33	40	40	20	26		25	43	29	32	34	61
844	FBgn0267649	pre-mod(mdg4)-H	NA	0	0	0	0	0	0		0	0	0	0	0	0		0	0	0	0	0	0
845	FBgn0267680	lncRNA:CR46016	long non-coding RNA:CR46016	0	0	0	0	0	0		0	4	0	0	0	0		0	0	0	0	0	0
846	FBgn0039104	CG10252	NA	4	7	1	7	1	2		4	2	8	0	20	22		6	10	5	1	3	3
847	FBgn0267108	CR45548	NA	41	38	45	47	18	55		28	18	37	34	41	27		28	31	22	42	37	42
848	FBgn0038914	fit	female-specific independent of transformer	2	4	3	2	18	0		2	0	3	0	0	2		0	1	2	0	2	1
849	FBgn0260745	mfas	midline fasciclin	6518	5688	5303	5233	5402	5229		5274	4787	7355	4545	5984	4899		4864	5709	4738	4040	3810	5328
850	FBgn0038828	CG17270	NA	503	420	347	457	375	431		452	436	600	487	594	398		524	603	508	475	301	446
851	FBgn0038414	CG6901	NA	2	0	0	2	0	6		2	3	11	0	8	1		3	1	3	4	2	8
852	FBgn0278597	lncRNA:CR46267	long non-coding RNA:CR46267	0	0	0	0	0	0		3	0	0	0	0	1		0	0	0	0	4	1
853	FBgn0267682	asRNA:CR46018	antisense RNA:CR46018	0	0	0	0	0	0		0	0	0	0	0	0		0	0	0	1	1	0
854	FBgn0266382	asRNA:CR45024	antisense RNA:CR45024	0	0	0	0	0	0		0	3	0	0	0	1		0	1	0	1	0	0
855	FBgn0037773	CG5359	NA	302	274	241	259	206	259		272	215	269	243	270	240		147	203	174	207	176	225
856	FBti0019468	copia{}1466	NA	0	0	0	0	0	0		0	0	0	0	0	0		0	0	0	0	0	0
857	FBgn0038642	Muc91C	Mucin 91C	11	8	20	3	9	11		6	14	15	6	7	20		1	2	0	4	1	13
858	FBgn0083950	side-VI	sidestep VI	1592	1294	1377	1517	1177	1523		1830	1525	2451	1761	2262	1561		2016	2016	1487	1419	1071	1023
859	FBti0020328	Stalker{}1277	NA	0	0	0	0	0	0		0	0	0	0	0	0		0	0	0	0	0	0
860	FBgn0000247	ca	claret	3287	3042	3135	3098	2535	3069		3072	2610	4620	2810	3443	2708		2944	3599	2662	2928	2505	3201
861	FBti0019429	Doc{}1419	NA	0	0	0	0	0	0		0	0	0	0	0	0		0	0	0	0	0	0
862	FBti0064286	Cr1a{}6225	NA	2	1	0	0	0	0		0	0	3	3	0	0		0	1	1	1	0	0
863	FBgn0028374	Hug	Hugin	1302	1368	1034	1041	930	1100		1130	1026	1400	1213	1143	838		1190	1485	1019	1407	979	1512
864	FBgn0051242	tRNA:Gly-TCC-1-3	transfer RNA:Glycine-TCC 1-3	0	0	0	0	0	0		0	0	0	0	0	0		0	0	0	0	0	0
865	FBgn0267926	lncRNA:CR46207	long non-coding RNA:CR46207	0	0	0	0	0	0		1	0	0	0	0	0		0	0	4	0	0	1
866	FBgn0004577	Pxd	Peroxidase	15	5	3	7	8	61		2	3	2	5	7	13		1	0	6	5	5	6
867	FBgn0266408	lncRNA:CR45048	long non-coding RNA:CR45048	8	17	8	6	14	10		10	6	14	10	8	7		4	8	4	8	10	4
868	FBgn0003510	Sry-Œ±	Serendipity Œ±	0	0	0	0	0	0		0	0	0	0	0	0		0	0	0	0	0	0
869	FBgn0038619	CG7685	NA	286	255	197	231	264	268		205	241	264	191	227	229		209	270	180	249	196	335
870	FBgn0038976	Pfdn5	Prefoldin 5	1868	1625	1347	1569	1442	1627		1409	1296	1604	1352	1330	1511		1425	1833	1387	1382	1376	2144
871	FBti0019386	invader4{}sra[invader4.1371]	NA	0	0	0	0	0	0		0	0	2	1	0	0		0	0	0	0	0	0
872	FBgn0267191	lncRNA:CR45631	long non-coding RNA:CR45631	0	0	0	0	0	0		0	0	0	0	0	0		0	0	0	0	0	0
873	FBgn0043884	mask	multiple ankyrin repeats single KH domain	26766	21229	24207	26764	21917	25299		23515	21606	30358	22404	26971	24393		23616	27227	22232	20032	18612	19226
874	FBgn0262883	lncRNA:CR43238	long non-coding RNA:CR43238	0	0	0	1	0	0		0	2	0	0	2	0		0	0	0	0	0	0
875	FBgn0012003	tRNA:Val-CAC-2-5	transfer RNA:Valine-CAC 2-5	0	0	0	0	0	0		0	0	0	0	0	0		0	0	0	0	1	0
876	FBgn0262364	CG43062	NA	8	35	26	3	4	10		6	12	37	19	11	8		19	25	25	2	5	6
877	FBgn0038957	CG7059	NA	358	324	272	258	262	316		360	250	412	308	356	269		380	461	360	343	243	420
878	FBgn0267801	lncRNA:CR46126	long non-coding RNA:CR46126	2	1	0	0	1	0		2	0	0	0	0	0		4	1	0	0	0	0
879	FBgn0038797	Dic2	Dicarboxylate carrier 2	0	0	0	1	0	3		0	2	1	2	8	2		0	0	0	0	0	0
880	FBti0062168	invader4{}4107	NA	0	0	0	0	0	0		0	0	0	0	0	0		0	0	0	0	0	0
881	FBgn0038247	Cad88C	Cadherin 88C	210	154	240	370	252	307		158	274	310	140	187	215		90	108	160	168	301	347
882	FBti0062496	INE-1{}4435	NA	0	0	0	0	0	0		0	0	0	0	0	0		0	0	0	0	0	0
883	FBgn0284419	lncRNA:TS26	long noncoding RNA: testis-specific 26	0	0	0	0	0	0		0	0	0	0	0	0		0	0	0	0	0	0
884	FBgn0037213	CG12581	NA	2705	1976	1892	3558	2903	4361		1476	2893	3042	2174	1671	3139		843	1834	1337	2179	2711	3696
885	FBgn0286041	sisRNA:CR46363	stable intronic sequence RNA CR46363	1	1	2	0	0	0		0	0	0	0	0	0		1	0	9	0	0	2
886	FBgn0038827	Fancd2	Fancd2	1095	955	855	945	760	989		676	806	1309	886	792	796		779	1041	725	898	924	1191
887	FBgn0243512	puc	puckered	1585	1341	1193	1343	1248	1512		1283	1208	1733	1307	1434	1312		1083	1378	1113	1241	1018	1389
888	FBgn0085320	CG34291	NA	0	0	0	0	0	0		4	0	0	0	1	0		0	0	0	0	0	0
889	FBgn0011273	Acam	Androcam	0	0	0	0	0	0		0	0	0	0	0	0		0	0	0	0	0	0
890	FBgn0020626	Osbp	Oxysterol binding protein	1977	1599	1467	1923	1730	1946		1594	1529	1912	1483	1661	1734		1527	1876	1455	1605	1464	1988
891	FBgn0054027	CG34027	NA	6	16	13	2	8	2		10	5	18	7	9	8		6	3	8	15	3	12
892	FBgn0038108	CG7518	NA	11151	9782	9757	10495	8737	10228		9175	8753	12587	9360	10566	9385		9294	11151	9022	9039	8533	10069
893	NA	NA	NA	0	0	0	0	0	0		0	0	0	0	0	0		0	0	0	0	0	0
894	FBgn0266418	wake	wide awake	4168	3178	3401	3977	2966	3894		2912	3162	4630	3224	3218	3230		2731	3645	2636	3049	3000	3581
895	FBti0061689	INE-1{}3628	NA	0	0	0	0	0	0		0	0	0	0	0	0		0	0	0	0	0	0
896	FBgn0039315	CG13658	NA	1	5	0	2	3	3		5	3	1	2	7	0		1	2	0	5	3	9
897	FBgn0267385	PyK	Pyruvate kinase	9855	7957	6063	7276	6317	10081		5418	6888	12388	7464	6255	6743		7042	10856	7246	12258	11176	17962
898	FBgn0037443	Dmtn	Dementin	2882	2435	2455	2786	2559	2659		2555	2459	3070	2512	3046	2743		2195	2818	2170	1964	1719	2296
899	FBgn0038747	RhoGAP92B	Rho GTPase activating protein at 92B	1988	1709	1727	1810	1635	1587		1506	1533	2068	1551	1602	1502		1677	2112	1503	1454	1330	1865
900	FBgn0012002	tRNA:Val-CAC-1-1	transfer RNA:Valine-CAC 1-1	0	0	0	0	0	0		0	0	0	0	0	0		0	0	0	0	0	0
901	FBgn0039638	dgt6	dim Œ≥-tubulin 6	727	710	640	665	586	742		488	595	726	552	532	537		478	688	498	704	682	909
902	FBgn0004901	Prat	Phosphoribosylamidotransferase	717	699	582	790	778	960		435	697	844	623	444	784		408	651	474	676	666	1022
903	FBgn0051054	CR31054	NA	94	93	104	95	110	83		90	99	91	105	102	87		96	114	96	82	105	152
904	NA	NA	NA	0	0	0	0	0	0		0	0	0	0	0	0		0	0	0	0	0	0
905	FBgn0038376	Hmt-1	Heavy metal tolerance factor 1	1580	1267	1155	1324	1148	1258		1201	1203	1789	1279	1296	1156		1115	1330	1088	1250	1284	1818
906	FBgn0267194	lncRNA:CR45634	long non-coding RNA:CR45634	0	0	0	0	0	1		0	0	0	0	0	0		0	1	2	0	0	0
907	FBgn0038380	CG14877	NA	6	5	12	2	6	5		11	8	11	3	1	5		4	3	3	1	2	5
908	FBgn0039705	Atg16	Autophagy-related 16	1008	786	833	831	679	850		758	670	1096	787	718	794		642	890	666	860	753	1021
909	NA	NA	NA	0	0	0	0	0	0		0	0	0	0	0	0		0	0	0	0	0	0
910	FBti0019353	297{}1286	NA	0	0	0	0	0	0		0	0	0	0	0	0		0	0	0	0	0	0
911	FBgn0038057	Polr3C	RNA polymerase III subunit C	373	367	244	376	304	372		244	288	391	277	302	254		301	351	271	339	282	407
912	FBgn0023097	bon	bonus	5382	4087	4098	4616	4076	5187		4281	4255	5577	4261	4746	4540		4365	5352	4263	4335	3817	4748
913	FBgn0083986	CG34150	NA	178	163	107	137	121	149		96	136	132	105	111	131		109	202	100	144	159	220
914	FBgn0037376	Hat1	Histone acetyltransferase 1	2212	2186	1809	1911	1654	1960		1590	1752	2354	1637	1781	1649		1782	2292	1619	1835	1840	2703
915	FBti0061723	INE-1{}3662	NA	0	0	0	0	0	0		0	0	0	0	0	0		0	0	0	0	0	0
916	FBgn0037249	eIF3a	eukaryotic translation initiation factor 3 subunit a	18357	16241	14777	16665	14663	17322		12520	13751	18334	14031	14293	14524		12617	17285	13003	14444	14330	19650
917	FBgn0085306	CG34277	NA	0	0	0	0	0	0		0	0	0	0	0	0		0	0	0	0	0	0
918	FBgn0039531	CG5611	NA	230	162	86	181	130	286		162	144	164	128	152	114		132	157	158	138	166	204
919	FBti0062144	invader4{}4083	NA	0	0	0	0	0	0		0	0	0	0	0	0		0	0	0	0	0	0
920	FBgn0039883	RhoGAP100F	Rho GTPase activating protein at 100F	7429	5401	5647	6327	4685	6592		8387	6599	9920	8132	10184	6886		9610	9587	6470	7133	5626	5530
921	FBti0062524	INE-1{}4463	NA	0	0	0	0	0	0		0	0	0	1	0	0		0	0	1	0	0	0
922	FBgn0054034	CG34034	NA	7	17	13	15	7	15		9	6	6	4	3	5		7	11	9	4	3	2
923	FBgn0051573	tRNA:Pro-TGG-1-3	transfer RNA:Proline-TGG 1-3	0	0	0	0	0	0		0	0	0	0	0	0		0	0	0	0	0	0
924	FBti0062367	BS3{}4306	NA	0	0	0	0	0	0		0	0	0	0	0	0		0	0	0	0	0	0
925	FBti0019407	F{}1393	NA	0	0	0	0	0	0		0	0	0	0	0	0		0	0	0	0	0	0
926	FBgn0010401	Os-C	Os-C	23	7	13	25	22	37		6	30	8	13	14	30		1	16	6	3	5	5
927	FBgn0003129	Poxm	Pox meso	49	14	30	52	76	66		25	47	52	40	19	75		6	18	23	38	16	10
928	FBgn0039767	CG2218	NA	4228	3570	3520	3981	3322	3968		3464	3394	4686	3461	3830	3509		3592	4446	3342	3335	3301	4407
929	FBgn0037910	CG14708	NA	0	0	0	0	0	0		1	1	0	0	0	0		2	1	1	3	1	0
930	FBgn0264915	asRNA:CR44106	antisense RNA:CR44106	0	0	1	0	0	0		0	1	0	2	0	0		0	0	0	0	0	0
931	FBgn0264491	how	held out wings	2393	1918	2357	2869	2609	2364		1723	2216	2774	1906	1999	2537		1395	1885	1655	1544	1411	2054
932	FBgn0266730	lncRNA:CR45203	long non-coding RNA:CR45203	0	0	0	0	0	0		0	0	0	1	1	0		0	1	0	0	0	0
933	FBgn0263527	mir-4908	mir-4908 stem loop	0	0	0	0	0	0		0	0	0	0	0	0		0	0	0	0	0	0
934	FBgn0051515	CG31515	NA	0	0	0	0	0	0		0	0	0	0	1	0		0	0	0	0	0	0
935	FBgn0262383	mir-284	mir-284 stem loop	0	0	0	0	0	0		0	0	0	0	0	0		0	0	0	0	0	0
936	FBgn0002354	l(3)87Df	lethal (3) 87Df	100	101	84	75	74	101		65	70	125	70	61	73		59	82	42	74	63	87
937	FBgn0038143	CG9813	NA	1129	1011	843	864	685	1025		1002	933	1430	947	1166	867		1189	1259	934	1241	993	1303
938	FBgn0038727	CG7432	NA	31	22	18	13	22	61		20	50	77	31	33	24		8	55	22	58	71	94
939	FBgn0263755	Su(var)3-9	Suppressor of variegation 3-9	828	762	608	715	563	772		637	677	959	672	662	649		663	783	613	676	668	940
940	FBgn0039648	CG14515	NA	4	6	2	7	10	9		3	3	9	7	11	8		9	2	7	4	1	0
941	FBgn0004777	Ccp84Ag	Ccp84Ag	1	2	3	1	0	0		3	2	5	2	4	4		1	0	1	7	1	1
942	NA	NA	NA	0	0	0	0	0	0		0	0	0	0	0	0		0	0	0	0	0	0
943	FBgn0004175	Mst84Dd	Male-specific RNA 84Dd	4	2	0	2	6	0		1	0	0	1	8	0		0	6	1	0	2	0
944	FBgn0267775	lncRNA:CR46106	long non-coding RNA:CR46106	0	0	0	2	1	0		0	0	0	0	0	1		0	2	0	0	0	0
945	FBti0020386	Stalker{}1427	NA	0	1	0	2	4	0		0	1	0	0	2	0		0	2	0	1	3	0
946	FBgn0001139	gro	groucho	10665	9108	9247	10102	8341	10253		8432	8551	12549	8847	9333	8796		8611	11551	8362	8893	8468	10640
947	FBgn0265423	lncRNA:CR44335	long non-coding RNA:CR44335	0	0	0	4	0	0		1	0	0	0	0	0		0	0	0	0	0	0
948	FBti0019300	HMS-Beagle{}1214	NA	0	0	0	0	0	2		0	0	0	0	0	0		0	0	0	0	0	2
949	FBti0060979	H{}2918	NA	0	0	0	0	0	0		0	0	0	0	0	0		0	0	0	0	0	0
950	FBgn0041710	yellow-f	yellow-f	172	65	117	67	374	88		98	155	362	91	240	233		53	45	62	42	40	56
951	FBgn0267314	lncRNA:CR45750	long non-coding RNA:CR45750	0	1	1	0	0	3		3	0	5	2	0	0		3	8	2	0	0	0
952	FBgn0045862	btz	barentsz	2735	2383	2217	2473	2187	2298		2131	2240	2602	1996	2351	2332		2085	2756	2013	2048	1813	2758
953	FBti0062601	1360{}4540	NA	0	0	0	0	0	0		0	0	0	0	0	0		0	0	0	0	0	0
954	FBgn0039064	CG4467	NA	5125	4015	4019	3915	3500	4154		4166	3370	5445	4255	5202	3695		5702	5956	4293	5214	4187	4358
955	FBgn0038638	CG7702	NA	1203	932	1266	1625	1411	1432		1043	1415	1589	1243	1151	1540		720	1150	1012	874	880	1273
956	FBgn0051331	tRNA:Phe-GAA-1-7	transfer RNA:Phenylalanine-GAA 1-7	0	0	0	0	0	0		0	0	0	0	0	0		0	0	0	0	0	0
957	FBgn0085382	CG34353	NA	2053	1497	1752	1765	1650	1690		2320	1685	2824	2133	2638	1828		2594	2869	2114	1871	1438	1501
958	FBti0061579	INE-1{}3518	NA	0	0	0	0	0	0		0	0	3	0	0	0		0	0	0	0	0	0
959	FBgn0039048	CG17111	NA	23	74	59	30	21	22		30	46	65	15	50	29		25	65	61	48	54	75
960	FBgn0005632	faf	fat facets	13277	11396	11483	12040	9998	12377		10798	10359	14092	11058	12741	11390		11265	12752	10012	10156	9163	10983
961	FBgn0039592	CG14062	NA	3	2	0	0	0	0		0	0	0	0	0	0		1	0	0	0	0	0
962	NA	NA	NA	0	0	0	0	0	0		0	0	0	0	0	0		0	0	0	0	0	0
963	FBgn0051334	tRNA:Thr-CGT-1-2	transfer RNA:Threonine-CGT 1-2	0	0	0	0	0	0		0	0	0	0	0	0		0	0	0	0	0	0
964	FBgn0037439	CG10286	NA	1503	1384	1151	1444	1161	1436		1078	1168	1629	1229	1176	1280		1081	1516	1072	1251	1270	1785
965	FBgn0051081	TwdlR	TweedleR	0	0	0	0	0	0		0	0	0	0	0	1		0	0	1	0	0	0
966	FBgn0085413	CG34384	NA	2061	1834	1890	1848	1538	1772		2212	1675	2824	1892	2624	1878		2847	3111	2338	2118	1642	1828
967	FBgn0267153	lncRNA:CR45593	long non-coding RNA:CR45593	56	49	34	63	57	47		46	45	61	36	41	41		61	92	59	61	55	103
968	FBgn0039491	CG6059	NA	2	7	19	4	5	5		4	1	8	0	2	3		5	2	9	7	2	9
969	FBti0061792	1360{}3731	NA	0	0	0	0	0	0		0	0	0	0	0	0		0	0	0	0	0	0
970	FBgn0039413	CG14556	NA	0	0	3	0	4	1		2	2	0	3	1	4		1	5	0	3	0	1
971	FBgn0087013	KaryŒ≤3	Karyopherin Œ≤ 3	13094	11385	10145	11268	9500	12413		9037	9770	14972	10002	9950	9911		9366	12428	8946	10374	10094	14083
972	FBgn0265083	CG44194	NA	0	0	0	0	0	0		0	0	0	0	0	0		0	0	0	0	0	0
973	FBgn0039779	PH4Œ±SG2	prolyl-4-hydroxylase-alpha SG2	2	1	3	3	0	0		0	0	1	3	0	2		1	0	0	0	6	0
974	FBgn0039509	bigmax	bigmax	261	187	159	203	163	250		198	227	192	188	244	207		208	200	182	200	187	289
975	FBgn0283554	mir-9371	mir-9371 stem loop	0	0	0	0	0	0		0	0	0	0	0	0		0	0	0	0	0	0
976	FBgn0051021	CG31021	NA	7	1	4	2	0	0		5	1	0	3	1	3		0	0	2	1	3	9
977	FBgn0039050	CG17110	NA	1	0	0	0	6	0		0	1	0	0	3	0		0	1	0	0	0	0
978	FBgn0014342	mia	meiosis I arrest	93	122	84	101	96	151		80	120	137	112	78	73		67	158	89	140	137	204
979	FBgn0267777	lncRNA:CR46108	long non-coding RNA:CR46108	6	3	1	0	11	2		2	2	1	1	1	3		1	1	4	4	2	0
980	FBgn0262323	mir-252	mir-252 stem loop	1	0	0	0	0	0		1	0	0	0	0	0		0	0	0	0	0	0
981	FBgn0038607	hmw	hemingway	14	11	8	10	23	13		16	19	9	24	40	17		20	18	6	15	14	25
982	FBgn0023178	Pdf	Pigment-dispersing factor	473	185	163	256	223	315		253	263	356	296	355	233		440	537	337	335	377	487
983	NA	NA	NA	0	0	0	0	0	0		0	0	0	0	0	0		0	0	0	0	0	0
984	FBgn0267675	lncRNA:CR46011	long non-coding RNA:CR46011	0	0	0	0	0	0		0	0	0	0	0	0		1	1	0	0	0	0
985	FBti0059752	Dm88{}1691	NA	1	1	0	0	0	0		0	1	0	0	0	0		4	0	0	4	1	4
986	FBgn0051161	CG31161	NA	22	25	12	8	5	7		25	27	16	12	21	5		27	20	16	14	10	22
987	FBgn0037489	CG1234	NA	1430	1256	1123	1197	1005	1232		947	1078	1607	988	977	1093		977	1309	1037	1311	1239	1652
988	FBgn0266242	lncRNA:CR44937	long non-coding RNA:CR44937	0	0	0	0	0	0		0	2	0	0	0	0		0	0	0	1	0	0
989	FBgn0037624	CG8223	NA	696	561	715	709	558	628		521	614	881	660	450	505		464	593	543	552	544	742
990	FBgn0261844	pre-mod(mdg4)-V	NA	0	0	0	0	0	0		0	0	0	0	0	0		0	0	0	0	0	0
991	FBgn0039835	mRpL32	mitochondrial ribosomal protein L32	319	309	219	311	264	350		209	221	298	192	220	273		243	309	195	216	264	418
992	FBgn0262233	mir-2494	mir-2494 stem loop	0	0	0	0	0	0		0	0	0	0	0	0		0	0	0	0	0	0
993	FBgn0259227	CG42327	NA	899	562	823	958	1081	995		649	742	1148	672	811	1123		451	782	715	599	597	957
994	FBgn0051361	dpr17	defective proboscis extension response 17	765	631	622	697	611	701		840	683	900	685	891	611		916	1051	744	625	452	561
995	FBgn0037650	CG11977	NA	0	0	1	0	0	0		0	0	0	0	1	0		0	0	0	0	0	2
996	FBgn0037722	CG8319	NA	322	260	301	332	295	336		281	254	303	277	288	287		243	340	257	308	304	338
997	FBgn0038865	cDIP	Common Dpr-interacting protein	5	0	4	0	3	3		1	3	0	2	12	4		8	4	3	1	3	1
998	FBgn0039854	CG1635	NA	40	52	42	44	24	56		22	32	48	32	42	34		59	48	46	55	32	47
999	FBgn0266413	asRNA:CR45053	antisense RNA:CR45053	5	5	1	4	3	2		0	1	0	0	0	2		4	6	1	6	3	5
1000	FBti0062468	INE-1{}4407	NA	0	0	0	0	0	0		0	0	0	0	0	0		0	0	0	0	0	0
1001	FBti0062160	invader4{}4099	NA	0	0	0	0	0	0		0	0	0	0	0	0		0	0	0	0	0	0
1002	FBgn0261575	tobi	target of brain insulin	10	21	28	17	9	10		11	25	36	13	19	15		25	27	23	14	6	5
1003	FBgn0261006	snoRNA:83E4-5	NA	0	0	0	0	0	0		0	3	0	0	0	0		0	0	0	0	0	0
1004	FBgn0267111	lncRNA:CR45551	long non-coding RNA:CR45551	0	1	3	1	1	2		1	2	0	8	4	2		1	4	0	7	0	1
1005	FBgn0262028	lncRNA:CR42839	long non-coding RNA:CR42839	1	2	0	0	0	0		0	0	3	0	1	0		0	0	0	0	0	3
1006	FBgn0039861	pasha	partner of drosha	1312	1135	1066	1123	1045	1208		1082	1097	1389	1129	1156	1160		1121	1345	1033	1117	1137	1404
1007	FBgn0038460	CG18622	NA	44	73	50	55	67	23		57	52	72	53	39	68		27	49	51	25	30	80
1008	FBti0020349	invader1{}1315	NA	0	0	0	0	0	0		0	0	0	0	0	0		0	0	0	0	0	0
1009	FBgn0026562	SPARC	Secreted protein, acidic, cysteine-rich	1783	1872	1496	1701	1659	1547		1136	1423	2943	1372	1654	1742		1488	2182	2205	2018	2019	2299
1010	FBgn0261840	pre-mod(mdg4)-X	NA	0	0	0	0	0	0		0	0	0	0	0	0		0	0	0	0	0	0
1011	FBgn0001230	Hsp68	Heat shock protein 68	380	361	389	299	298	248		394	420	585	380	476	386		535	905	644	651	663	762
1012	FBgn0041711	yellow-e	yellow-e	42	28	1	12	26	27		34	16	49	37	35	53		7	12	7	13	12	30
1013	FBgn0039190	CG5762	NA	4	0	0	9	4	0		1	1	0	3	1	3		0	0	0	0	0	1
1014	FBgn0010438	mtSSB	mitochondrial single stranded DNA-binding protein	201	221	109	182	162	206		134	188	195	157	134	134		115	265	187	206	197	273
1015	NA	NA	NA	0	0	0	0	0	0		0	0	0	0	0	0		0	0	0	0	0	0
1016	FBgn0039161	CG13606	NA	136	5	1	3	3	5		6	7	17	9	13	26		7	11	32	19	6	10
1017	FBgn0051282	tRNA:Thr-AGT-1-4	transfer RNA:Threonine-AGT 1-4	0	0	0	0	0	0		0	0	0	0	0	0		0	0	0	0	0	0
1018	FBgn0260466	Indy-2	I'm not dead yet 2	0	0	0	0	0	0		0	0	0	0	0	0		0	0	0	0	0	0
1019	FBgn0267339	p38c	p38c MAP kinase	13	2	6	5	12	21		18	13	7	2	11	10		4	3	6	14	16	16
1020	FBgn0015279	Pi3K92E	Phosphatidylinositol 3-kinase 92E	2681	2006	2382	2544	2198	2421		2065	2100	3126	2065	2216	2369		1923	2354	1908	1962	1901	2286
1021	FBgn0038149	GILT1	Gamma-interferon-inducible lysosomal thiol reductase 1	2975	2495	2209	3820	2981	4134		2351	3761	3684	2965	2295	3815		1478	2659	2118	2550	3167	4742
1022	FBgn0259194	Ir94e	Ionotropic receptor 94e	0	0	0	1	0	0		0	0	0	1	0	2		0	0	0	0	0	1
1023	FBgn0039233	CG7006	NA	524	508	376	493	444	519		371	499	400	423	385	430		387	587	409	476	472	689
1024	FBgn0000015	Abd-B	Abdominal B	468	125	200	343	284	328		385	228	387	309	430	280		459	499	394	158	166	222
1025	FBgn0039622	eIF4E6	eukaryotic translation initiation factor 4E6	12	12	16	9	12	9		10	2	12	5	7	14		7	12	3	14	5	4
1026	FBgn0262174	mir-993	mir-993 stem loop	0	0	0	0	0	0		0	0	0	0	0	0		0	0	0	0	0	0
1027	FBgn0039093	CG10183	NA	0	2	0	1	0	0		0	0	0	2	0	0		0	0	0	0	0	3
1028	FBgn0261550	Orp8	Oxysterol-binding protein-related protein 8	2742	2281	1974	2310	2090	2735		2005	2139	3050	2043	2461	2145		2049	2731	2081	2232	2067	2642
1029	FBgn0037972	CG10005	NA	288	173	254	402	346	342		179	312	263	226	184	367		63	131	136	139	155	255
1030	FBgn0051055	CG31055	NA	8	11	22	16	16	23		16	28	23	27	20	20		30	27	11	12	13	5
1031	FBgn0262539	CG43093	NA	0	0	0	1	0	1		0	0	2	0	0	3		3	0	0	1	0	1
1032	FBti0062489	INE-1{}4428	NA	1	0	0	0	0	0		0	0	0	0	0	0		0	0	0	0	0	0
1033	FBgn0259991	CG42488	NA	0	0	0	0	0	0		0	0	0	0	0	0		0	0	0	0	0	0
1034	FBgn0037382	Hpr1	Hpr1	1452	1246	1165	1251	1039	1194		975	1081	1483	1108	964	1049		1072	1312	989	1236	1095	1563
1035	FBgn0037573	CG7483	NA	4012	3766	3479	3893	3159	3522		2905	3201	4345	3140	3211	3116		3295	4468	3271	3432	3368	5147
1036	FBti0019414	mdg1{}CG42335[iso-1]	NA	0	0	0	0	0	0		0	0	0	0	0	0		0	0	0	0	0	0
1037	FBgn0038886	Ugt49B2	UDP-glycosyltransferase family 49 member B2	0	0	0	0	1	0		0	0	0	0	0	0		0	0	0	0	0	0
1038	FBgn0037601	Cyp313b1	Cytochrome P450 313b1	53	30	20	28	24	28		21	17	35	25	35	30		45	39	28	29	40	57
1039	FBgn0038142	CheA87a	Chemosensory protein A 87a	0	4	6	0	1	0		0	4	13	0	0	0		5	6	3	0	0	5
1040	FBgn0051570	tRNA:Ala-AGC-2-2	transfer RNA:Alanine-AGC 2-2	0	0	0	0	0	0		0	0	0	0	0	0		0	0	0	0	0	0
1041	FBgn0016691	ATPsynO	ATP synthase, oligomycin sensitivity conferring protein	5327	4788	4430	4604	3887	4774		3947	4340	6032	4255	4033	4326		4013	5657	4170	4621	4612	7294
1042	FBgn0051191	CG31191	NA	276	217	209	242	160	268		278	291	546	299	320	202		379	394	242	389	315	330
1043	FBgn0264740	CG43998	NA	0	0	0	0	0	0		0	0	0	0	0	0		0	0	0	0	0	0
1044	FBgn0267210	lncRNA:CR45650	long non-coding RNA:CR45650	0	0	0	0	0	0		0	0	1	0	2	0		2	1	0	0	0	1
1045	FBti0020316	gypsy3{}1250	NA	0	0	0	0	0	0		0	0	0	0	0	0		0	0	0	0	0	0
1046	FBti0019313	Tirant{}1231	NA	0	0	0	0	0	0		0	0	0	0	0	0		0	0	0	0	0	0
1047	FBgn0038343	Trissin	Trissin	91	108	90	70	70	100		96	96	122	104	82	57		89	123	94	78	79	114
1048	FBgn0264694	mgr	merry-go-round	2519	2137	1845	2239	1919	2201		2045	2062	2493	1973	2049	2063		1954	2719	1962	1918	1985	2922
1049	FBgn0261842	pre-mod(mdg4)-AE	NA	0	0	0	0	0	0		0	0	0	0	0	0		0	0	0	0	0	0
1050	FBgn0263343	lncRNA:CR43424	long non-coding RNA:CR43424	1	10	0	3	5	18		18	5	5	9	14	5		16	12	3	6	5	10
1051	FBti0061515	INE-1{}3454	NA	0	0	0	0	0	0		0	0	0	0	0	0		0	0	0	0	0	0
1052	FBgn0053325	CG33325	NA	0	0	0	0	0	0		2	0	0	0	0	0		0	0	0	0	2	0
1053	FBgn0083985	CG34149	NA	88	102	85	86	76	114		84	58	113	96	117	86		77	96	62	94	72	110
1054	FBgn0265318	asRNA:CR44291	antisense RNA:CR44291	46	53	27	29	26	34		39	20	41	34	38	29		16	12	15	17	20	31
1055	FBgn0051471	tRNA:Thr-AGT-1-7	transfer RNA:Threonine-AGT 1-7	0	0	0	0	0	0		0	0	0	0	0	0		0	0	0	0	0	0
1056	NA	NA	NA	0	0	0	0	0	0		0	0	0	0	0	0		0	0	0	0	0	0
1057	FBgn0287601	asRNA:CR46470	antisense RNA:CR46470	3	2	2	1	3	2		2	2	6	0	2	3		4	4	2	0	6	5
1058	FBgn0039023	Nepl14	Neprilysin-like 14	21	20	9	9	36	20		14	12	28	13	36	30		14	20	10	11	14	15
1059	FBgn0260399	gwl	greatwall	868	685	647	727	568	838		572	728	965	715	624	695		590	745	641	758	759	1025
1060	FBgn0267131	lncRNA:CR45571	long non-coding RNA:CR45571	7	0	1	0	0	0		0	2	1	1	0	0		0	1	0	3	1	2
1061	FBti0062757	gtwin{}4696	NA	0	0	0	0	0	0		0	0	0	0	0	0		0	0	0	0	0	0
1062	FBti0020368	invader1{}1334	NA	0	0	0	0	0	0		0	0	0	0	0	0		0	0	0	0	0	0
1063	FBgn0263979	Caf1-55	Chromatin assembly factor 1, p55 subunit	7978	7573	6431	7344	5961	7281		5713	6207	8312	6315	6132	6200		5828	8371	5872	6766	6431	9457
1064	FBgn0000140	asp	abnormal spindle	3796	3402	3114	3175	2583	3733		2372	2580	4163	2839	2910	2815		2583	3687	2672	3362	3362	4233
1065	FBgn0038037	Cyp9f2	Cytochrome P450 9f2	531	442	305	337	262	447		338	317	833	465	414	341		507	584	394	667	598	1246
1066	FBgn0039554	CG5003	NA	1645	1370	1463	1576	1376	1632		1336	1407	1992	1358	1446	1428		1156	1637	1232	1358	1311	1711
1067	FBgn0038071	Dtg	Dpp target gene	5176	3722	5530	5161	6996	3663		4357	3916	5155	3840	4704	5360		4072	6137	4470	3349	3153	4492
1068	FBgn0027539	lili	lilipod	1042	897	780	1009	752	959		928	898	1436	1002	1009	845		916	1102	889	964	811	1280
1069	FBgn0051221	CG31221	NA	3797	2873	2342	2470	2227	3771		2682	2723	6095	3474	3066	2179		4621	4642	3153	5050	3878	4214
1070	FBgn0002921	AtpŒ±	Na pump Œ± subunit	44886	36763	33676	35186	28897	40918		33841	32023	56282	37169	37904	31943		38902	45436	33704	44252	37660	48322
1071	FBgn0260969	CG42592	NA	0	0	0	1	0	0		0	2	0	1	1	0		0	0	0	0	0	0
1072	FBgn0267764	lncRNA:CR46095	long non-coding RNA:CR46095	0	0	0	0	0	0		1	1	4	1	0	1		1	0	0	0	0	0
1073	FBti0019445	297{}1440	NA	0	0	0	0	0	0		0	0	5	1	0	0		0	0	0	0	0	0
1074	FBgn0038209	Recs1	Recs1	3	0	0	0	0	0		0	4	0	1	4	1		0	3	0	0	0	0
1075	FBgn0267112	lncRNA:CR45552	long non-coding RNA:CR45552	0	2	2	2	0	0		2	2	0	1	3	6		0	5	1	5	1	0
1076	FBgn0037217	CG14636	NA	45	48	55	56	43	44		34	43	41	46	36	59		11	36	34	50	37	57
1077	FBgn0039711	CG7824	NA	396	321	194	270	209	336		191	166	218	176	175	200		177	295	189	242	210	340
1078	FBti0020325	1731{}pyd[1272]	NA	0	0	0	0	0	0		0	0	0	0	0	0		0	0	0	0	0	0
1079	FBgn0001215	Hrb98DE	Heterogeneous nuclear ribonucleoprotein at 98DE	21171	19102	18161	20497	16698	19828		17143	16587	24844	17285	18201	17560		16710	22105	15863	16786	14899	18953
1080	FBgn0265351	nac	neuronally altered carbohydrate	339	315	272	305	310	313		247	287	392	296	310	300		274	343	282	325	241	395
1081	FBgn0038268	CG3631	NA	445	348	307	382	320	394		297	324	474	362	374	396		287	459	297	411	347	367
1082	FBgn0039071	bb8	big bubble 8	7	8	10	12	6	6		4	4	10	6	7	6		3	1	8	2	5	3
1083	NA	NA	NA	0	0	0	0	0	0		0	0	0	0	0	0		0	0	0	0	0	0
1084	FBgn0039086	Ugt303B1	UDP-glycosyltransferase family 303 member B1	0	0	0	0	0	0		0	0	0	0	0	0		0	0	0	0	0	0
1085	FBgn0037698	CG16779	NA	762	492	440	574	287	761		883	593	1233	837	1048	643		1261	970	771	894	638	606
1086	FBgn0039299	CG11854	NA	28	15	3	0	37	52		32	3	74	42	38	78		2	4	3	320	31	25
1087	FBgn0027608	CG2082	NA	604	320	268	292	334	419		347	338	677	383	316	284		485	543	334	484	436	598
1088	FBgn0002592	E(spl)m2-BFM	Enhancer of split m2, Bearded family member	432	294	269	667	540	574		303	406	498	399	301	555		143	212	206	345	350	594
1089	FBgn0046689	Takl1	Tak1-like 1	12	23	4	13	9	14		11	9	34	11	13	28		12	14	18	23	19	15
1090	FBgn0025808	Rad17	Rad17	449	366	386	367	343	423		349	293	474	372	375	341		336	412	375	424	318	475
1091	FBgn0038981	CG5346	NA	1159	981	914	1276	1007	1252		740	802	1292	784	694	926		548	934	693	995	994	1437
1092	FBgn0063298	asRNA:CR31429	antisense RNA:CR31429	2	5	3	0	0	0		2	1	3	0	4	0		5	3	0	0	0	5
1093	FBgn0039338	XNP	XNP	8834	7726	7554	8349	6466	8048		6777	6990	10177	6904	7430	6846		6926	8939	6649	7232	6731	8898
1094	FBgn0038134	wntD	wnt inhibitor of Dorsal	0	0	0	0	0	0		0	0	0	0	0	0		0	0	0	0	2	6
1095	FBgn0285955	cv-c	crossveinless c	3120	2370	2789	3070	2753	3106		2025	2644	3334	2380	2499	3051		1630	2138	1937	2103	2088	2385
1096	FBti0019335	G2{}1263	NA	0	0	0	0	0	0		0	0	0	0	0	0		0	0	0	0	0	0
1097	FBgn0266238	lncRNA:CR44933	long non-coding RNA:CR44933	19	13	21	18	7	10		19	9	48	14	26	10		11	44	12	30	16	40
1098	FBgn0040679	CG11373	NA	0	0	0	0	0	0		0	0	1	0	0	0		0	0	0	0	0	0
1099	FBgn0042102	CG18745	NA	4	1	2	1	0	0		0	1	0	0	2	2		0	2	3	4	3	162
1100	FBgn0261995	CG42813	NA	989	886	785	915	764	925		762	661	911	745	754	781		796	1057	766	857	798	1242
1101	FBgn0004779	Ccp84Ae	Ccp84Ae	0	0	0	0	0	0		0	0	0	0	0	0		2	0	0	0	0	0
1102	FBgn0038716	CG7342	NA	392	232	238	230	231	198		209	169	244	168	316	171		222	261	171	106	128	136
1103	FBgn0263460	snoRNA:CG31191-a	NA	0	0	0	0	0	0		0	0	0	0	0	0		0	0	0	0	0	0
1104	FBgn0039538	CG12883	NA	124	111	110	110	95	129		99	95	169	106	138	118		123	149	91	125	111	128
1105	FBti0063783	1360{}5722	NA	0	0	0	0	0	0		0	0	0	0	0	0		0	0	0	0	0	0
1106	FBgn0039360	CLS	Cardiolipin synthase	723	661	468	666	526	692		493	492	788	531	613	573		604	777	590	692	563	963
1107	FBgn0026314	Ugt35B1	UDP-glycosyltransferase family 35 member B1	0	3	0	0	1	0		0	0	0	3	0	1		2	14	3	17	5	15
1108	FBgn0264902	asRNA:CR44093	antisense RNA:CR44093	12	29	11	8	9	17		14	8	14	11	14	9		19	25	8	11	12	21
1109	FBgn0020546	lncRNA:iab4	long non-coding RNA:iab4	43	11	11	28	28	43		21	24	35	28	30	39		26	45	14	17	6	8
1110	FBgn0038092	beat-Vb	beaten path Vb	470	472	402	340	387	387		512	423	627	477	527	378		579	692	507	415	356	517
1111	FBgn0011474	PR-Set7	PR/SET domain containing protein 7	3130	2640	2474	3118	2685	3042		2518	2524	3643	2545	2574	2478		2200	2981	2229	2652	2438	2908
1112	FBgn0261649	tinc	tincar	7752	6211	7059	7212	6417	7242		7734	6240	9566	6669	8633	7205		7976	9253	7444	6839	5739	6218
1113	FBgn0037537	CG2767	NA	1977	1532	1350	2055	1855	1905		1202	1692	1968	1360	1331	1880		951	1323	1121	1152	1306	1893
1114	FBgn0038975	Nrx-1	Neurexin 1	4157	3335	3164	3470	2808	4348		4926	3946	6658	4854	6084	3951		6019	5612	4027	4711	3317	3159
1115	FBgn0266253	lncRNA:CR44948	long non-coding RNA:CR44948	0	0	0	0	0	0		0	1	0	0	0	0		1	0	0	0	0	0
1116	FBti0059740	looper1{}1679	NA	0	0	0	0	0	0		0	0	0	0	0	0		0	0	0	0	0	0
1117	FBgn0039163	CG5515	NA	1484	1342	1086	1410	1188	1363		1009	1082	1207	959	1043	1132		1075	1510	1100	1258	1123	1821
1118	FBgn0003257	r-l	rudimentary-like	947	893	695	893	821	1110		566	739	1020	732	576	694		534	897	608	814	886	1299
1119	FBgn0266404	asRNA:CR45044	antisense RNA:CR45044	0	0	1	0	0	0		0	0	3	0	1	0		0	1	0	0	0	4
1120	FBgn0038280	CG14861	NA	3	1	0	0	0	0		0	0	0	0	6	0		0	0	0	0	0	1
1121	FBgn0027544	CG2217	NA	0	0	0	0	0	0		0	0	0	0	0	0		0	0	0	0	0	0
1122	FBgn0083048	snoRNA:Œ®18S-1377d	snoRNA:Œ®18S-1377d	3	3	0	3	4	5		13	2	8	8	6	0		2	2	1	3	2	3
1123	FBgn0263390	Nha2	Na[+]/H[+] hydrogen antiporter 2	55	32	34	30	73	26		21	18	20	7	7	8		23	28	33	36	32	56
1124	FBti0061904	INE-1{}3843	NA	0	0	0	0	0	0		0	0	0	0	0	0		0	0	0	0	0	0
1125	FBgn0038337	CG6125	NA	386	338	344	267	410	205		370	297	329	365	416	330		356	493	334	175	175	205
1126	FBgn0284234	CG46318	NA	0	0	0	0	0	0		0	0	0	0	0	0		0	0	0	0	0	0
1127	NA	NA	NA	0	0	0	0	0	0		0	0	0	0	0	0		0	0	0	0	0	0
1128	FBgn0061476	Zwilch	Zwilch	691	539	519	563	540	632		451	503	748	483	486	526		423	621	421	542	633	791
1129	FBgn0267233	lncRNA:CR45673	long non-coding RNA:CR45673	2	2	0	0	0	0		2	1	4	2	4	0		3	2	8	0	1	2
1130	FBgn0038330	CG14868	NA	584	532	473	527	433	505		559	467	701	536	672	551		607	680	496	539	531	606
1131	FBgn0037284	CG14659	NA	0	0	0	0	0	0		2	0	3	1	0	0		0	0	1	0	2	4
1132	FBgn0267443	lncRNA:CR45793	long non-coding RNA:CR45793	1	5	3	7	1	3		6	3	19	10	1	4		5	5	5	3	7	2
1133	FBgn0267781	lncRNA:CR46112	long non-coding RNA:CR46112	0	1	0	12	3	1		1	4	0	5	4	8		4	1	2	0	4	0
1134	FBgn0260463	Unc-115b	Uncoordinated 115b	83	98	87	97	53	99		175	109	219	191	190	154		217	197	147	143	121	158
1135	FBgn0039396	CCAP-R	Crustacean cardioactive peptide receptor	162	197	167	181	179	157		162	116	213	163	158	142		221	217	165	142	105	144
1136	FBgn0051523	CG31523	NA	2022	1329	1584	2172	1897	2088		1439	1633	2553	1757	1758	2058		1448	1711	1543	1611	1580	1935
1137	FBgn0038931	CG13407	NA	1	1	0	0	0	0		0	1	0	0	1	0		0	2	3	0	0	0
1138	FBgn0044826	Pak3	Pak3	4407	3169	4106	4333	3972	3582		3686	3396	4825	3509	4099	3836		3256	4298	3416	3026	2739	3153
1139	FBti0062074	INE-1{}4013	NA	0	0	0	0	0	0		0	0	0	0	0	1		0	0	0	0	0	2
1140	FBgn0037981	Spt3	Spt3	485	400	341	374	367	395		323	327	393	306	361	348		351	415	355	339	369	484
1141	FBgn0037433	CG17919	NA	371	257	226	441	388	402		210	436	478	323	248	529		158	214	225	182	257	401
1142	FBgn0085324	CG34295	NA	0	0	0	0	0	0		0	0	0	0	0	0		0	0	0	0	0	0
1143	FBgn0267676	asRNA:CR46012	antisense RNA:CR46012	0	0	0	0	0	0		0	0	0	0	0	0		0	0	0	0	0	0
1144	FBti0019366	mdg3{}1351	NA	0	0	0	0	0	0		0	0	0	0	2	0		0	0	0	0	0	0
1145	FBgn0037224	TwdlF	TweedleF	2	2	15	0	1	0		0	3	10	4	2	1		1	10	2	1	0	11
1146	FBgn0267681	lncRNA:CR46017	long non-coding RNA:CR46017	0	0	0	0	0	0		0	0	0	0	0	0		0	2	0	0	0	0
1147	FBgn0003450	snk	snake	3	1	0	0	0	0		0	2	1	2	0	0		0	1	0	0	1	0
1148	FBgn0039562	Gp93	Glycoprotein 93	20015	15937	16585	20440	19310	18023		17467	18820	22786	17756	18897	20539		16081	21595	17079	16675	15821	21751
1149	FBgn0043069	MESK4	Misexpression suppressor of KSR 4	112	34	43	63	108	21		49	38	60	62	109	38		29	50	36	28	27	48
1150	FBgn0040259	Ugt302C1	UDP-glycosyltransferase family 302 member C1	287	174	220	322	237	350		148	309	339	261	170	396		91	181	200	235	325	470
1151	FBgn0266739	lncRNA:CR45212	long non-coding RNA:CR45212	0	0	3	2	1	1		0	0	4	0	1	3		1	1	8	1	1	3
1152	FBgn0039836	CG1750	NA	150	95	108	133	89	119		90	98	172	101	93	85		97	144	108	115	90	184
1153	FBgn0051189	CG31189	NA	0	0	0	0	0	0		0	0	0	0	0	0		0	0	0	0	0	0
1154	FBgn0019624	COX5A	Cytochrome c oxidase subunit 5A	4880	4582	3403	3988	3509	4197		3264	3694	4119	3630	3524	3702		3808	5207	3870	4263	4217	7007
1155	FBgn0038849	CG7079	NA	0	3	4	5	0	5		1	5	12	4	2	7		5	7	5	0	1	3
1156	FBgn0038731	Acsx1R	Acyl-CoA synthetase X1 R	0	1	3	0	0	3		0	0	6	0	0	1		0	2	0	0	1	0
1157	FBti0061867	INE-1{}3806	NA	0	0	0	0	0	0		0	0	0	0	0	0		0	0	0	0	0	0
1158	FBgn0037338	Snm1	Snm1	499	399	495	493	371	526		327	356	570	350	381	391		343	556	366	473	426	613
1159	FBgn0028688	Rpn7	Regulatory particle non-ATPase 7	5050	4536	4139	4565	4136	4053		3737	3795	4862	3619	3872	4130		3473	4766	3742	3404	3603	5278
1160	NA	NA	NA	0	0	0	0	0	0		0	0	0	0	0	0		0	0	0	0	0	0
1161	FBgn0038144	CG8870	NA	19	27	14	19	4	7		12	20	20	24	47	11		29	19	15	25	14	23
1162	FBgn0283468	slmb	supernumerary limbs	3637	2951	3242	3488	3243	3412		2878	2882	4367	3021	3099	3033		2584	3355	2682	2893	2670	3521
1163	FBgn0039802	dj-1Œ≤	dj-1Œ≤	1565	1625	1240	1481	1278	1644		888	1071	1340	1018	998	1051		1153	1721	1274	1485	1337	2350
1164	FBgn0287225	bor	belphegor	1598	1527	1233	1345	1191	1525		1174	1152	1603	1325	1162	1255		1107	1525	1118	1285	1191	1841
1165	FBgn0267939	lncRNA:CR46219	long non-coding RNA:CR46219	3	0	0	1	0	0		0	0	0	0	0	0		0	0	0	0	0	0
1166	FBgn0040493	grsm	granny smith	4755	4196	3797	4628	4077	4323		3430	3874	5094	3707	3862	4046		3246	4500	3471	3187	3114	4957
1167	FBti0059798	H{}1737	NA	18	8	16	25	11	13		9	9	21	11	28	10		14	39	29	25	29	32
1168	FBgn0263544	mir-4949	mir-4949 stem loop	0	0	0	0	0	0		0	0	0	0	0	0		0	0	0	0	0	0
1169	FBgn0016685	Nlp	Nucleoplasmin	12284	11502	10304	11322	9742	11698		9574	10549	13892	10586	9801	10421		10390	13947	10529	11201	10373	15976
1170	FBti0063897	INE-1{}5836	NA	0	0	0	0	0	0		0	0	0	0	0	0		0	0	0	0	0	0
1171	FBti0059725	Dm88{}1664	NA	15	8	12	9	3	11		12	17	32	22	21	18		20	38	17	35	15	50
1172	FBgn0039136	CG5902	NA	2798	2417	2473	2750	2747	2548		2360	2283	2908	2192	2368	2615		2159	3059	2182	2114	1947	2660
1173	FBti0063085	Tc3{}5024	NA	0	0	0	0	0	0		0	0	0	0	0	0		0	0	0	0	0	0
1174	FBgn0037446	Zif	Zinc-finger protein	1518	1363	1153	1499	1138	1415		1164	1225	1343	1072	1256	1265		1264	1608	1260	1260	1297	1818
1175	FBgn0038721	subdued	subdued	786	661	577	736	732	793		564	564	952	640	709	665		520	636	487	563	581	720
1176	FBgn0263412	lncRNA:CR43458	long non-coding RNA:CR43458	5	0	0	0	0	0		0	0	0	0	0	0		2	0	0	0	0	0
1177	FBgn0011672	Mvl	Malvolio	1736	1134	1355	1539	1723	1473		1291	1272	1625	1219	1550	1755		1147	1648	1184	958	1048	1352
1178	FBti0019422	opus{}1412	NA	0	0	0	0	0	0		0	0	0	0	0	0		0	0	0	0	0	0
1179	FBgn0039697	Etfb	Electron transfer flavoprotein beta subunit	3158	2684	2417	2986	2661	2911		2081	2468	3128	2295	2105	2513		1767	2653	2151	2380	2610	4062
1180	FBgn0027518	Wdr24	WD repeat domain 24	652	560	497	491	383	562		426	511	713	510	500	492		404	582	400	585	445	631
1181	FBgn0037873	SdhC	Succinate dehydrogenase, subunit C	1371	1405	1062	1276	1096	1274		929	1076	1208	1029	1053	1215		1077	1616	1205	1400	1214	2164
1182	FBgn0039713	RpS8	Ribosomal protein S8	52936	49129	39638	46669	40384	47272		36032	42007	46732	37794	38908	41416		36252	52349	40110	42732	42789	72266
1183	FBgn0039602	CG1647	NA	1327	1107	1146	1219	1008	1205		1054	950	1551	1091	1128	970		1068	1339	1007	1141	981	1158
1184	FBgn0039067	wda	will decrease acetylation	562	484	476	530	410	582		406	419	670	404	441	438		384	575	413	447	447	624
1185	FBgn0039589	CG9986	NA	776	629	641	581	550	703		619	613	897	564	575	602		592	738	497	605	649	636
1186	FBgn0264830	CG44038	NA	1	1	0	0	0	0		5	3	0	1	0	0		0	1	0	3	5	0
1187	FBgn0037760	FBXO11	F-box protein 11	6317	4960	5384	6111	5357	5757		5076	4937	7311	5021	5941	5492		5295	6341	5019	4659	4369	4782
1188	FBgn0039118	CG10208	NA	95	75	85	65	55	98		51	61	116	43	51	76		53	90	55	68	71	101
1189	FBgn0266247	lncRNA:CR44942	long non-coding RNA:CR44942	0	7	0	0	0	1		0	0	0	0	0	0		0	6	0	0	0	1
1190	FBgn0038063	OctŒ≤2R	Octopamine Œ≤2 receptor	153	113	102	69	75	124		78	88	132	118	86	87		147	171	76	129	136	158
1191	FBgn0039349	Ssadh	Succinic semialdehyde dehydrogenase	1797	1605	1153	1260	1073	1623		1271	1268	2144	1569	1367	1217		1366	1955	1277	2017	1725	2934
1192	FBti0063920	INE-1{}5859	NA	0	0	0	1	0	0		0	1	0	0	0	0		0	0	0	0	0	0
1193	FBgn0039667	FipoQ	F-box involved in polyQ pathogenesis	65	57	67	58	49	65		48	57	114	59	42	59		44	67	79	59	46	63
1194	FBgn0039483	CG14259	NA	0	0	1	0	0	0		0	0	0	0	0	0		0	0	0	2	2	0
1195	FBgn0263480	snoRNA:Irbp-a	NA	0	0	0	0	0	0		0	1	0	0	0	0		0	0	0	0	0	0
1196	FBgn0037432	CG10298	NA	19	14	13	14	6	10		9	7	19	16	15	7		28	35	28	27	23	31
1197	FBgn0037896	ninaG	ninaG	6	3	3	4	8	2		9	4	3	3	5	1		4	1	8	2	2	10
1198	FBgn0267799	lncRNA:CR46124	long non-coding RNA:CR46124	0	0	0	0	0	0		0	0	0	0	0	0		0	0	0	0	0	0
1199	FBgn0038569	CG7218	NA	879	704	720	812	703	783		597	728	980	725	711	798		642	857	692	727	650	930
1200	FBgn0262363	CG43061	NA	0	0	0	0	0	0		0	0	0	0	0	1		0	0	0	0	0	0
1201	FBgn0038658	CG14292	NA	0	0	0	0	0	1		2	0	0	4	64	0		0	0	0	0	1	1
1202	FBgn0013813	Dhc98D	Dynein heavy chain at 89D	32	21	29	21	16	27		30	20	36	22	37	30		6	12	26	18	18	15
1203	FBgn0038546	CG7379	NA	1662	1473	1363	1546	1407	1705		1395	1321	1769	1298	1392	1510		1254	1765	1238	1555	1410	1854
1204	FBgn0086054	snoRNA:Me18S-G1358b	NA	0	3	3	0	1	2		4	3	0	1	2	4		1	3	2	2	0	4
1205	FBgn0037621	M1BP	Motif 1 Binding Protein	2147	2088	1813	1925	1659	1767		1691	1637	2310	1694	1813	1712		1589	2322	1774	1772	1714	2428
1206	FBgn0002937	ninaB	neither inactivation nor afterpotential B	40	16	23	67	44	40		31	41	33	20	27	38		11	28	24	40	32	46
1207	FBgn0003169	put	punt	2357	1779	1928	2367	2051	2472		1673	2063	2775	2037	1889	2232		1546	2147	1700	2079	1987	2468
1208	FBgn0004897	fd96Ca	forkhead domain 96Ca	229	126	96	251	178	216		85	186	137	190	90	267		49	117	99	146	118	105
1209	FBgn0037780	ohgt	ohgata	1126	1186	929	1087	1004	1030		925	908	1186	899	1065	983		897	1274	965	900	875	1270
1210	FBgn0262582	cic	capicua	9581	7126	7939	9253	7890	9247		8191	7757	10190	7750	9665	8499		7762	8445	6808	6393	6165	6931
1211	FBgn0038741	CG17186	NA	191	153	123	126	136	167		151	154	150	148	127	153		150	215	102	151	133	192
1212	FBgn0051207	CG31207	NA	0	0	0	0	0	0		1	0	0	0	0	3		0	0	0	0	0	0
1213	FBgn0025879	Timp	Tissue inhibitor of metalloproteases	197	152	124	150	196	233		119	140	211	142	169	201		159	202	133	78	145	192
1214	FBgn0040253	Ugt35E1	UDP-glycosyltransferase family 35 member E1	0	0	0	0	0	0		0	3	0	3	0	0		0	0	0	0	0	0
1215	FBgn0085384	CG34355	NA	2784	2076	2590	2448	2297	2224		2859	2291	2958	2346	3399	2532		2610	3156	2348	1914	1480	1598
1216	FBti0063746	INE-1{}5685	NA	0	0	0	0	0	0		0	0	0	0	0	0		0	0	0	0	0	0
1217	FBgn0053551	tRNA:Arg-TCG-2-4	transfer RNA:Arginine-TCG 2-4	0	0	0	0	0	0		0	0	0	0	0	2		0	0	0	0	0	0
1218	FBgn0027562	CG10345	NA	5	1	2	12	1	3		3	1	7	2	4	5		1	4	8	5	0	2
1219	FBgn0039594	snu	snustorr	749	652	538	784	587	1073		515	874	937	591	597	811		402	740	505	708	786	1263
1220	FBti0062446	INE-1{}4385	NA	0	0	0	0	0	0		0	0	0	0	0	0		0	0	0	0	0	0
1221	FBgn0037324	Orco	Odorant receptor co-receptor	16	17	13	20	9	7		26	20	38	23	21	16		18	21	13	20	24	18
1222	FBgn0038234	mRpL11	mitochondrial ribosomal protein L11	365	321	280	342	310	325		247	226	302	237	261	251		243	345	286	230	304	434
1223	FBgn0039197	CG17780	NA	0	3	4	0	4	2		0	0	2	0	0	0		8	1	1	1	2	3
1224	FBgn0266566	CG45105	NA	123	96	135	201	131	185		106	192	249	105	110	167		23	36	91	86	96	142
1225	FBgn0019925	Surf4	Surfeit 4	2837	2326	2214	2878	2551	2856		2207	2366	3267	2318	2387	2764		2129	2796	2046	2401	2348	3408
1226	FBgn0039480	Cpr97Ea	Cuticular protein 97Ea	76	87	116	115	100	123		42	54	65	38	85	27		32	14	43	61	74	117
1227	FBgn0037611	CG11755	NA	120	76	69	109	97	138		72	86	108	107	99	105		66	143	81	93	122	160
1228	FBti0063300	G5A{}5239	NA	0	0	0	0	0	0		0	0	0	0	0	0		0	0	0	0	0	0
1229	FBgn0266599	Hsc70-4	Heat shock protein 70 cognate 4	117367	105856	97120	109449	95231	105459		84963	95238	132985	93630	90331	98315		91292	132774	97724	104527	105746	149887
1230	FBgn0039065	Rad60	Rad60	793	664	619	669	583	669		608	592	929	578	611	663		535	713	534	691	609	803
1231	FBgn0038765	CG4424	NA	203	108	125	76	101	135		108	102	139	110	110	121		119	139	156	120	106	133
1232	FBgn0267818	lncRNA:CR46143	long non-coding RNA:CR46143	0	4	3	0	0	0		1	0	2	0	0	3		2	4	0	2	0	0
1233	FBgn0004186	snRNA:U1:95Cb	small nuclear RNA U1 at 95C b	7	5	5	0	1	6		1	8	1	0	0	1		2	7	7	0	2	8
1234	FBgn0262994	lncRNA:CR43302	long non-coding RNA:CR43302	0	0	3	1	0	0		0	0	0	0	0	0		0	0	0	0	0	1
1235	FBgn0038217	CG14840	NA	4	1	0	0	0	4		4	0	9	0	0	1		2	1	0	0	0	0
1236	FBgn0038584	mTerf5	mitochondrial transcription termination factor 5	430	434	445	437	437	434		370	398	499	431	346	399		298	449	291	446	394	532
1237	FBgn0039687	Naa40	N(alpha)-acetyltransferase 40	464	388	371	393	322	410		339	358	450	361	343	298		344	479	319	392	372	597
1238	FBgn0263652	lncRNA:CR43643	long non-coding RNA:CR43643	2	2	0	2	2	2		2	5	7	0	0	4		0	1	4	6	2	2
1239	FBgn0038492	Mur89F	Mucin related 89F	70	37	51	67	57	57		54	80	176	76	48	80		27	17	18	176	34	12
1240	FBgn0037885	CG17721	NA	372	247	252	288	253	315		262	260	237	271	275	304		259	284	220	207	197	351
1241	FBti0019372	S{}rdx[S1357]	NA	0	0	0	0	0	0		0	0	0	0	2	0		0	0	0	0	0	0
1242	FBti0059907	gtwin{}1846	NA	3	0	0	0	1	3		0	0	0	0	0	0		0	0	0	0	0	0
1243	FBti0019424	H{}1414	NA	2	0	0	0	0	0		0	0	0	0	0	0		3	0	0	0	3	0
1244	FBgn0266268	FeCH	Ferrochelatase	1094	1114	901	1116	885	1231		772	841	1230	891	948	838		772	1048	754	884	939	1414
1245	FBgn0038942	CG13862	NA	0	1	0	0	0	0		0	0	0	0	0	0		0	0	0	0	0	0
1246	FBgn0040623	Spase12	Spase 12-subunit	0	0	0	0	0	0		0	0	0	0	0	0		0	0	0	0	0	0
1247	FBti0062759	INE-1{}4698	NA	0	0	0	0	0	0		0	0	0	0	0	0		0	0	0	0	0	0
1248	FBgn0037485	CG14606	NA	0	5	0	0	0	1		0	0	1	0	2	0		0	2	0	0	0	2
1249	FBti0061927	INE-1{}3866	NA	0	0	0	0	0	0		0	0	0	0	0	0		0	0	0	0	0	0
1250	FBgn0051176	CG31176	NA	120	94	140	220	119	255		141	205	247	112	162	219		59	81	123	137	180	209
1251	FBgn0051477	ATPsynŒµL	ATP synthase, Œµ subunit-like	54	69	59	39	28	44		13	23	21	18	1	18		21	24	18	13	14	30
1252	FBgn0039204	CG6607	NA	838	745	558	845	574	759		590	677	823	623	621	717		678	910	650	777	671	987
1253	FBgn0038179	CG9312	NA	79	54	84	100	83	88		41	45	50	29	58	79		29	71	74	19	19	28
1254	FBgn0038588	CG7156	NA	568	460	386	406	451	493		486	458	601	474	554	528		483	589	517	466	397	567
1255	FBgn0037574	Coq2	Coenzyme Q biosynthesis protein 2	205	108	65	150	138	185		116	123	130	114	130	129		118	151	86	179	160	232
1256	FBgn0038878	CG3301	NA	34	31	9	27	17	33		8	17	35	22	14	34		20	24	19	20	22	92
1257	FBti0061865	INE-1{}3804	NA	0	0	0	0	0	0		0	0	0	0	0	0		0	0	0	0	0	0
1258	FBgn0038511	cysu	Curly Su	194	78	195	413	386	232		185	295	368	180	184	446		20	53	154	105	93	123
1259	FBgn0026576	Pisd	Phosphatidylserine decarboxylase	1179	951	871	1031	839	959		1027	993	1425	1120	1138	1019		1124	1317	963	1026	878	1270
1260	FBgn0266916	Cenp-C	Centromeric protein-C	2230	1871	1850	1848	1627	2235		1557	1440	2307	1853	1859	1674		1594	2176	1650	2103	1881	2312
1261	FBgn0261932	CG42798	NA	10	6	1	0	12	0		8	3	7	12	7	6		1	0	0	41	6	2
1262	FBgn0039305	CG11858	NA	479	557	269	354	340	515		286	395	168	282	358	393		394	575	377	362	452	766
1263	FBgn0038014	CG10041	NA	8	66	72	16	6	5		17	30	91	19	16	18		39	77	62	21	10	45
1264	FBgn0038484	CG5246	NA	2	0	0	0	0	0		0	0	0	0	6	0		0	1	0	0	0	0
1265	FBgn0250910	OctŒ≤3R	Octopamine Œ≤3 receptor	569	450	372	456	408	509		450	394	603	445	524	393		529	597	416	544	454	441
1266	FBgn0265274	Inx3	Innexin 3	6434	4755	5166	6982	6468	7564		4104	6509	7812	5393	4538	7237		3102	4919	4208	4914	5538	7803
1267	FBgn0263413	lncRNA:CR43459	long non-coding RNA:CR43459	30	33	27	30	14	24		21	15	72	15	14	14		24	29	18	25	24	28
1268	FBti0061078	INE-1{}3017	NA	0	0	0	0	0	0		1	0	0	0	0	0		0	0	0	0	0	0
1269	NA	NA	NA	0	0	0	0	0	0		0	0	0	0	0	0		0	0	0	0	0	0
1270	FBgn0037618	ouib	ouija board	274	275	199	206	117	169		92	129	194	100	143	102		94	95	103	174	240	426
1271	FBti0062551	INE-1{}4490	NA	0	0	0	0	0	0		0	0	0	0	0	0		0	0	0	0	0	0
1272	FBgn0039840	pHCl-2	pH-sensitive chloride channel 2	9	2	8	13	19	9		8	4	4	9	9	10		9	7	5	4	0	1
1273	FBgn0038156	side-IV	sidestep IV	817	761	642	710	699	774		757	688	861	764	824	789		644	778	637	754	602	720
1274	FBgn0051506	tRNA:Leu-TAA-1-1	transfer RNA:Leucine-TAA 1-1	0	0	2	2	1	1		3	0	7	9	7	4		1	0	0	0	3	2
1275	FBgn0267766	asRNA:CR46097	antisense RNA:CR46097	0	0	0	0	0	0		0	0	0	0	0	0		0	0	0	0	0	0
1276	FBgn0026417	Hus1-like	Hus1-like	183	158	229	219	206	194		183	238	228	186	238	195		166	234	174	135	146	213
1277	FBgn0038028	CG10035	NA	1	0	4	1	3	0		0	0	5	0	2	0		4	2	2	0	0	0
1278	FBti0061735	INE-1{}3674	NA	0	0	0	0	0	0		0	0	0	0	0	0		0	0	0	0	0	0
1279	FBgn0037429	Osi19	Osiris 19	5	3	0	1	0	2		4	9	11	5	2	13		0	0	0	3	1	0
1280	FBti0019403	blood{}1389	NA	0	0	0	0	0	0		0	0	0	0	0	0		0	0	0	0	0	0
1281	FBgn0001197	His2Av	Histone H2A variant	15248	14705	12196	13990	11715	14154		11124	11922	14663	11974	11636	11655		11364	16296	11215	13909	13093	19533
1282	FBti0060417	INE-1{}2356	NA	0	0	0	0	0	0		0	0	0	1	0	0		0	0	0	0	0	0
1283	FBgn0013278	Hsp70Bb	Heat shock protein 70 Bb	88	87	69	104	62	55		159	140	229	137	159	141		1210	1475	1200	1390	1450	1741
1284	FBgn0038977	CG5376	NA	8	8	7	3	2	2		4	1	20	3	8	9		5	16	9	5	0	7
1285	NA	NA	NA	0	0	0	0	0	0		0	0	0	0	0	0		0	0	0	0	0	0
1286	FBgn0039376	CG14354	NA	3	0	0	0	0	0		0	1	0	1	0	0		0	5	0	0	2	0
1287	FBgn0024558	Dph5	Diphthamide methyltransferase	1203	1209	1095	1197	1009	1332		892	1076	1703	965	991	980		1019	1414	939	1368	1199	1929
1288	FBgn0039875	sip3	septin interacting protein 3	2149	1867	1895	1893	1846	1991		1609	1757	2448	1683	1856	1802		1681	2198	1644	1690	1501	2400
1289	FBgn0039434	TwdlM	TweedleM	0	2	0	6	2	3		0	1	0	0	2	2		3	2	2	5	1	3
1290	FBgn0264832	CG44040	NA	6	2	2	0	2	4		1	0	3	3	6	5		2	7	4	2	8	7
1291	FBgn0037556	CG9636	NA	4359	3679	3828	3816	3212	3736		3334	3244	4621	3200	3671	3284		3743	4620	3344	3347	3113	3829
1292	FBgn0262005	CG42823	NA	0	1	0	0	2	0		0	0	0	0	2	0		0	0	0	9	0	0
1293	FBgn0267104	CG45544	NA	0	0	2	0	4	1		0	2	2	2	3	0		4	0	0	4	0	9
1294	FBgn0041707	7B2	7B2	3786	3536	2688	2839	2512	3239		3291	3195	4533	3694	3876	3128		4464	5229	3760	4169	3675	5804
1295	FBgn0263554	mir-4952	mir-4952 stem loop	0	0	0	0	0	0		0	0	0	0	0	0		0	0	0	0	0	0
1296	FBgn0267761	asRNA:CR46092	antisense RNA:CR46092	0	0	0	0	0	0		0	0	0	0	0	0		0	0	0	0	0	0
1297	FBgn0037225	TwdlG	TweedleG	2	10	2	12	0	4		3	5	1	4	0	0		2	4	2	1	1	1
1298	FBgn0004510	Ets97D	Ets at 97D	511	390	349	445	381	638		332	451	469	398	383	411		349	504	330	490	455	653
1299	FBgn0038076	Cyp313a4	Cytochrome P450 313a4	0	1	0	5	0	5		0	2	2	0	0	0		0	5	2	4	5	14
1300	FBti0061577	gypsy{}3516	NA	0	0	0	0	0	0		0	0	0	0	0	0		0	0	0	0	0	0
1301	FBti0064294	INE-1{}6233	NA	0	0	0	1	0	0		0	0	0	1	0	0		0	0	0	0	0	0
1302	FBgn0051140	CG31140	NA	11810	9472	9671	9509	7784	10457		12558	9559	15213	11479	14403	10039		14883	15254	11061	12422	9239	9951
1303	FBgn0266697	lncRNA:CR45187	long non-coding RNA:CR45187	25	23	22	35	12	7		27	7	27	15	18	17		11	8	14	35	14	23
1304	FBti0061513	INE-1{}3452	NA	0	0	0	0	0	0		0	0	0	0	0	0		0	0	0	0	0	0
1305	FBgn0039366	CG17198	NA	0	0	0	0	0	0		0	0	0	0	0	0		0	0	0	0	0	0
1306	FBgn0264430	lncRNA:CR43848	long non-coding RNA:CR43848	0	0	0	0	0	0		0	0	0	0	0	0		0	0	0	0	0	0
1307	FBgn0025571	SF1	Splicing factor 1	7490	7241	6493	7157	5841	6912		5784	6280	8134	5874	6728	6629		6274	8454	6389	6164	5585	7736
1308	FBti0062854	H{}4793	NA	0	0	0	0	0	0		0	0	0	0	0	0		0	0	0	0	0	0
1309	FBgn0039347	CG5071	NA	84	57	59	104	57	84		81	71	96	95	114	100		83	106	89	81	65	57
1310	FBgn0058182	CR40182	NA	0	0	0	0	0	0		0	0	0	1	1	0		0	3	0	0	0	1
1311	FBgn0267918	lncRNA:CR46199	long non-coding RNA:CR46199	0	0	0	0	0	0		0	0	0	0	0	0		0	0	0	0	0	0
1312	FBti0020352	invader1{}1318	NA	0	0	0	0	0	0		0	0	0	0	0	0		0	0	0	0	0	0
1313	FBgn0086704	stops	slow termination of phototransduction	125	134	116	136	107	136		87	83	124	74	67	94		72	94	58	73	55	89
1314	FBti0062098	INE-1{}4037	NA	0	0	0	0	0	0		0	0	0	0	0	0		0	0	0	0	0	0
1315	FBgn0085465	CG34436	NA	5	4	1	1	1	6		2	13	22	6	22	8		3	5	6	5	10	8
1316	FBgn0038186	CG14362	NA	0	1	0	0	0	0		0	0	1	0	0	0		0	0	0	0	0	0
1317	FBgn0011905	tRNA:Lys-TTT-2-5	transfer RNA:Lysine-TTT 2-5	0	0	0	0	0	0		0	0	0	0	0	0		0	1	0	0	0	0
1318	FBgn0039453	CG6403	NA	0	0	3	8	0	11		0	0	0	6	1	4		2	5	0	0	1	1119
1319	NA	NA	NA	0	0	0	0	0	0		0	0	0	0	0	0		0	0	0	0	0	0
1320	FBgn0037391	CG2017	NA	948	860	801	882	767	946		886	846	1160	854	989	835		831	1061	819	894	706	1044
1321	FBgn0038829	CG17271	NA	1654	1406	1555	1936	1707	1666		1343	1555	2237	1432	1600	1717		1213	1560	1403	1225	1363	1786
1322	FBgn0083049	snoRNA:Œ®18S-1377c	snoRNA:Œ®18S-1377c	0	7	3	4	5	4		9	4	1	11	1	9		6	2	3	8	0	5
1323	FBgn0038123	CG8508	NA	0	0	0	0	0	0		0	0	0	0	5	2		0	1	0	0	0	0
1324	FBgn0000454	Dip-B	Dipeptidase B	3500	3072	2853	3123	3674	3209		2155	2542	3688	2459	2656	3082		2271	3239	2685	2452	2372	4081
1325	FBgn0039348	Npl4	Nuclear protein localization 4	3610	3282	3035	3112	2767	3140		2812	2779	3936	2695	2782	2880		2934	3629	2623	2762	2722	3895
1326	NA	NA	NA	0	0	0	0	0	0		0	0	0	0	0	0		0	0	0	0	0	0
1327	FBgn0266407	lncRNA:CR45047	long non-coding RNA:CR45047	1	1	0	0	1	3		2	3	1	2	0	0		3	3	0	0	0	1
1328	FBgn0037215	Œ≤-Man	Œ≤-Mannosidase	2227	1864	1817	2171	1812	2344		1334	1579	2244	1462	1534	1889		1263	1772	1374	1724	1802	2582
1329	FBgn0286204	ich	ichor	93	7	17	190	84	7		50	77	137	45	54	271		5	5	82	15	6	1
1330	FBgn0283555	mir-9373	mir-9373 stem loop	0	0	0	0	0	0		0	0	0	0	0	0		0	0	0	0	0	0
1331	FBgn0037538	CG3223	NA	1799	1705	1632	1705	1464	1449		1448	1350	1958	1307	1542	1573		1453	2038	1522	1167	1152	1683
1332	FBti0020385	FB{}CG34376[FB]	NA	1	2	0	0	3	1		0	2	0	0	0	0		0	1	0	0	0	0
1333	FBgn0259917	CG42446	NA	0	0	0	0	0	0		0	0	4	0	1	0		0	0	0	0	0	0
1334	FBgn0037999	CG4860	NA	368	264	267	309	320	323		422	373	370	315	405	391		233	294	276	254	273	484
1335	FBgn0027657	glob1	globin 1	537	490	497	481	488	422		440	409	527	450	540	475		507	598	434	393	397	560
1336	FBgn0037862	mAcon2	Mitochondrial aconitase 2	2	0	0	1	1	0		5	1	11	1	1	0		0	0	0	2	2	0
1337	FBgn0038909	CG6569	NA	32	35	45	28	27	40		31	26	60	35	42	40		20	38	43	25	24	31
1338	FBgn0038127	CG8476	NA	0	1	0	2	0	0		0	0	6	0	0	0		0	0	0	0	0	0
1339	FBti0019368	I{}1353	NA	0	0	0	0	0	0		0	0	0	0	0	0		0	0	0	0	0	0
1340	FBgn0039405	PIG-P	Phosphatidylinositol glycan anchor biosynthesis class P	0	0	0	0	0	0		0	0	0	0	0	0		0	0	0	0	0	0
1341	FBgn0053207	pxb	pxb	1394	1192	1159	1218	1156	1408		1277	1311	1961	1320	1414	1356		1423	1687	1211	1286	1145	1092
1342	FBgn0039467	CG14253	NA	71	62	24	26	23	77		26	27	63	47	39	22		49	55	77	112	101	159
1343	FBgn0267661	asRNA:CR45999	antisense RNA:CR45999	5	16	12	6	9	3		6	7	37	2	0	7		4	4	5	2	7	8
1344	FBgn0260760	CG42558	NA	0	0	0	0	0	0		0	0	0	0	0	0		0	0	0	0	0	0
1345	FBgn0020912	Ptx1	Ptx1	505	452	481	498	427	461		511	464	642	428	580	439		643	766	583	485	341	548
1346	FBgn0004606	zfh1	Zn finger homeodomain 1	3807	2834	3297	3633	3766	3106		3827	2897	4903	3334	4028	3348		3909	4498	3441	3190	2531	2591
1347	FBgn0038771	CG4390	NA	2734	2500	1902	2283	2106	2530		1882	2318	2387	1914	1994	2315		1557	2332	1633	1802	1747	2902
1348	FBti0019456	H{}1453	NA	0	0	0	0	0	0		0	0	0	0	0	0		0	0	0	0	0	0
1349	FBgn0051269	CG31269	NA	0	0	0	0	0	0		0	0	0	0	0	0		0	0	0	0	0	0
1350	FBgn0263118	tx	taxi	57	33	24	32	23	68		24	27	66	41	39	35		25	42	16	71	55	92
1351	FBgn0037992	CG4702	NA	25	18	6	4	5	21		155	347	512	242	145	202		12	5	5	8	8	2
1352	NA	NA	NA	0	0	0	0	0	0		0	0	0	0	0	0		0	0	0	0	0	0
1353	FBgn0039482	CG14258	NA	2	2	0	1	2	19		4	4	4	2	10	5		1	0	1	130	27	13
1354	FBgn0002629	E(spl)m4-BFM	Enhancer of split m4, Bearded family member	822	435	392	902	800	983		661	768	826	719	651	874		398	483	359	889	880	1122
1355	FBgn0037671	ATP6AP2	ATPase H+ transporting accessory protein 2	4091	3426	3066	3708	3297	3699		3326	3263	4941	3491	3655	3383		3640	4520	3375	3644	3394	5121
1356	FBgn0051345	CG31345	NA	0	2	2	0	0	0		2	0	3	0	0	2		1	3	8	5	6	1
1357	FBgn0039324	CG10553	NA	0	3	3	0	0	0		0	6	7	0	0	0		0	1	1	0	0	0
1358	FBgn0267807	lncRNA:CR46132	long non-coding RNA:CR46132	0	0	0	1	1	0		2	0	0	0	1	3		0	0	0	0	1	0
1359	FBgn0037661	Ada	Adenosine deaminase	140	191	167	128	122	158		56	79	104	60	52	92		86	91	73	87	90	110
1360	FBgn0051327	CG31327	NA	4	2	0	3	0	0		0	0	0	0	6	2		0	0	0	0	0	1
1361	FBgn0083050	snoRNA:Œ®18S-1377b	snoRNA:Œ®18S-1377b	1	2	0	0	1	3		5	0	2	2	4	3		0	4	0	0	0	7
1362	FBti0063778	INE-1{}5717	NA	0	0	0	0	0	0		0	0	0	0	0	0		0	0	0	0	0	0
1363	FBgn0039038	CG6688	NA	1	2	0	0	4	0		0	0	0	0	0	5		3	2	2	3	0	8
1364	FBgn0039568	CG4815	NA	0	2	4	1	0	2		1	4	0	4	1	3		0	6	5	1	3	2
1365	FBgn0039818	CG11318	NA	8	4	1	1	7	18		6	3	5	6	4	3		7	11	11	2	3	17
1366	FBgn0038673	CG14286	NA	355	301	235	229	234	243		165	249	261	218	279	201		238	302	214	255	226	421
1367	FBgn0037548	CG7900	NA	250	271	203	296	215	346		169	255	405	202	207	277		140	259	203	373	321	475
1368	FBgn0039408	CG14551	NA	0	1	4	0	1	3		1	2	3	2	3	0		1	0	1	0	5	3
1369	FBgn0037506	Mics1	Mitochondrial morphology and cristae structure 1	1	3	1	8	2	6		0	1	2	2	5	10		3	8	0	2	4	1
1370	FBgn0283546	mir-9384	mir-9384 stem loop	0	0	0	0	0	0		0	0	0	0	0	0		0	0	0	0	0	0
1371	FBgn0028837	CSN6	COP9 signalosome subunit 6	1929	1616	1582	1674	1401	1612		1351	1442	1945	1444	1457	1477		1394	1966	1488	1531	1388	2007
1372	FBgn0260794	ctrip	circadian trip	21187	17329	19564	20263	17662	19099		18264	17238	22512	17777	20896	18959		17414	20848	16270	13754	12517	14034
1373	FBgn0039811	CG15550	NA	17	18	55	11	20	25		16	13	43	11	53	9		10	12	19	23	20	51
1374	FBgn0262576	CG43116	NA	5	24	41	9	3	8		7	12	26	5	5	8		14	28	31	12	9	21
1375	FBti0060429	H{}2368	NA	0	0	0	0	0	0		0	0	0	0	0	0		0	0	0	0	0	0
1376	FBti0062139	invader4{}4078	NA	0	0	0	0	0	0		0	0	0	0	0	0		0	0	0	0	0	0
1377	FBti0061873	INE-1{}3812	NA	0	0	0	0	0	0		0	0	0	0	0	0		0	0	0	0	0	0
1378	FBgn0285993	hpRNA:CR46343	hairpin RNA:CR46343	0	0	0	0	0	0		0	0	0	0	0	0		0	0	0	0	0	0
1379	FBgn0266464	Nsf2	N-ethylmaleimide-sensitive factor 2	2560	2044	2088	2283	2052	2111		1810	1907	2692	1975	1940	2111		1799	2531	1757	1794	1864	2718
1380	FBgn0037622	CG8202	NA	1574	1365	1251	1454	1152	1467		1110	1106	1642	1258	1293	1292		1162	1510	1076	1338	1205	1652
1381	FBti0019458	roo{}1455	NA	0	0	0	0	0	0		0	0	0	0	0	0		0	0	2	0	0	0
1382	FBgn0267565	lncRNA:CR45905	long non-coding RNA:CR45905	1	0	0	2	10	1		1	6	0	2	5	1		0	3	3	1	0	0
1383	FBgn0037798	CG12817	NA	179	158	167	131	128	128		158	119	179	146	193	150		181	218	154	160	152	169
1384	FBti0019420	roo{}1410	NA	0	0	0	0	0	0		0	0	0	0	0	0		0	0	0	0	0	0
1385	FBgn0039151	CG13607	NA	89	53	35	50	83	33		87	55	83	69	241	78		59	67	46	64	87	88
1386	FBgn0086472	RpS25	Ribosomal protein S25	28676	28224	18573	25560	22216	27623		18938	23633	18469	19199	21481	24293		20725	32337	22764	24859	25140	44567
1387	FBgn0085336	CG34307	NA	0	0	1	0	1	0		0	0	8	0	0	0		0	0	0	0	0	0
1388	FBgn0264896	asRNA:CR44087	antisense RNA:CR44087	0	0	0	0	0	0		0	0	0	0	0	0		0	0	0	0	0	0
1389	FBgn0038945	CG5386	NA	3	0	1	3	5	3		11	4	9	3	7	0		2	0	4	3	2	0
1390	FBgn0082831	pps	protein partner of snf	5831	5104	4743	5345	4520	5725		4639	4616	6374	4702	5390	5050		4589	5647	4308	4663	4384	5128
1391	FBgn0040608	CG14246	NA	0	0	0	0	0	0		0	0	0	0	0	0		0	0	0	0	0	0
1392	FBgn0043457	CG5180	NA	979	875	819	868	690	919		829	768	1005	781	799	802		787	1007	893	770	797	1075
1393	FBgn0037223	TwdlU	TweedleU	2	10	11	3	2	3		5	15	16	10	11	5		5	28	36	3	6	11
1394	FBgn0039740	ZIPIC	Zinc-finger protein interacting with CP190	506	528	471	512	397	528		445	443	493	425	421	470		378	550	408	476	415	590
1395	FBgn0038617	Wdr37	WD repeat domain 37	634	508	526	590	490	645		501	542	756	537	621	544		538	752	558	562	455	680
1396	FBgn0037845	CG14694	NA	11	11	20	10	11	30		9	7	20	11	5	6		30	55	38	27	24	20
1397	FBgn0262587	CG43124	NA	66	122	50	64	160	127		16	34	148	21	48	69		33	45	86	81	57	57
1398	FBti0019314	HMS-Beagle2{}1232	NA	0	0	0	0	0	0		0	0	0	0	0	0		0	0	0	0	0	0
1399	FBgn0270928	VAChT	Vesicular acetylcholine transporter	3004	2020	1876	2575	2161	2698		2982	2252	4158	3179	3409	2555		3315	3069	2206	3300	2527	2104
1400	FBgn0038397	CG10185	NA	15	79	53	32	21	31		41	57	108	31	43	63		69	61	61	29	33	17
1401	FBgn0267152	lncRNA:CR45592	long non-coding RNA:CR45592	1	6	6	1	1	3		0	1	1	3	3	5		6	4	5	7	5	1
1402	FBgn0039518	CG13978	NA	1	0	0	6	5	3		4	1	13	6	10	0		2	3	2	7	1	1
1403	FBgn0040252	Ugt303A1	UDP-glycosyltransferase family 303 member A1	1	7	2	1	0	5		10	10	12	9	9	6		8	10	8	19	15	13
1404	FBgn0038365	CG9593	NA	14	17	17	35	25	37		14	24	13	17	17	21		17	27	21	25	26	28
1405	FBgn0037749	CG9471	NA	699	607	516	626	550	576		406	473	602	462	406	470		477	582	482	504	486	847
1406	FBgn0285911	Vps16A	Vacuolar protein sorting 16A	1800	1717	1556	1574	1475	1565		1344	1363	1715	1416	1490	1480		1440	1957	1429	1488	1307	1803
1407	FBti0019338	HMS-Beagle{}1266	NA	0	0	0	0	0	0		0	0	0	0	0	0		0	0	0	0	0	0
1408	FBgn0266738	lncRNA:CR45211	long non-coding RNA:CR45211	4	3	1	1	6	1		2	1	14	0	4	3		0	2	0	2	0	0
1409	FBgn0037290	CG1124	NA	411	343	344	326	321	272		304	278	297	235	300	293		243	313	258	259	240	368
1410	FBgn0002626	RpL32	Ribosomal protein L32	28882	27942	22993	27713	22395	27223		21000	23639	28967	21617	21539	23666		21369	29886	22777	26467	26124	42177
1411	FBti0061786	1360{}3725	NA	0	0	0	0	0	0		0	0	0	0	0	0		0	0	0	0	0	0
1412	FBgn0067782	att-ORFB	alternative testis transcripts open reading frame B	0	0	0	0	0	0		0	0	0	0	0	0		0	0	0	0	0	0
1413	FBgn0037411	Osi3	Osiris 3	9	2	0	4	1	5		1	2	6	2	3	5		1	2	2	3	5	0
1414	FBgn0040227	eIF3d1	eukaryotic translation initiation factor 3 subunit d1	10086	8812	8336	9499	7947	9164		6852	7296	11157	7579	7693	7810		6491	9020	6887	7163	6960	10819
1415	FBgn0038775	CG17199	NA	1	1	1	0	0	0		2	1	0	0	3	1		2	1	2	0	1	0
1416	FBgn0051205	CG31205	NA	2	2	0	0	0	5		1	2	0	1	0	3		2	0	1	6	1	0
1417	FBgn0038447	CG14892	NA	2	0	1	5	1	10		8	7	18	8	5	2		1	0	8	4	0	3
1418	FBgn0038438	Der-2	Derlin-2	731	588	553	675	653	716		522	520	736	561	614	640		556	685	553	612	610	857
1419	FBgn0039068	Pex11c	Peroxin 11c	185	137	125	162	130	168		85	132	168	132	145	152		92	98	98	123	149	264
1420	FBgn0015230	Glut3	Glucose transporter type 3	5	6	1	2	4	0		2	2	1	2	6	1		1	3	11	0	0	4
1421	FBgn0046225	CG17230	NA	685	465	453	646	468	731		519	621	736	548	583	630		439	554	380	583	469	611
1422	FBgn0003358	Jon99Ci	Jonah 99Ci	9	13	11	3	0	6		2	19	30	6	4	61		5	8	0	0	2	6
1423	FBgn0262588	CG43125	NA	18	17	4	2	20	13		0	0	12	3	5	7		9	4	17	15	14	12
1424	FBgn0024289	Sodh-1	Sorbitol dehydrogenase 1	12	10	4	14	7	6		3	8	25	12	10	3		11	13	4	11	7	32
1425	FBgn0015625	CycB3	Cyclin B3	3992	3681	3425	3713	2872	3868		2984	3099	4966	3241	3205	2943		2867	3952	2871	3586	3423	4204
1426	NA	NA	NA	0	0	0	0	0	0		0	0	0	0	0	0		0	0	0	0	0	0
1427	FBgn0266175	pre-mod(mdg4)-P	NA	0	0	0	0	0	0		0	0	0	0	0	0		0	0	0	0	0	0
1428	FBgn0267195	lncRNA:CR45635	long non-coding RNA:CR45635	0	0	0	0	0	0		0	0	0	0	0	0		0	0	0	0	0	1
1429	FBgn0053346	CG33346	NA	1	1	4	4	0	7		0	5	13	5	4	29		1	1	1	2	1	26
1430	FBgn0037916	CG5342	NA	2	13	12	14	6	11		6	11	14	5	16	10		10	8	8	14	17	23
1431	FBti0020332	invader1{}1297	NA	0	0	0	0	0	0		0	0	0	0	0	0		0	0	0	0	0	0
1432	FBti0062535	INE-1{}4474	NA	0	0	0	0	0	0		0	0	0	0	0	0		0	0	0	0	0	0
1433	FBgn0038601	Polr1E	RNA polymerase I subunit E	608	628	584	538	523	643		369	445	563	437	483	473		474	655	407	479	486	907
1434	FBgn0038271	UQCR-C1	Ubiquinol-cytochrome c reductase core protein 1	6312	5641	4974	5590	4948	6020		5123	5650	7773	5446	5486	5652		4970	6962	5393	5703	5756	8614
1435	FBgn0051105	ppk22	pickpocket 22	23	11	6	2	5	4		2	1	9	6	5	9		5	8	4	6	3	22
1436	FBgn0064912	CG31178	NA	6	2	11	8	1	2		16	2	5	7	5	12		5	5	14	15	11	7
1437	FBgn0015737	Hmu	Hemomucin	7409	5545	5474	7081	6211	6576		5411	6258	7498	5839	6038	6643		5487	6592	5275	5148	5134	7389
1438	FBgn0039448	TwdlQ	TweedleQ	0	0	0	0	0	0		0	0	3	0	0	0		0	0	0	2	0	0
1439	FBgn0038702	CG3739	NA	2	0	0	1	0	0		1	0	0	1	0	3		1	3	3	2	4	0
1440	FBgn0039565	CG4884	NA	0	0	0	0	0	0		0	0	0	0	0	0		0	0	0	0	0	0
1441	FBgn0027524	CG3909	NA	1047	972	839	898	825	929		700	713	952	783	746	830		725	1062	781	788	716	1204
1442	FBti0061018	jockey{}2957	NA	0	0	0	0	0	0		0	0	0	0	0	0		0	0	0	0	0	0
1443	FBti0059850	INE-1{}1789	NA	0	0	0	0	0	0		0	0	0	0	0	0		0	0	0	0	0	0
1444	FBgn0263406	lncRNA:CR43452	long non-coding RNA:CR43452	0	0	0	0	0	1		1	1	0	0	0	4		0	4	0	0	0	0
1445	FBgn0003507	srp	serpent	344	487	343	412	996	363		152	262	1273	236	583	630		195	317	399	418	365	358
1446	FBgn0015572	Œ±-Est4	Œ±-Esterase-4	9	5	12	6	6	7		3	9	11	3	5	9		0	14	4	3	6	12
1447	FBgn0042106	CG18754	NA	6	21	9	20	13	13		10	8	27	12	10	10		21	26	20	8	9	24
1448	FBgn0262003	CG42821	NA	0	0	0	0	0	0		0	0	1	0	0	0		0	0	0	5	0	0
1449	FBgn0039471	CG6295	NA	62	10	30	0	0	14		0	1	0	2	0	0		0	7	0	0	1	0
1450	FBgn0086060	snoRNA:Me28S-U1554	NA	0	0	0	2	0	0		0	0	0	0	0	0		0	0	0	2	0	0
1451	FBti0020298	HB{}1194	NA	0	0	0	0	0	0		0	1	0	0	0	0		0	0	0	0	0	0
1452	FBgn0003525	stg	string	3897	3348	3478	4368	3412	4561		3383	3475	5249	3601	3251	3637		2797	4014	3019	3995	4056	5161
1453	FBgn0015229	glec	gliolectin	2172	1816	2144	2436	2067	2097		2068	1873	2964	1955	2060	2120		1860	2319	1828	1766	1582	2004
1454	FBgn0283499	InR	Insulin-like receptor	2955	2385	3287	3162	2581	2707		3581	2903	3649	2977	3814	3323		3075	3657	2893	1980	1583	1697
1455	FBgn0267148	lncRNA:CR45588	long non-coding RNA:CR45588	1	0	4	9	1	1		4	6	7	3	3	2		5	6	6	6	5	8
1456	FBgn0039490	CG5882	NA	7	22	19	2	7	5		12	9	11	8	9	6		8	15	16	4	5	12
1457	FBgn0037384	dgrn	degringolade	623	509	558	540	446	546		480	428	748	419	411	413		423	518	452	472	460	513
1458	FBgn0265082	Cdep	Chondrocyte-derived ezrin-like domain containing protein	5251	3702	3803	4990	4157	5054		4430	4271	5765	4638	5117	4750		4125	4681	3376	3489	3055	3866
1459	FBti0019350	mdg3{}1283	NA	0	0	0	0	0	0		0	0	0	0	0	0		0	0	0	0	0	0
1460	FBgn0037239	Sfxn1-3	Sideroflexin 1/3	750	638	528	603	823	762		515	606	882	605	682	703		581	726	558	674	601	934
1461	FBgn0053658	CG33658	NA	0	0	0	0	0	0		0	0	0	0	0	0		0	0	1	0	0	0
1462	FBgn0051413	Qsox4	Quiescin sulfhydryl oxidase 4	0	0	0	0	0	0		0	3	0	0	0	0		0	2	0	1	1	0
1463	FBgn0039686	CG15506	NA	77	27	88	17	582	7		23	21	44	39	16	114		11	11	23	10	11	10
1464	FBgn0051313	CG31313	NA	19	5	9	3	21	14		16	11	45	30	65	47		8	11	17	35	29	77
1465	FBgn0039698	CG7789	NA	590	550	361	539	494	559		351	385	451	348	444	428		412	528	471	422	405	647
1466	FBgn0037553	CG18249	NA	44	15	36	28	155	11		13	14	60	17	42	33		7	16	21	7	6	45
1467	FBgn0039754	CG9747	NA	679	571	140	414	407	377		200	376	327	381	192	498		76	260	140	426	134	603
1468	FBti0063269	INE-1{}5208	NA	0	0	0	0	0	0		0	0	0	0	0	0		0	0	0	1	0	0
1469	FBgn0038173	Adgf-C	Adenosine deaminase-related growth factor C	34	39	27	41	7	30		21	23	45	40	35	18		42	31	45	34	26	70
1470	FBgn0265419	lncRNA:CR44331	long non-coding RNA:CR44331	15	10	11	6	16	6		18	12	8	18	18	12		13	12	10	4	14	18
1471	FBti0019326	Doc{}1247	NA	0	0	0	0	0	0		0	0	0	0	0	0		0	0	0	0	0	0
1472	FBgn0051125	CG31125	NA	758	570	454	631	535	653		457	486	607	483	493	546		502	658	466	562	624	768
1473	FBgn0039829	CG15561	NA	163	175	131	153	116	170		128	140	140	134	126	136		126	166	128	155	131	177
1474	FBgn0010328	woc	without children	10402	9361	9202	9828	7537	9526		8109	8367	12070	8583	9101	8668		7947	10394	7838	7944	7723	9720
1475	FBgn0038515	CG5823	NA	1365	1049	1009	1147	1095	1189		1015	921	1457	995	1009	1027		877	1142	802	978	906	1187
1476	FBgn0039776	PH4Œ±EFB	prolyl-4-hydroxylase-alpha EFB	2385	1994	2164	2058	2056	1783		2009	1795	2324	1924	2274	1972		1954	2615	1992	1854	1802	2450
1477	FBgn0019957	ND-42	NADH dehydrogenase (ubiquinone) 42 kDa subunit	2805	2398	2282	2480	2070	2639		1809	2036	2803	2060	1978	2103		2019	2596	2028	2293	2148	3453
1478	FBgn0000150	awd	abnormal wing discs	24106	22985	16416	21638	18237	22507		16548	20051	17426	17542	17739	20046		16342	24377	17621	19476	19782	32525
1479	FBgn0038047	CG5245	NA	83	76	70	75	64	70		63	46	87	63	66	67		56	71	48	57	87	97
1480	FBgn0002645	Map205	Microtubule-associated protein 205	14305	11979	12666	13626	11517	12207		10410	10079	14342	10593	11593	10920		10822	13245	10587	9837	9391	12088
1481	FBgn0004436	Ubc6	Ubiquitin conjugating enzyme 6	4160	3722	4074	4034	3581	3899		3132	3277	5568	3539	3497	3619		3016	4128	3219	3157	3005	4241
1482	FBgn0069242	eca	eclair	1466	1329	1088	1336	1429	1273		1546	1642	1800	1424	1510	1773		1307	1791	1536	1464	1505	2212
1483	FBgn0263388	lncRNA:CR43440	long non-coding RNA:CR43440	1	0	0	0	0	0		0	1	0	0	0	0		0	0	0	0	0	0
1484	FBgn0267722	asRNA:CR46055	antisense RNA:CR46055	11	4	7	5	7	5		6	15	10	3	6	3		4	3	11	12	5	5
1485	FBgn0083946	lobo	lost boys	29	33	31	29	38	50		20	24	43	18	23	28		18	44	54	23	27	47
1486	FBgn0038381	EndoU	Endoribonuclease U-specific	710	623	514	768	687	884		526	767	994	601	581	772		364	637	493	640	709	1052
1487	FBgn0051373	CG31373	NA	23	14	8	7	3	17		12	13	15	14	25	23		15	34	23	26	14	22
1488	FBgn0025821	I-t	inhibitor-t	1	0	0	4	0	0		0	0	0	0	0	3		1	0	0	0	1	0
1489	FBgn0044823	Spec2	Spec2	575	416	474	520	465	531		469	456	698	510	575	558		460	542	406	490	408	521
1490	FBti0062454	INE-1{}4393	NA	0	0	0	0	0	0		0	0	0	0	0	0		0	0	0	0	0	0
1491	FBgn0086061	snoRNA:Or-CD8	NA	2	0	3	6	2	0		0	6	5	7	2	3		4	4	0	1	3	3
1492	FBgn0039472	CG17192	NA	0	0	0	0	0	0		0	0	0	0	0	0		1	0	0	0	0	0
1493	FBgn0040687	CG14645	NA	0	0	0	0	0	0		0	0	0	0	0	0		0	0	0	0	0	0
1494	FBgn0038188	Art9	Arginine methyltransferase 9	2	2	0	3	0	2		0	0	3	5	0	1		0	1	0	3	0	3
1495	FBgn0038575	CG7208	NA	5	11	9	13	3	9		4	7	8	3	11	3		11	15	4	16	9	27
1496	FBgn0053108	CG33108	NA	191	261	259	263	235	250		219	224	274	236	257	228		255	320	239	212	215	329
1497	FBgn0051174	CG31174	NA	25	44	12	11	10	18		16	12	44	9	21	13		17	24	20	31	22	26
1498	FBgn0267810	asRNA:CR46135	antisense RNA:CR46135	19	13	30	15	11	13		13	21	39	15	23	16		7	19	25	9	14	11
1499	FBgn0039059	CG13829	NA	0	0	0	0	1	0		0	1	3	0	0	1		0	0	0	0	1	0
1500	FBgn0001280	janA	janus A	1331	1324	1112	1215	1077	1433		936	1249	1235	992	1034	1213		1168	1593	1209	1295	1153	1890
1501	FBgn0016917	Stat92E	Signal-transducer and activator of transcription protein at 92E	4627	4086	3759	4306	3797	4690		3312	3717	5905	3719	4012	3967		3277	4426	3416	4384	3943	5325
1502	FBgn0051087	CG31087	NA	0	0	0	0	0	1		0	0	0	0	3	0		0	3	1	0	0	85
1503	FBgn0039339	CG5116	NA	16	9	6	13	10	6		13	8	14	7	4	8		11	10	11	3	6	7
1504	FBti0061896	INE-1{}3835	NA	0	0	0	0	0	0		0	0	0	0	0	0		0	0	0	0	0	0
1505	FBgn0038038	Sccpdh2	Saccheropin dehydrogenase 2	741	628	515	654	555	682		497	536	789	639	608	583		528	690	552	605	695	1029
1506	FBgn0267953	lncRNA:CR46233	long non-coding RNA:CR46233	0	0	0	0	0	0		0	0	1	0	0	0		0	0	0	0	0	0
1507	FBti0019282	Quasimodo{}1186	NA	0	0	0	0	0	0		0	0	0	0	0	0		0	0	0	0	0	0
1508	FBgn0039040	CG13833	NA	2	0	0	1	1	5		5	2	1	2	4	3		0	0	0	7	0	1
1509	FBgn0038250	CG3505	NA	61	87	47	50	88	70		32	52	107	31	87	65		24	55	66	73	77	78
1510	FBgn0039039	lmd	lame duck	0	0	0	0	0	0		6	0	0	1	1	0		1	0	0	0	1	0
1511	FBgn0038056	CG5961	NA	362	290	277	307	282	321		237	236	263	272	238	215		267	369	255	318	317	405
1512	FBti0063801	gypsy4{}5740	NA	0	0	0	0	0	0		0	0	0	0	0	0		0	0	0	0	0	0
1513	FBti0062520	INE-1{}4459	NA	0	0	0	0	0	0		0	0	0	0	0	0		0	0	0	0	0	0
1514	FBgn0038676	CG6026	NA	66	52	81	89	71	174		122	253	368	145	113	199		16	30	68	80	103	165
1515	FBgn0262367	mir-13b-1	mir-13b-1 stem loop	0	0	0	0	0	0		0	0	0	0	0	0		0	0	0	0	0	0
1516	FBgn0083039	snoRNA:Œ®18S-301	snoRNA:Œ®18S-301	1	3	3	8	1	0		2	7	5	2	1	2		3	2	1	2	2	12
1517	FBgn0039009	CG13842	NA	0	6	5	1	0	0		7	2	9	0	1	5		0	1	1	0	0	0
1518	FBti0019425	flea{}1415	NA	0	0	0	0	0	0		0	0	0	0	0	0		0	0	0	0	0	0
1519	FBgn0004118	nAChRŒ≤2	nicotinic Acetylcholine Receptor Œ≤2	1206	1011	1054	1011	852	1027		1116	878	1438	1003	1298	865		1303	1468	1035	985	831	1086
1520	FBgn0038001	CG17404	NA	0	0	0	0	0	0		0	0	0	0	0	0		0	0	0	0	0	0
1521	FBgn0026190	PH4Œ±MP	prolyl-4-hydroxylase-alpha MP	41	27	62	26	40	19		27	29	41	50	46	61		15	10	38	59	13	14
1522	FBgn0051050	CG31050	NA	0	0	0	0	0	0		2	0	0	0	0	0		0	0	0	0	0	0
1523	FBti0060383	INE-1{}2322	NA	0	0	0	0	0	0		0	0	0	0	0	0		0	0	0	0	0	0
1524	FBgn0003889	Œ≤Tub85D	Œ≤-Tubulin at 85D	105	72	92	65	62	50		100	86	103	98	166	84		142	180	91	55	52	78
1525	FBti0063766	INE-1{}5705	NA	0	0	0	0	0	0		0	0	0	0	0	0		0	0	0	0	0	0
1526	FBgn0051550	CG31550	NA	2931	2732	2191	2696	2248	2712		2514	2429	2867	2398	2820	2697		2389	2962	2348	2335	1997	3065
1527	FBgn0038356	CG12784	NA	0	0	0	0	0	0		0	0	1	0	3	0		2	0	0	0	0	0
1528	FBgn0038069	CG11608	NA	0	12	11	2	0	0		0	4	7	0	0	0		0	3	5	0	0	3
1529	FBti0062420	Bari2{}4359	NA	0	0	0	0	0	0		1	0	0	0	0	1		0	2	0	0	0	0
1530	FBgn0262006	CG42824	NA	0	0	0	0	0	0		0	0	0	0	0	0		0	0	0	10	2	0
1531	NA	NA	NA	0	0	0	0	0	0		0	0	0	0	0	0		0	0	0	0	0	0
1532	FBgn0027865	Tsp96F	Tetraspanin 96F	2378	1900	2000	2215	1893	2199		1851	1790	3040	1870	2087	2016		1758	2387	1781	2055	1929	2528
1533	FBgn0266451	fau	fau	0	0	0	0	0	0		0	0	0	0	0	0		0	0	0	0	0	0
1534	FBti0019395	H{}1380	NA	0	0	0	0	1	0		0	0	0	0	1	0		0	0	0	0	0	0
1535	FBgn0262223	mir-994	mir-994 stem loop	0	0	0	0	0	0		0	0	0	0	0	0		0	1	0	0	0	0
1536	FBti0061757	gypsy{}3696	NA	0	0	0	0	0	0		0	0	0	0	0	0		0	0	0	0	0	0
1537	FBti0061079	INE-1{}3018	NA	0	0	0	0	0	0		0	0	0	0	0	0		0	0	0	0	0	0
1538	NA	NA	NA	0	0	0	0	0	0		0	0	0	0	0	0		0	0	0	0	0	0
1539	FBgn0286507	vrs	versager	13	2	2	4	0	2		1	1	3	2	24	10		3	9	1	0	7	6
1540	FBgn0037672	sage	salivary gland-expressed bHLH	162	158	165	167	95	167		103	90	157	121	123	99		100	140	133	112	85	89
1541	FBgn0038846	CG5697	NA	32	8	4	1	2	3		12	12	4	6	4	13		1	5	3	0	4	2
1542	FBgn0051167	tRNA:Ser-GCT-1-1	transfer RNA:Serine-GCT 1-1	0	0	0	0	0	0		0	0	0	0	0	0		0	0	0	0	0	0
1543	FBgn0038371	Pbp45	PSEA-binding protein 45kD	142	119	90	169	120	152		97	140	143	143	136	136		123	145	127	159	147	136
1544	FBgn0287587	CG46457	NA	0	0	0	0	0	0		0	0	0	0	0	0		0	0	3	0	0	0
1545	FBti0019363	roo{}1348	NA	0	0	0	0	0	0		0	0	0	0	0	0		0	0	0	0	0	0
1546	FBgn0045471	Gr92a	Gustatory receptor 92a	0	0	0	0	0	0		0	0	0	0	0	0		0	0	0	0	0	0
1547	FBgn0039771	Osi23	Osiris 23	0	11	5	1	0	0		1	2	20	0	0	0		3	1	2	0	0	2
1548	FBgn0039544	CG12877	NA	1108	896	757	850	710	919		764	832	1071	778	848	799		758	960	811	901	896	1053
1549	FBgn0051568	tRNA:Ala-AGC-2-6	transfer RNA:Alanine-AGC 2-6	0	0	0	0	0	0		0	0	0	0	0	0		0	0	0	0	0	0
1550	FBgn0263750	CG43675	NA	5	4	5	1	6	7		5	2	5	1	3	14		11	3	10	7	0	3
1551	FBgn0039846	PNPase	Polynucleotide phosphorylase	729	617	604	622	554	794		526	533	714	578	599	525		520	697	553	674	594	891
1552	FBgn0010247	Parp	Poly-(ADP-ribose) polymerase	3477	2921	3197	3110	2717	3249		2023	1975	3277	2343	2214	2240		2295	2970	2087	2859	2813	3924
1553	FBgn0261380	mRpL37	mitochondrial ribosomal protein L37	769	642	588	715	547	741		437	594	715	581	589	630		481	723	559	652	709	927
1554	FBgn0037762	eloF	elongase F	1	0	0	0	0	2		3	2	4	0	5	2		0	2	2	0	0	0
1555	FBgn0266748	lncRNA:CR45221	long non-coding RNA:CR45221	0	1	0	0	0	1		0	0	0	0	0	0		0	4	0	1	0	1
1556	FBgn0038285	CG6974	NA	2	5	0	0	4	0		0	1	2	1	0	0		2	1	0	0	0	0
1557	FBgn0039576	UQCR-14L	Ubiquinol-cytochrome c reductase 14 kDa subunit-like	0	0	0	0	0	0		0	0	0	0	1	0		0	0	0	0	0	0
1558	FBgn0040588	CG13841	NA	1	1	1	1	1	0		6	5	2	1	4	1		4	0	0	0	2	0
1559	FBgn0039085	Ugt303B3	UDP-glycosyltransferase family 303 member B3	0	0	0	0	1	2		0	0	0	0	0	4		0	0	0	0	0	4
1560	NA	NA	NA	0	0	0	0	0	0		0	0	0	0	0	0		0	0	0	0	0	0
1561	FBgn0051436	CG31436	NA	52	42	60	56	48	42		49	28	34	66	65	30		53	45	42	19	9	45
1562	FBgn0037703	Kdm3	Lysine demethylase 3	1000	1015	981	1012	891	993		760	749	1012	745	890	831		746	1022	755	739	657	1007
1563	FBgn0039128	CG13599	NA	260	243	211	236	173	255		165	222	294	205	173	187		179	244	190	292	225	323
1564	FBgn0266181	lncRNA:CRG	CASK regulatory gene	0	0	0	0	0	0		0	0	0	0	0	0		0	0	0	0	0	0
1565	NA	NA	NA	0	0	0	0	0	0		0	0	0	0	0	0		0	0	0	0	0	0
1566	FBgn0040208	Kat60	Katanin 60	2341	2189	2032	2176	1954	2244		1879	1931	2593	2053	2033	2020		1859	2472	1890	2055	1979	2489
1567	FBti0059724	Dm88{}1663	NA	4	1	2	2	5	1		4	7	2	5	2	0		10	8	3	4	11	9
1568	FBti0060426	INE-1{}2365	NA	0	0	0	0	0	0		0	0	0	0	0	0		0	0	0	0	0	0
1569	FBti0019390	412{}1375	NA	0	0	0	0	0	0		0	0	0	0	0	0		0	0	0	0	0	0
1570	FBgn0266405	CG45045	NA	3	2	8	3	0	10		1	9	2	9	6	1		13	5	2	2	1	0
1571	FBgn0039252	CG11771	NA	1677	1408	1251	1540	1311	1600		1020	1165	1648	1251	1145	1223		1171	1469	1084	1360	1326	1812
1572	FBti0019384	blood{}1369	NA	0	0	0	0	0	0		0	0	0	0	0	0		0	0	0	0	0	0
1573	NA	NA	NA	0	0	0	0	0	0		0	0	0	0	0	0		0	0	0	0	0	0
1574	FBgn0038654	CG14298	NA	13	12	2	9	4	7		10	7	7	8	2	10		3	9	9	9	14	31
1575	FBti0019393	roo{}1378	NA	0	0	1	2	0	0		0	0	2	0	0	0		0	0	1	2	0	0
1576	FBgn0004369	Ptp99A	Protein tyrosine phosphatase 99A	6093	4377	4901	5500	4681	5326		5799	4972	7239	5553	6620	5476		5851	5966	4924	4938	3893	3982
1577	FBgn0039438	TwdlO	TweedleO	0	0	0	0	0	0		0	0	0	0	0	0		0	3	0	2	0	0
1578	FBgn0000591	E(spl)m8-HLH	Enhancer of split m8, helix-loop-helix	429	285	258	554	539	569		360	474	449	470	390	608		315	346	285	389	387	416
1579	FBti0019364	copia{}1349	NA	0	0	0	0	0	0		0	0	0	0	1	0		0	0	0	0	0	0
1580	FBgn0014869	Pglym78	Phosphoglyceromutase 78	3471	2950	1909	2388	1955	3360		1877	2193	3580	2520	2065	2024		2479	3672	2212	4007	3938	6602
1581	FBgn0262167	ana1	anastral spindle 1	1471	1226	1135	1376	1091	1395		957	1107	1623	1105	1162	1158		966	1235	984	1187	1112	1425
1582	FBgn0051460	CG31460	NA	7	6	5	8	2	2		8	2	5	3	6	4		4	5	0	7	4	2
1583	FBgn0002632	E(spl)m6-BFM	Enhancer of split m6, Bearded family member	228	140	178	223	152	155		219	159	265	233	253	221		146	242	150	218	167	242
1584	FBgn0039145	CG6000	NA	0	7	1	0	0	0		2	0	1	0	2	0		0	0	1	4	3	0
1585	FBti0019376	jockey{}1361	NA	0	0	0	0	0	0		0	0	0	0	0	0		0	0	0	0	0	0
1586	FBgn0037978	KLHL18	Kelch like family member 18	1121	1055	923	1094	856	986		845	909	1136	862	991	902		906	1138	777	900	868	1164
1587	NA	NA	NA	0	0	0	0	0	0		0	0	0	0	0	0		0	0	0	0	0	0
1588	FBgn0037359	MED27	Mediator complex subunit 27	635	548	529	558	426	507		394	436	600	406	445	444		467	603	441	448	374	583
1589	FBgn0038211	CG9649	NA	0	0	0	1	0	0		0	0	0	0	0	0		0	0	0	0	0	0
1590	FBti0063825	INE-1{}5764	NA	0	3	0	0	0	0		0	0	0	0	0	0		0	0	0	0	0	0
1591	FBgn0037420	CG15597	NA	0	0	0	0	0	0		0	0	0	0	0	0		0	1	0	180	10	5
1592	FBgn0266256	lncRNA:CR44951	long non-coding RNA:CR44951	5	6	1	5	1	3		5	0	16	0	2	4		3	2	2	5	4	0
1593	FBgn0039488	CG6066	NA	676	579	530	565	579	570		470	545	606	473	554	579		455	698	535	532	541	773
1594	FBgn0038181	CG9297	NA	25	19	25	22	18	49		13	27	68	17	16	42		12	48	22	19	10	73
1595	FBgn0039234	Nct	Nicastrin	3351	2605	2994	3174	2961	3090		2807	2595	3888	2658	2779	2910		2447	3306	2667	2500	2548	3244
1596	FBgn0051071	tRNA:Gln-TTG-1-2	transfer RNA:Glutamine-TTG 1-2	0	0	0	1	0	0		0	1	0	0	0	0		0	0	0	0	0	0
1597	FBgn0039747	AdoR	Adenosine receptor	56	23	27	21	26	21		12	32	29	29	32	20		45	64	40	35	54	68
1598	FBti0020296	rooA{}1191	NA	0	2	0	0	1	0		1	1	0	0	0	0		0	2	0	0	0	0
1599	FBgn0038202	CG12402	NA	1644	1483	1514	1335	1209	1334		1621	1339	2063	1502	1730	1303		1810	2100	1562	1493	1251	1667
1600	FBgn0038597	CG8064	NA	1113	933	962	1072	794	996		750	837	1320	893	802	871		773	1118	794	843	788	1094
1601	FBgn0037415	Osi8	Osiris 8	2	0	0	0	0	0		3	0	4	0	0	0		0	0	0	0	0	0
1602	FBgn0038237	Pde6	Phosphodiesterase 6	741	561	599	597	585	765		718	609	1090	766	912	625		954	1022	686	805	512	518
1603	FBgn0010113	hdc	headcase	25602	18480	21890	25780	16981	28186		30488	22831	39354	29376	35789	24968		34536	34803	24090	25019	20558	19067
1604	FBgn0039743	Jasper	JIL-1 anchoring and stabilizing protein	3417	3411	2822	2980	2669	3231		2680	2954	3632	2727	2763	2722		2821	3601	2758	2932	2778	3916
1605	FBgn0038083	Ugt37A3	UDP-glycosyltransferase family 37 member A3	2	0	3	2	3	3		5	0	4	4	30	4		0	0	0	0	2	0
1606	FBgn0038972	CG7054	NA	122	122	81	105	101	113		78	106	137	109	73	139		34	74	56	86	112	202
1607	FBgn0027620	Acf	ATP-dependent chromatin assembly factor large subunit	3741	3280	3291	3280	2535	3296		2949	2907	3888	3159	3210	2974		4608	5967	4493	5019	4745	6126
1608	FBgn0039371	CG4960	NA	1	0	0	0	0	0		0	3	3	0	0	3		0	1	0	2	0	0
1609	FBgn0039170	CG13609	NA	178	131	91	127	118	141		115	91	143	100	79	77		134	143	138	134	114	150
1610	FBgn0039759	CG9733	NA	22	20	18	12	20	26		23	21	31	24	25	36		15	10	10	1	21	6
1611	FBgn0051467	CG31467	NA	144	152	105	125	107	123		92	98	200	127	138	106		138	175	118	112	125	151
1612	NA	NA	NA	0	0	0	0	0	0		0	0	0	0	0	0		0	0	0	0	0	0
1613	FBti0061901	INE-1{}3840	NA	0	0	0	0	0	0		0	0	0	0	0	0		0	0	0	0	0	0
1614	FBgn0267122	lncRNA:CR45562	long non-coding RNA:CR45562	0	0	0	0	0	0		0	0	0	1	3	0		0	0	0	0	0	0
1615	FBgn0002441	l(3)mbt	lethal (3) malignant brain tumor	1933	1793	1749	1756	1557	1941		1314	1560	2084	1390	1485	1625		1499	1903	1407	1613	1429	2085
1616	FBgn0265146	CG44215	NA	0	1	0	1	0	2		0	0	6	0	0	0		0	0	0	3	2	6
1617	FBgn0014141	cher	cheerio	4317	3136	2501	3796	3140	5298		2149	3328	5106	2880	2725	3576		1593	3247	2625	4019	3873	4944
1618	FBgn0038251	Hexim	Hexamethylene bisacetamide inducible	736	760	718	854	735	820		575	681	941	655	739	832		609	754	588	610	573	964
1619	FBti0061829	Tc3{}3768	NA	0	0	0	0	3	5		3	0	2	1	1	2		0	1	0	2	0	2
1620	FBgn0025457	Bub3	Bub3	3592	3322	3044	3351	2700	3606		2477	2871	4027	2918	2604	2721		2668	3642	2632	3226	3150	4351
1621	FBgn0037970	GC2	Glutamate Carrier 2	0	0	0	0	0	0		0	0	0	0	0	0		0	0	0	0	0	0
1622	FBgn0037653	Iru	Iruka	1398	1148	1103	1142	1066	1255		889	1026	1402	1012	1047	1141		1089	1377	1005	951	1005	1365
1623	FBgn0266371	asRNA:CR45015	antisense RNA:CR45015	0	0	0	0	0	0		0	0	0	0	0	0		0	0	0	0	0	0
1624	FBti0063107	INE-1{}5046	NA	0	0	0	0	0	0		0	0	0	0	0	0		0	0	0	0	0	0
1625	FBgn0263651	lncRNA:CR43642	long non-coding RNA:CR43642	2	0	0	2	0	0		0	1	4	1	0	1		3	0	0	0	0	0
1626	FBti0020375	invader1{}1341	NA	0	0	0	0	0	0		0	0	0	0	0	0		0	0	0	0	0	0
1627	FBgn0038190	CG9926	NA	0	0	0	0	0	2		3	0	1	1	0	0		0	0	5	0	2	0
1628	FBgn0051418	CG31418	NA	0	0	0	0	0	0		0	0	0	0	0	0		0	0	0	0	2	0
1629	FBgn0051265	CG31265	NA	0	0	0	0	0	0		1	0	0	1	0	0		0	0	0	0	0	0
1630	FBgn0038315	CG14866	NA	1	3	11	0	0	2		19	21	33	4	15	8		4	8	2	3	4	1
1631	FBti0062504	INE-1{}4443	NA	0	0	0	0	0	0		0	0	0	0	0	0		0	0	0	0	0	0
1632	FBgn0004185	snRNA:U1:95Ca	small nuclear RNA U1 at 95C a	0	1	0	2	0	3		2	3	2	1	1	0		2	4	1	4	3	10
1633	FBgn0038261	CG14856	NA	5	18	5	13	0	18		5	14	19	11	13	17		18	8	10	6	6	21
1634	FBti0019341	297{}1269	NA	0	0	0	0	0	0		0	0	0	0	0	0		0	0	0	0	0	0
1635	FBgn0063261	CG31275	NA	0	0	2	0	0	0		0	0	0	0	4	6		0	2	0	0	0	0
1636	FBgn0038150	yellow-e3	yellow-e3	66	28	9	23	43	33		16	50	82	29	20	44		18	31	12	29	37	53
1637	FBgn0039593	Sid	Stress induced DNase	113	64	99	59	324	51		38	53	96	48	105	155		37	18	28	16	21	17
1638	FBgn0038391	GATAe	GATAe	1	3	1	1	3	6		0	0	3	3	8	4		0	0	1	0	0	41
1639	FBti0060455	INE-1{}2394	NA	0	0	0	0	0	0		0	0	0	0	0	0		0	0	0	0	0	0
1640	FBti0062885	INE-1{}4824	NA	0	0	0	0	0	0		0	0	0	0	0	0		0	0	0	0	0	0
1641	FBti0063789	INE-1{}5728	NA	0	0	0	0	0	0		0	0	0	0	0	0		0	0	0	0	0	0
1642	FBgn0039321	CG10550	NA	148	99	53	68	44	150		76	93	140	102	93	72		106	166	73	231	214	361
1643	FBgn0266227	lncRNA:CR44922	long non-coding RNA:CR44922	306	260	171	217	145	269		195	202	636	265	251	153		105	100	56	90	111	78
1644	FBgn0051198	CG31198	NA	0	2	0	1	1	1		0	0	7	0	7	3		0	0	7	1	0	0
1645	FBgn0026399	Or85e	Odorant receptor 85e	0	0	0	0	0	0		0	0	0	0	2	0		0	0	0	0	0	0
1646	FBgn0039645	CG11898	NA	3	4	2	0	0	0		0	2	2	4	4	1		2	0	2	2	0	3
1647	FBgn0039187	CG6454	NA	2026	1506	1369	1824	1528	1947		1425	1555	1974	1553	1673	1615		1419	1713	1296	1776	1536	1891
1648	FBgn0037304	CG1113	NA	9	6	8	14	8	4		12	11	5	2	12	6		35	45	27	23	28	43
1649	FBgn0037913	fabp	fatty acid binding protein	20529	20882	14451	16767	14349	15505		12518	13129	14454	13033	13275	13384		15266	18897	13402	14349	13616	22958
1650	FBgn0039367	CG17197	NA	0	0	0	0	0	0		0	0	0	0	0	0		0	0	0	0	0	0
1651	FBgn0082978	snoRNA:Œ®28S-3091b	snoRNA:Œ®28S-3091b	5	1	0	1	3	2		2	2	0	4	2	1		2	7	0	2	1	0
1652	FBgn0039079	Ir94g	Ionotropic receptor 94g	0	0	0	0	0	0		0	0	0	0	0	0		0	0	0	0	0	0
1653	FBgn0086664	snoRNA:Œ®28S-2149	snoRNA:Œ®28S-2149	1	0	0	0	0	2		0	3	0	5	3	5		0	3	1	2	0	6
1654	FBgn0264829	CG44037	NA	0	0	5	5	1	2		1	0	0	2	3	3		3	3	0	2	1	5
1655	FBgn0261552	ps	pasilla	2094	1643	1256	1650	1183	2375		1149	1525	3297	1797	1680	1612		1492	2008	1327	2518	2228	2816
1656	FBgn0051294	CG31294	NA	0	0	0	1	0	0		0	0	1	0	3	2		0	0	0	0	1	0
1657	FBgn0038897	CG5849	NA	27	29	20	21	31	17		19	20	19	13	50	33		21	10	6	1	6	9
1658	FBgn0037836	CG14692	NA	11	3	5	7	4	9		12	13	14	13	23	15		24	27	12	20	15	24
1659	FBgn0266581	pit	pitchoune	1896	1680	1502	1697	1385	1839		1380	1498	2242	1458	1420	1572		1354	1976	1286	1606	1631	2272
1660	FBgn0266393	CR45033	NA	0	0	0	0	0	0		0	0	0	0	0	0		0	0	0	0	0	0
1661	FBgn0037856	Leash	Leash	1161	947	1018	1141	1025	1242		815	998	1317	910	986	1144		752	1031	781	803	843	1113
1662	FBgn0038947	Sar1	Secretion-associated Ras-related 1	5607	4838	4719	5362	4847	5173		4507	4707	6422	4691	4572	4852		4525	5858	4441	4451	4230	6668
1663	FBgn0267650	pre-mod(mdg4)-AA	NA	0	0	0	0	0	0		0	0	0	0	0	0		0	0	0	0	0	0
1664	FBgn0039849	CG11334	NA	1296	1216	1020	1248	1196	1367		789	1099	1499	999	1037	1144		941	1267	927	1080	1119	1715
1665	NA	NA	NA	0	0	0	0	0	0		0	0	0	0	0	0		0	0	0	0	0	0
1666	FBgn0016123	Alp4	Alkaline phosphatase 4	168	108	111	82	63	139		91	74	216	129	97	98		188	246	131	300	224	395
1667	FBgn0038318	CG6236	NA	2739	2352	1910	2302	2259	2606		2013	2083	3395	2108	2328	2244		2141	2769	2134	2235	2168	2996
1668	FBgn0015032	Cyp4c3	Cytochrome P450 4c3	0	1	0	0	2	3		0	4	0	0	4	1		0	2	0	45	3	2
1669	FBgn0039559	NSD	Nuclear receptor binding SET domain protein	3109	2665	2518	2553	2023	2723		2294	2225	3212	2244	2414	2315		2220	2846	2139	2446	2387	3349
1670	FBgn0264426	CG43844	NA	67	65	39	53	61	88		38	34	54	48	48	46		24	32	28	32	24	25
1671	FBgn0037370	CG1236	NA	1262	1012	990	1099	1097	1059		940	1050	1292	929	1389	1077		692	1033	723	904	884	1466
1672	FBgn0038691	CG5250	NA	0	0	0	1	0	0		2	0	0	0	0	0		0	0	0	0	0	0
1673	FBgn0037835	CG14687	NA	964	445	865	1012	1070	408		988	516	459	574	853	902		652	1082	801	255	199	413
1674	FBgn0027493	AdSS	Adenylosuccinate Synthetase	2883	2707	2265	2649	2257	2896		2248	2471	3387	2404	2342	2479		2446	3285	2264	2710	2566	3839
1675	FBgn0267956	lncRNA:CR46236	long non-coding RNA:CR46236	0	0	0	1	0	0		0	0	0	0	3	0		0	0	0	0	0	0
1676	FBgn0010015	CanA1	Calcineurin A1	77	55	40	30	7	52		44	44	109	65	32	47		35	39	26	45	44	48
1677	FBgn0261053	Cad86C	Cadherin 86C	1232	696	903	1601	1359	1726		601	1330	1315	863	782	1487		338	627	661	805	988	1227
1678	FBgn0037801	CG3999	NA	49	9	17	29	79	10		15	16	43	26	114	29		9	11	15	5	27	12
1679	FBgn0051130	tRNA:Leu-TAA-4-1	transfer RNA:Leucine-TAA 4-1	1	1	1	1	0	0		0	0	0	0	6	2		0	4	0	0	0	0
1680	FBti0063833	INE-1{}5772	NA	0	0	0	0	0	0		0	0	0	0	0	0		0	0	0	0	0	0
1681	FBgn0267563	lncRNA:CR45903	long non-coding RNA:CR45903	0	0	1	0	1	1		0	1	0	0	4	3		0	1	0	0	0	3
1682	FBgn0051451	lncRNA:CR31451	long non-coding RNA::CR31451	2754	2201	2268	2170	1928	2699		2765	2232	4280	2827	3343	2350		3540	3716	2510	2901	2159	2480
1683	FBgn0038256	CG7530	NA	790	725	658	698	590	762		647	784	1142	784	701	778		588	868	692	708	643	1067
1684	FBgn0038549	Nnk	Nicknack	250	246	205	218	199	338		230	205	258	214	268	214		265	308	241	296	249	304
1685	FBgn0004087	Dhfr	Dihydrofolate reductase	337	361	326	409	321	397		264	326	332	283	325	361		246	433	293	339	363	677
1686	FBti0061732	INE-1{}3671	NA	0	0	0	0	0	0		0	0	0	0	0	0		0	0	0	0	0	0
1687	FBgn0053339	CG33339	NA	0	1	2	0	0	0		0	4	1	0	0	0		0	0	3	0	0	0
1688	FBgn0011282	Obp84a	Odorant-binding protein 84a	14	6	4	5	1	6		2	1	8	2	0	4		2	9	4	14	0	7
1689	FBgn0051578	tRNA:Pro-TGG-1-4	transfer RNA:Proline-TGG 1-4	1	1	2	1	0	0		0	1	0	1	2	2		2	0	1	0	2	0
1690	FBgn0038613	Vha100-4	Vacuolar H[+] ATPase 100kD subunit 4	0	0	6	0	0	1		0	15	18	0	0	0		0	0	2	0	0	1
1691	FBgn0037472	CG10098	NA	4116	3508	3624	3640	3317	3495		3692	3165	4119	3370	3919	3298		3604	4580	3587	2887	2424	3663
1692	FBgn0026162	tRNA:Lys-TTT-2-1	transfer RNA:Lysine-TTT 2-1	0	0	0	0	0	0		0	0	0	0	0	0		0	0	0	0	0	0
1693	FBgn0260962	pic	piccolo	4909	4463	4268	4371	3757	4396		3454	3745	5556	3949	3829	3846		3365	4811	3529	4076	3837	5386
1694	FBgn0037684	Srr	Serine racemase	10	31	21	6	7	3		7	13	33	19	53	11		6	8	19	6	5	18
1695	FBgn0038722	Nup58	Nucleoporin 58kD	1012	876	796	954	754	994		767	872	1172	882	903	861		857	1096	848	902	901	1334
1696	FBgn0015574	Œ±-Est6	Œ±-Esterase-6	5	2	3	0	0	2		7	2	0	0	8	4		4	3	4	5	4	2
1697	FBgn0039777	Jon99Fii	Jonah 99Fii	170	4	0	1	0	23		12	12	51	43	21	719		4	3	1	0	0	2
1698	FBti0061835	G6{}3774	NA	0	0	0	0	0	0		0	0	0	0	0	0		0	0	0	0	0	0
1699	FBgn0261356	CG42633	NA	13	25	5	7	9	8		13	10	22	13	12	4		20	27	20	12	4	23
1700	FBgn0051475	myd	mayday	314	229	187	253	175	347		196	285	370	233	232	292		208	280	192	239	265	351
1701	FBgn0039738	Mgat2	Mannosyl (alpha-1,6-)-glycoprotein beta-1,2-N-acetylglucosaminyltransferase	2460	2019	1791	2161	1874	2284		2246	1955	2875	2236	2554	2076		2491	2844	2087	2461	1928	2361
1702	FBgn0039381	SppL	Signal peptide peptidase-like	2948	2439	2485	3042	2817	2934		1934	2063	2874	1951	2253	2204		2259	2937	2290	2451	2070	2694
1703	FBgn0051459	CG31459	NA	1	0	0	2	1	0		0	3	0	0	0	0		0	0	1	0	0	0
1704	FBgn0051068	CG31068	NA	184	329	268	177	135	191		244	252	410	230	284	243		304	360	285	197	166	191
1705	FBti0019289	S2{}1200	NA	0	0	0	0	0	0		0	0	0	0	0	1		0	0	1	0	0	0
1706	FBgn0037250	CG1074	NA	64	61	40	59	70	79		62	67	74	73	54	49		36	72	58	63	56	85
1707	FBti0059899	INE-1{}1838	NA	0	0	0	0	0	0		0	0	0	0	0	0		2	0	0	0	0	0
1708	FBgn0051155	Polr2G	RNA polymerase II subunit G	544	507	423	494	407	536		425	465	408	398	441	485		414	693	479	443	419	636
1709	FBgn0038750	CG4465	NA	0	0	3	0	0	0		0	0	4	0	3	0		0	3	1	2	0	0
1710	FBgn0027526	Ublcp1	Ubiquitin-like domain-containing C-terminal domain phosphatase 1	1010	839	795	908	888	933		819	774	1007	851	690	740		827	1003	753	757	844	1053
1711	FBgn0039271	CG11839	NA	217	232	171	226	179	229		196	185	224	207	167	188		197	253	180	204	224	279
1712	FBgn0038749	Xport-A	exit protein of rhodopsin and TRP A	0	0	0	0	0	0		0	0	0	0	0	0		0	0	0	0	0	0
1713	FBgn0037607	CG8036	NA	9345	7918	6665	8497	7114	10030		6038	7708	11496	7682	6959	7935		6489	9409	6992	9175	9688	14214
1714	FBgn0037550	CG9667	NA	624	680	499	591	484	560		530	599	600	476	538	513		496	662	532	550	471	734
1715	FBti0019391	blood{}1376	NA	0	0	0	0	0	0		0	0	0	0	2	0		0	0	0	0	0	0
1716	FBgn0038693	unc79	uncoordinated 79	1693	1545	1269	1336	1101	1725		1681	1368	2724	1716	2038	1316		1791	1677	1204	1839	1290	1384
1717	FBgn0266448	CG45078	NA	10	1	1	4	1	6		1	1	6	3	4	17		0	16	1	10	1	56
1718	FBgn0037974	CG12224	NA	57	8	12	43	48	23		22	38	39	24	23	63		22	37	9	19	31	36
1719	FBgn0038877	CG3308	NA	1308	1017	844	1065	927	1361		763	909	1241	947	983	893		934	1161	808	1056	1107	1602
1720	FBgn0039766	CG15536	NA	168	139	117	150	136	146		138	148	176	125	116	139		102	190	132	143	137	221
1721	FBgn0038106	CG7488	NA	437	395	371	410	323	388		312	335	469	365	340	290		333	462	362	433	401	525
1722	FBgn0003275	Polr2F	RNA polymerase II, I and III subunit F	1489	1346	1014	1218	1111	1405		1072	1118	1202	1077	1014	1122		1101	1513	1149	1264	1177	1865
1723	FBti0062172	invader4{}4111	NA	0	0	0	0	0	0		0	0	0	0	0	0		0	0	0	0	0	0
1724	FBgn0051215	tRNA:Ala-AGC-2-11	transfer RNA:Alanine-AGC 2-11	0	0	0	0	0	0		0	0	0	0	0	0		0	0	0	0	0	0
1725	FBgn0262459	mir-34	mir-34 stem loop	0	0	0	0	0	0		0	0	0	0	0	0		0	0	0	0	0	0
1726	FBti0059879	INE-1{}1818	NA	0	0	0	0	0	0		0	0	0	0	0	0		0	0	0	0	0	0
1727	FBti0063818	G5A{}5757	NA	0	0	0	0	0	0		0	0	0	0	0	0		0	0	0	0	0	0
1728	FBgn0085312	CG34283	NA	2	3	13	1	2	1		4	5	6	7	0	9		4	6	9	1	3	3
1729	FBgn0262722	lncRNA:CR43166	long non-coding RNA:CR43166	0	3	3	1	2	0		1	2	5	1	2	1		0	6	2	1	0	1
1730	FBgn0038045	NANS	N-acetylneuraminic acid synthase	341	270	234	215	213	246		172	204	272	228	185	213		222	257	187	192	190	280
1731	FBgn0037408	NPFR	Neuropeptide F receptor	266	323	262	250	227	251		334	344	413	392	426	280		435	390	382	263	161	198
1732	FBgn0038407	CG6126	NA	255	254	128	172	101	324		101	176	345	175	121	112		142	282	171	340	343	531
1733	FBgn0039644	rdog	red dog mine	417	432	440	474	367	368		357	409	578	379	417	364		395	459	442	390	334	504
1734	FBgn0037819	Phyhd1	Phytanoyl-CoA dioxygenase domain containing 1	52	38	19	30	21	19		22	19	44	28	21	36		41	59	38	77	88	115
1735	FBgn0259831	CG34309	NA	2	3	2	1	2	0		2	1	3	0	1	1		4	1	2	0	0	1
1736	FBgn0037235	CG1103	NA	1347	1049	1047	1324	1320	1401		897	1242	1319	1003	965	1347		780	1127	944	996	991	1393
1737	FBgn0261060	Sfp93F	Seminal fluid protein 93F	0	0	0	0	0	0		0	0	0	0	0	0		0	0	0	0	0	0
1738	FBti0059877	INE-1{}1816	NA	0	0	0	0	0	0		0	0	0	0	0	0		0	0	0	0	0	0
1739	FBgn0259237	CG42335	NA	1	9	2	2	0	1		0	3	3	1	0	0		3	1	3	5	3	2
1740	FBgn0038923	mRpL35	mitochondrial ribosomal protein L35	483	476	408	437	385	413		336	358	550	328	366	390		411	483	394	429	389	648
1741	FBgn0042710	Hex-t2	Hexokinase testis 2	8	1	0	1	2	2		2	0	0	2	2	5		0	0	0	0	0	0
1742	FBti0061921	INE-1{}3860	NA	0	0	0	0	0	0		0	0	0	0	0	0		0	0	0	0	0	0
1743	FBgn0037843	CG4511	NA	3110	2715	2731	2914	2521	2971		2049	2339	2791	2252	2166	2482		2076	2934	2040	2218	2079	3045
1744	FBti0059783	INE-1{}1722	NA	0	0	0	0	0	0		0	0	0	0	0	0		0	0	0	0	0	0
1745	FBgn0053208	Mical	Molecule interacting with CasL	12576	9665	11639	12332	11382	10178		14361	10486	12935	11001	15615	11699		9318	11214	8595	5894	5025	5762
1746	FBgn0087012	5-HT2A	5-hydroxytryptamine (serotonin) receptor 2A	113	88	92	102	70	83		63	72	94	88	99	63		129	132	111	71	55	67
1747	FBgn0038978	tHMG1	testis-enriched HMG-box-containing protein 1	1	0	1	4	0	0		1	1	7	0	5	7		0	1	0	0	1	0
1748	FBgn0051547	NKCC	sodium potassium chloride cotransporter	2528	2254	2175	2121	2209	1767		2157	1899	2178	1844	2047	1816		2010	2221	1913	981	981	1177
1749	FBgn0051391	CG31391	NA	5	3	5	4	7	8		7	16	27	9	8	13		6	11	11	12	12	3
1750	FBgn0040575	CG15922	NA	139	133	76	111	107	109		93	91	156	111	102	92		114	174	110	110	92	179
1751	FBgn0039154	Npc2f	Niemann-Pick type C-2f	33	34	30	36	29	38		19	18	38	21	27	27		22	46	27	37	22	191
1752	FBti0063112	INE-1{}5051	NA	1	0	0	0	0	0		2	1	1	0	0	0		0	0	2	0	0	0
1753	FBgn0038918	Qsox3	Quiescin sulfhydryl oxidase 3	0	0	0	1	0	0		0	0	0	0	0	0		0	1	1	0	0	0
1754	FBgn0038805	TFAM	mitochondrial transcription factor A	1853	1676	1541	1702	1450	1609		1294	1364	1922	1429	1358	1430		1293	1719	1278	1567	1509	2161
1755	FBgn0038481	CG17475	NA	0	0	0	0	0	1		0	0	0	0	0	0		0	0	0	0	0	0
1756	FBgn0051301	CG31301	NA	2501	2389	2017	2419	1951	2440		1965	2053	2471	1832	1936	1923		1772	2592	1856	2128	2007	3089
1757	FBgn0260722	lncRNA:CR42549	long non-coding RNA:CR42549	915	743	885	957	926	1073		770	767	1183	697	829	903		682	827	608	726	748	945
1758	FBgn0262538	CG43092	NA	6	1	0	2	3	0		2	0	0	1	0	4		0	0	2	0	0	2
1759	FBgn0038198	Npc2b	Niemann-Pick type C-2b	600	560	481	431	428	342		479	407	388	332	460	457		396	649	419	549	326	429
1760	FBgn0039296	Sil1	Sil1 nucleotide exchange factor	404	237	243	306	293	329		292	275	353	245	265	296		189	308	206	286	257	374
1761	FBgn0039344	CG4582	NA	2	5	3	4	6	6		1	5	6	6	3	5		12	0	0	3	1	3
1762	FBgn0037310	Tim17b1	Tim17b1	4	6	4	8	5	4		9	6	27	20	15	10		11	13	8	2	13	4
1763	FBgn0038435	Gyc89Da	Guanylyl cyclase at 89Da	16	17	18	14	13	13		14	25	17	11	17	17		18	27	23	21	10	9
1764	FBgn0286915	CR46415	NA	0	0	0	0	0	0		0	0	0	0	0	0		0	0	0	0	0	0
1765	FBgn0037683	CG18473	NA	3	16	24	4	6	4		6	11	14	7	21	10		11	15	12	11	2	23
1766	FBti0063716	INE-1{}5655	NA	0	0	0	0	0	1		0	0	0	0	0	0		0	0	0	0	0	0
1767	FBgn0000276	CecA1	Cecropin A1	5	9	6	10	10	5		0	5	2	1	1	3		7	13	6	23	30	19
1768	FBgn0037371	Sym	Symplekin	2074	1753	1619	1892	1599	2049		1466	1508	2082	1532	1505	1672		1305	1779	1421	1686	1572	2190
1769	FBgn0037345	PolZ2	DNA polymerase zeta subunit 2	90	92	85	100	92	96		71	55	107	57	96	81		78	110	90	107	78	151
1770	FBgn0270925	CG4836	NA	58	25	34	38	10	25		44	28	51	18	100	45		27	41	36	11	26	23
1771	FBgn0037614	TMEM216	Transmembrane protein 216	506	371	422	467	412	410		431	388	528	425	466	491		376	481	403	457	415	392
1772	FBgn0037525	CG17816	NA	6735	5714	6286	5842	4725	6435		6330	5483	9299	6395	7221	5923		7690	8283	6211	7157	5509	6116
1773	NA	NA	NA	0	0	0	0	0	0		0	0	0	0	0	0		0	0	0	0	0	0
1774	FBgn0038046	CG5641	NA	3813	3389	2988	3298	3152	3181		2911	2953	3665	2959	2977	2884		2845	3947	2850	3045	2859	4300
1775	FBgn0262542	CR43096	NA	0	0	0	0	0	0		0	0	0	0	0	0		0	0	0	0	0	0
1776	FBgn0266235	lncRNA:CR44930	long non-coding RNA:CR44930	11	1	0	8	3	0		1	4	3	4	6	6		6	3	8	10	2	1
1777	FBgn0266702	asRNA:CR45192	antisense RNA:CR45192	0	0	0	0	0	0		0	0	0	0	0	0		0	0	0	0	0	0
1778	FBgn0038761	CG17190	NA	100	60	30	43	32	75		28	35	62	50	36	21		73	77	47	59	69	193
1779	FBti0062095	INE-1{}4034	NA	0	0	0	0	0	0		0	0	0	0	0	0		0	0	0	0	0	0
1780	FBgn0051576	tRNA:Ala-AGC-2-10	transfer RNA:Alanine-AGC 2-10	0	0	0	0	0	0		0	0	0	0	0	0		0	0	0	0	0	0
1781	FBgn0038536	CG7655	NA	503	452	440	461	382	509		406	447	569	434	468	491		365	543	393	465	480	661
1782	FBgn0037330	mRpL44	mitochondrial ribosomal protein L44	983	914	773	822	801	825		733	780	1064	724	770	722		707	971	721	780	804	1193
1783	FBgn0038348	AOX2	Aldehyde oxidase 2	6	2	3	0	1	10		3	0	2	0	7	5		2	5	2	118	19	11
1784	FBgn0259685	crb	crumbs	2708	1849	2415	3757	2954	3859		1483	2832	2872	1842	1827	3303		725	1413	1513	1646	2304	2580
1785	FBgn0051089	CG31089	NA	12	12	19	17	9	16		20	17	17	6	15	12		17	26	5	15	7	16
1786	FBgn0038946	rdhB	retinol dehydrogenase B	0	0	0	1	3	3		11	2	4	9	6	3		1	3	4	1	0	0
1787	FBgn0037533	CD98hc	CD98 heavy chain	13892	12609	10516	11566	10216	13031		9303	11017	14700	10994	9975	10612		10328	14432	9985	12681	11052	15803
1788	FBgn0037712	CG16789	NA	127	128	136	100	102	100		91	100	153	139	124	95		126	166	115	144	91	124
1789	FBgn0037487	thw	thawb	204	129	92	96	99	185		33	49	90	33	21	46		361	411	336	346	382	477
1790	FBti0019423	jockey{}1413	NA	0	0	0	0	0	0		0	0	0	0	0	0		0	0	0	0	0	0
1791	FBgn0038953	CG18596	NA	1062	836	794	968	805	1011		662	832	1120	776	797	889		675	996	769	841	805	1124
1792	FBgn0051390	MED7	Mediator complex subunit 7	1039	960	806	994	762	926		860	880	1154	822	919	900		896	1162	874	890	896	1260
1793	FBgn0053483	CG33483	NA	1	0	5	0	0	0		1	1	0	0	0	0		0	0	0	0	0	1
1794	FBgn0038627	CG7694	NA	188	161	166	176	151	169		168	181	211	159	167	141		161	195	135	115	153	249
1795	FBgn0051528	CG31528	NA	161	106	112	136	142	136		246	161	191	225	270	225		190	275	154	177	126	107
1796	FBgn0027583	CG7601	NA	295	241	250	309	266	347		257	243	323	276	232	361		256	361	264	265	294	423
1797	FBgn0267202	lncRNA:CR45642	long non-coding RNA:CR45642	3	0	0	2	1	1		1	0	2	1	4	5		1	0	3	0	0	0
1798	FBgn0010040	GstD4	Glutathione S transferase D4	5	6	5	2	4	5		11	22	20	13	7	6		8	7	18	8	4	11
1799	FBti0062914	HMS-Beagle{}4853	NA	0	0	0	0	0	0		0	0	0	0	0	0		0	0	0	0	0	0
1800	FBgn0039632	Cul5	Cullin 5	2308	1907	1995	2209	1875	2099		1876	1821	2497	1855	2049	1898		1797	2242	1739	1771	1654	2066
1801	FBgn0037442	gzl	godzilla E3 ubiquitin protein ligase	3149	2413	2513	2712	2460	2634		2560	2283	3174	2382	2690	2470		2429	2978	2244	2357	1954	2747
1802	FBgn0054024	lncRNA:CR34024	long non-coding RNA:CR34024	1	0	0	1	0	0		0	0	0	0	1	0		2	5	0	0	0	0
1803	FBgn0004103	Pp1-87B	Protein phosphatase 1 at 87B	16092	13672	13274	14479	12099	14247		11234	12042	16839	12279	12187	12434		11931	15783	11553	12997	12159	17829
1804	FBgn0039702	Vps16B	Vacuolar protein sorting 16B	251	192	179	241	198	241		204	203	186	198	173	214		161	281	187	196	222	258
1805	FBgn0266416	asRNA:CR45056	antisense RNA:CR45056	0	1	0	0	0	1		1	0	4	2	0	0		1	0	0	1	0	0
1806	FBgn0037563	CG11672	NA	0	0	0	7	1	1		0	0	0	0	0	0		0	29	4	0	0	3930
1807	FBgn0026059	Mhcl	Myosin heavy chain-like	5169	4469	4866	4810	4441	4600		5106	4595	5865	4392	5691	4899		4711	5494	4389	3684	3049	3990
1808	FBgn0039683	dmrt99B	doublesex-Mab related 99B	2267	2314	2006	1772	1555	1810		1892	1629	2476	1922	2175	1731		2016	2713	1786	2148	2003	2882
1809	FBgn0259233	CG42331	NA	16	15	11	0	3	9		67	115	148	65	63	60		12	22	8	19	15	34
1810	FBgn0265167	lncRNA:CR44236	long non-coding RNA:CR44236	3	2	2	2	2	0		2	5	1	6	5	10		4	6	2	0	2	3
1811	FBgn0261583	CG42693	NA	1	0	5	3	2	0		1	0	3	2	0	1		0	0	0	3	0	2
1812	FBgn0046756	asRNA:CR33945	antisense RNA:CR33945	1	13	24	18	7	12		8	14	30	5	14	8		10	24	19	6	16	5
1813	FBgn0039521	CG5402	NA	0	0	0	0	2	0		0	1	0	0	4	0		0	0	0	1	0	0
1814	FBgn0039125	Ndc1	Nuclear division cycle 1	1487	1183	1146	1328	1145	1425		1045	1078	1831	1207	1043	1154		980	1332	1015	1326	1260	1741
1815	FBgn0038467	AdSL	Adenylosuccinate Lyase	1268	996	878	1213	1010	1213		788	917	1166	933	715	971		674	974	718	877	902	1328
1816	FBgn0010926	l(3)07882	lethal (3) 07882	1027	957	794	997	749	1114		710	784	1009	825	829	804		746	1103	693	943	813	1159
1817	FBgn0038387	blp	black pearl	307	242	199	286	244	257		253	299	297	248	271	283		246	331	246	282	277	328
1818	FBgn0037244	CG14647	NA	638	607	454	545	560	647		440	537	668	462	574	495		368	469	380	494	454	761
1819	FBgn0037979	GCC185	GRIP and coiled-coil domain containing 185 kDa	906	810	823	803	727	827		742	753	1034	746	779	832		721	941	706	839	684	1006
1820	FBgn0053105	p24-2	p24-related-2	0	0	0	0	0	0		0	0	0	0	0	0		0	0	0	0	0	0
1821	FBgn0082979	snoRNA:Œ®28S-3091a	snoRNA:Œ®28S-3091a	2	2	0	6	0	1		3	3	4	5	2	4		1	10	0	3	1	0
1822	FBgn0051485	tRNA:Lys-CTT-2-1Œ®	transfer RNA:Lysine-CTT 2-1 pseudogene	1	0	0	0	0	0		0	0	0	0	0	0		0	0	0	0	0	0
1823	FBgn0001281	janB	janus B	1	12	0	8	2	1		3	11	10	1	13	5		2	10	6	2	5	6
1824	FBgn0267366	mil	milkah	5	3	5	1	8	0		0	3	4	2	9	2		3	7	3	2	3	3
1825	FBgn0038225	soti	scotti	15	1	0	6	2	2		2	8	8	1	13	1		0	1	1	0	1	2
1826	FBgn0015591	AstA	Allatostatin A	636	430	382	404	383	526		543	415	812	513	542	445		668	749	481	583	497	649
1827	NA	NA	NA	0	0	0	0	0	0		0	0	0	0	0	0		0	0	0	0	0	0
1828	FBgn0037428	Osi18	Osiris 18	0	0	0	0	0	1		1	12	38	6	22	2		0	0	0	0	0	1
1829	FBgn0038339	CG6118	NA	61	30	24	43	46	109		175	327	561	234	211	244		44	35	39	90	118	150
1830	NA	NA	NA	0	0	0	0	0	0		0	0	0	0	0	0		0	0	0	0	0	0
1831	FBgn0011945	tRNA:Pro-TGG-1-2	transfer RNA:Proline-TGG 1-2	0	0	0	0	0	0		0	0	0	0	0	0		0	0	0	0	0	0
1832	FBgn0037613	Cks85A	Cyclin-dependent kinase subunit 85A	180	182	136	194	154	239		129	186	175	141	151	218		154	223	174	186	193	278
1833	NA	NA	NA	0	0	0	0	0	0		0	0	0	0	0	0		0	0	0	0	0	0
1834	FBgn0051262	CG31262	NA	0	1	2	2	1	2		1	6	1	6	2	4		1	11	5	9	5	12
1835	FBgn0040528	CG15864	NA	192	157	168	184	149	207		228	187	233	205	268	195		353	308	287	377	275	317
1836	FBgn0051183	CG31183	NA	103	62	66	55	73	68		84	69	153	82	90	77		84	119	50	87	54	87
1837	FBgn0014029	Septin2	Septin 2	5540	5220	4869	5177	4689	4869		4316	4269	5406	4166	4562	4041		4428	5704	4405	4107	3822	5519
1838	FBti0062057	INE-1{}3996	NA	0	0	0	0	0	0		0	0	0	0	0	0		0	0	0	0	0	0
1839	FBgn0013949	Elal	Elastin-like	120	58	39	90	52	70		49	81	129	83	142	88		53	98	52	98	115	179
1840	FBgn0037504	CG1142	NA	1341	1244	1046	1244	1074	1274		1006	1067	1235	926	1040	1080		1004	1447	1008	1100	963	1490
1841	FBgn0039778	Jon99Fi	Jonah 99Fi	334	15	5	0	1	71		34	21	31	61	24	1338		9	1	0	0	3	1
1842	FBgn0037941	CG12594	NA	1380	1161	1157	1140	1035	1074		1252	1061	1523	1062	1424	1020		1240	1443	1233	1013	762	968
1843	FBgn0267758	asRNA:CR46089	antisense RNA:CR46089	10	6	5	6	5	10		3	10	4	13	5	10		4	7	0	14	6	6
1844	FBgn0267569	asRNA:CR45909	antisense RNA:CR45909	0	0	1	0	2	5		1	0	0	0	0	0		0	0	0	0	2	2
1845	FBgn0267562	lncRNA:CR45902	long non-coding RNA:CR45902	6	0	0	0	3	0		0	0	1	5	0	0		0	0	3	0	2	0
1846	FBgn0023179	amon	amontillado	2976	2452	2278	2488	2312	2580		4132	3431	4917	3933	4454	3498		4092	4383	3098	3118	2481	2831
1847	FBgn0051104	CG31104	NA	4	2	4	1	1	2		3	1	5	10	3	2		2	4	2	0	1	1
1848	FBgn0046258	CG12880	NA	1311	1028	1054	1665	1653	1633		1093	1762	1401	1301	1136	2048		743	1249	1040	807	806	1007
1849	FBgn0038095	Cyp304a1	Cytochrome P450 304a1	35	16	41	10	10	14		17	19	32	17	80	14		3	12	0	2	3	4
1850	FBgn0039202	CG13622	NA	2	24	27	5	6	1		1	27	26	5	3	2		3	25	21	4	0	11
1851	FBgn0038723	CG6195	NA	1411	1366	1133	1253	1042	1351		1051	1130	1315	1016	1126	1219		1134	1506	1033	1086	1030	1817
1852	FBgn0039739	RpS28a	Ribosomal protein S28a	0	0	0	0	0	2		3	3	3	0	0	0		2	8	5	1	4	0
1853	NA	NA	NA	0	0	0	0	0	0		0	0	0	0	0	0		0	0	0	0	0	0
1854	FBgn0022359	Sodh-2	Sorbitol dehydrogenase-2	82	98	67	81	59	86		40	34	105	54	70	73		60	84	71	85	58	138
1855	FBgn0004783	Ccp84Aa	Ccp84Aa	11	5	24	30	31	21		22	17	18	12	17	34		10	7	11	4	2	2
1856	FBgn0037936	CG6908	NA	4	3	0	3	5	1		4	3	4	3	2	7		4	0	0	1	0	3
1857	FBgn0038109	CG11656	NA	45	33	35	40	37	44		59	42	62	31	41	53		38	47	48	31	18	33
1858	FBgn0265166	asRNA:CR44235	antisense RNA:CR44235	0	0	0	0	0	0		0	0	0	0	0	0		0	0	0	0	0	0
1859	FBti0059903	INE-1{}1842	NA	0	0	0	0	0	0		0	0	0	0	0	0		1	0	0	0	0	0
1860	NA	NA	NA	0	0	0	0	0	0		0	0	0	0	0	0		0	0	0	0	0	0
1861	FBgn0051251	CG31251	NA	329	352	269	283	228	320		215	212	296	211	249	214		236	323	230	282	228	350
1862	FBgn0264903	CG44094	NA	0	0	0	4	0	0		0	0	0	1	0	0		1	0	0	0	0	0
1863	FBgn0039113	udt	undicht	2240	1581	1788	2573	2277	2736		1340	2303	2367	1761	1614	2412		962	1508	1382	1497	1845	2378
1864	FBgn0038277	RpS5b	Ribosomal protein S5b	205	210	177	162	137	172		151	123	204	144	173	124		194	241	182	202	165	234
1865	FBgn0284229	CG46313	NA	0	0	0	0	0	0		0	0	0	0	0	0		0	0	0	0	0	0
1866	FBgn0038706	CG3517	NA	11	0	0	4	0	5		4	1	3	4	15	2		0	7	0	2	0	0
1867	FBgn0265169	asRNA:CR44238	antisense RNA:CR44238	0	0	0	0	0	0		0	0	0	0	0	0		0	0	0	0	0	0
1868	FBgn0262473	Tl	Toll	4768	4904	5162	4393	3648	4136		4426	3718	6114	4371	4952	4174		4268	6076	4846	4053	3424	4988
1869	FBgn0259222	CG42322	NA	1113	1005	910	945	697	1166		1270	1156	2117	1446	1538	1022		1646	1798	1119	1614	1165	1288
1870	FBgn0267209	lncRNA:CR45649	long non-coding RNA:CR45649	0	0	0	0	0	0		0	0	0	0	0	0		1	0	3	0	2	0
1871	FBgn0016120	ATPsynD	ATP synthase, subunit D	4491	4169	3520	3913	3358	3950		3276	3500	4241	3551	3642	3616		3775	4858	3590	4183	3809	6032
1872	FBgn0083974	CG34138	NA	18	15	10	13	14	14		7	10	8	16	14	7		10	9	19	11	12	4
1873	FBgn0037853	CG14696	NA	678	463	547	621	586	691		509	477	593	392	421	644		496	743	572	641	548	910
1874	FBgn0002863	Acp95EF	Accessory gland protein 95EF	0	0	0	0	0	0		0	0	0	0	0	0		0	0	0	0	0	0
1875	FBgn0262974	lncRNA:CR43285	long non-coding RNA:CR43285	0	0	1	1	0	3		0	0	0	0	0	0		1	0	0	0	0	0
1876	FBgn0038606	CG15803	NA	285	220	230	242	226	307		322	252	406	377	375	281		369	491	294	354	260	288
1877	FBti0019464	jockey{}1461	NA	1	1	0	3	0	0		1	0	4	6	7	1		5	0	2	0	0	0
1878	FBti0019317	S{}1235	NA	0	0	0	0	0	0		0	0	0	0	0	0		0	0	0	0	0	0
1879	FBgn0039768	CG15533	NA	0	2	6	0	0	1		2	2	4	0	4	0		6	0	7	0	0	5
1880	FBgn0039869	CG1890	NA	1718	1496	1139	1439	1352	1553		1075	1146	1331	1077	1188	1386		1341	1652	1212	1246	1267	1789
1881	FBgn0026565	Ass	Argininosuccinate synthase	0	0	2	0	0	0		0	2	0	0	3	0		0	0	0	0	0	0
1882	FBti0061856	INE-1{}3795	NA	0	0	0	0	0	0		0	0	0	0	0	0		0	0	0	0	0	0
1883	FBgn0039437	TwdlL	TweedleL	0	0	1	0	0	0		0	0	0	0	0	0		0	1	2	2	0	1
1884	FBgn0038266	CG3610	NA	1	1	0	4	0	3		3	3	5	0	12	0		0	1	1	0	4	1
1885	FBgn0065087	sncRNA:649	small non-coding RNA 649	0	0	0	0	0	0		0	0	0	0	0	0		0	0	0	0	0	0
1886	FBgn0037723	SpdS	Spermidine Synthase	198	151	127	225	178	249		117	144	197	165	144	131		107	151	141	158	142	235
1887	FBti0019359	S{}1293	NA	0	0	1	0	0	0		0	0	0	0	0	1		0	0	0	0	0	0
1888	FBgn0264741	CG43999	NA	0	0	0	0	0	0		0	0	0	0	0	0		0	0	0	0	0	0
1889	FBgn0051464	CG31464	NA	0	0	1	2	0	0		0	0	0	0	2	1		0	9	0	0	0	1281
1890	FBgn0266698	lncRNA:CR45188	long non-coding RNA:CR45188	1	4	3	0	1	0		4	4	8	5	4	1		5	0	6	0	0	0
1891	FBgn0037828	tomboy20	tomboy20	0	0	0	0	0	0		1	0	0	0	2	1		0	2	0	0	0	0
1892	FBgn0259730	tal-1A	tarsal-less 1A	0	0	0	0	0	0		0	0	0	0	0	0		0	0	0	0	0	0
1893	FBgn0265041	CG44158	NA	7	1	2	0	0	2		4	1	6	8	11	7		3	5	1	0	5	1
1894	FBgn0038426	mRpS33	mitochondrial ribosomal protein S33	343	279	263	324	286	291		203	307	330	261	265	279		248	326	247	317	347	439
1895	FBgn0037719	bocks	bocksbeutel	623	561	532	628	505	601		475	537	772	557	518	554		480	665	508	531	468	804
1896	FBgn0038002	CG12256	NA	0	0	0	0	0	0		0	0	0	0	0	0		0	0	0	0	0	0
1897	FBgn0039058	VhaAC39-2	Vacuolar H[+] ATPase AC39 subunit 2	0	0	0	1	0	0		1	1	2	0	0	0		0	3	0	0	0	0
1898	FBgn0027508	Tnks	tankyrase	2705	2311	2298	2432	2070	2614		2141	2128	2928	2171	2337	2215		1936	2590	1923	1916	2067	2563
1899	FBgn0003205	Ras85D	Ras oncogene at 85D	6635	5890	5747	6076	5453	5973		5664	5670	7479	5236	5709	5756		5374	6872	5176	5044	4496	6634
1900	FBgn0261817	CG42759	NA	9	4	7	9	10	13		2	6	3	2	7	4		4	5	1	3	3	13
1901	FBgn0002772	Mlc1	Myosin alkali light chain 1	60	48	26	26	20	102		38	26	164	63	44	72		31	85	40	57	94	338
1902	FBgn0027497	Madm	MLF1-adaptor molecule	3544	2958	2898	3155	2957	3260		2605	2664	3739	2652	2822	2877		2742	3564	2479	2632	2521	3134
1903	FBgn0044809	TotZ	Turandot Z	1	0	0	0	0	0		0	0	0	0	0	0		0	0	0	0	0	0
1904	FBgn0037462	sunz	sungrazer	0	0	0	0	0	2		3	0	1	4	1	0		1	1	1	0	0	0
1905	FBgn0038941	CG7080	NA	13	9	7	47	25	12		11	12	28	13	10	14		6	8	15	12	19	24
1906	FBgn0053631	CG33631	NA	0	0	0	0	0	1		0	0	0	0	1	0		0	0	0	0	0	1
1907	FBgn0267575	lncRNA:CR45915	long non-coding RNA:CR45915	0	0	0	0	6	0		0	0	0	0	0	0		0	2	0	0	0	0
1908	FBgn0039454	CG14247	NA	3	0	7	4	0	3		6	9	2	2	3	1		2	6	2	7	5	92
1909	FBgn0265203	lncRNA:CR44263	long non-coding RNA:CR44263	0	0	0	0	0	0		0	2	0	0	0	0		0	0	1	0	0	0
1910	FBgn0265165	lncRNA:CR44234	long non-coding RNA:CR44234	0	0	0	0	0	0		0	0	0	0	0	0		0	0	0	0	0	0
1911	FBgn0038471	Trm7-32	tRNA methyltransferase 7-32	695	658	655	674	586	635		510	527	664	515	478	484		610	671	557	567	537	813
1912	FBti0019419	Bari1{}1409	NA	0	0	0	0	0	0		0	0	3	0	0	1		0	0	0	0	0	0
1913	FBti0019430	Doc{}CHKov1[Doc1420]	NA	0	0	0	0	0	0		0	0	0	0	0	0		0	0	0	0	0	0
1914	FBgn0051144	asRNA:CR31144	antisense RNA:CR31144	0	1	0	0	2	0		0	0	0	0	0	0		0	0	0	0	0	0
1915	FBgn0024833	AP-1Œº	Adaptor Protein complex 1, Œº subunit	1976	1720	1611	1903	1630	1918		1681	1682	2016	1534	1577	1659		1490	2051	1685	1640	1482	2315
1916	FBgn0014879	Set	Set	9003	8345	7689	7879	6718	8025		6701	6278	9356	7001	6638	6521		6986	9058	6861	7345	6949	9936
1917	FBgn0267139	lncRNA:CR45579	long non-coding RNA:CR45579	0	0	0	0	0	0		0	0	0	0	0	0		0	0	0	0	0	0
1918	FBgn0038685	CG14282	NA	0	1	0	3	1	1		1	1	2	1	1	0		0	5	0	0	1	1
1919	FBgn0039420	CG6154	NA	366	338	262	306	265	313		344	356	570	424	419	296		507	527	358	392	282	325
1920	FBgn0039210	CG13625	NA	747	667	574	663	574	724		579	620	853	740	692	696		641	792	516	620	640	746
1921	FBgn0285966	hpRNA:1	hairpin RNA 1	0	0	0	0	0	0		0	0	0	0	0	0		0	0	0	0	0	0
1922	FBgn0262839	CG43203	NA	0	0	0	0	0	0		0	0	0	0	1	0		0	0	0	0	0	2
1923	FBgn0039055	Rassf	Ras association family member	2382	1863	1852	2175	1913	2139		1927	1716	2526	1941	2059	2042		1735	2210	1703	1689	1592	2039
1924	FBgn0039519	Cyp6a18	Cytochrome P450 6a18	2	0	0	0	0	0		0	0	0	0	0	0		0	0	0	1	3	0
1925	FBgn0024330	MED6	Mediator complex subunit 6	1100	987	842	1083	791	1023		878	883	1200	859	863	864		836	1088	792	809	791	1245
1926	FBgn0038590	CG12320	NA	532	419	365	376	361	425		347	386	520	381	392	373		311	450	301	364	361	460
1927	FBgn0278604	dmt	dalmatian	1583	1280	1257	1352	1090	1438		1140	1176	1896	1191	1106	1197		1093	1454	1099	1643	1321	1770
1928	FBgn0024944	Oamb	Octopamine receptor in mushroom bodies	483	405	478	517	531	422		601	542	687	584	617	455		615	761	478	407	352	381
1929	FBgn0038431	CG10405	NA	3	2	2	12	3	6		2	0	0	0	2	2		8	19	0	1	4	1473
1930	FBgn0039439	TwdlK	TweedleK	0	0	0	0	0	0		0	0	0	0	0	0		0	0	0	0	0	0
1931	FBti0060911	transib2{}2850	NA	0	0	0	0	0	0		0	0	0	0	0	0		0	0	0	0	0	0
1932	FBgn0038798	Or92a	Odorant receptor 92a	0	0	0	0	0	1		1	0	2	0	0	0		0	0	0	0	0	0
1933	FBgn0261015	Pif1A	PFTAIRE-interacting factor 1A	10	7	12	20	8	11		3	18	21	6	7	14		3	2	4	8	5	12
1934	FBti0019437	jockey{}1428	NA	0	0	0	0	0	0		0	0	0	0	0	0		0	0	0	0	0	0
1935	FBgn0039189	CG18528	NA	1053	722	873	993	874	752		746	601	586	534	814	801		677	991	799	513	385	585
1936	FBgn0054041	CG34041	NA	0	0	0	0	0	0		0	0	3	0	0	0		0	2	0	0	1	0
1937	FBgn0266735	asRNA:CR45208	antisense RNA:CR45208	0	0	0	0	0	0		0	0	0	0	0	0		0	0	0	0	0	0
1938	FBgn0038718	CG17752	NA	0	1	6	0	0	0		0	0	1	0	55	0		2	5	2	2	0	0
1939	NA	NA	NA	0	0	0	0	0	0		0	0	0	0	0	0		0	0	0	0	0	0
1940	FBgn0002868	MtnA	Metallothionein A	4709	4818	3769	3646	2983	4176		4088	2696	3520	4284	4942	2995		2786	3976	2913	4495	4067	7627
1941	FBgn0065098	RNaseMRP:RNA	Ribonuclease MRP RNA	9	17	11	11	14	11		12	15	22	2	15	25		9	43	19	4	5	31
1942	FBgn0263550	mir-4918	mir-4918 stem loop	0	0	0	0	0	0		0	0	0	0	0	0		0	0	0	0	0	0
1943	FBgn0051352	Unc-115a	Uncoordinated 115a	5043	4510	4210	4295	3766	4478		7649	7095	10360	7106	8328	7666		7282	8992	6888	7168	6638	8835
1944	FBgn0051419	CG31419	NA	0	0	0	0	0	0		0	0	0	0	0	0		0	0	0	0	0	0
1945	FBgn0014135	bnl	branchless	117	149	104	133	128	149		65	119	185	81	100	108		81	105	86	132	136	166
1946	NA	NA	NA	0	0	0	0	0	0		0	0	0	0	0	0		0	0	0	0	0	0
1947	FBgn0086663	snoRNA:Œ®18S-1275	snoRNA:Œ®18S-1275	4	0	5	7	6	6		3	0	4	4	9	8		3	3	1	2	0	0
1948	FBgn0038902	CG6800	NA	28	35	28	24	9	31		36	41	27	41	27	23		29	45	25	34	26	38
1949	FBgn0037572	CG11698	NA	0	0	0	0	0	0		0	2	0	0	0	0		0	0	0	0	0	2
1950	FBti0063293	INE-1{}5232	NA	0	0	0	0	0	0		0	0	0	0	0	0		0	0	0	0	0	0
1951	FBgn0038208	CG14355	NA	19	1	2	6	2	1		16	3	9	1	14	4		0	3	0	1	2	0
1952	FBgn0038919	Qsox2	Quiescin sulfhydryl oxidase 2	94	62	61	104	76	169		68	132	155	68	86	111		28	156	99	117	206	255
1953	FBgn0267127	lncRNA:CR45567	long non-coding RNA:CR45567	0	0	0	0	0	0		2	0	1	0	0	2		1	0	0	1	0	4
1954	FBgn0039642	CG11882	NA	989	730	864	976	1013	933		692	633	820	673	673	707		642	840	636	565	640	869
1955	FBgn0037824	CG14684	NA	39	34	25	30	41	34		45	42	46	30	51	22		47	49	42	52	36	31
1956	FBgn0039201	DZIP1	NA	9	7	3	5	19	7		5	5	0	2	5	9		4	2	4	3	1	0
1957	FBti0020345	Dm88{}lncRNA:Œ±Œ≥-element:CR32865[1311]	NA	0	0	0	0	0	0		0	0	0	0	0	0		0	0	0	0	0	0
1958	FBti0019375	Idefix{}1360	NA	0	0	0	0	0	0		0	0	0	0	0	0		0	0	0	0	0	0
1959	FBgn0039784	CG9698	NA	0	1	1	0	0	1		0	1	5	1	2	7		0	11	1	0	0	0
1960	FBgn0263547	mir-4944	mir-4944 stem loop	1	1	0	1	0	0		0	2	0	3	1	2		0	3	0	0	3	0
1961	FBti0061578	baggins{}3517	NA	0	0	0	0	0	0		0	0	0	0	0	0		0	0	0	0	0	0
1962	FBgn0265189	sud1	sudestada1	761	675	571	687	584	765		562	604	888	650	653	654		552	749	551	610	645	832
1963	FBgn0267205	lncRNA:CR45645	long non-coding RNA:CR45645	4	5	6	1	0	0		0	0	0	0	3	0		2	1	0	0	0	1
1964	FBgn0266719	stac	staccato	671	475	481	613	532	744		459	512	639	426	452	544		343	588	385	445	410	640
1965	FBgn0000166	bcd	bicoid	5	6	3	5	6	2		13	2	3	8	5	2		1	1	8	0	3	5
1966	FBgn0283438	CG46280	NA	2686	2163	2064	2608	2257	2591		2180	2350	3358	2404	2396	2373		2066	2664	1988	2255	2234	2790
1967	FBgn0039680	Cap-D2	CAP-D2 condensin subunit	3520	3350	2926	2990	2236	3175		2350	2615	3986	2690	2569	2626		2351	3462	2434	3165	2840	3987
1968	FBgn0051445	CG31445	NA	1	8	7	4	1	1		1	8	10	0	2	3		0	0	3	0	0	1
1969	FBgn0053329	Sp212	Serine-peptidase 212	4	2	4	0	0	5		0	3	1	0	0	3		0	8	3	1	1	5
1970	FBgn0267145	lncRNA:CR45585	long non-coding RNA:CR45585	0	2	0	1	0	1		1	1	4	2	1	1		0	1	3	5	0	2
1971	FBgn0037901	Exd2	Exonuclease 3'-5' domain-containing 2	1067	811	822	974	937	888		909	785	1017	821	817	856		842	1069	847	752	709	869
1972	FBgn0038482	CG4053	NA	0	0	0	0	0	0		0	0	0	0	0	0		0	0	0	0	0	0
1973	FBgn0082954	snoRNA:Œ®28S-3571	snoRNA:Œ®28S-3571	0	1	2	1	0	1		6	3	0	6	6	0		1	2	0	7	1	2
1974	FBgn0039664	CG2006	NA	316	346	288	295	288	370		232	271	386	295	284	278		255	308	298	280	289	397
1975	FBgn0039427	CG5447	NA	1043	857	823	915	842	935		788	767	1076	794	812	835		819	1072	803	939	869	1078
1976	FBgn0267124	lncRNA:CR45564	long non-coding RNA:CR45564	2	2	0	5	4	3		4	1	7	4	1	2		0	3	5	4	7	5
1977	FBgn0038345	maca	maca	2	0	0	1	2	0		0	1	0	0	0	2		0	0	0	0	1	0
1978	FBgn0022338	dnk	deoxyribonucleoside kinase	1111	1062	946	962	817	1045		790	889	1129	1036	923	997		799	1194	885	1039	1066	1634
1979	FBgn0285959	sisRNA:1	stable intronic sequence RNA 1	0	0	0	0	0	0		0	0	0	0	0	0		0	0	0	0	0	0
1980	FBgn0039056	CenB1A	Centaurin beta 1A	1465	1126	1158	1302	1128	1459		1095	1201	1859	1037	1126	1175		961	1351	1041	1038	1067	1522
1981	FBgn0051370	CG31370	NA	50	58	24	27	30	30		22	24	24	15	39	35		29	43	41	34	43	66
1982	FBgn0260645	CG42537	NA	1	2	1	3	2	0		4	0	3	1	2	0		0	0	1	0	0	0
1983	FBti0062499	INE-1{}4438	NA	1	0	0	0	0	0		0	0	0	0	0	0		0	0	0	0	0	0
1984	FBgn0022800	Cad96Ca	Cadherin 96Ca	471	476	367	651	516	768		336	641	669	448	368	604		174	429	316	393	510	730
1985	FBgn0267160	asRNA:CR45600	antisense RNA:CR45600	201	154	151	163	103	196		468	361	603	411	522	371		320	325	244	380	276	286
1986	FBgn0037501	Ir84a	Ionotropic receptor 84a	0	2	0	0	0	0		0	3	3	0	1	0		0	1	1	0	0	0
1987	FBgn0003479	spn-A	spindle A	344	346	246	404	301	397		282	354	415	283	234	340		195	327	208	344	316	468
1988	FBgn0051300	CG31300	NA	0	5	1	0	2	1		1	2	2	2	2	0		0	0	5	0	0	5
1989	FBgn0028471	Nab2	Nuclear polyadenosine RNA-binding 2	2537	2280	2135	2136	1839	2055		1928	1744	2685	1903	2213	1944		2096	2614	1946	2020	1806	2431
1990	FBgn0261847	CG42779	NA	0	0	4	0	0	1		0	0	0	0	0	0		1	0	0	0	0	0
1991	FBgn0051326	CG31326	NA	0	0	0	1	2	0		0	2	0	4	0	0		0	0	0	0	0	0
1992	FBgn0038110	CG8031	NA	1493	1307	1591	1572	1669	1183		1322	1283	1572	1160	1336	1413		1062	1401	1210	913	813	1180
1993	FBti0019369	jockey{}1354	NA	0	0	0	0	0	0		0	0	0	0	0	0		0	0	0	0	0	0
1994	FBgn0037975	CG3397	NA	77	6	12	37	88	9		24	41	61	37	102	29		5	8	9	3	15	23
1995	FBti0063106	INE-1{}5045	NA	0	0	0	0	0	0		0	0	0	0	0	0		0	0	0	0	0	0
1996	FBgn0085328	CG34299	NA	1	0	0	0	0	0		1	2	4	0	0	0		0	0	0	1	0	0
1997	FBgn0039316	CG11893	NA	25	12	17	8	21	8		15	16	39	21	18	11		15	14	9	14	10	17
1998	FBgn0037455	CG2336	NA	3	4	0	5	0	1		4	0	3	1	1	0		1	0	0	0	0	0
1999	FBgn0037571	CG11694	NA	0	0	0	1	0	1		0	0	0	0	0	2		0	0	0	0	0	0
[truncated: 21,933 more rows]

## Sheet: 6B TPM
number	primary_FBid	current_symbol	current_fullname	UAS-itpr_1	UAS-itpr_2	UAS-itpr_3	UAS-itpr_4	UAS-itpr_5	UAS-itpr_6		tub-GAL4_1	tub-GAL4_2	tub-GAL4_3	tub-GAL4_4	tub-GAL4_5	tub-GAL4_6		tub>itpr_1	tub>itpr_2	tub>itpr_3	tub>itpr_4	tub>itpr_5	tub>itpr_6
1	FBgn0250732	gfzf	GST-containing FLYWCH zinc-finger protein	65.3182	66.5862	63.079	63.8555	57.6255	66.5868		59.7374	63.5333	64.7253	68.7486	61.6443	64.4437		65.8289	70.4924	67.451	71.304	76.0801	58.4485
2	FBti0060344	INE-1{}2283	NA	0	0	0	0	0	0		0	0	0	0	0	0		0	0	0	0	0	0
3	FBgn0286036	sisRNA:CR46358	stable intronic sequence RNA CR46358	0	0	0	0	0	0		0	0	0	0	0	0		0	0	0	0	0	0
4	FBgn0037409	Osi24	Osiris 24	2.40866	2.11915	2.54197	4.68607	4.00664	4.42058		3.66813	7.13746	6.71929	3.32403	4.18011	5.70711		0.811998	2.15102	2.40877	2.88573	4.19385	3.07104
5	FBgn0027948	msps	mini spindles	117.815	108.499	124.891	121.281	115.429	127.2		125.402	122.175	125.059	123.571	128.821	123.032		118.409	110.324	113.778	113.296	107.538	86.0597
6	FBgn0038675	CG6013	NA	65.9246	64.4437	61.4887	65.4643	68.1328	61.1868		71.1714	66.181	50.3838	64.7133	55.4633	71.6063		71.2202	68.5792	59.8935	51.1765	53.3634	48.4475
7	FBgn0264900	lncRNA:CR44091	long non-coding RNA:CR44091	0	0.258	0	0.255002	0.587346	0.768226		0	0.596149	0.218394	0.298459	0	0		0	0.227219	0	0	0.568391	0
8	FBgn0000500	Dsk	Drosulfakinin	26.8578	38.3354	31.9314	20.8313	27.5795	23.5544		27.5663	20.5153	25.848	31.1006	32.8705	23.4187		28.8292	32.5926	33.5836	42.3107	39.4857	30.4385
9	FBgn0261504	7SLRNA:CR42652	Signal recognition particle 7SL RNA CR42652	14.4014	17.0539	10.4769	10.6129	15.8171	15.6728		22.9265	19.7028	11.7626	14.9788	11.6624	25.6167		20.2915	40.8857	15.9775	8.79605	14.6109	20.4697
10	FBgn0037610	CG8043	NA	19.7276	16.5663	14.3223	18.7555	18.3426	19.806		22.8853	19.2265	18.6126	20.8193	19.381	15.5628		21.8617	19.5637	16.3902	21.2957	18.6631	18.0172
11	FBgn0053095	CG33095	NA	0	0	0	0	0	0		0	0	0	0	0	0		0	0	0	0	0	0
12	FBgn0038070	CG6753	NA	4.28345	4.2583	4.94432	4.36667	5.27122	2.69442		4.6501	4.30477	5.3168	4.98766	7.74345	3.60784		5.13007	6.60984	4.44647	2.96507	2.34533	2.5692
13	FBgn0267571	lncRNA:CR45911	long non-coding RNA:CR45911	0.672265	0.974631	0.831414	0.798171	0.855817	0.773889		0.890847	1.19036	0.872159	1.32075	1.52691	1.05202		0.927731	0.662158	1.34328	0.894909	0.92022	0.51843
14	FBgn0261859	CG42788	NA	19.5862	16.7501	19.0535	17.9794	19.6449	21.6997		26.8485	23.0885	23.2767	22.8732	29.1591	23.0843		22.2996	20.9958	21.7512	22.3309	20.1155	17.8408
15	FBgn0262389	mir-1017	mir-1017 stem loop	2.37835	0	0	0	0	0		0	1.53655	3.37742	0	0	0		0	0	0	0	0	0
16	FBgn0037363	Atg17	Autophagy-related 17	36.1811	30.9067	37.0264	35.4341	37.4652	31.5832		39.5032	35.5862	38.793	36.6373	38.1734	36.8887		36.0969	31.006	33.8074	31.7924	30.1666	20.526
17	FBgn0039552	CG12426	NA	0.130095	0.145497	0	0.287615	0.165615	0		0	0.336195	0.123162	0	0.488451	0.323338		0.69248	0.128139	0.68474	0	0	0
18	FBgn0267797	lncRNA:CR46122	long non-coding RNA:CR46122	0	0.104803	0	0	0	0.208043		0	0	0.53229	0.242477	0.351837	0		0	0.0922998	0.123306	0.336808	0	0.14453
19	FBgn0039732	CG15525	NA	46.2179	45.9145	45.1846	47.6644	47.6612	52.0209		47.2565	58.0507	43.5105	47.2688	56.2272	54.0659		45.526	40.9453	46.3762	42.8438	46.1231	33.1528
20	FBgn0038224	ATPsynE	ATP synthase, subunit E	356.137	380.99	352.561	362.565	370.821	385.568		339.524	367.287	312.402	379.595	324.343	352.367		368.898	370.649	365.393	394.643	389.769	387.953
21	FBgn0264776	CG44014	NA	0.199602	0	0.246854	0	0.12705	0		0.824021	0.257908	0	0.129121	0.874324	0		0	0	0	0	0.12295	0
22	FBgn0038525	CG14329	NA	0.0765472	1.28415	0.473343	0.0846155	0	0.0849715		0	0.494539	1.30442	0	0	0		0	1.05555	0.604347	0.183417	0	0.413216
23	FBgn0262397	mir-2c	mir-2c stem loop	0	0	0	0	0	0		0	0	0	0	0	0		0	0	0	0	0	0
24	FBti0019351	I{}Sirt6-iso-1a	NA	0	0	0	0	0	0		0	0	0	0	0	0		0	0	0	0	0	0
25	FBti0019410	BS{}1396	NA	0	0	0	0	0	0		0	0	0	0	0	0		0	0	0	0	0	0
26	FBgn0262899	CG43254	NA	0	0	0	0	0	0		0	0	0	0	0	0		0	0	0	0	0	0
27	FBgn0261436	DhpD	Dihydropterin deaminase	33.7726	35.6925	33.099	36.1584	37.0449	42.1461		39.5328	38.0118	41.0721	33.2517	37.3494	38.0759		40.5608	39.0705	39.1292	38.2988	38.2699	33.2107
28	FBti0063117	INE-1{}5056	NA	0	0	0	0	0	0		0	0	0	0	0	0		0	0	0	0	0	0
29	FBgn0262378	mir-317	mir-317 stem loop	0.917734	0	0	0	0	0		0	0	3.47531	0	0	0		0	0.903937	0	0	0	1.41546
30	FBgn0038814	CG15923	NA	1.27068	1.61789	1.90996	1.12369	1.16966	0.824611		1.34507	1.64186	1.61012	0.834635	1.0765	1.26326		1.3007	0.982003	1.28617	0.749467	0.602081	0.572868
31	FBgn0286871	lncRNA:CR46393	long non-coding RNA:CR46393	0.169541	0	0	0	0	0		0	0	0	0	0	0		0	0	0	0	0.208866	0
32	FBgn0267809	asRNA:CR46134	antisense RNA:CR46134	0.039602	0	0	0	0	0		0.544967	0.0511704	0	0.0512364	0.148689	0		0.0526993	0.0390066	0	0	0.0487878	0.0916196
33	FBgn0038279	Sdr	Secreted decoy of InR	22.0509	16.5029	18.4797	18.4875	20.0247	23.1893		19.5641	20.9675	19.6201	19.3858	18.7786	18.3371		17.1814	18.4941	16.5803	16.2384	19.8125	16.062
34	FBgn0037625	CG11768	NA	0.0453202	0	0.0700613	0.0500971	0.0432707	0.0628848		0.0779569	0.0292795	0.0429051	0	0.0850792	0.0703993		0.0603086	0.0557986	0.0298173	0.0135742	0	0
35	FBgn0053093	CG33093	NA	0.24009	0	0.0989758	0	0	0		0.22026	0.103408	0	0.103541	0.300479	0.198906		0	0	0	0	0	0.0617166
36	FBti0062189	invader4{}4128	NA	0	0	0	0	0	0		0	0	0	0	0	0		0	0	0	0	0	0
37	FBti0019436	roo{}1426	NA	0	0	0	0	0	0		0	0	0	0	0	0		0	0	0	0	0	0
38	FBgn0051579	tRNA:Ala-AGC-2-7	transfer RNA:Alanine-AGC 2-7	2.31319	0	0	0	0	0		0	0	0	0	0	0		0	0	0	0	0	0
39	FBgn0027574	CG5815	NA	34.6235	33.9645	31.4801	36.5296	35.8125	31.9605		31.9994	30.4727	25.5214	29.4681	29.0565	29.2618		31.432	34.0669	29.8742	32.6489	32.5783	23.9287
40	FBgn0260746	Ect3	Ectoderm-expressed 3	65.6648	64.1062	59.9618	55.1387	64.0291	56.67		70.2526	66.1598	63.2737	66.1962	63.8452	54.5262		74.6687	65.533	66.0831	37.5937	35.168	30.4007
41	FBgn0037930	CG14715	NA	168.599	177.79	160.871	166.537	169.12	174.121		147.594	151.199	144.378	154.296	156.026	151.483		156.77	162.686	161.615	166.431	181.377	154.232
42	FBgn0038709	CG15025	NA	0	0.0668279	0	0	0	0.198988		0	0	0.113138	0	0.523481	0.0742556		0	0	0	0	0	0.04608
43	FBgn0027095	Manf	Mesencephalic astrocyte-derived neurotrophic factor	160.191	152.289	167.17	177.957	209.639	173.837		182.168	174.656	172.51	171.657	160.561	207.988		161.303	167.208	167.501	173.288	162.102	157.589
44	NA	NA	NA	48.6826	48.5954	34.8664	48.9947	48.4697	55.4921		44.595	50.3228	28.616	43.6192	44.5589	52.1907		49.119	49.6683	43.9807	56.0616	57.4681	50.2061
45	FBgn0051450	mRpS18A	mitochondrial ribosomal protein S18A	1.17712	2.27393	0.926408	0.473161	1.63474	7.7212		2.79791	2.3506	4.55887	2.76897	3.61603	3.19158		1.70882	1.15942	3.09782	3.58977	4.35046	6.93197
46	FBgn0038774	CG5023	NA	35.6919	30.8797	32.8458	31.2189	33.2741	33.4059		38.6904	31.6518	36.3799	38.0638	35.9778	32.0104		36.7422	32.046	31.347	33.0795	29.8669	24.4734
47	FBgn0037794	CG6254	NA	171.865	185.564	173.719	175.997	169.489	186.495		197.159	188.247	170.769	179.866	211.385	196.767		200.745	190.551	193.269	185.637	162.602	136.925
48	FBgn0039229	Saf-B	Scaffold attachment factor B	13.8161	15.4518	12.8151	17.3935	17.5883	15.7626		15.3156	17.3561	14.5331	12.9097	17.2912	14.7846		12.2569	13.6084	14.1399	15.633	9.92875	14.206
49	FBgn0065064	snoRNA:Œ®28S-291	NA	0	0	0	0	0	0		0	0	0	0	0	0		0	0	0	0	0	0
50	FBti0019348	flea{}1281	NA	16.1025	12.006	12.0119	14.786	15.076	15.132		12.8966	15.412	11.5341	13.7785	14.2881	11.3287		14.6254	12.8394	10.8745	15.4131	15.4291	14.126
51	FBgn0038737	Mrm2	Mitochondrial rRNA methyltransferase 2	0	0	0	0	0	0		0	0	0	0	0	0		0	0	0	0	0	0
52	FBgn0262431	mir-1003	mir-1003 stem loop	0	0	0	0	0	0		0	0	0	0	0	0		0	0	0	0	0	0
53	FBti0063768	INE-1{}5707	NA	0	0	0	0	0	0		0.0973091	0	0	0	0	0		0	0	0	0	0	0
54	FBgn0037399	Or83c	Odorant receptor 83c	0	0	0	0	0	0		0	0	0	0	0	0		0.169784	0	0	0	0	0
55	FBti0019411	opus{}1397	NA	0	0	0	0	0	0		0	0	0	0	0	0		0	0	0	0	0	0
56	FBti0020393	1360{}1463	NA	20.4236	19.3094	18.7486	17.805	24.3917	21.6195		20.8615	18.3639	16.6442	19.8859	16.0742	21.9789		19.6131	13.3765	19.2553	19.676	18.4167	20.6212
57	FBgn0039291	CG13663	NA	0.470014	0.0477874	0	0.236161	0	0		0.0587991	0.0552102	0.161806	0.110563	0.267379	0.265494		0	0	0	0.255958	0.157918	0.0329509
58	FBgn0037547	CG7910	NA	9.12944	7.11202	7.55308	8.07337	14.5877	9.71482		13.9494	9.43703	8.28529	8.0644	10.559	15.492		4.60814	5.70538	8.36764	4.07334	4.03341	2.81613
59	FBgn0038966	pinta	prolonged depolarization afterpotential (PDA) is not apparent	32.2179	32.3143	35.1894	28.156	33.2971	30.1196		38.3478	32.0906	29.6679	36.7493	38.9755	30.3773		38.9696	36.5008	36.6042	34.7334	31.56	24.9586
60	FBgn0037690	Task7	TWIK-related acid-sensitive K[+] channel 7	0	0	0	0	0	0		0	0	0	0	0	0		0	0	0	0	0	0
61	FBti0019321	Doc{}1240	NA	0.0877667	0	0.217088	0	0	0.0974257		0.241553	0	0	0	0.219685	0		0.583965	0.172894	0.115488	0.10515	0.108124	0.0676829
62	FBgn0038783	CG4367	NA	0	0	0	0	0	0		0	0	0	0	0	0		0	0	0	0	0	0
63	FBgn0011998	tRNA:Val-CAC-2-2	transfer RNA:Valine-CAC 2-2	44.2468	41.8598	37.9761	32.9812	37.8596	41.0644		42.7882	36.865	38.6385	37.413	41.0932	35.2147		40.0256	39.6759	39.2601	38.5268	33.8378	29.7959
64	FBgn0038055	trus	toys are us	0	0	0	0.765007	0	1.53645		0	0	0	0.895377	0.866134	0.860025		0	0	0	0	2.55776	0
65	FBgn0261453	scaRNA:MeU2-C41	small Cajal body-specific RNA : MeU2-C41	138.63	153.531	158.529	149.71	140.183	143.518		153.563	148.001	128.799	141.037	136.123	137.759		139.176	155.067	154.601	145.916	138.99	133.729
66	FBgn0261792	snRNP-U1-C	small ribonucleoprotein particle U1 subunit C	0	0	0	0.228752	0	0		0.284772	0	0	0	0	0		0.27538	0	0	0	0	0
67	FBgn0040606	CG6503	NA	12.3029	12.6264	9.00991	13.653	14.3108	16.8702		11.0876	12.7797	13.5656	14.0446	9.60072	11.5116		10.144	9.45673	9.84021	15.7801	14.2055	15.143
68	FBgn0037709	CG8199	NA	0	0	0	0	0	0		0	0	0	0	0	0		0	0	0	0	0	0
69	FBti0059826	INE-1{}1765	NA	0	0.281706	0.0623028	0	0.0641315	0.223684		0	0.0650927	0.238461	0.130353	0.126096	0.250413		0	0	0	0	0	1.67051
70	FBgn0051106	CG31106	NA	0	0	0	0	0	0		0	0	0	0	0	0		0	0	0	0	0	0
71	FBti0019291	transib3{}1202	NA	10.3179	9.86999	5.75583	9.80387	7.09855	20.0801		4.53147	8.45304	7.85605	7.44145	5.49497	7.52958		5.66741	7.43832	6.81731	12.9928	16.0648	15.135
72	FBgn0039131	CG12268	NA	0	0	0	0	0.320371	0		0	0	0	0	0	0		0	0	0.165572	0	0	0.0970357
73	FBgn0267686	lncRNA:CR46022	long non-coding RNA:CR46022	0	0	0	0	0	0		0	0	0	0	0	0		0	0	0	0	0	0
74	FBti0062552	INE-1{}4491	NA	0	3.096	0	0	0	1.53645		0	7.15379	0	0	0	0		0	0	0	0	0	0
75	FBti0061858	INE-1{}3797	NA	20.7241	18.8856	19.5278	19.9995	17.3092	20.5705		15.9946	19.6938	16.2979	22.1309	23.0549	24.5275		19.8445	17.9285	19.767	25.3543	20.9382	21.309
76	FBgn0037777	CG11722	NA	29.4854	28.4751	29.5765	31.5939	32.4124	34.9318		30.9832	30.9763	32.9116	31.3181	29.9667	30.7702		27.361	25.6812	27.0552	29.4204	28.7076	22.9182
77	FBgn0046685	Wsck	Wsck	0	0	0	0	0	0		0	0	0	0	0	0		0	0	0	0	0	0
78	FBgn0259733	tal-AA	tarsal-less AA	0.741441	0.518265	1.37545	2.04898	1.88776	1.64608		1.27538	3.35309	1.05289	1.79862	0.463966	1.49726		2.95995	1.18673	1.82929	1.44348	1.59848	1.00061
79	FBgn0266388	asRNA:CR45028	antisense RNA:CR45028	0	0	0	0	0	0		0	0	0	0	0	0		0	0	0	0	0	0
80	FBti0061730	INE-1{}3669	NA	0.190806	0.320094	0.117988	0.527293	0	0.423609		0	0	0.361275	0.493722	0	0.118557		0.126955	0.0939685	0	0	0	0
81	FBgn0267561	lncRNA:CR45901	long non-coding RNA:CR45901	1.2133	0.798207	0.970933	0.631147	1.54458	2.05986		2.06249	2.12104	1.14865	1.66209	1.96509	3.63639		1.13969	1.96834	0.657391	3.59129	1.23095	0.605427
82	FBgn0038993	CG13843	NA	0	0	0	0.419779	0	0		0	0.327122	1.31822	0	0.316847	0.157306		0.505344	0	0	0	0	0
83	FBgn0262971	lncRNA:CR43282	long non-coding RNA::CR43282	0.262699	0.235041	0.389867	0.174233	0.200655	0.058322		0.650705	0	0.2487	0.543801	11.5071	0.326456		0.279664	0.207	0.138269	0.314731	0.453086	0.121551
84	FBgn0039313	CG11892	NA	68.1003	60.3306	64.9816	63.2432	59.9589	66.7084		70.2483	64.6848	75.0059	73.9173	75.5943	64.7147		75.2643	67.5758	62.8707	73.5321	68.9218	51.3541
85	FBgn0004395	unk	unkempt	1.25029	1.91927	1.81915	2.05957	1.46683	1.33346		2.02416	1.36211	2.15845	1.01497	2.48523	1.49281		1.23969	1.1832	1.19357	1.58605	1.35909	1.19105
86	FBgn0051201	GluRIIE	Glutamate receptor IIE	31.2508	29.0469	32.1578	33.8779	35.5209	32.8484		33.2912	30.7915	31.4703	33.0947	34.9963	34.4121		30.2262	31.4346	27.1893	28.4418	30.1753	24.2625
87	FBgn0266674	Sec15	Secretory 15	0	0.941141	0.693817	0.310069	0	0.934121		0	0.724886	0.265555	0	0.702115	0.697163		0.746544	3.86801	0.3691	0.672123	0	0.432631
88	FBgn0267767	lncRNA:CR46098	long non-coding RNA:CR46098	127.675	129.192	122.529	124.851	130.486	117.297		121.372	126.356	117.628	130.839	126.03	123.12		133.664	134.19	130.705	120.236	128.279	106.779
89	FBgn0039019	HP1c	Heterochromatin Protein 1c	0	0	0	0	0	0		0	0	0	0	0	0		0	0	0	0	0	0
90	FBti0062939	INE-1{}4878	NA	129.389	122.132	143.746	144.404	149.552	132.01		133.951	137.11	132.166	132.257	134.612	145.121		120.712	119.294	129.659	125.279	121.454	124.649
91	FBgn0039172	Spase22-23	Spase 22/23-subunit	102.495	104.223	96.8037	99.2303	103.652	104.281		100.84	104.056	99.6885	106.403	100.445	103.818		99.0617	94.4167	91.1121	97.8757	94.4063	86.9026
92	NA	NA	NA	0	0	0	0	0	0		0	0	0	0	0	0		0	0	0	0	0	0
93	FBgn0011290	Taf12	TBP-associated factor 12	0	0	0	0	0	0		0	0	0	0	0	0		0	0	0	0	0	0
94	FBgn0262384	mir-1014	mir-1014 stem loop	0	0.232009	0	0	0.264089	0		0.856415	0	0	0	1.29814	0		0	0.408659	0.545942	0.497074	1.27783	0.159978
95	FBgn0283626	lncRNA:CR46299	long non-coding RNA:CR46299	33.6381	29.2187	26.7635	31.73	30.1898	38.5847		32.1713	35.0612	32.7478	31.2621	32.5565	31.6302		34.542	34.8994	30.5412	33.651	35.0862	31.172
96	FBgn0267816	lncRNA:CR46141	long non-coding RNA:CR46141	0.254695	0.213638	0.157495	0.281541	0.202648	0.212044		0.613355	0.082274	0.180842	0.24714	0.796895	0.276946		0.0847322	0.250866	0.16757	0.190714	0.196108	0.0982066
97	FBgn0037747	Naa80	N(alpha)-acetyltransferase 80	1.27021	1.25347	1.10888	0.578156	0.570713	0.497647		1.54231	1.7378	2.3343	2.22339	2.05726	0.557114		2.48573	3.53255	3.44112	5.55007	5.15475	5.58917
98	FBgn0037751	topi	matotopetli	0.910804	1.42609	1.35171	0.604084	1.27543	1.41546		3.50942	2.11836	2.15567	1.29622	1.59585	3.39557		0.969621	2.4222	2.03742	2.07329	0.897653	1.47501
99	FBgn0039486	CAH9	Carbonic anhydrase 9	151.386	143.826	132.599	111.986	102.575	90.6105		54.8546	95.5716	115.584	66.7337	92.8828	64.7212		44.5154	36.7965	50.7392	84.1755	95.4401	166.523
100	FBgn0039228	CG6980	NA	1.21266	1.35623	0.249957	0.446827	0.514587	1.51438		0.764846	0.848737	0.765359	0.849831	1.3912	0.690697		0.134476	0.149304	0.19946	0.484283	0.560227	0.545514
101	FBgn0039073	CG4408	NA	0	0	0.23256	0.311796	0	0.208738		0	0.485948	0.356045	0.243287	0.235341	0		0	0.648257	0	0	0	0.290027
102	FBgn0040256	Ugt35C1	UDP-glycosyltransferase family 35 member C1	48.4485	50.5915	41.3228	49.8617	40.2453	44.2227		46.5102	58.4498	46.7184	42.7301	44.2295	50.3056		54.5528	49.2391	51.0684	46.9591	38.1549	44.993
103	FBgn0037888	scpr-B	SCP-containing protein B	0.618546	0.864724	0.191244	0.683743	0.590573	0.171655		1.27678	0.599425	0	0.800264	0.774127	0.384334		0.205778	0	0.203478	0	0.952523	0.238502
104	FBgn0039404	CG14543	NA	0	0.107183	0.118524	0.211875	0.244005	0.425532		1.18693	0.247662	0	0	0.479765	0.119095		0.510124	0.18879	0.252211	0.688907	0	0
105	FBgn0264905	lncRNA:CR44096	long non-coding RNA:CR44096	94.6971	86.8432	90.7662	95.128	92.2083	100.874		82.4794	88.2085	94.3121	84.3559	84.5657	89.7032		82.7054	81.5913	83.1053	85.9063	87.1724	68.5737
106	FBgn0038342	B9d1	B9d1	0.397325	0.518427	0.245693	0	0.337206	0.220526		0.273381	0.598955	0.188076	0.342701	0.745894	0.329171		0.881215	0.260901	0.348546	1.5074	0.734227	0.408539
107	FBgn0005674	GluProRS	Glutamyl-prolyl-tRNA synthetase	195.702	209.126	182.051	210.187	204.116	208.126		191.096	215.743	189.637	182.114	188.101	214.555		214.373	238.104	239.15	227.882	228.57	219.829
108	FBgn0266229	lncRNA:CR44924	long non-coding RNA:CR44924	0	0	0	0	0	0		0	0	0	0	0	0		0	0	0	0	0	0
109	FBgn0011768	Fdh	Formaldehyde dehydrogenase	37.5212	32.81	32.2066	38.1078	37.3917	38.7794		40.7605	33.7861	40.3183	39.8805	41.4603	39.0104		44.131	35.1424	40.3743	37.7791	39.5023	30.3287
110	FBgn0265449	lncRNA:CR44349	long non-coding RNA:CR44349	53.6297	42.8423	50.16	53.5789	62.5798	46.6535		62.3537	53.5375	43.9331	52.4737	52.2863	52.1895		54.6794	55.4414	53.1218	35.554	34.0554	31.0362
111	FBgn0037917	wkd	whacked	125.049	135.704	120.611	127.062	136.619	125.537		139.027	151.321	119.166	139.513	142.31	139.001		145.965	133.933	142.57	145.001	159.135	140.955
112	FBgn0086365	Orct2	Organic cation transporter 2	5.89057	5.8796	4.77838	5.25118	5.61746	5.46076		9.52972	8.97533	9.3544	8.38596	10.6223	9.05188		9.10302	7.88159	7.08434	8.77735	8.06322	5.66607
113	FBgn0017567	ND-23	NADH dehydrogenase (ubiquinone) 23 kDa subunit	0	0	0	0	0	0		0	0	0	0	0	0		0	0	0	0	0	0
114	FBgn0039290	CG13654	NA	0	0	0	0	0	0		0	0	0	0	0	0		0	0	0	0	0	0
115	FBgn0267208	asRNA:CR45648	antisense RNA:CR45648	0.177751	0.530121	0.146554	0.589458	0.603421	0.526167		0.570743	0.306232	0.224371	0.22997	0.667379	0.368151		0.394228	0.350156	0.155929	0.141971	0.364967	0.365535
116	FBti0019361	1360{}1299	NA	96.5867	96.5193	100.488	96.0182	102.842	96.4221		82.9907	93.027	69.7526	81.5338	77.5837	86.2159		93.5668	88.5958	93.0132	77.0702	90.5384	95.2509
117	FBgn0051287	CG31287	NA	11.8701	10.9024	11.4124	13.2097	13.9643	16.4872		9.66848	14.1219	13.322	12.2496	11.6741	13.6564		8.20419	10.272	10.246	10.1922	12.034	11.2377
118	FBgn0038577	CG12321	NA	0	0	0	0	0	0		0	0	0	0	0	0		0	0	0	0	0	0
119	FBgn0037720	CG8312	NA	3.49492	4.33215	2.2692	3.63794	5.41315	5.01109		2.72533	3.27399	3.50169	3.54197	3.09824	4.34314		1.47274	2.26623	1.41796	8.8628	3.65974	1.8417
120	FBgn0038033	CG10097	NA	16.6562	16.7857	17.8127	17.6887	18.3818	18.9195		19.22	19.393	21.2847	18.7441	17.8893	18.9825		15.749	16.2864	16.2265	17.2993	16.8633	14.1619
121	FBgn0001112	Gld	Glucose dehydrogenase	2.90143	7.24704	7.05698	4.06251	4.8017	6.65619		6.52138	4.87367	9.33916	3.75381	5.80994	5.64878		6.17759	6.85874	5.47224	7.18394	4.88504	3.28165
122	FBgn0038344	obe	obelus	0.239183	0	0	0	0	0.531011		0	0	0	0.618901	0.598687	1.18893		0	0	0	0	0	0
123	FBgn0037678	CG16749	NA	32.1844	29.8303	31.5714	29.3805	28.8409	31.1634		33.4259	28.2773	27.8823	29.9455	33.0597	30.94		37.1408	32.9658	32.1773	29.325	26.9894	23.9911
124	FBgn0267709	CG46042	NA	1.41688	1.21895	0.673964	1.52606	0.832495	1.00821		4.39951	5.68009	5.91581	4.60634	6.27463	4.37932		7.01009	6.76319	5.5932	6.13718	5.95269	7.06023
125	NA	NA	NA	80.3185	69.1704	72.2034	89.5	99.8242	75.1648		84.0089	87.5912	75.822	77.2585	79.0725	88.4534		76.9304	81.3616	75.3189	69.9002	73.6601	57.5044
126	FBgn0051072	Lerp	lysosomal enzyme receptor protein	0	0	0	0	0	0		0.121091	0	0	0	0	0		0	0	0	0	0	0
127	FBgn0013277	Hsp70Ba	Heat shock protein 70 Ba	0	0	0	0	0	0		0	0	0	0	0	0		0	0	0	0	0	0
128	FBgn0037718	P58IPK	P58IPK	29.2376	21.9336	46.163	36.3442	52.1948	25.9691		46.7448	32.637	26.7094	31.1277	40.6847	40.0726		26.7215	28.2719	32.2754	14.2883	13.5778	12.4673
129	FBgn0039520	Gr98a	Gustatory receptor 98a	0.151583	0	0	0.67024	0.38594	0		0.417189	0.391725	0.143505	0.980574	0.569129	0.565115		1.21029	1.34373	0.797839	0.726424	0	1.51965
130	FBti0062070	INE-1{}4009	NA	0	0	0	0	0	0		0	0	0.146934	0.200801	0	0		0	0	0	0	0	0
131	FBgn0286071	AdamTS-A	ADAM metallopeptidase with thrombospondin type 1 motif A	38.4668	47.6155	50.5221	41.4733	36.206	43.1147		45.8976	41.8341	46.2894	45.5676	48.25	44.0184		50.8827	52.2911	48.991	41.2328	42.4698	35.6017
132	FBgn0266701	lncRNA:CR45191	long non-coding RNA:CR45191	0	0	0	0	0	0		0	0	0	0	0	0		0	0	0	0	0	0
133	FBgn0265197	CG44257	NA	0	0	0	0.260337	0	0		0	0	0	0	0	0		0	0	0.15495	0	0	0
134	FBgn0003002	opa	odd paired	1.9189	0.660335	0	1.14216	0.563729	1.14697		2.84374	1.14436	0	0.95486	0.554204	1.65089		0.785698	1.16311	0.776917	1.59159	1.27292	1.59363
135	FBgn0012000	tRNA:Val-CAC-2-3	transfer RNA:Valine-CAC 2-3	46.2745	46.8292	45.8856	46.2345	44.138	48.0072		42.4105	43.1996	43.5481	38.5678	40.1781	37.729		35.8242	36.2733	34.3375	38.3519	32.8262	34.4476
136	FBgn0264428	lncRNA:CR43846	long non-coding RNA:CR43846	41.8092	47.9718	42.1533	47.4145	43.5631	43.5521		47.37	46.2298	38.6189	45.5881	39.0956	45.0513		39.1348	42.9827	43.6907	46.7617	40.8215	36.4747
137	FBgn0266399	lncRNA:CR45039	long non-coding RNA:CR45039	0	0	0	0	0	0		0	0	0.211461	0	0	0		0	0	0	0	0	0
138	FBgn0041588	eIF2D	eukaryotic translation initiation factor 2D	8.40961	7.27907	7.08116	8.82626	6.80497	13.8537		6.30949	10.2304	10.0577	8.01546	6.96991	12.2017		3.72036	5.63961	5.59174	8.41392	10.3327	8.86544
139	FBgn0039557	CG12259	NA	37.5575	39.7248	33.6663	31.2176	30.3921	35.2271		34.0548	32.5405	35.6939	38.4209	26.9636	37.6276		42.6174	27.5295	36.5861	43.9499	40.7095	35.811
140	FBti0020309	Stalker4{}1224	NA	0.205596	0.306584	0.508536	0.151511	0.174488	0.760743		2.16908	6.28715	7.1368	4.16728	3.00194	4.42857		0.455986	0.135004	0.270534	0.328424	0.506569	0.475648
141	FBgn0051028	CG31028	NA	57.5322	52.0767	54.3463	52.1125	54.0816	53.3614		70.7461	52.5551	50.5366	61.1734	71.916	54.5508		71.1591	60.3902	60.6911	49.7855	48.3654	35.9264
142	FBgn0266598	Kmn2	kinetochore Mis12-Ndc80 network component 2	0	0	0	0	0	0		0	0	0	0	0	0		0	0	0	0	0	0
143	FBgn0037424	Osi15	Osiris 15	14.555	14.1994	13.4031	11.4226	12.2725	14.653		16.8211	12.5785	15.9566	16.956	15.456	9.59185		19.1171	15.7946	11.7317	16.2678	15.4471	11.3944
144	FBgn0038725	CG6184	NA	194.332	189.43	213.905	195.61	185.524	199.501		199.092	185.984	206.461	202.725	206.889	191.322		194.286	180.19	182.1	178.703	178.139	134.158
145	FBgn0263757	Polr2D	RNA polymerase II subunit D	22.8034	20.2267	13.7362	24.6637	21.0214	18.9847		20.5593	22.3525	15.3537	22.3813	24.8487	27.8492		22.7587	19.0721	24.0564	18.2526	17.0736	17.1305
146	FBgn0039277	Nepl16	Neprilysin-like 16	94.7847	95.0838	95.589	86.453	88.104	93.4971		84.1838	93.7079	94.8033	92.7731	82.69	89.4904		89.7549	92.1289	86.403	94.5861	91.5437	84.8547
147	FBgn0039302	Nup358	Nucleoporin 358kD	0	0	0	0	0	0		0	0	0	0.0684865	0	0		0	0.0521393	0.0696546	0	0	0
148	FBgn0039461	CG5500	NA	0	0	0	0	0	0		0	0	0	0	0	0		0	0	0	0	0	0
149	FBgn0037894	Ipo9	Importin 9	0.0473271	0.0529304	0	0.104631	0.481992	0		0.260509	0	0	0.183693	0.118462	0		0	0	0	0	0.0583047	0
150	FBgn0039799	CG15543	NA	80.2908	72.8253	91.9362	88.0691	96.5037	83.1047		96.4568	79.3649	92.6045	88.2525	96.5241	87.3765		94.5728	81.3319	86.9655	79.4698	69.664	49.1185
151	FBgn0262290	mir-iab-8	mir-iab-8 stem loop	10.8639	14.6594	12.5595	11.4869	10.8236	12.846		16.0874	15.4107	13.7506	8.8611	14.1876	14.8213		13.0426	15.0041	11.1876	10.6106	14.9841	15.3899
152	FBgn0039817	CG15553	NA	1.88416	3.18073	2.50607	1.65048	1.67449	0.907638		6.01726	9.55445	11.7122	7.68101	6.85176	6.45001		9.0357	14.7766	21.4246	19.3365	23.5185	21.4935
153	FBgn0051224	CG31224	NA	17.927	15.6743	18.601	16.8777	21.5162	16.4849		17.5091	16.6857	17.3672	18.2306	19.5365	19.9651		17.6392	17.1337	17.6919	15.3802	14.9262	16.2851
154	FBgn0054008	CG34008	NA	0	0.0939581	0	0	0	0		0	0	0.0795345	0	0.105143	0		0	0	0	0.503257	0	0.064787
155	FBgn0013276	Hsp70Ab	Heat shock protein 70 Ab	0	0	0	0	0	0		0	0	0	0	0	0		0	0	0	0	0	0
156	FBgn0039714	Zip99C	Zinc/iron regulated transporter-related protein 99C	14.6277	12.5452	10.6857	15.1642	15.6306	17.8361		15.2274	14.0042	12.0544	15.297	12.5208	13.8453		13.7166	16.1248	12.566	15.6181	16.9936	11.6896
157	FBgn0037832	Desi	Desiccate	0	0	0	0	0	0.0884184		0	0.20584	0	0	0.0996871	0		0	0.0784549	0	0	0	0
158	FBgn0263409	lncRNA:CR43455	long non-coding RNA:CR43455	0.359666	0	0	0.0993939	0.0572334	0		0.24747	0	0.255374	0	0.506398	0.167609		0.179481	0	0.0591582	0	0.0553863	0
159	FBgn0037802	Sirt6	Sirtuin 6	0	0.22699	0.753025	0.448706	0.516752	1.12648		1.39648	2.62248	0.960723	1.83811	0.508021	1.51331		0	0.599727	2.40359	3.89056	0	0
160	FBgn0004781	Ccp84Ac	Ccp84Ac	12.985	8.27058	15.1228	16.2203	21.3486	13.3152		11.9392	13.3924	12.734	10.8483	13.3361	15.1958		9.06587	10.2089	10.1139	8.37141	10.0429	14.5489
161	FBgn0037502	wa-cup	walker cup	0	0	0	0	0	0		0	0	0.333051	0	0	0.21859		0	0.0866273	0.115728	0.105369	0	0
162	FBgn0051230	CG31230	NA	2.13211	2.623	2.24133	3.77095	2.57854	3.13595		5.94138	5.50986	4.1379	3.03433	2.7351	3.17949		1.34769	1.31253	3.01595	0.702462	1.24766	0.781003
163	FBgn0039328	CHKov2	CHK domain ov2	17.3391	14.0873	19.3527	14.8265	14.1744	13.9981		17.0968	12.4056	15.1263	15.4065	18.1853	16.2763		16.7045	18.8851	17.9508	15.7775	14.2818	10.8629
164	FBgn0038204	CG14357	NA	21.1079	24.7311	31.0772	30.9251	25.5915	26.0343		37.3458	33.984	32.6707	32.0772	31.2392	30.8108		35.4453	30.8558	23.1457	24.8872	19.1933	13.1772
165	FBgn0285912	mah	mahogany	53.7771	50.7939	54.6781	54.783	54.717	55.6266		54.8978	57.451	52.9316	54.5043	56.9032	60.1522		50.0803	55.12	55.4339	53.8408	56.6317	48.3056
166	FBgn0051116	ClC-a	Chloride channel-a	0.748839	0.314062	0	0.620826	0.714973	1.97422		2.4474	2.05612	1.24063	1.21104	1.52294	0.581614		1.49474	1.84395	0.739019	2.80362	1.26848	2.23774
167	FBgn0263835	CR43697	NA	71.6417	49.9607	50.2039	78.1685	86.8369	100.822		78.5633	81.552	63.4368	91.9693	75.2785	97.7823		55.8691	44.913	47.5616	101.932	96.1373	75.6174
168	FBgn0266672	Sec8	Secretory 8	94.8473	91.9874	100.282	103.204	94.484	94.6278		106.218	100.035	97.9183	102.573	103.229	104.959		99.5397	90.7562	93.6035	83.517	82.9042	68.2297
169	FBgn0037292	plh	pasang lhamu	0	0	0	0	0	0		0	0	0	0	0	0		0	0	0	0	0	0
170	FBgn0002735	E(spl)mŒ≥-HLH	Enhancer of split mŒ≥, helix-loop-helix	0	0	0	0.0732582	0	0		0	0	0	0	0.0829422	0		0.0881906	0.261106	0.087205	0	0	0.255538
171	FBgn0017550	Rga	Regena	24.6542	22.1211	21.6449	22.5266	23.145	26.5247		25.4589	23.4403	27.7285	25.1248	23.104	29.9426		23.5557	23.4176	22.4512	24.4628	23.8256	19.8137
172	FBti0062066	INE-1{}4005	NA	0.0321033	0.0359041	0.0794064	0.035487	0.0408686	0.0712726		0	0.0829622	0.0303925	0	0.20089	0.119684		0.170882	0.252965	0.211215	0.346156	0.0395496	0.0742711
173	FBti0059750	Dm88{}1689	NA	24.2308	14.3073	13.5876	26.7848	21.4585	22.5538		26.7168	22.558	19.52	26.2867	110.377	23.1916		26.6367	29.3514	20.794	20.3752	22.2493	14.5078
174	FBgn0037679	Aduk	Another Drosophila Unc-51-like kinase	0	0	0	0	0	0		0	0	0	0	0	0		0	0	0	0	0	0
175	FBgn0037837	CG14693	NA	1.18918	1.53997	0.928861	0.622667	1.43419	1.59795		0.602898	0.566099	0.829541	0.72878	0.156662	0.933341		0.583013	0.801414	1.40006	1.79964	1.85054	2.22024
176	FBgn0040609	CG3348	NA	2.65561	3.01717	3.12789	3.54126	3.05871	3.3222		1.21814	2.45097	2.99297	2.29052	2.1102	2.67153		3.02904	1.86835	1.77492	2.32307	2.85614	1.78787
177	FBgn0284417	lncRNA:TS20	long noncoding RNA: testis-specific 20	5.1921	4.95813	2.49441	1.85426	1.83039	5.51967		3.2152	3.87046	6.73034	5.1931	3.92382	3.79689		5.3148	7.63172	7.1999	12.5606	10.6771	10.4566
178	FBgn0038113	CG11668	NA	10.3574	8.85451	6.03581	7.13319	6.21297	7.22339		8.3577	7.00676	11.1915	7.15611	11.8767	9.29954		8.87582	8.27883	8.13442	10.005	11.7577	16.1
179	FBgn0014931	CG2678	NA	69.3159	59.6134	79.8472	77.2985	86.7354	60.8444		79.161	66.4482	65.9696	61.7306	70.1051	67.2278		67.2392	67.5504	75.9092	52.0314	50.0853	42.9459
180	FBgn0267408	AOX1	Aldehyde oxidase 1	132.119	114.027	148.364	147.919	132.107	96.0095		151.415	108.626	93.5027	113.102	119.666	123.038		125.895	145.007	142.925	90.7053	78.4966	79.4659
181	FBgn0038115	CG7966	NA	0	0	0	0	0	0		0	0	0	0	0	0		0	0	0	0	0	0
182	FBgn0038745	ClpX	Caseinolytic protease chaperone subunit	539.847	494.141	502.23	533.453	526.318	585.328		487.113	533.639	547.792	541.39	503.917	523.212		510.67	507.41	505.582	561.594	559.426	513.919
183	FBgn0038321	Nagk	N-acetylglucosamine kinase	0.422158	0.15738	0.69613	0.155552	0.358281	0		1.35552	0.181825	0	0.54618	0.528342	0.699487		0.374516	0.554414	0	0.168591	0	0.65111
184	FBgn0266538	CG45099	NA	0	0	0	0	0	0		0	0	0	0	0	0		0	0	0	0	0	0
185	FBgn0263594	lost	lost	0	0	0	0	0	0		0	0	0	0	0	0		0	0	0	0	0	0
186	FBgn0083984	CG34148	NA	0.715859	0.355828	0.245924	0.0879236	0.860685	0.13244		0.273639	0.256937	0.64006	0.56599	1.14478	1.23555		0.635072	0.235032	1.46527	2.43	1.56783	5.06044
187	FBgn0051162	tRNA:Ser-GCT-2-4	transfer RNA:Serine-GCT 2-4	0	0	0	0	0	0.450594		0.930986	0.349664	0.384289	0.175058	0.16934	1.17702		0.360112	0.799636	0.178043	0.810533	0.666766	0.208689
188	FBgn0039378	Œ±4GT2	Œ±1,4-galactosyltransferase 2	0	0	0.69613	0.622206	0	0.312412		0	0.363651	0	1.8206	0.352228	0		0.374516	0.554414	0.740661	0	1.04016	0.65111
189	FBgn0015568	Œ±-Est1	Œ±-Esterase-1	154.92	140.827	168.948	153.682	139.081	151.538		212.153	165.646	178.78	189.37	217.629	172.478		214.55	172.757	172.151	147.792	130.106	93.7623
190	FBgn0267107	lncRNA:CR45547	long non-coding RNA:CR45547	470.842	521.151	505.31	499.06	474.778	489.662		556.751	526.585	478.531	523.878	572.378	537.162		551.474	533.667	530.747	466.574	412.884	348.998
191	FBgn0267759	lncRNA:CR46090	long non-coding RNA:CR46090	0	0	0	0	0	0		0	0	0	0	0	0		0	0	0	0	0	0
192	FBgn0038881	aus	argus	0	0.0637595	0	0.0630188	0	0		0.313807	0.147327	0.0539718	0.0737583	0.142699	0		0	0.112305	0	0	0	0
193	FBgn0259139	glo	glorund	43.3132	43.5317	25.1548	21.2704	18.535	34.192		16.8139	35.4512	40.5202	19.0264	29.3014	20.0027		17.525	15.4218	16.3664	38.0425	49.8445	71.2045
194	FBgn0267159	lncRNA:CR45599	long non-coding RNA:CR45599	0	0	0	0	0	0		0	0	0.0644614	0	0.0852164	0		0	0	0	0	0	0
195	FBgn0038423	CG10317	NA	0	0	0	0	0	0		0	0	0	0	0	0		0	0	0	0	0	0
196	FBgn0262112	sro	shroud	44.0212	41.4142	37.7202	49.2556	46.6515	48.5247		48.7372	44.0749	43.1299	51.5864	44.7095	54.1323		39.8711	35.0356	44.5812	46.2053	43.7263	42.9531
197	FBgn0266732	asRNA:CR45205	antisense RNA:CR45205	19.8869	19.4012	14.3027	15.1161	11.2906	15.6567		18.334	14.5898	14.7214	19.9162	18.8257	13.7891		18.1972	14.3157	14.8578	12.4512	11.3594	11.0276
198	FBti0062737	FB{}4676	NA	0	0.138153	0.458315	0	0	0		0	0.239419	0.0584727	0	0.0772994	0		0	0	0.0812722	0.147995	0	0
199	FBgn0039258	Œ≤4GalT7	Œ≤-4-galactosyltransferase 7	1.95158	3.10165	1.6514	1.70312	1.04608	1.14019		2.40289	1.59263	5.05654	2.25914	3.34231	2.9358		3.41712	2.02341	2.70314	1.96895	2.53079	0.792104
200	FBgn0039415	CG6142	NA	5.73705	4.92209	5.92887	4.74908	6.60313	4.07114		7.42616	4.56961	6.79535	6.88021	6.91778	5.30638		7.63441	6.32167	7.03203	4.01731	3.35638	2.66666
201	FBgn0039325	CG10560	NA	0	0.251138	0.833134	0	0	0		0	0.290147	0	0.290521	0.562066	0		1.49408	0.221176	2.36381	0.807084	0	0.69267
202	FBgn0264427	CG43845	NA	0	0	0	0	0	0		0	0	0	0	0	0		0	0	0	0	0.573088	0
203	FBgn0004841	TkR86C	Tachykinin-like receptor at 86C	0.170225	0.380758	0	0.564501	0.650107	0.755835		0.234248	0.21995	0.966922	0.660702	0	0.423077		0.906088	0.167666	1.79192	0.203941	0.419417	0
204	FBgn0275433	lncRNA:CR46265	long non-coding RNA:CR46265	99.89	101.406	98.3155	94.4975	86.3431	107.644		98.9298	102.477	100.033	104.015	104.076	100.294		96.493	98.327	103.216	105.543	110.211	94.363
205	NA	NA	NA	0.839151	0.57754	1.67646	0.428123	1.31479	0.573233		1.42125	0.667249	1.03887	1.08568	1.29258	1.52411		1.03078	0.508637	0.849382	0.464012	0.63618	0.647127
206	FBti0019345	jockey{}1278	NA	0	0	0	0	0	0		0	0	0	0	0	0		0	0	0	0	0	0
207	FBgn0267674	lncRNA:CR46010	long non-coding RNA:CR46010	177.517	161.918	156.968	191.764	181.956	199.198		240.511	208.09	192.962	222.465	243.178	220.923		217.378	186.781	187.544	222.734	187.633	126.752
208	FBgn0002924	ncd	non-claret disjunctional	5.70483	3.82816	2.82215	1.26123	1.45249	0		0	2.94852	7.56115	5.90465	0	1.41788		4.55493	1.12381	1.50134	5.46781	0	0
209	FBgn0039008	CG6972	NA	0	0	0.313384	0.112042	0	0		0.13948	0	0	0	1.33195	0		0.13488	0.249586	0	0	0.124869	0.0390822
210	FBgn0259721	CG42375	NA	0	0	0	0.434771	0	0		0	0	0	0	0	0		0	0	0	0	0	0
211	FBgn0051211	CG31211	NA	0	0	0	0	0	0		0	0	0	0	0	0		0	0	0	0	0	0
212	FBgn0283548	mir-9381	mir-9381 stem loop	0	0	0	0	0	0		0	0	0	0	0	0		0	0	0	0	0	0
213	FBgn0038717	CG17751	NA	0	0	0	0	0	0		0	0	0	0	0	0		0	0	0	0	0	0
214	NA	NA	NA	0	0	0	0	0	0		0	0	0	0	0	0		0	0	0	0	0	0
215	FBgn0267612	lncRNA:CR45950	long non-coding RNA:CR45950	7.81415	6.81829	7.59958	6.87279	6.59073	7.08969		10.9196	7.28344	8.68031	8.48222	9.99156	8.02707		13.0061	9.57914	8.97706	11.0429	8.25567	6.11931
216	FBti0062734	INE-1{}4673	NA	12.276	15.2549	10.4588	11.9114	12.6759	18.1693		9.76046	10.3984	8.65179	12.353	11.4374	12.8823		12.5242	11.4197	7.71771	12.2562	11.7627	11.8862
217	FBgn0263389	CR43441	NA	100.944	99.1667	106.346	96.0861	101.376	96.4903		106.24	98.387	96.5085	95.5311	92.2551	95.3987		95.3565	104.705	99.3743	94.7344	96.4158	95.5281
218	FBgn0051575	tRNA:Ala-AGC-2-9	transfer RNA:Alanine-AGC 2-9	77.3984	77.0778	83.3191	77.0752	73.127	79.9022		77.5661	73.7882	80.6649	75.4508	82.5047	80.1664		79.844	79.251	78.3317	70.5542	69.1917	66.175
219	FBgn0263664	lncRNA:CR43655	long non-coding RNA:CR43655	76.272	76.8794	86.169	76.3239	78.7774	73.1092		95.1473	82.9688	87.6073	83.2452	97.6954	84.5566		91.5794	81.8298	82.6669	74.9642	64.1402	50.3054
220	FBgn0037993	dpr15	defective proboscis extension response 15	0.758367	0.212039	1.71948	1.25745	0.643619	0.491066		1.73933	0.979898	1.13676	0.408817	1.1864	0.785353		1.42967	0.684718	1.16421	0.530002	0.233568	0.389886
221	FBgn0262962	CG43273	NA	0	0	0	0	0	0		0	0	0	0	0	0		0	0	0	0	0	0
222	FBgn0038049	Srlp	Spliceosome-ribosome linker protein	200.6	190.051	198.207	200.428	200.949	202.715		198.356	204.081	232.494	208.132	199.008	200.491		202.387	209.347	208.441	210.214	218.621	184.045
223	FBgn0005777	PpD3	Protein phosphatase D3	40.2977	40.186	41.7723	40.7692	36.6265	42.279		34.1372	36.1369	37.5968	38.287	33.2871	37.1158		36.8277	39.6739	36.1517	39.1531	35.8496	32.0343
224	FBgn0261238	Alh	Alhambra	6.14267	5.25348	5.80935	7.45582	5.82654	3.74359		4.47511	6.84764	4.67506	6.70064	7.83845	3.44256		7.53306	5.33851	7.76584	9.09092	5.04497	5.85163
225	FBgn0042101	CG18744	NA	0.558533	0.41644	1.03614	0.514503	0.711032	0.516668		0.640502	1.20281	0.705025	0.843056	0.349509	0.694089		0.619376	1.7421	0.367472	0.33458	0.458723	0.143574
226	FBti0063301	diver2{}5240	NA	22.6421	18.7872	25.125	23.2872	22.0146	20.8026		36.1493	22.5102	29.76	30.2182	34.0917	24.2445		39.2962	32.8932	30.348	24.932	20.1531	12.3045
227	FBgn0037891	CG5214	NA	0	0	0	0	0	0		0	0	0	0	0	0		0	0	0	0	0	0
228	FBgn0039182	CG5728	NA	0	0	7.25135	0	0	0		0	0	0	0	0	0		6.24194	0	0	0	0	0
229	FBgn0262808	CG43179	NA	93.0575	87.9196	102.127	93.3594	92.8318	86.5206		91.0291	82.9776	90.9506	88.115	90.9734	86.556		95.565	90.3143	95.5473	74.8402	73.1503	64.0188
230	FBgn0085345	CG34316	NA	7.67247	6.61842	5.99965	7.22611	8.23433	7.94397		7.67005	8.17992	4.78811	7.70083	7.27708	6.24237		8.83638	7.11657	6.2929	8.03796	6.99371	5.67797
231	FBgn0085383	CG34354	NA	33.958	32.7011	25.4275	33.4389	34.0045	36.6663		29.4526	33.752	26.6441	32.4873	36.1719	30.9952		25.9022	25.0648	23.6169	24.7334	30.7271	32.3605
232	FBgn0267808	asRNA:CR46133	antisense RNA:CR46133	3.37284	2.41171	1.84632	2.9949	2.25245	6.5674		5.78272	8.64475	6.54324	6.86749	4.9132	7.62702		1.83947	5.17381	1.96442	7.48557	4.22329	7.12085
233	FBgn0051480	tRNA:Thr-CGT-1-1	transfer RNA:Threonine-CGT 1-1	0.6809	0	0.280697	0.25089	0	0.50389		0.624661	0.586534	0	0	0.284055	0		0.604058	0	0	0	0	0
234	FBgn0040080	pins	partner of inscuteable	13.9309	9.97426	10.7076	10.3621	11.7678	11.0561		12.1831	8.24313	10.3536	10.5278	9.9395	9.62671		8.66267	10.7078	10.4503	8.96899	10.4256	9.18682
235	FBgn0037383	Sec20	Secretory 20	60.827	72.3802	56.4603	53.0452	60.5941	71.4084		59.2536	64.5187	50.9552	63.7629	57.4602	65.9194		60.9236	78.1801	70.9942	74.4286	73.1783	68.6116
236	FBgn0037779	CG12811	NA	0	0	0	0	0	0		0	0	0	0	0	0		0	0	0	0	0	0
237	FBgn0000533	ea	easter	19.7711	19.4364	17.4903	21.7772	19.5263	17.9637		21.0105	19.0008	18.7841	20.8459	19.9009	22.0339		18.5386	20.5133	21.5717	19.7251	20.6297	18.2311
238	FBgn0264563	CG43935	NA	0	0	0	0	0	0		0	0	0	0	0	0		0	0	0	0	0	0.632145
239	FBgn0263025	HSPBAP1	HSPB1 associated protein 1	122.821	97.5528	88.7941	96.5538	96.5039	110.445		131.4	96.0666	96.2637	100.12	118.136	80.9191		139.676	145.025	121.969	124.296	107.158	122.915
240	FBgn0264291	Det	Deterin	17.3501	12.584	13.8093	14.5266	13.6679	13.4436		16.0747	10.6543	8.53803	13.0016	15.4794	16.7578		12.8014	14.8897	14.1276	14.2007	14.4966	13.8435
241	FBti0019286	Juan{}1190	NA	421.322	392.545	473.539	434.871	387.995	417.779		520.726	440.238	512.014	493.368	537.567	452.37		518.77	461.212	470.229	448.869	408.787	291.357
242	FBgn0010340	140up	upstream of RpII140	35.7962	33.1668	28.3054	30.6218	36.5091	38.1865		34.1839	37.7776	29.0002	32.4097	33.7091	32.0839		33.7993	39.9316	35.6252	43.8058	34.9011	38.2056
243	FBgn0262327	mir-2281	mir-2281 stem loop	0	0	0.541033	0	0	0.161871		0.401337	0	0.552209	0	0	0.181214		0.582149	0.143631	0.383762	0	0	0
244	FBgn0039722	Capa	Capability	96.1973	88.0834	99.4453	90.4112	100.836	91.2913		107.968	92.6515	109.512	103.838	113.031	102.461		104.966	96.3475	95.2617	90.1869	81.0899	72.8882
245	FBgn0038490	Smug	Single-strand-selective monofunctional uracil-DNA glycosylase	0	0	0	0	0	0		0	0	0	0	0	0		0	0	0	0	0	0
246	FBgn0265276	l(3)neo38	lethal (3) neo38	55.5471	49.4918	46.256	53.6243	52.5636	57.344		47.9017	47.6096	50.8341	52.462	39.6256	53.612		62.3372	51.6116	47.7531	56.3449	57.7104	52.4029
247	FBgn0014930	CG2846	NA	0	1.25904	0	0	0	0		0	1.4546	1.06576	0	0	1.39897		0	0	0	0	0	0
248	FBgn0267315	lncRNA:TS16	long noncoding RNA: testis-specific 16	0	0	0.524721	0	0	0		0	0	0	0	0.132749	0.790878		0.282299	0	0.139572	0	0	0
249	FBgn0038809	CG16953	NA	0	0	0	0	0	0		0	0	0	0	0	0		0	0	0	0	0	0
250	FBti0020305	1360{}1206	NA	35.1521	38.1057	36.1768	33.4375	39.6719	45.2013		36.0225	44.0247	35.3244	40.1034	38.8976	43.9933		36.272	34.7873	37.6162	34.4483	36.8559	37.6182
251	FBgn0038678	mRpL55	mitochondrial ribosomal protein L55	1.18204	0.377711	0.626517	0.186662	1.07484	1.68702		1.16187	1.09095	1.91837	1.31083	0.211337	0.839385		0.898839	1.16427	1.11099	0.606927	0.208031	0.260444
252	FBgn0262434	mir-11	mir-11 stem loop	74.3241	68.1648	59.0238	72.9174	73.6234	70.5246		72.2639	74.1377	56.3338	69.5138	71.8088	77.7243		76.0494	77.2487	72.1994	75.479	70.8729	68.9203
253	FBgn0261996	CG42814	NA	26.578	27.7367	27.7405	28.0694	23.4364	26.5433		24.2857	22.5846	27.205	29.5676	23.5701	24.3506		25.2306	28.4294	24.6701	28.3436	30.3444	27.2193
254	FBti0059756	Dm88{}1695	NA	63.7062	62.9401	67.0641	62.0346	65.8198	64.134		77.8342	63.7085	67.4787	67.6475	79.3549	65.9567		72.9163	64.3019	67.5976	61.9815	53.1251	39.5677
255	FBgn0037478	CG2656	NA	15.9568	2.59893	12.8369	9.93246	15.5803	20.1205		7.67474	19.6171	7.91989	10.4225	4.84717	21.5622		4.94774	9.00288	4.48474	5.38254	5.34392	2.38939
256	FBgn0267708	lncRNA:CR46041	long non-coding RNA:CR46041	50.0318	46.1147	47.4055	50.0283	49.2736	53.7715		41.6058	51.1006	47.4542	46.7462	37.0776	44.5516		43.5344	49.7406	43.6637	55.0631	52.7573	45.5488
257	FBgn0038428	CG14894	NA	2.81126	0	0	0.310758	3.81742	0		0.644767	0.242165	0.53229	0.606193	2.2283	0.582259		0.1247	0.0922998	0	0	0.230889	0
258	FBgn0015270	Orc2	Origin recognition complex subunit 2	12.3288	10.1556	10.2563	11.1257	9.93079	12.0193		8.12733	8.58517	8.73639	8.50073	9.20864	9.60241		8.61245	8.87128	8.80762	10.9675	9.82251	7.85659
259	FBgn0038853	RhoGAP93B	Rho GTPase activating protein at 93B	0	0	0	0	0	0		0	0	0	0	0	0		0	0	0	0.878078	0.180582	0
260	FBgn0267119	lncRNA:CR45559	long non-coding RNA:CR45559	0	0	0	0	0	0		0	0	0	0	0	0		0	0.201239	0	0	0	0
261	FBgn0038306	Art3	Arginine methyltransferase 3	86.4012	95.7496	95.6501	92.3149	83.0789	91.3914		91.7932	89.0747	63.3988	76.788	81.3465	87.2999		87.7172	99.1997	94.1664	92.8168	89.7801	85.262
262	FBgn0046876	Obp83ef	Odorant-binding protein 83ef	0	0	0	0.761108	0.219132	0		0	0.333625	0	0	0.107715	0		0.458124	0.0847728	0.113251	0	0.21206	0
263	NA	NA	NA	0	0	0	0.16696	0	0		0	0	0	0	0	0		0	0	0	0	0	0
264	FBgn0051320	HEATR2	HEAT repeat containing 2	0	0	0	0	0	0		0	0	0	0	0	0		0	0	0	0	0	0
265	FBgn0053333	CG33333	NA	0.205931	0	0	0.455273	0	0		0	0	0	0.532858	0	0.51182		0	0	2.43876	0.493437	0	0.635229
266	FBgn0051268	CG31268	NA	0.655143	0.457943	0.810238	0.844897	0.868771	0.636338		1.1645	1.12869	0.956188	0.74166	1.05907	0.61061		0.762836	0.860391	1.25718	0.850313	0.807104	0.336817
267	FBgn0051184	LSm3	Like Sm 3	62.995	57.9007	43.7686	57.1163	57.5395	63.3055		56.9108	57.4873	48.6294	44.0869	50.3665	47.1212		53.6881	55.7734	55.8822	48.0939	59.7933	52.0888
268	FBgn0038219	CG14839	NA	103.618	84.031	107.721	109.651	111.256	110.597		126.902	108.374	122.412	118.217	132.144	115.711		129.82	107.897	110.647	100.863	87.1233	58.8361
269	FBgn0051225	Ir94f	Ionotropic receptor 94f	0.103916	0.464876	0.514065	0.287172	0	0		0.0714997	0.60422	0.737836	0	0.0650267	0		0.207424	0.46059	0.54695	0.248996	0.0640095	0.120205
270	FBti0062533	INE-1{}4472	NA	0.357761	0.600177	1.99105	0.593205	0	0.198567		0	0.231134	0	0.462864	0.447747	0		0.71412	0.704764	1.1769	0.214311	0	0.551788
271	FBgn0038756	CG4783	NA	44.322	44.3463	46.8113	45.3158	43.5611	43.6767		43.6856	40.9798	41.8156	47.5489	51.7263	43.8507		46.5505	44.5576	43.7408	40.8495	39.6357	33.0734
272	FBgn0037276	CG17387	NA	111.489	112.596	119.572	115.372	112.43	118.647		118.757	109.595	117.532	115.747	114.899	112.249		116.349	113.626	110.322	115.971	109.563	93.6127
273	FBgn0039870	CG1896	NA	0	0	0	0	0	0		0.0855575	0	0.11772	0	2.41216	0		0	0	0	0.0744879	0.536162	0.0479462
274	FBgn0003165	pum	pumilio	12.5881	11.1609	10.2934	10.3904	9.75213	12.7324		11.1685	8.07915	11.6429	10.3396	11.0903	7.77018		11.0206	10.849	8.44549	13.3947	13.2124	11.4
275	FBgn0039463	Spag1	Spag1 axonemal dynein assembly factor	2.95448	3.42062	4.45159	2.82891	4.60874	2.60985		2.97769	2.6884	2.52127	2.61111	2.86435	3.43883		1.79967	1.47552	2.73778	1.62027	1.5123	1.87728
276	FBgn0039719	CG15515	NA	11.1696	13.4463	12.6627	11.8325	10.3189	11.5379		13.1291	12.3778	9.87678	12.0927	12.4744	9.83202		14.554	12.8353	13.1665	13.4284	9.93809	9.66047
277	FBgn0038760	MED25	Mediator complex subunit 25	105.561	96.0554	96.8966	103.401	107.781	101.574		92.8775	101.273	96.8775	92.9692	99.8404	98.4129		92.2541	86.5162	93.5592	93.8321	91.3945	92.5604
278	FBgn0002781	mod(mdg4)	modifier of mdg4	10.6013	8.38418	9.27132	13.2254	12.2426	14.0375		11.0456	19.373	17.0618	12.5401	10.9933	18.0675		6.3483	8.12975	8.66872	10.5237	11.2878	11.3871
279	FBgn0039311	CG10513	NA	0	0	0	0	0	0		0	0	0	0	0	0		0	0	0	0	0	0
280	FBgn0038034	Cyp9f3	Cytochrome P450 9f3	0	0.114597	0	0	0	0		0.282007	0.132397	0	0	0	0		0.136353	0.20185	0	0	0	0
281	FBgn0053970	osy	oskyddad	192.787	175.869	178.387	187.744	196.001	190.786		187.998	187.188	156.288	177.203	180.52	198.111		182.169	190.439	182.066	190.576	181.747	168.415
282	FBgn0038332	CG6136	NA	0.907866	0	0	0	5.77873	4.03112		2.49865	1.17307	8.59486	2.34916	1.13622	3.38462		3.62435	2.68265	1.19461	2.17537	1.11845	1.40024
283	FBgn0024957	Irp-1B	Iron regulatory protein 1B	0.741169	0.20723	1.0694	0.204823	3.69551	0.411369		0.849942	0.319225	0.409309	0.399546	0.463797	2.91666		1.39724	0.121671	0.568906	0.147995	0.380452	0.0952611
284	FBgn0038017	CG4115	NA	0	0	2.26999	0	0	0		0	0	0	0.791565	0	0.760312		0.814166	0.602624	0	1.46601	0	0
285	FBgn0011999	tRNA:Val-CAC-2-1	transfer RNA:Valine-CAC 2-1	131.682	116.965	135.125	137.089	132.66	144.203		146.239	138.339	160.982	150.833	147.756	140.56		153.231	127.943	130.329	139.357	124.221	90.1942
286	FBgn0267671	lncRNA:CR46007	long non-coding RNA:CR46007	154.132	151.716	156.851	152.28	154.987	155.427		155.104	152.335	153.499	163.688	157.314	144.277		153.062	154.343	157.768	140.633	142.587	130.934
287	FBgn0023212	EloB	Elongin B	0.902666	1.58642	1.87389	1.46108	0.656643	0.89465		1.02035	1.54125	1.89225	0.959308	0.88763	0.761183		1.6302	1.55592	2.71491	2.3174	1.31062	1.39222
288	FBgn0086057	snoRNA:Me28S-G2017	NA	0	0	0	0	0	0		0	0	0	0	0	0		0	0	0	0	0	0
289	FBgn0263400	CG43446	NA	28.6081	24.7423	28.3563	26.3467	21.6912	27.7054		31.0094	27.2738	33.9458	29.6752	33.9978	26.335		33.3581	29.7645	27.841	30.7263	24.3709	18.0116
290	FBti0061713	INE-1{}3652	NA	0	0.103313	0	0	0	0		0.127119	0	0	0	0	0.344387		0	0.181974	0	0	0	0
291	FBgn0027492	wdb	widerborst	0	0.214122	0.591947	0	0	0		0	0	0	0	0	0		0	0.188576	0	0.229375	0	0
292	NA	NA	NA	0	0	0	0	0	0		0	0	0	0	0	0		0	0	0	0	0	0
293	FBgn0011289	TfIIA-L	Transcription factor IIA L	21.4015	19.0214	18.6803	19.9867	17.4243	19.5089		27.166	22.3423	25.1298	27.3221	28.1782	21.1607		31.9551	26.7236	23.179	28.0904	22.2498	16.754
294	FBgn0263986	cd	cardinal	0	0	0.452522	0	0	0		0	0	0	0	0	0		0	0	0	0	0	0
295	FBti0019404	Rt1a{}1390	NA	8.83711	8.28394	8.79339	10.2906	10.1679	9.30046		18.232	13.7197	12.032	17.1238	16.632	14.1507		19.0849	13.1428	13.2261	13.2222	7.34657	4.56755
296	FBgn0015269	Nf1	Neurofibromin 1	125.772	117.029	133.146	123.024	118.377	133.382		161.699	131.183	163.633	146.751	160.343	120.861		187.173	139.052	144.219	157.387	124.932	91.787
297	FBgn0038485	CG5255	NA	0	0	0	0	0	0		0	0	0	0	0	1.80902		0	0	0	0	0	0
298	FBgn0265062	lncRNA:CR44173	long non-coding RNA:CR44173	29.5583	30.4619	32.7881	28.4242	29.826	32.8918		21.81	26.9458	23.6569	24.3529	23.966	25.3744		30.5018	28.3994	29.8746	32.545	24.7975	25.5354
299	FBti0063270	INE-1{}5209	NA	204.554	205.435	242.694	218.787	223.363	215.579		238.416	219.281	219.471	224.843	228.876	225.978		221.525	204.344	213.657	188.902	175.346	138.308
300	FBgn0010399	Nmdar1	NMDA receptor 1	0.346677	0.740196	0.311816	0.034838	0.0401211	0.174923		0.0433695	0.0814448	0.358039	0.0407749	0.0394432	0		0	0.124169	0.373233	0.339825	0	9.98903
301	FBgn0039369	CG17195	NA	0.263849	0.0590174	0.195786	0	0	0		0.217851	0.136369	0	0	0.396256	0.918077		0.140444	0.0519764	0.138874	0	0.0650097	0
302	FBgn0266750	lncRNA:CR45223	long non-coding RNA:CR45223	58.031	59.7335	68.0033	54.2087	59.5564	54.7549		75.8149	53.7839	65.4854	66.5519	74.5551	58.1818		77.7951	67.4259	69.8553	56.7787	48.9407	42.2103
303	NA	NA	NA	157.293	142.864	158.094	157.669	151.338	162.545		177.351	155.517	167.819	170.009	172.761	157.93		165.075	156.243	151.175	164.566	160.627	118.221
304	FBgn0039054	Cow	Carrier of Wingless	0	0	0	0	0	0		0	0	0	0	0	0		0	0	0	0	0	0
305	FBti0062133	Cr1a{}4072	NA	0	0	0	0	0	0		0	0	0	0	0	0		0	0	0	0	0	0
306	FBgn0286828	dind	diamond	0	0	0	0.0143807	0.0165615	0.0433237		0.0537074	0.0168098	0	0	0.0651269	0.0323338		0.051936	0	0.0513555	0.0155862	0.016027	0.020065
307	FBgn0028734	Fmr1	Fmr1	0	0	0	0	0	0		0	0	0	0	0	0		0	0	0	0	0	0
308	FBgn0039789	CG9717	NA	49.9621	47.5332	53.9018	48.613	46.5373	45.9768		51.6056	43.4194	50.2442	50.9123	49.7422	43.4224		50.5322	49.366	51.4957	47.2636	42.1494	34.7947
309	FBgn0037988	CG14740	NA	0	0	0	0	0	0		0	0	0	0	0	0		0	0	0	0	0	0
310	FBgn0037849	CG4596	NA	0	0.405923	0.224437	0	0	0		0.187298	0.0586219	0.257707	0	0	0		0	0.178747	0.0596986	0	0	0
311	FBgn0011766	E2f1	E2F transcription factor 1	255.262	226.128	321.188	296.154	376.412	232.986		309.806	281.463	261.606	260.781	292.6	309.763		238.704	236.241	280.859	192.044	170.54	148.075
312	FBgn0262143	CG42869	NA	28.2338	23.6393	28.5257	29.3764	31.4253	32.4971		27.0165	26.9623	27.35	30.64	25.5844	27.4171		26.3821	27.3535	26.2902	31.9776	28.0352	25.1639
313	FBti0062606	1360{}4545	NA	24.072	28.3284	26.8824	21.2477	26.2994	24.7271		25.2151	22.9796	21.9388	23.2417	33.2743	24.11		25.3396	27.7797	23.6381	27.9789	31.2047	21.0572
314	FBgn0267430	Pzl	Piezo-like	0	0	0	0	0	0		0	0	0	0	0	0		0	0	0	0	0	0
315	FBti0020308	G4{}1220	NA	111.197	111.245	105.349	111.615	111.6	109.414		109.876	107.444	113.386	112.251	103.41	111.557		116.057	106.415	110.407	116.377	97.995	98.855
316	NA	NA	NA	0.177191	0.495424	3.61578	11.1645	1.57899	11.7031		0.365751	0.572378	0.251623	0.229247	0.554398	1.43127		0.471584	14.224	2.56472	0.31843	0.436581	1070.47
317	FBgn0051510	CG31510	NA	0.0112067	0.0250671	0.0277195	0.012388	0.0142666	0		0.0308434	0	0	0.0144991	0	0		0.0447391	0	0	0	0	0.0172846
318	FBti0019447	mdg1{}1442	NA	3.4649	5.07186	3.08784	2.02771	2.91901	4.86435		4.55773	3.22611	3.28026	3.49397	3.5074	4.17919		3.39031	3.36262	5.22977	2.99129	3.01312	2.35767
319	FBgn0037996	CG4830	NA	0	0.0995025	0	0	0	0		0.0612155	0.0574791	0.0421139	0.0575532	0.278368	0		0.0591964	0.0438157	0.175605	0.213181	0	0.0686101
320	FBgn0038535	alt	aluminum tubes	14.8997	12.4978	17.5894	12.7269	11.9267	14.2841		15.3777	15.8976	14.5331	15.48	13.5617	11.362		14.2697	14.1198	13.8131	13.1176	15.4355	10.4456
321	FBgn0260444	Not10	CCR4-NOT transcription complex subunit 10	91.5763	91.8078	102.344	91.2437	88.9372	93.5294		102.409	95.9177	96.296	95.1517	106.004	92.2784		96.7828	92.1856	96.974	86.3947	80.5531	65.3716
322	FBgn0038437	Sdhaf3	Succinate dehydrogenase assembly factor 3	0	0	0.0500093	0	0	0		0.0556451	0	0	0	0	0.100501		0	0	0	0	0	0.0623668
323	FBti0063898	INE-1{}5837	NA	76.9913	68.6465	82.6139	81.6036	77.6358	79.8338		106.667	84.0637	101.042	97.2822	111.029	92.1142		112.648	93.8061	90.4189	79.5442	67.8088	48.2827
324	FBgn0038369	Arpc3A	Actin-related protein 2/3 complex, subunit 3A	0.375251	0	0	0	0	0		0	0	0	0	0	0.155442		0.166452	0	0.329183	0.299717	0	0
325	FBgn0038645	CG7714	NA	15.7581	19.3444	19.1426	18.0374	17.8646	17.0265		19.2469	21.807	15.0066	16.9494	21.6471	15.9326		20.3492	19.4244	19.7537	19.1585	16.5414	16.3586
326	FBti0019461	roo{}1458	NA	0	0	0	0	0	0		0	0	0	0	0	0		0	0	0	0	0	0
327	FBgn0262904	asRNA:CR43259	antisense RNA:CR43259	0.236503	0	0.584983	40.7833	3.01077	0		0.650908	0.305589	0.447799	0.611966	0	0.293902		1.88832	109.718	8.09125	0	0	10352.6
328	FBgn0037570	CG11693	NA	0	0.427275	0	0	0.162118	0.141363		0	0.329096	0	0	0	0		0	0	0	0	0.313772	0
329	FBgn0263047	CG43342	NA	0.160516	0	0	0	0	0		0	0	0	0	0	0.199474		0	0	0	0	0	0
330	FBgn0011785	BRWD3	BRWD3	33.3041	25.6857	24.3729	27.4701	37.1463	31.5992		38.5421	39.0848	38.6644	38.7399	36.7736	34.5525		30.6299	33.5056	27.7413	41.6088	37.3904	34.8725
331	FBgn0039092	CG16723	NA	0.559149	0.156338	0.51864	0.103014	0.415226	1.29309		0.512967	0.240828	0.220563	0.180854	1.39958	0.63695		0.558054	0.229476	0.306565	0.223299	0.344422	0.0359332
332	FBgn0037705	mura	murashka	0	0.146551	0	0.0965659	0	0.048486		0.0601071	0.169315	0.0827027	0.113022	0.710651	0		0	0	0.2299	0	0.215242	0
333	FBgn0267806	lncRNA:CR46131	long non-coding RNA:CR46131	0	0	0	0	0	0		0	0.430073	0	0	0.277709	0		0	0.21856	0	0	0	0.0855598
334	FBgn0038454	CG10324	NA	0	0	0	0	0	0		0	0	0	0	0	0		0	0	0	1.55622	0	0
335	FBti0061004	INE-1{}2943	NA	1.15948	0.707325	0.260723	0.699108	0.536751	0.234016		0.725262	0.408597	0.898114	0.272749	0.527682	0.654951		0	1.03823	0.832203	0	0.259714	0.0812871
336	FBgn0038643	CG14300	NA	22.2154	21.6143	19.8516	25.1248	24.2759	24.3752		25.9764	28.9538	20.363	26.416	23.8658	30.5594		24.8633	23.9052	20.5301	24.5386	22.8597	20.2512
337	FBgn0038238	CG14854	NA	82.9521	85.6422	94.9361	79.1194	89.6322	81.9503		111.829	93.3718	95.9305	102.982	115.109	91.7689		129.38	104.486	114.17	88.348	66.3317	50.1348
338	FBgn0038838	TotB	Turandot B	53.2633	55.1534	53.9241	48.2906	49.6246	49.6128		56.186	53.8421	46.6072	59.2374	61.2981	55.959		49.5256	56.7654	51.2935	51.7348	44.7111	45.0918
339	FBgn0260743	GC1	Glutamate Carrier 1	70.4447	58.8864	72.7045	68.7593	71.3766	70.7382		92.38	72.974	76.9359	85.3643	96.5151	78.8336		93.9893	71.0585	77.2821	69.1636	60.6919	36.3811
340	FBgn0039879	Ir100a	Ionotropic receptor 100a	2.9447	3.63402	3.26507	3.14283	3.32859	3.71963		4.22689	4.3297	3.34052	4.10538	4.25723	3.31236		4.99955	4.02559	3.87477	3.46711	3.31499	2.29043
341	FBgn0039246	CG10845	NA	0	0.0539896	0	0	0	0		0	0	0	0	0.120833	0		0	0	0.0635215	0	0	0
342	FBgn0267116	lncRNA:CR45556	long non-coding RNA:CR45556	0	0	0	0	0	0		0	0	0.701159	0	0	0		0	0	0	0	0	0
343	FBti0061924	INE-1{}3863	NA	0	0	0	0	0	0		0	0	0	0	0	0		0	0	0	0	0	0
344	FBgn0039820	CG15554	NA	0	0	0	0	0	0		0	0	0	0.411693	0	0		0.141149	0.104475	0	0	0	0
345	FBgn0067629	CG33332	NA	0	0	0	0.7977	0	0		0	0	0	0	0	0		0	0	0	0	0	0
346	FBgn0017590	klg	klingon	0	0	0.900167	0	0	0		0	0	0	0	0	0		0	0.358458	0.239438	0	0	0.420976
347	FBgn0039726	eIF2BŒ±	eukaryotic translation initiation factor 2B subunit alpha	0.832111	0.558378	2.46984	2.08492	3.4604	3.81791		1.67944	1.21854	1.62805	0.645942	1.31912	1.58557		0	0.38248	0.218986	1.19631	1.1618	0.727258
348	FBgn0260634	eIF4G2	eukaryotic translation initiation factor 4G2	33.3351	32.7964	26.8618	25.2759	24.6001	28.9092		30.8207	26.1802	32.0025	28.5051	25.097	24.6611		35.3492	28.268	26.1127	30.5773	27.9129	29.7237
349	FBgn0037231	Vps24	Vacuolar protein sorting 24	0	0	0	0	0	0		0	0	0	0	0	0		0	0	0	0	0	0
350	FBgn0037829	CG14691	NA	64.0697	74.6	64.9094	54.5239	59.4404	62.1576		70.5335	57.8364	50.8508	64.0427	79.3062	59.3328		78.2513	61.8962	58.2058	68.7683	55.5759	47.7841
351	FBti0063714	INE-1{}5653	NA	0.38378	0	0	0.424231	0	0		0	0.330592	0	0	0.640414	0.317949		0.680938	0	0	0	0	0.197306
352	FBti0059855	INE-1{}1794	NA	0	0	0	0	0	0		0	0	0	0	0	0		0	0	0	0	0	0
353	FBgn0267685	lncRNA:CR46021	long non-coding RNA:CR46021	0	0	0	0	0	0		0	0	0	0	0	0		0	0	0	0	0	0
354	FBti0061580	INE-1{}3519	NA	59.203	55.4037	68.6583	58.4355	62.9325	59.342		69.5413	57.3895	66.7163	63.2718	72.2482	61.1435		68.3495	61.2821	62.206	52.0343	47.8956	35.8879
355	FBgn0284081	CG46303	NA	0	0	0	0	0	0		0	0	3.28488	0	0	0		0	0	0	0	0	0.891931
356	FBgn0037412	Osi4	Osiris 4	1144.37	37.0399	106.88	288.477	543.936	77.4718		471.007	166.765	410.964	511.055	1655.11	452.724		158.507	65.2417	41.7089	176.935	421.841	126.495
357	FBgn0037817	Cyp12e1	Cytochrome P450 12e1	0.191716	0.77189	0.995826	0.127154	0.0976243	0.0425629		0.422115	0.198175	0.871195	0.496076	0.19195	0.524139		0.408192	0.264367	0.353176	0.18375	0.283421	0.206983
358	FBgn0051253	CG31253	NA	4.07133	2.89102	3.15696	2.03592	2.13899	6.45627		5.06901	2.71381	8.56525	4.47312	5.21669	6.06329		2.10692	5.47413	2.50855	4.76158	5.25451	13.7548
359	FBgn0262858	MtnF	Metallothionein F	0	0	0	0	0	0		0	0	0	0	0	0		0	0	0	0	0	0
360	FBgn0267383	Ubc87F	Ubiquitin conjugating enzyme 87F	35.4634	37.7398	39.6074	35.8279	31.571	37.8476		34.6099	31.2284	39.3185	36.1246	34.1106	33.2598		33.9819	35.2066	33.5559	37.9907	36.7317	27.6728
361	FBgn0039598	aqrs	aquarius	1.6368	0.457647	0.506072	0.150777	0.173642	0.454234		2.25241	0.881222	0.903918	0.882359	1.02425	0.508513		0.18151	0.134349	0.179482	0	0.504114	0.420749
362	FBgn0287598	CG46467	NA	0	0.281035	1.0877	0.416656	0.319894	0.697348		0.691589	0.162344	0.475787	0	0	0		0.167195	0.37126	1.15728	0.451583	0.464355	1.45337
363	FBgn0004876	cdi	center divider	0	0	0	0	0	0		0	0	0	0	0	1.31154		0	0	0	0	0	0
364	FBgn0012025	tRNA:Tyr-GTA-1-7	transfer RNA:Tyrosine-GTA 1-7	0.458535	0.717953	0.0378057	0.135164	0.466985	0.542931		0.546861	0.671477	0.636679	0.474595	0.306063	0.531833		0.406788	0.602188	0.442466	1.28183	1.54404	1.27299
365	FBgn0039685	Obp99b	Odorant-binding protein 99b	0	0	0	0	0	0		0	0	0	0	0	0		0	0.00987088	0	0	0	0
366	FBgn0039387	Mco3	Multicopper oxidase 3	248.156	266.536	263.782	264.295	250.703	262.095		255.186	271.881	235.141	270.159	248.404	261.346		268.755	265.161	254.263	242.493	241.046	238.669
367	FBgn0004117	Tm2	Tropomyosin 2	0	0	0	0	0	0		0	0	0	0	0	0		0	0	0	0	0	0
368	FBti0061722	INE-1{}3661	NA	0	0	0	0	0	0.0686619		0	0	0	0	0.0774127	0.2306		0.0823112	0.0609247	0.162783	0	0.0762018	0
369	FBgn0037811	CG12592	NA	54.1033	51.4082	55.2346	58.7588	58.2594	59.9886		64.1304	62.5437	62.1286	57.8627	64.2911	62.1009		45.0907	40.0286	42.6251	38.8655	34.9907	28.5257
370	FBgn0041102	ocn	ocnus	123.691	127.373	119.229	100.48	97.8358	117.168		139.758	123.002	132.455	130.351	136.907	109.067		158.816	142.038	131.776	131.543	115.594	106.726
371	FBgn0262514	VhaPPA1-2	Vacuolar H[+] ATPase PPA1 subunit 2	2.06892	3.08516	2.43686	2.6137	1.75587	1.64043		5.01624	3.56437	3.45098	4.46121	2.58931	2.32618		2.88426	3.78451	5.70404	4.13117	3.15566	1.82341
372	FBgn0267216	lncRNA:CR45656	long non-coding RNA:CR45656	131.716	121.059	128.82	124.767	123.074	120.61		130.324	125.183	119.093	124.816	131.383	128.681		148.207	136.504	141.716	130.58	123.88	118.574
373	FBgn0038354	CG5404	NA	70.0711	72.5596	67.6308	65.6931	64.6375	70.7374		64.1366	69.8309	77.5652	64.5297	60.7372	70.3471		88.0412	87.2035	89.5035	101.462	103.937	98.7294
374	FBti0019311	Tirant{}1229	NA	71.3464	69.4976	66.4988	74.3939	67.6473	78.024		78.054	75.736	66.8591	77.5146	71.336	74.9385		72.9109	72.9794	67.4801	80.9192	74.3589	61.8619
375	FBgn0037834	Art1	Arginine methyltransferase 1	3.67626	3.07385	2.53309	2.88333	2.91944	4.25574		4.72168	4.61444	5.61829	4.66569	5.30204	4.41621		5.75402	4.65556	4.51491	5.97741	4.89561	3.30752
376	FBti0063256	G4{}5195	NA	58.6973	54.0858	50.0641	54.1767	53.19	54.6453		58.7898	59.7782	50.2314	52.0928	52.0199	61.9837		55.5041	53.6852	59.1641	60.8833	51.4734	45.8787
377	FBgn0003248	Rh2	Rhodopsin 2	0.037777	0.253498	0.18688	0.125276	0.0961828	0.125803		0.155956	0.292873	0.143055	0.244376	0.141837	0.375564		0.552977	0.669762	0.149126	0.226297	0.372315	0.378722
378	NA	NA	NA	0.235185	0.526061	0.581724	0	0	0		0	0	0.667957	0	0	0		0	0	0.618937	0	0.579474	0.362735
379	FBgn0000723	FER	FER tyrosine kinase	0	0	0	0	0	0		0	0	0	0	0	0		0	0	0	0	0	0
380	FBgn0051030	VhaAC45RP	VhaAC45-related protein	1.88488	1.48803	1.98829	2.23676	1.94079	2.06155		2.13607	1.89824	2.62417	1.18345	1.83861	2.03233		1.3279	0.982875	0.693002	1.79329	1.9806	1.34668
381	NA	NA	NA	58.1467	54.6015	56.7042	54.6241	53.4803	57.0866		58.5024	51.4467	48.2536	56.6584	54.5219	53.5125		58.3978	53.2202	54.6172	54.3288	54.6828	40.5401
382	FBgn0038199	CCHa1	CCHamide-1	0.122365	0.068426	0	0	0.0778872	0		0	0	0	0	0.0765712	0		0	0	0	0	0	0
383	FBgn0037313	CG1161	NA	0.0403785	0.745127	0.674157	0.133904	0.0257017	0.0224112		0.111131	0.313042	0.783649	0.104482	0.10107	0.125446		0.21493	0.0596572	0.371924	0.0725643	0	0.0311387
384	NA	NA	NA	2.31356	4.90727	4.50566	1.94011	1.45569	1.47596		2.15907	3.88276	3.12176	1.65144	1.66407	1.42101		5.62659	5.86719	4.86387	1.78414	1.31043	2.17378
385	FBgn0037890	CG17734	NA	0.140758	0.144305	0.0870404	0.0777974	0.134393	0.156249		0	0	0	0	0	0		0.18731	0.19641	0.169782	0.140531	0.144506	0.144731
386	FBgn0039350	jigr1	jing interacting gene regulatory 1	96.2839	95.6194	90.4859	96.8051	93.2096	104.781		98.6673	98.4611	100.281	103.275	100.802	95.3245		104.486	101.474	96.1691	113.855	106.148	93.7434
387	FBgn0037546	mAChR-B	muscarinic Acetylcholine Receptor, B-type	0	0	0	0.0704384	0	0		0	0	0	0	0	0		0	0	0.0838484	0	0	0
388	FBgn0015781	P5cr	Pyrroline 5-carboyxlate reductase	1.73923	1.76831	3.91084	1.92255	1.40897	2.10615		0.870315	1.83868	2.0956	3.27299	1.97881	3.9297		2.94563	1.86881	2.70466	1.326	1.3635	0.609653
389	FBgn0053294	CR33294	NA	52.427	51.3563	54.3103	49.9454	50.3295	49.5649		58.009	45.7428	48.6645	49.5613	56.9062	47.8588		54.0262	44.1005	50.7297	50.0134	46.1843	41.7872
390	FBgn0267707	lncRNA:CR46040	long non-coding RNA:CR46040	45.9662	44.0157	46.8177	43.4784	43.8949	44.8582		47.707	47.1575	48.8425	49.7354	49.0498	45.8201		46.0399	43.9591	41.2998	49.117	42.8248	34.0197
391	FBgn0051424	Ir94b	Ionotropic receptor 94b	0	0	0	2.59253	0	0		0	0	0	0	0	1.45727		0	0	0	0	0	0
392	FBgn0002522	lab	labial	280.902	276.435	307.418	293.99	293.451	251.389		303.572	285.847	288.188	284.604	280.44	287.684		269.596	279.541	289.39	224.194	225.868	231.63
393	FBgn0037737	Pnn	Pinin	0	0	0	0	0	0		0	0	0	0	0	0		0	0	0	0	0	0
394	FBgn0037498	CG10029	NA	71.4745	52.8428	69.3955	101.309	93.0044	105.038		57.8176	91.7262	73.3194	72.733	59.0538	95.3775		35.5514	42.6307	49.2601	57.3403	69.517	53.6706
395	FBgn0051551	CG31551	NA	0	0	0	0	0	0		0	0	0	0	0	0		0	0	0	0	0	0
396	FBgn0051514	asRNA:CR31514	antisense RNA:CR31514	11.5797	9.95386	12.2794	11.2928	12.4571	11.4465		10.0746	10.6653	11.0985	13.0006	11.9771	11.2386		12.0028	11.7591	10.6408	14.0166	12.0256	9.44653
397	FBti0019380	412{}1365	NA	120.028	121.798	113.047	90.6895	91.2253	114.151		124.502	116.477	146.603	130.735	121	110.862		130.776	137.377	143.301	163.907	147.462	138.504
398	FBgn0039215	CG6695	NA	0	0	0	0	0	0		0	0	0	0	0	0		0	0	0	0	0	0
399	FBgn0039597	CG9997	NA	1.74988	3.18021	4.32827	3.38506	3.61994	2.91368		3.01003	5.93524	1.65663	0.56599	0.547504	0.543643		3.4929	4.09347	4.89297	7.86175	6.73676	4.55439
400	FBgn0264901	lncRNA:CR44092	long non-coding RNA:CR44092	64.4039	63.3437	61.6696	64.6087	69.7979	61.7694		62.0307	62.9976	57.9315	59.3772	65.8417	64.7969		59.7516	72.2349	64.0011	58.2723	60.0643	55.8351
401	FBgn0037943	CG14722	NA	54.7971	52.9779	50.4288	50.6031	49.5933	53.4241		54.756	52.4911	54.8906	54.2258	50.7474	53.4034		47.8063	55.9142	49.2666	57.7507	59.3841	48.3364
402	FBgn0038478	cal1	chromosome alignment defect 1	25.4792	25.3562	28.4029	25.6231	27.0923	24.9593		23.3257	18.2056	24.0202	22.2069	25.1289	24.0546		24.1929	21.304	20.0527	22.7742	23.9124	15.0716
403	FBgn0051382	tRNA:Asp-GTC-1-12	transfer RNA:Aspartic acid-GTC 1-12	11.3458	11.8196	10.3636	9.07207	15.4701	10.7725		14.1469	14.5485	19.247	12.6672	13.6951	17.8212		8.62205	9.50182	10.6476	10.6261	10.1106	8.39425
404	FBgn0028684	Rpt5	Regulatory particle triple-A ATPase 5	64.8247	64.596	64.7939	66.0188	66.2899	68.125		67.4894	61.3103	62.9799	72.7323	64.5049	73.4924		68.0917	60.7623	56.7731	72.9535	64.216	64.4554
405	FBti0061679	INE-1{}3618	NA	0	0	0.200807	0	0	0		0	0	0	0	1.62567	0		0	0.159927	0	0	0.20003	0
406	FBgn0051195	CG31195	NA	0	0	0	0	0	0		0	0	0	0	0	0		0	0	0	0	0	0
407	FBgn0267440	lncRNA:CR45790	long non-coding RNA:CR45790	0.25039	0.840106	1.858	0.221426	0.828764	0.111179		0.0689128	0.647066	1.09042	0.25916	0.376044	0		0.533119	0.641227	1.44969	0.599968	0.431856	0.386186
408	FBgn0028487	f-cup	flyers-cup	0.0951878	0	0.235444	0.105221	0	0.211327		0.130989	0.245987	0.18023	0	0	0.23658		0.506674	0	0.125253	0	0.117267	0
409	FBgn0002719	Men	Malic enzyme	0.567925	0.211722	0	0	0	0		0	0	0	0	0	0		0	0	0	0.226804	0	0
410	FBti0063748	INE-1{}5687	NA	172.581	173.122	193.709	177.637	181.55	169.991		198.876	166.191	186.548	176.936	186.625	175.444		182.723	173.945	172.483	158.85	142.453	121.078
411	FBgn0000279	CecC	Cecropin C	0.31578	0.309021	0.146451	0.349064	0.150749	0.262899		0.597502	0.816047	0.261583	0.306412	0.691611	0.588629		0.15758	0.038879	0	0.378325	0.0486281	0.213079
412	FBgn0027841	CstF64	Cleavage stimulation factor 64 kD subunit	4.66053	3.27285	7.37236	4.31311	5.51909	4.33125		4.17617	4.20136	5.95131	5.04813	7.18924	4.98351		4.18266	4.91073	4.13591	2.59704	4.13926	2.67465
413	FBgn0261479	nero	nero	0	0	0	0	0	0		0	0	0	0	0	0		0	0	0	0	0	0
414	FBgn0039696	Rnb	R and B	36.3676	34.8779	35.6721	33.7884	34.0119	38.1438		49.8976	47.5651	53.9889	49.1936	53.8027	42.384		41.9831	40.6067	37.7946	49.9565	43.9077	31.0141
415	FBgn0039827	CG1544	NA	0	0	1.25807	1.12447	0	0		0	0	0	0	0	0		1.35367	0	2.67709	0	0	0
416	FBgn0038331	Ccm3	Cerebral cavernous malformation 3	75.5109	67.2711	71.0015	65.9577	58.1009	73.2202		66.9311	64.4241	76.1476	68.6257	67.2182	67.0661		66.1519	70.5839	63.3182	81.1986	74.831	69.6782
417	FBgn0085313	CG34284	NA	33.1229	33.62	33.9832	32.4642	35.218	34.315		31.8406	30.138	33.6517	31.0725	34.4897	30.5074		35.0068	32.5201	31.5674	32.7293	28.7019	26.0772
418	FBti0019358	BS{}1292	NA	1.32615	0.494387	0	0.488644	0	0.24535		0.304154	0.856769	1.04623	0.571916	0	1.09867		0.882368	0	0.290835	0	0.544584	0.852238
419	FBgn0051202	Œ±-Man-Ic	Œ±-Mannosidase class I c	25.9584	19.5291	19.6097	21.0032	20.3556	27.924		24.7657	25.5017	21.4715	19.1293	23.1097	24.6927		23.6818	23.064	25.0897	26.2104	23.7373	22.4432
420	FBgn0267118	lncRNA:CR45558	long non-coding RNA:CR45558	0	0	0	1.04087	0.39957	0		0	0	0	0	0	0		0	0	0	0	0	0
421	FBti0061725	INE-1{}3664	NA	0	0	0	0	0	0		0	0	0	0	0	0		0	0	0	0	0	0
422	FBgn0039261	Ythdf	YTH N6-methyladenosine RNA binding protein	0.125608	0.210719	0.190649	0.176715	0.145367	0.139432		0.12571	0.0368864	0.0864833	0.0517076	0.135765	0.092237		0.36469	0.292428	0.277973	0.150487	0.0773716	0.0924622
423	FBgn0037630	Ir85a	Ionotropic receptor 85a	145.564	146.461	147.235	154.529	135.564	135.802		170.964	151.941	137.323	153.271	155.486	150.033		142.193	146.037	161.363	131.781	134.518	126.279
424	FBgn0266744	lncRNA:CR45217	long non-coding RNA:CR45217	0	0	0	0	0	0		0	0	0	0	0	0		0	0	0	0	0	0
425	FBgn0267774	asRNA:CR46105	antisense RNA:CR46105	62.4776	58.1905	60.235	50.5854	53.2364	68.7654		81.9667	71.3739	94.0018	87.4192	83.6065	65.6089		93.9097	79.191	71.136	87.6156	71.1322	59.0742
426	FBgn0267337	rn	rotund	0	0	0	0	0	0		0	0	0	0	0	0		0	0	0	0	0	0
427	FBgn0051143	tRNA:Leu-CAA-2-3	transfer RNA:Leucine-CAA 2-3	0.76756	0.122634	0.271219	29.2114	1.67508	0		0.301784	0	0	0	0	0.681319		0	17.7125	6.92566	3.94109	6.75425	1775.16
428	FBgn0037746	CG8478	NA	0	0.223339	0.642125	0.220745	0.406752	0		0.219843	0.103212	0.907461	0.155018	2.44927	0.148897		0.159444	0.31471	0.105108	0.287099	0.295219	0.246399
429	FBgn0038854	CG7044	NA	0.273241	0	0	0.302042	0	0.151656		0.188005	0	0.51736	0	0	0		0.181804	0.269133	0.359544	0.163681	0.33662	0.210715
430	FBgn0267200	lncRNA:CR45640	long non-coding RNA:CR45640	0	0.983624	0	0	0	0		0	0	0	0	3.30214	0		0	0	0	0	0	0
431	FBgn0037656	CG11986	NA	0	0	0	0	0	0		0	0	0	0	0	0		0	0	0	0	0	0
432	FBti0063367	INE-1{}5306	NA	80.2989	84.2187	85.7223	80.5514	80.3136	82.9807		97.7583	88.0738	80.675	90.184	98.4339	88.5086		92.6545	82.3635	92.7547	82.0392	78.1727	64.9093
433	FBti0061080	INE-1{}3019	NA	0	0	0	0	0	0		0	0	0	0	0	0		0	0	0	0	0	0
434	FBgn0039510	CG3339	NA	3.96099	5.0517	3.09391	3.14944	2.03468	2.93127		3.1557	2.69371	3.68412	2.60728	3.30485	1.29535		3.60645	4.449	3.4747	2.24788	4.45169	1.9828
435	FBgn0037700	CG8149	NA	120.102	109.316	121.614	112.052	122.956	114.356		133.759	125.563	114.822	114.371	133.497	121.619		127.051	127.208	126.604	105.791	100.523	82.7147
436	FBti0020376	micropia{}1342	NA	36.6259	39.4694	33.7403	37.9042	37.9169	35.6557		38.4611	37.4072	46.0479	42.2048	34.8747	35.5619		40.3012	39.3623	39.9606	39.3823	37.5155	40.2118
437	FBgn0038839	Ktl	Kctd12-like	18.5447	17.67	15.2437	16.9073	17.1176	24.0683		15.8051	18.4601	14.374	19.1362	18.7917	18.4503		20.8755	19.6455	16.6612	24.0972	24.5717	18.492
438	NA	NA	NA	0	0	0	0	0	0		0	0	0	0	0	0		0	0	0	0	0	0
439	FBti0062102	INE-1{}4041	NA	52.2527	56.7846	57.6365	51.962	47.0003	56.8462		48.9087	55.4818	64.5888	53.5957	48.8574	50.9364		49.3091	51.1691	50.4835	63.1259	64.3728	52.8978
440	FBgn0039670	CG7567	NA	33.6934	27.9299	35.9768	38.045	33.7211	35.581		35.5176	32.9551	33.9002	34.6804	36.8176	34.0701		35.204	30.7917	31.9382	30.0279	24.9832	18.7788
441	FBgn0039872	salt	salty dog	242.367	210.718	205.556	225.341	216.563	268.104		212.899	218.062	243.296	232.369	222.746	212.713		221.359	202.096	190.992	249.729	251.948	196.022
442	FBgn0263023	CG43318	NA	68.7506	56.6686	62.2691	69.2759	74.2137	82.7112		65.6901	75.3261	72.4086	66.9355	69.422	81.6584		61.2522	55.8967	55.0934	68.3736	58.8742	56.8436
443	FBgn0086052	snoRNA:Me18S-G423	NA	0	0	0	0	0	0		0	0	0	0	0	0		0	0	0	0	0	0
444	FBgn0039599	intr	intrepid	0.257413	0.431835	0.238764	0.284545	0.245772	0.214307		0.0885572	0.0831519	0.30462	0.166518	0.563779	0		0.0856363	0.507086	0.508075	0.693896	0.31712	0.893291
445	FBgn0037466	CG1965	NA	4.48026	3.57907	2.77045	3.00687	2.64807	8.70332		5.65155	8.95918	13.4314	10.2818	7.54297	7.0258		7.6654	6.72442	7.43936	10.0324	9.98759	8.26741
446	FBti0019320	jockey{}1238	NA	44.0591	40.0452	44.1961	45.8936	49.1911	47.6213		44.8337	48.4848	49.0223	47.5897	48.7095	51.0906		40.2329	37.3308	39.8384	39.0497	35.75	30.5524
447	FBgn0039101	CG16710	NA	2.82417	2.09202	4.76283	3.89217	3.31511	2.64641		3.12928	2.70132	3.12506	2.7048	3.44271	3.09938		3.2701	3.03459	3.37834	2.76835	1.03925	1.61222
448	FBgn0011655	Med	Medea	173.83	175.704	195.801	154.217	171.445	165.679		204.463	171.033	203.091	188.707	205.562	187.667		222.748	189.427	191.883	180.773	162.793	127.726
449	FBgn0039274	CG11920	NA	43.1282	37.236	42.2793	41.6448	40.3195	49.4052		48.2159	41.6836	52.2515	52.9391	50.7787	45.2298		58.8217	46.4342	46.3713	54.9743	46.812	32.6337
450	FBgn0039731	Sas-6	Spindle assembly abnormal 6	0	0	0	0	0	0		0	0	0	0	0	0		0	0	0	0	0	0
451	NA	NA	NA	0.212674	0.17839	0.591798	0.0587726	0.0676853	0.11804		0	0.1374	0.10067	0.137577	0.0665418	0		0.141505	0.104738	0.279847	0	0	0.0410019
452	FBti0019466	springer{}1464	NA	42.5457	41.3292	45.1009	42.8455	42.357	40.8667		39.191	40.5685	40.2785	39.7671	39.0769	37.8517		38.4992	39.5799	40.9938	41.3606	37.4815	31.4172
453	FBgn0039250	Mink	Mitotic spindle and nuclear protein	16.273	14.5872	15.9031	19.6153	23.0324	19.6071		14.2069	18.4907	17.7477	15.6316	17.4238	19.4603		12.8678	14.3772	14.0152	16.8509	15.6149	15.1032
454	FBgn0015513	mbc	myoblast city	3.75967	1.08124	2.52413	3.79973	2.18798	1.78862		3.99116	4.16394	3.15254	4.03034	2.8232	2.6698		4.14541	3.80895	3.39234	5.6626	3.70539	1.40825
455	FBgn0017581	Lk6	Lk6 kinase	0	0.674485	0	0	0.767745	2.00836		2.48972	0.779252	0	0	0.754774	2.24835		0	1.78205	3.17426	0	0	1.39524
456	FBgn0020249	stck	steamer duck	0.174445	0.195099	0	0.578497	0	0.580931		0	0	0.0825746	0.677083	0.327484	0.108392		0.928552	0.343645	0.114772	0.208997	0	0
457	FBgn0267651	pre-mod(mdg4)-O	NA	0.113331	0.253498	0.420481	0.501106	0.144274	0.503214		0.935734	1.02506	0.429166	0.293251	0.992857	0.704182		0.754059	0.446508	0.447379	0.814668	0.139618	0
458	FBgn0051139	CG31139	NA	0	0	0	0	0	0		0	0	0	0	0	0.32284		0	0	0	0	0	0
459	FBgn0040600	CG13631	NA	0.344874	0.911669	0.659165	0.485196	0.3193	0.313224		0.258865	0.56715	0.771718	0.486755	0.313905	0.81819		0.417211	0.586736	0.330038	0.338058	0.695239	0.362668
460	FBgn0024329	Mekk1	Mekk1	57.8743	60.0367	54.9428	59.1722	55.3532	58.7082		57.6516	55.6459	58.7958	57.6727	60.4224	57.7429		58.0123	59.7949	59.6008	63.0915	59.4308	54.6816
461	FBgn0004842	RYa-R	RYamide receptor	2002.23	2040.86	2312.89	2003.68	1944.01	1882.55		2205.72	1999.53	2361.89	2148.47	2090.01	1971.1		2273.23	2082.83	2148.91	1979.28	1847.84	1582.57
462	FBgn0039465	Tsp97E	Tetraspanin 97E	503.119	529.58	550.938	530.371	498.236	480.097		519.618	492.61	480.414	491.539	509.97	498.051		502.895	507.723	521.659	462.534	433.804	389.542
463	FBgn0013343	Syx1A	Syntaxin 1A	0	0	0	0	0	0		0	0	0	0	0	0		0	0	0	0	0	0
464	FBgn0261679	CG42726	NA	1.28614	1.18458	0.935658	0.501779	1.25206	1.25972		2.70687	0.879801	1.71897	1.76187	1.60964	1.50427		1.91285	2.16102	2.58833	2.17537	1.21165	3.67562
465	FBgn0002940	ninaE	neither inactivation nor afterpotential E	0	0	0	0	0	0		0	0	0	0	0	0		0	0	0	0	0	0
466	FBgn0027873	Cpsf100	Cleavage and polyadenylation specificity factor 100	0	0.189234	0.0523143	0	0	0		0	0	0.480554	0.0547274	0.2647	0.105133		0.11258	0.166658	0.111322	0	0	0
467	FBgn0038197	foxo	forkhead box, sub-group O	9.28566	11.0943	7.84266	9.21292	7.15024	10.8104		12.3418	11.9396	15.2231	16.4088	14.2289	11.089		16.154	14.5891	13.8874	17.2028	13.6716	11.2826
468	FBgn0039346	CG5079	NA	2.12089	3.27561	2.62298	2.34444	2.44283	2.46641		3.47449	3.13192	2.00787	5.48793	5.81429	4.64373		4.70385	4.27748	2.1263	2.05697	4.10588	1.55768
469	FBgn0082958	snoRNA:Œ®28S-3405c	snoRNA:Œ®28S-3405c	560	534.486	523.542	524.834	515.363	554.417		495.559	520.488	467.858	509.32	488.706	510.502		497.004	518.725	522.789	518.291	551.578	524.992
470	FBgn0039147	CG10694	NA	94.8953	100.884	98.9158	85.088	84.6707	85.8465		118.008	95.1087	78.9074	103.634	109.281	95.6564		125.959	105.552	98.5965	78.2435	72.8998	69.0065
471	FBgn0263449	asRNA:CR43472	antisense RNA:CR43472	0.0670624	0	0.414692	0.444786	0.0853728	0.5211		0.369141	0.693219	0.317443	0.520585	0.335721	0.916723		0.0892413	0.132108	0.352976	0	0.0826176	0.258582
472	FBgn0266372	asRNA:CR45016	antisense RNA:CR45016	96.3878	85.9536	119.754	103.882	110.929	100.605		105.015	93.7101	97.0272	92.7487	99.9415	103.028		95.7242	95.811	98.2152	82.9986	84.6187	68.8294
473	FBgn0038952	CG7069	NA	2.58018	2.13095	1.62005	2.76439	1.0612	2.64382		3.82374	2.41066	4.24651	3.74905	5.86218	3.15707		4.96538	3.12787	3.55183	3.51925	3.56988	1.92853
474	FBgn0000139	ash2	absent, small, or homeotic discs 2	0.174445	0.130066	0.503399	0.385665	0.14805	0.193644		0	0.0751345	0.165149	0.150463	0.145549	0.0722611		0.0773794	0.0572742	0	0	0	0.224211
475	NA	NA	NA	35.0419	37.2523	35.3598	35.235	32.5323	40.316		33.0503	36.5223	35.9874	34.4787	35.4402	35.2551		34.1452	34.361	29.3566	40.671	38.6586	32.6409
476	FBgn0020238	14-3-3Œµ	14-3-3Œµ	17.734	20.0415	18.5067	18.6374	18.34	17.065		20.1063	17.5821	19.0239	18.7351	20.7521	19.3583		18.6516	19.3166	21.1582	19.0639	16.3512	14.0486
477	FBgn0038476	kuk	kugelkern	103.008	101.19	92.0765	109.678	115.553	119.358		100.949	117.002	95.1738	103.487	102.295	109.359		123.6	128.008	124.903	126.727	119.811	119.379
478	FBgn0039341	CG5112	NA	0.26156	0.585055	0.129392	0.0578258	0.13319	0.290345		0.359935	0.608338	0.297146	0.270721	0.13094	0.0650081		0.278451	0.154577	0.137669	0.125346	0.128892	0.161365
479	FBgn0037850	CG14695	NA	0	0	0	0	0	0		0	0	0	0	0	0		0	0	0	0	0	0
480	FBti0062076	INE-1{}4015	NA	15.1397	14.8646	14.3483	12.9303	12.7407	16.5936		12.6319	13.0964	13.2466	13.5669	12.4855	15.685		16.6263	12.2436	13.5886	15.1598	10.9945	10.9379
481	FBgn0039873	Smvt	Sodium-dependent multivitamin transporter	0	0.29025	0	0	0	0		0.119044	0	0	0	0.108267	0.430013		0	0	0.227662	0	0.213147	0
482	FBgn0037908	dpr5	defective proboscis extension response 5	0	0	0	0	0	0		0	0	0	0	0	0		0	0	0	0	0	0.0775131
483	FBgn0263383	lncRNA:CR43435	long non-coding RNA:CR43435	9.07625	6.39127	11.9178	15.9784	27.4595	10.2617		4.70299	6.29814	21.6936	12.685	16.8985	36.2044		4.39876	3.53177	3.75982	5.70547	10.6983	5.96239
484	FBgn0037270	eIF3f1	eukaryotic translation initiation factor 3 subunit f1	42.4991	43.3058	40.7633	42.072	42.2002	37.6362		37.9492	40.8802	28.7005	35.9232	41.6054	34.9744		40.3422	36.2788	34.4233	33.7182	38.0459	35.9057
485	FBgn0038540	CG14321	NA	30.2247	31.4178	27.0217	30.7653	33.9738	35.5145		30.7112	33.5419	34.7703	35.2005	32.6185	28.5096		28.6598	31.6662	30.7354	37.9563	40.8884	44.3701
486	FBgn0267692	lncRNA:CR46028	long non-coding RNA:CR46028	56.0686	48.6298	55.3712	49.0337	54.641	56.5098		59.6681	58.5742	63.3142	61.0436	57.3741	58.815		63.2077	53.8828	52.7945	63.6737	62.0554	46.0733
487	FBgn0038965	mats	mob as tumor suppressor	218.379	191.954	195.778	190.745	204.573	220.952		219.508	213.493	250.478	232.733	217.259	202.244		228.703	206.57	205.606	228.41	212.119	190.193
488	FBgn0039609	Nepl17	Neprilysin-like 17	29.9891	26.0675	32.2725	31.251	33.2684	32.2724		35.1214	32.0404	35.1499	31.6619	31.0101	32.4994		28.0443	29.7451	27.8062	26.9639	24.4812	21.5368
489	FBgn0039424	ppk15	pickpocket 15	26.4863	21.6019	20.0035	26.2113	26.388	29.4012		41.6343	27.054	29.9312	33.9288	35.3756	27.0601		42.0721	34.9044	29.8928	33.1747	23.4083	17.5997
490	FBgn0003268	rod	rough deal	12.6206	11.6494	10.7009	13.8291	13.1198	14.0096		14.1063	12.6044	12.8351	14.3319	11.3118	12.1908		11.9542	10.0424	10.0801	15.4505	11.2706	11.3052
491	FBgn0260935	Vps15	Vacuolar protein sorting 15	0.465188	0.693685	0.0958856	0.685627	0.4935	0.688511		0.106691	0.500897	0.293598	0.401234	0.38813	0.481741		1.03172	0.229097	0.102019	1.20754	2.00581	1.43495
492	FBgn0026566	CG1307	NA	0	0.529898	0.468774	0.418994	0	0		0	0.734648	0.269132	0.367798	0.118595	0.353276		0	0.373343	0.374071	0.227059	0.350221	0
493	FBgn0266700	asRNA:CR45190	antisense RNA:CR45190	0	0	0	0	0	0		0	0	0	0	0	0		0	0	0	0	0	0
494	FBgn0262404	mir-996	mir-996 stem loop	0	0	0.0693356	0.371836	0.142741	0.497867		0.231448	0	0.371531	0.145068	0.0701649	0.13934		0.0746048	0.165662	0.368855	0	0.207202	0
495	FBgn0037540	Pbp95	PSEA-binding protein 95kD	46.8615	50.2739	49.3256	49.2433	48.95	53.6495		46.2929	48.0703	50.4487	47.9422	46.4224	46.4601		47.0141	47.4954	47.0202	49.3673	51.6232	44.5213
496	FBgn0039703	CG7829	NA	0.242202	1.35439	0.83871	1.01738	1.17166	1.1292		1.19987	2.06549	1.97194	1.81747	0.909366	2.10689		1.09583	0.715681	0.637402	0.812487	0.477409	0.26149
497	FBgn0039080	Ir94h	Ionotropic receptor 94h	86.1646	77.6081	94.5204	87.1173	87.439	89.7113		85.1672	84.7127	91.4282	87.9789	88.5588	90.1021		91.0218	81.7134	84.5584	82.1531	79.1529	60.1254
498	FBgn0039529	CG5612	NA	1.27927	3.00452	1.10748	1.83834	0.814275	1.27805		4.04894	2.14885	1.57442	1.32407	2.72176	3.33846		2.89399	1.38604	1.00999	0.766323	1.10319	1.18384
499	FBgn0044871	Gos28	Golgi SNARE, 28 kDa	1.9394	1.81592	1.78495	2.89166	2.46892	2.45323		2.23437	1.98143	1.87875	2.56751	2.48366	2.85848		1.56048	1.77697	1.95848	2.32353	3.2227	2.19123
500	FBgn0039674	CG1907	NA	24.8762	17.4896	19.6268	34.0607	36.2766	31.9377		16.9369	35.941	19.8357	23.0799	17.85	37.7694		8.74792	12.9642	16.0047	16.515	17.6243	13.7123
501	FBgn0051522	CG31522	NA	0	0	0	0	0	0		0	0	0	0	0	0		0	0	0	0	0	0
502	FBgn0283535	Vha26	Vacuolar H[+]-ATPase 26kD subunit	0.0927819	0	0.0573733	0	0	0		0.127678	0	0	0.0600198	0.116119	0.17295		0	0	0	0.111159	0	0
503	FBgn0023083	fray	frayed	0.619909	1.52527	0.766662	0.13705	0	0.825758		0.170612	1.92238	1.99537	1.12284	0.155166	0.308144		0.32997	0.610589	1.79455	0.742691	0.305479	0.382443
504	FBgn0037902	CG5281	NA	0	0.186248	0.617866	0	0	0.184859		0	0	0.157657	0.215456	0.416838	0.206949		0	0	0	0.199516	0	1.15582
505	FBgn0051133	Slimp	Seryl-tRNA synthetase-like insect mitochondrial protein	0	0	0	0	0	0		0	0	0	0	0	0		0	0	0	0	0	0
506	FBgn0037395	CG10280	NA	72.5709	78.7648	70.2759	68.3686	59.287	68.2843		73.2163	66.0633	71.6218	68.1424	71.2003	57.7077		99.6035	106.857	95.4042	109.825	101.869	101.232
507	FBgn0265606	ProsŒ±4T1	Proteasome Œ±4 subunit, Testis-specific 1	0	0	0	0	0	0		0	0	0	4.36944	0	0		0	0	0	0	0	1.30222
508	FBgn0012001	tRNA:Val-CAC-2-4	transfer RNA:Valine-CAC 2-4	0	0	0	0	0	0		0	0	0	0	0	0		0	0	0	0	0	0
509	FBgn0039196	CG17781	NA	2.23824	0.973483	1.23027	2.19926	0.316596	2.89867		3.59341	3.21341	1.05948	2.09141	3.11247	0.618104		3.80583	2.6945	1.30897	1.48976	1.07232	1.15071
510	FBgn0004107	Cdk2	Cyclin-dependent kinase 2	10.4022	13.185	9.21979	13.0318	10.5939	13.664		11.9289	15.457	12.1458	8.07494	11.2829	16.8049		13.3811	16.3934	11.1784	11.0086	13.6694	12.3002
511	FBti0063150	Tc3{}5089	NA	29.233	28.6841	32.5774	31.0677	35.1901	39.7362		26.5798	29.7397	31.6444	29.4413	27.4303	36.5434		21.0858	24.3506	23.133	30.0692	29.7442	27.4715
512	FBgn0250823	gish	gilgamesh	4.60214	4.75109	5.91053	1.76096	2.92934	3.14377		3.4101	2.97325	4.35689	2.06106	1.99374	3.95936		3.06208	3.31254	2.56203	2.33271	1.30837	2.86652
513	FBgn0037812	CG18545	NA	58.3724	55.9573	60.9682	55.9172	65.4897	60.7808		63.7046	57.994	52.4174	60.6867	58.4744	58.9002		62.7457	63.7758	57.1229	48.851	50.1571	44.022
514	FBgn0037950	HisCl1	Histamine-gated chloride channel subunit 1	0	0	0	0.0362873	0	0.0364399		0.0903476	0	0.217545	0.0424712	0.0410841	0		0	0	0.0863912	0	0	0
515	FBgn0004197	Ser	Serrate	16.2133	15.9661	14.5027	21.4165	14.4091	17.0921		12.0677	15.6792	6.95062	12.665	13.4	17.107		16.8261	13.4586	13.0152	13.6827	15.4516	20.1309
516	FBgn0260231	CG42505	NA	55.3172	52.4445	61.4412	50.2604	42.4259	43.3892		48.8446	39.8602	46.1531	48.5671	53.5707	44.3402		52.1795	59.6718	52.4114	44.8257	43.2698	36.1621
517	FBgn0037512	CG2616	NA	28.4063	25.8201	26.7101	29.4482	27.9546	32.7371		37.2454	36.0443	33.7012	29.4287	35.205	31.387		30.3539	27.8325	29.1747	33.1913	36.2534	31.8171
518	FBgn0037714	CG9396	NA	82.6567	78.7371	72.7487	73.3381	64.5551	77.3055		73.2711	75.5695	70.6508	80.0408	69.1763	72.7845		73.891	75.8366	81.406	77.2582	76.9444	72.0196
519	FBgn0039237	CG13640	NA	0	0.0827589	0.183031	0	0	0.164283		0	0	0	0.191474	0	0		0.0984705	0.0728853	0	0	0	0
520	NA	NA	NA	2.09924	3.33385	3.32314	2.87743	3.20689	2.70311		1.21329	4.23144	2.66308	1.46662	0.788177	2.71308		1.89958	2.64663	2.20983	1.00601	0.724126	1.03608
521	FBgn0267652	pre-mod(mdg4)-N	NA	44.0368	42.1222	43.3034	46.94	44.9959	47.9644		51.8285	47.0607	39.8877	49.2633	46.722	44.1294		49.6785	53.1586	39.6471	51.2715	43.6457	37.1516
522	FBgn0037844	CG4570	NA	112.857	120.868	108.248	115.419	123.07	117.154		128.193	129.823	90.723	116.154	124.689	109.645		118.16	112.962	120.728	119.362	126.899	126.207
523	NA	NA	NA	0	0	0	0	0	0		0	0	0	0	0	0		0	0	4.44396	0	0	0
524	FBti0063802	INE-1{}5741	NA	1526.97	1450.71	1475.82	1644	1732.82	1547.86		1596.13	1679.36	1426.43	1593.07	1561.84	1757.16		1510.19	1509.32	1624.49	1391.13	1393.39	1247.63
525	FBgn0261839	pre-mod(mdg4)-Y	NA	20.7673	18.3561	22.1764	20.3645	20.1267	19.2603		22.7396	20.5437	19.7875	22.1592	23.1682	21.0068		26.3875	20.4551	20.686	20.8676	15.2131	14.6547
526	NA	NA	NA	1.37186	0.557919	1.07967	0.689298	1.11136	0.692197		0.858102	1.12802	0.354205	0.806765	0.624333	0.309965		0.33192	0.491357	0	0	0.614567	0
527	FBgn0267199	lncRNA:CR45639	long non-coding RNA:CR45639	35.8877	31.4113	26.1585	36.4125	47.452	34.8336		20.9948	34.9463	25.9328	20.1873	26.2543	37.057		20.3023	18.4425	25.3224	20.1478	28.6203	22.4613
528	FBgn0037883	Dph3	Diphthamide biosynthesis 3	0	0	0	0	0	0		0	0	0	0	0	0		0	0	0	0	0	0
529	FBgn0039877	Mccc1	Methylcrotonoyl-CoA carboxylase 1	174.099	157.982	178.184	182.954	179.936	190.664		213.878	185.298	195.414	198.19	228.966	200.59		218.947	193.678	197.933	184.178	173.372	116.724
530	FBgn0014949	btn	buttonless	6.67683	10.9295	5.93036	5.83738	11.7452	5.52504		6.76574	8.62723	9.25168	5.81126	9.57168	9.8059		8.56191	6.51666	9.02531	6.76303	5.53354	5.85109
531	FBgn0038206	twf	twinfilin	0	0.041525	0	0	0	0.0824305		0	0	0	0	0	0		0	0.292567	0	0.0444831	0	10.8232
532	FBti0059759	FB{}1698	NA	0	0	0	0	0	0		3.22742	0	0	0	0	0		0	0	0	1.40492	0	0
533	FBgn0039764	CG15535	NA	0	0.428244	0	0.211635	0	0		0	0.247382	0.0906261	0	0	0.237921		0	0	0.125963	0	0	0
534	FBgn0038402	Fer2	48 related 2	37.9108	43.458	37.6869	40.8603	38.7357	47.3371		42.1201	42.6363	42.5907	40.3001	43.4408	42.5182		37.9115	43.5125	39.5045	40.8831	41.2619	41.3331
535	FBgn0039286	dan	distal antenna	77.8371	62.6893	62.4913	64.2039	64.4691	65.4438		82.0988	64.5978	70.7811	75.5828	82.1434	64.0185		69.903	64.731	62.0761	61.6179	57.3891	45.0735
536	FBgn0038183	CG9286	NA	62.9109	55.8319	48.3297	64.0661	63.2013	65.191		57.1846	57.3924	55.3898	51.7696	46.0835	62.4477		51.7828	51.1225	48.8865	53.8084	53.0249	53.0565
537	FBti0020295	HB{}1185	NA	0.0865077	0.0967499	0	0	0	1.05631		0	0	0	0.111922	0	0.107503		0.115118	0.426036	0.455324	0	0.213147	0.400272
538	FBgn0038412	Zip89B	Zinc/iron regulated transporter-related protein 89B	51.4865	47.3474	50.8483	43.6893	45.9248	44.7564		59.7179	41.0607	47.9643	51.3406	60.8846	43.2153		59.7602	50.9999	46.3524	43.5699	38.0377	29.0269
539	FBgn0038806	CG5412	NA	0.161901	0.0905349	0.200229	0.268449	0.103053	0.539157		0.111397	0.209195	0.536458	0.209465	0.911807	0.100597		0.430891	0.0797336	0.532594	0.290953	0.299182	0.74912
540	FBgn0022943	Cbp20	cap binding protein 20	0.0600082	0.0671129	0.0742142	0.132667	0.152785	0.0666123		0.165156	0.387688	0.511293	1.2422	0.300407	0.0745722		0.0798542	0.88659	0.394809	0.287575	0.0739272	0.0462765
541	FBti0062394	Rt1c{}4333	NA	0.0708318	0.039609	0	0.35234	0	0		0.0974723	0.0915229	0.2347	0	0.398916	0		0.0471287	0	0	0	0.218153	0
542	FBgn0005585	Calr	Calreticulin	0	0	0	0	0	0		0	0	0	0	0	0		0	0	0	0	0	0
543	NA	NA	NA	0.155434	0.347673	0.269122	0.30927	0.079149	0.345079		0.299451	0.281173	0.323731	0.241317	0.272341	0.347683		0.0827355	0.0612387	0.327243	0.0744879	0.497865	0.143839
544	FBgn0040212	Gnpat	Glyceronephosphate O-acyltransferase	14.624	8.76507	1.99846	1.87555	6.47992	6.81626		1.55657	3.44511	5.73676	5.64473	2.93242	6.82753		4.30066	10.823	5.52838	17.9077	9.75456	27.789
545	FBgn0053189	CG33189	NA	0	0	0	0	0	0		0	0	0	0	0	0		0	0	0	0	0	0
546	FBgn0040551	CG11686	NA	4.70842	5.77712	4.5793	4.34567	5.64482	3.39982		7.92613	5.96569	6.31841	5.55938	5.43502	5.28308		6.38725	5.44809	4.69179	5.09333	5.18106	4.33603
547	FBgn0064119	CG33934	NA	1795.97	2023.56	2295.78	2123.88	2287.18	1835.68		2330.87	2322.97	1557.49	1869.56	1881.11	2251.59		1702.45	1718.9	2024.2	1277.55	1648.59	1684.25
548	FBgn0261885	osa	osa	0.0506792	0.0566794	0.0626767	0.280105	0.516131	0.787593		0	0	0.33585	0.458975	0.126853	0.188937		0.13488	0.0998345	0	0.060717	0.124869	0.312658
549	FBgn0039494	grass	Gram-positive Specific Serine protease	0.27592	0	0	0	0	0		0	0	0	0	0	0		0.244782	0	0	0	0	0.070927
550	FBgn0039591	CG9988	NA	0	0	0	0	0	0		0	0	0	0	0	0		0	0	0	0	0	0
551	FBgn0051228	tRNA:Pro-TGG-1-5	transfer RNA:Proline-TGG 1-5	0	0	0	0	0	0		0	0	0	0	0	0		0	0	0	0	0	0
552	FBgn0267770	asRNA:CR46101	antisense RNA:CR46101	18.5904	15.1271	15.6224	16.8944	16.1947	19.6112		15.5791	16.168	17.5715	17.4993	18.9413	16.6974		16.2149	15.1124	13.76	16.5973	13.9837	13.3714
553	FBgn0037955	Kyat	Kynurenine aminotransferase	0	0	0	0	0	0		0	0	0	0	0	0		0	0	0.108389	0	0	0
554	FBgn0011701	repo	reversed polarity	1.14873	0	0.710336	0	4.38711	1.27515		2.37116	1.48429	4.89381	0.743102	2.1565	4.28258		3.05727	0	0	2.75251	2.12277	0
555	FBgn0086253	rumi	rumi	0	0.986192	0.408953	0	0	0.122354		0	0.854532	0.626101	0	0	0		0.586709	0.3257	0.290076	0	0	0
556	FBgn0265161	lncRNA:CR44230	long non-coding RNA:CR44230	49.7974	51.1484	58.4128	48.5778	48.5246	52.7517		61.4807	53.6325	58.0915	60.0107	64.5315	52.8223		67.6879	58.5863	61.5231	51.7457	48.4033	36.8891
557	FBgn0038498	beat-IIa	beaten path IIa	0.0532691	0	0	0	0	0		0	0	0	0	0	0		0	0	0	1.5955	0.196875	0.0410795
558	FBgn0267819	asRNA:CR46144	antisense RNA:CR46144	11.3143	12.416	5.83907	7.14675	4.33186	11.4735		10.0676	10.0027	15.0603	9.8505	11.8178	10.5187		10.3582	9.88729	8.61928	17.0714	16.9778	12.9894
559	FBgn0019940	Rh6	Rhodopsin 6	0	0	0	0	0	0		0	0	0	0	0	0		0	0	0	0	0	0
560	FBgn0037985	ssp5	short spindle 5	0.0582688	0.0651676	0	0	0.296713	0		0	0	0	0	0	0		0	0	0	0	0	0.134805
561	FBti0020312	G4{}1241	NA	2.63849	1.96725	0	0	1.11963	0		0	0	4.99576	0	0	2.1859		3.51109	2.59882	0	0	1.08349	0
562	FBgn0261987	Pxt	Peroxinectin-like	24.8256	23.3935	25.2835	28.725	31.565	28.0154		29.2884	28.1912	28.2292	25.9756	28.9107	30.3385		25.1732	25.6404	26.2981	23.8161	21.1041	16.1777
563	FBgn0039297	CG11852	NA	0	0.0954781	0.0527904	0.141553	0.0543399	0		0.176219	0.0551543	0.161642	0.220902	0.213687	0.371315		0.0568023	0.0840871	0.0561674	0.153419	0.157759	0.164588
564	FBti0019299	17.6{}1213	NA	0.649723	1.01731	0.843712	0.646386	1.07526	0.901534		0.268227	0.629638	0.36906	0.12609	0.325258	0.847782		0.21615	0.255982	0.598456	0.428126	0.520278	1.02715
565	FBgn0038592	CG18599	NA	92.8278	91.0435	88.9753	91.1166	86.2153	97.0826		97.2428	93.1248	97.6859	97.3253	97.3471	96.2899		107.137	96.9735	94.8352	94.4654	88.211	82.7609
566	FBgn0063127	lncRNA:CR33938	long non-coding RNA:CR33938	30.1885	25.3327	28.5364	31.2662	29.0313	27.577		47.8931	32.6466	36.6439	43.0128	46.3968	33.5247		51.0983	41.1739	37.8005	37.1353	28.7103	18.5502
567	NA	NA	NA	0	0	0	0	0	0		0	0	0	0	0	0		0	0	0	0	0	0
568	FBgn0038257	smp-30	Senescence marker protein-30	26.94	23.9408	29.6077	28.6206	29.5128	28.4501		31.6619	28.5251	27.3242	29.843	32.2217	31.2706		28.796	27.3095	28.5891	26.4488	25.8693	19.4502
569	FBgn0263453	asRNA:CR43476	antisense RNA:CR43476	26.9365	22.4231	21.0732	25.5462	23.1854	27.2959		22.2546	22.4123	22.9896	22.9693	22.2191	22.1258		19.4839	23.0141	20.9444	26.9542	24.2598	24.5494
570	FBti0019283	Burdock{}1187	NA	1.44575	1.45522	0.1788	0.47944	0.368097	0.962913		0	0.373614	0	0.374096	1.99033	0.718651		0	0	0.380476	2.42494	1.24676	1.00342
571	FBgn0264841	asRNA:CR44049	antisense RNA:CR44049	9.75677	9.5552	15.3457	18.9459	13.1929	16.5247		13.1164	15.4731	15.2744	9.12542	11.7771	12.6631		4.24329	3.84062	9.62312	6.91389	9.1163	6.22777
572	FBgn0015240	Hr96	Hormone receptor-like in 96	0	0	0	0	0	0		0	0	0	0	0	0		0	1.13921	0	0	0	0
573	FBgn0039436	TwdlB	TweedleB	99.4648	100.32	96.1063	99.6567	99.9101	108.748		99.0621	104.459	92.5734	101.656	100.382	100.746		101.536	101.011	94.1265	100.175	96.6857	80.4518
574	FBgn0082923	snoRNA:Or-aca3	snoRNA:Or-aca3	88.7164	100.527	76.9596	81.4896	91.9877	97.2908		84.2925	100.539	88.3218	87.3132	79.0989	94.3945		92.6571	96.0154	94.1844	89.8374	86.3797	94.4747
575	FBgn0266233	lncRNA:CR44928	long non-coding RNA:CR44928	71.1925	72.6594	72.1069	75.2075	74.7814	77.9569		72.9939	77.9414	71.8809	68.4001	63.3132	72.4547		66.8529	63.1272	62.8754	77.5203	74.9603	78.7687
576	FBgn0261261	plx	pollux	0	0.426503	0.0943265	0.0421549	0.0970951	0.0423322		0	0.0492752	0.541546	0	0	0.0473907		0	0.037562	0.100361	0	0	0.117635
577	FBgn0038505	CG17283	NA	14.6096	12.1864	14.7557	16.0823	13.7165	13.6497		14.3244	13.6861	15.7329	16.7752	16.8368	12.4818		17.9023	19.4265	16.4206	17.9409	16.4235	14.2709
578	FBgn0039109	CG10365	NA	0	0.16183	0	0	0	0		0.199121	0	0	0	0	0		0	0	0	0	0	0
579	FBgn0051580	tRNA:Ala-AGC-2-8	transfer RNA:Alanine-AGC 2-8	0	0	0	0.749646	0.863328	0.752799		0.466615	0	0	0	0	0		1.35367	0	0	0	0	0
580	FBgn0027563	CG9631	NA	14.566	12.1179	14.2218	13.333	14.8344	15.9988		16.1762	11.0944	10.1125	12.1006	14.6477	15.2431		13.8063	12.3837	11.2982	14.3894	13.0334	10.7993
581	FBti0063873	INE-1{}5812	NA	0	0	0	0	0	0		0	0	0	0	0	0		0	0	0	0	0	0
582	FBgn0004387	Klp98A	Kinesin-like protein at 98A	159.601	155.388	159.241	153.751	152.577	147.506		149.593	155.456	148.831	157.5	143.12	153.242		151.77	153.642	152.887	146.641	143.891	136.815
583	FBgn0265068	asRNA:CR44179	antisense RNA:CR44179	2.14421	0.564254	0.717552	0.501929	0.931295	2.04416		1.70098	0.814874	3.55838	1.72976	1.64169	3.51102		0.335688	0.919331	0.597486	0.816006	1.33632	1.73136
584	FBgn0038422	CG14880	NA	90.0809	89.7945	95.5908	84.0773	86.1051	82.6637		118.072	91.9081	113.14	109.657	119.145	94.9669		126.98	104.256	102.449	101.011	84.1277	63.3155
585	FBgn0038195	CG3061	NA	0	0.489264	0	0	0	0		0.602005	0	0	0	0	0		0	0	0	0	0	0
586	FBgn0262477	FoxP	Forkhead box P	0.557918	1.03995	1.26499	0.205575	1.65725	0.928978		0.895715	1.80223	1.1444	1.32334	0.465499	0.808879		0.618694	1.28224	1.71298	0.89123	0.687327	1.29075
587	FBti0060339	Tc1-2{}2278	NA	68.8594	58.7904	70.5373	70.6015	61.9017	70.2061		78.7603	68.9992	63.8969	73.1579	84.0663	74.947		72.0983	56.7073	53.625	46.6733	46.9865	28.8608
588	FBgn0039543	CROT	Carnitine O-octanoyltransferase	91.4239	88.9935	103.406	84.5863	83.4075	84.964		115.507	93.935	110.516	103.448	114.098	93.4109		112.421	96.3432	104.51	83.6782	74.5349	58.5991
589	FBgn0020018	Ppox	Protoporphyrinogen oxidase	114.182	110.212	81.0056	90.7218	75.6209	112.064		111.856	114.369	158.328	136.211	116.746	102.845		123.283	119.779	92.3993	151.408	132.064	117.784
590	FBgn0002869	MtnB	Metallothionein B	137.63	135.558	132.609	124.472	133.5	134.639		129.963	127.59	133.703	133.053	120.941	134.688		128.374	124.478	125.742	127.67	119.202	123.491
591	FBgn0267435	chp	chaoptin	0	0.063545	0.140538	0	0	0		0	0	0	0	0	0		0	0	0	0	0	0
592	FBgn0012026	tRNA:Tyr-GTA-1-6	transfer RNA:Tyrosine-GTA 1-6	0	0.327875	0	0	0	0.325429		0	0	0.277542	0	0.366904	0		1.17036	0.866273	0	0	0	0
593	FBgn0014366	noi	noisette	0.225954	0.758118	0.838336	0.666055	0.38353	0.668857		0.414583	0.486598	0.0713044	0.974451	0.37705	0.561587		0.902046	1.0386	0.69375	1.08283	1.11346	0.813161
594	FBgn0037305	CG12173	NA	67.3818	64.2109	78.7525	70.781	68.4779	63.339		80.2065	74.8886	77.199	77.2404	82.2849	72.8708		85.9696	71.8414	81.5683	70.4166	58.6178	46.0818
595	FBgn0037670	Ibf1	Insulator binding factor 1	65.8623	86.8266	84.5562	67.0802	62.9867	59.3687		70.4248	63.3035	70.8168	66.9967	73.9223	64.1001		78.3846	78.7789	75.8051	68.0503	66.9846	64.019
596	FBgn0038469	CG4009	NA	0	0	1.19179	0	0	0		0.204016	0.862035	0.140355	0	0.0927729	0		0	0	0.487705	0	0	0
597	FBgn0037923	CG6813	NA	0	0	0	0	0	0		0	0	0	0	0	0		0	0	0	0	0	0
598	FBgn0037418	Osi11	Osiris 11	3.22698	2.91301	4.33299	3.18492	3.75594	2.94245		2.50581	1.5785	1.94211	2.23661	2.79821	2.83576		3.282	4.1093	2.48707	1.65691	1.10745	2.00861
599	FBgn0264912	lncRNA:CR44103	long non-coding RNA:CR44103	0	0.817557	0	0	0	0		0	0	0	0	0	0		0.486385	0	0.480949	0.437899	0	0.281866
600	FBgn0037708	CG9386	NA	0	0	0.178495	0	0.367468	0.320422		0	0.186488	0	0	0	0		0	0	0	0.172914	0.177804	0
601	FBgn0038589	CG18598	NA	2.797	3.12815	1.23122	2.04374	1.20701	3.36794		0.978554	1.71514	3.32116	1.90136	0.830633	1.29607		1.95564	3.87561	2.86949	7.21316	7.35876	6.03218
602	FBgn0040078	pont	pontin	22.334	20.7083	22.8248	21.3185	21.6121	22.9325		31.6062	27.5127	27.0869	28.1925	33.202	26.723		26.6278	24.7034	23.4112	21.9846	18.5908	16.2923
603	FBgn0266446	CG45076	NA	12.0235	5.67762	0.330441	4.72562	6.8028	8.60121		11.0304	6.55953	6.82965	6.56799	14.0445	4.64849		7.82217	6.84246	8.08633	11.2038	5.59577	4.94514
604	FBgn0038165	Task6	TWIK-related acid-sensitive K[+] channel 6	0	0	0	0	0	0		0	0	0	0	0	0		0	0	0	0	0	0
605	FBti0063928	INE-1{}5867	NA	59.1176	44.715	59.1887	55.944	54.3995	56.3011		93.2363	64.0237	76.3158	82.6453	93.9795	66.4358		98.2725	76.5913	71.3925	63.1299	47.2624	28.7816
606	FBgn0037668	CG16736	NA	1.6129	1.72543	2.16818	0.852691	1.69618	2.3353		3.18453	2.35588	2.72194	2.72183	2.10635	2.44007		0.839862	1.65772	2.12233	2.10039	1.55505	1.08158
607	FBgn0266717	Bruce	BIR repeat containing ubiquitin-conjugating enzyme	266.538	258.087	297.869	278.107	276.243	255.624		283.919	269.229	270.494	276.985	287.07	273.611		272.313	259.047	270.212	240.904	229.768	179.843
608	FBgn0039026	CG7029	NA	3.80322	7.23096	5.17394	5.88573	4.84164	5.06614		4.71028	7.3713	5.76088	9.84108	2.8559	11.343		6.07324	9.73971	5.50491	5.92347	3.27977	2.93293
609	FBgn0039332	alrm	astrocytic leucine-rich repeat molecule	14.2295	15.4269	9.87161	11.5585	9.77416	18.6608		19.8302	18.2374	25.9073	23.9509	22.5822	13.5968		27.2929	18.2745	16.1494	24.6017	17.4895	12.3046
610	FBgn0039635	Pdhb	Pyruvate dehydrogenase E1 beta subunit	0	0	0	0	0	0		0	0	0	0	0	0		0	0	0	0	0	0
611	FBgn0037786	Alp13	Alkaline phosphatase 13	0	0	0	0	0	0		0	0	0	0	0	0		0	0	0	0	0	0
612	FBgn0278600	CG46270	NA	0.425992	0.381142	0.421471	0.376714	0.650763	0.0945747		0.468969	0.440344	0.241974	0.661368	0.106628	0.741132		0.340126	0.587422	0.336324	0.816586	0.31488	0.394214
613	NA	NA	NA	263.604	259.73	258.037	262.375	272.616	267.551		275.977	269.02	301.287	292.932	279.408	264.469		266.706	275.152	282.866	303.236	287.426	275.515
614	FBgn0038029	GstD11	Glutathione S transferase D11	24.1282	22.1137	22.1023	20.9971	22.9051	23.0807		32.1804	27.9382	33.0201	32.2006	34.3719	25.2374		34.454	27.4767	28.8153	26.1739	20.3134	14.635
615	FBgn0038755	Hs6st	Heparan sulfate 6-O-sulfotransferase	0.0482466	0.107918	0	0.26666	0	0		0.0663926	0	0	0	0	0.179868		0	0.0475212	0.0634852	0	0	0
616	NA	NA	NA	0	0	0	0.0525216	0	0		0.0653838	0	0.0449815	0	0	0		0	0	0	0.626168	0	0.036641
617	FBgn0260440	spdo	sanpodo	0	0	0	0	0	0		0	0	0.0872622	0	0	0		0	0	0	0	0	0
618	FBgn0037666	CR16735	NA	57.952	55.3391	58.0031	56.1226	54.7063	56.1096		55.0441	60.9629	57.36	63.6545	48.0949	52.845		52.3327	58.3517	50.2714	58.4747	59.7139	52.9973
619	FBti0059824	INE-1{}1763	NA	0	0	0	0	0	0		0	0	0.289609	0	0	0		0	0	0	0	0	0
620	FBgn0038744	CG4733	NA	0	0	0	0	0	0		0	0	0	0	0	0		0	0	0	0	0	0
621	FBgn0267204	lncRNA:CR45644	long non-coding RNA:CR45644	22.6532	19.0575	18.9252	17.1371	17.6092	20.6956		22.2075	19.9886	24.451	19.4092	19.5279	18.8089		19.6966	19.8444	19.0368	18.0933	18.5639	17.2375
622	FBgn0038157	CG12538	NA	1.70026	2.25186	1.93677	3.2149	2.62018	1.58938		1.66245	1.90787	2.41449	1.67877	1.62394	2.72455		2.56029	1.9832	2.47279	2.03703	1.9844	1.93228
623	FBgn0026315	Ugt35A1	UDP-glycosyltransferase family 35 member A1	37.3911	31.6693	34.8669	40.9335	38.1864	44.6594		47.3125	43.1138	48.2368	46.7279	48.5171	45.1912		43.8169	41.5478	37.8538	47.9843	44.1615	27.3223
624	FBgn0003651	svp	seven up	8.94039	9.09488	12.0263	10.7762	12.1922	11.4469		12.9434	12.0268	10.9684	11.7887	14.132	11.6581		12.2883	11.9182	12.151	10.0656	9.35446	8.95347
625	FBgn0043853	scaRNA:MeU5-C46	small Cajal body-specific RNA : MeU5-C46	0.300468	0	0	0	0	0		0	0	0.568912	0	0	0		0	0	0	0	0	0
626	FBti0019396	opus{}1381	NA	0.684845	0.328254	0.362988	0	0.498189	0		0.538526	1.64338	1.2967	0.632885	1.10199	0.972636		0.390573	0	0.257472	0	0	0.150894
627	FBgn0085391	trv	trivet	0	0	0	0	0	0		0	0	0	0	0	0		0	0	0	0	0	0
628	FBgn0038170	CG14367	NA	0.329811	2.45906	2.71926	0.972197	0.279907	0.854251		0.756426	2.41487	1.87341	1.56458	0	2.1859		0.292591	0.757988	1.30194	0.526847	0.135437	0.16956
629	FBgn0005649	Rox8	Rox8	96.5023	83.9994	123.751	133.36	122.688	106.378		138.774	104.907	88.8656	100.56	130.227	120.479		97.2056	86.1502	102.884	74.1061	70.8517	46.5184
630	FBti0062875	1360{}4814	NA	46.8011	43.7651	45.9861	45.9047	42.1699	48.6576		50.6273	47.6758	52.9722	45.1469	52.9572	47.4298		51.9549	46.0623	49.3513	44.0128	43.4517	32.4521
631	FBgn0039536	unc80	uncoordinated 80	0	0.0567816	0	0.056122	0	0		0	0	0.28839	0.131372	0	0.252371		0.202685	0.0500073	0	0	0	0
632	FBgn0283562	mir-9383	mir-9383 stem loop	0	0	0	0.170312	0.0980696	0		0	0	0.0729308	0	0	0		0	0	0	0	0	0.178223
633	FBgn0266734	CG45207	NA	0.108804	0.486742	1.48017	0.481087	0.277021	0.241555		0	0.281173	0.103005	0	0.408512	0.405631		1.30308	1.07168	0.572676	0	0.134041	0.335624
634	FBgn0037307	Tim17a2	Tim17a2	36.288	34.9348	32.894	42.9618	42.7837	43.0281		32.2032	41.0273	31.4263	35.0782	37.5452	43.6859		40.0581	39.8041	31.8783	44.8341	34.2908	37.2858
635	FBgn0262559	Mdh2	Malate dehydrogenase 2	0	0	0	0	0	0.892605		0	0	0	0	0	0		0	0.792021	0	0.963377	0	0
636	FBgn0037326	CG14669	NA	1.1344	1.63119	2.60548	2.14966	0.825215	0.719566		2.8991	1.88456	2.14789	2.51599	3.85355	3.82637		0.862609	1.5962	1.06621	1.94155	2.1961	3.87417
637	FBgn0039796	CG12069	NA	0	0	0	0	0	0		0	0	0	0	0	0		0	0	0	0	0	0
638	FBgn0038007	Cyp313a3	Cytochrome P450 313a3	5.97781	2.53513	6.37581	21.5311	14.3772	6.0122		5.10682	8.47569	5.1465	4.64558	5.14659	17.026		1.62833	2.19316	5.88622	2.06683	2.42184	1.39225
639	FBti0020313	HB{}1242	NA	461.896	457.257	506.434	510.682	482.862	462.607		484.828	503.38	443.363	461.641	477.805	487.892		476.653	513.346	502.482	411.985	461.512	430.582
640	FBgn0037377	CG1218	NA	25.0656	19.9635	24.4067	42.7072	37.736	40.1971		20.6736	53.3301	27.2728	29.5035	22.8117	51.2571		6.6639	12.9941	16.9695	13.612	24.1465	17.6688
641	FBti0063296	INE-1{}5235	NA	0	0	0	0	0	0		0	0.290147	0	0	0	0		0	0	0	0	0	0.173167
642	FBgn0262420	mir-318	mir-318 stem loop	34.1335	28.0004	30.8702	26.8441	37.4233	29.0434		35.1768	34.0012	28.8268	34.6287	34.5327	42.2308		26.3128	25.9188	26.5134	31.076	29.0836	28.178
643	FBgn0037743	Alg12	Alg12 alpha-1,6-mannosyltransferase	80.4573	82.545	67.7071	83.1102	89.4154	84.7203		83.2618	80.9045	64.9593	78.9101	83.0324	84.5634		73.3922	70.8596	74.493	73.0723	74.0399	76.9948
644	FBgn0267702	lncRNA:CR46035	long non-coding RNA:CR46035	0.606486	0.77519	1.23225	1.10139	0.772078	1.10602		1.66918	0.503775	0.779226	0.616519	0.9759	0.915184		0.634122	0.256015	0.228013	0.830412	0.320212	0.501111
645	FBgn0039431	plum	plum	39.785	38.7829	39.69	45.543	46.8481	39.5524		43.1044	41.9444	38.364	38.2167	40.5498	45.0435		33.3298	34.0044	37.8158	31.0025	30.0978	29.4233
646	FBgn0038475	Keap1	Keap1	479.121	489.29	472.462	489.034	487.869	453.017		517.921	506.675	476.056	518.054	498.329	504.321		542.646	553.889	525.392	522.952	478.787	425.32
647	FBgn0263404	CG43450	NA	0	0	0	0	0	0.0741484		0	0	0	0	0	0		0	0	0.0878949	0	0	0
648	FBgn0038132	apn	apnoia	2.25309	2.2546	1.90653	1.83516	3.77403	2.36941		3.1005	4.13704	2.35755	3.22185	4.1555	4.12619		1.89362	3.15362	4.21303	2.55728	1.60698	1.18882
649	FBgn0262424	mir-10	mir-10 stem loop	0.894131	1.71427	0.631888	0.988376	1.13826	0.992533		1.58197	1.15532	1.33019	0.330517	1.43875	2.53974		1.18984	0.754876	1.00846	0.918196	1.10153	0.394015
650	FBgn0039264	CG11786	NA	0	0	0	0	0	0		0	0	0	0	0	0		0	0	0	0	0	0
651	FBgn0263117	CG34377	NA	0.330133	0.276915	0.102072	0.273698	0	0.183233		0	0.213285	0.234405	0.21356	0	0		0	0.406462	0	0.0988803	0	0.572824
652	FBgn0039240	CG3744	NA	6.49473	6.10777	6.92763	6.30481	7.40711	7.45029		12.6424	9.51307	12.5026	11.1432	12.8073	10.1324		10.5614	8.05606	8.21029	7.75055	5.83191	4.19182
653	FBgn0051002	Ugt35D1	UDP-glycosyltransferase family 35 member D1	0.141426	0	0	0.469	0.180041	0		0.194618	0	0	0.182975	0	0		0.376398	0	0.186096	0	0	0
654	FBti0020323	1360{}1270	NA	33.2458	30.5869	32.2817	32.2926	38.8732	40.707		35.8451	37.1308	37.7649	34.0372	37.0497	32.37		34.5907	32.3402	32.8348	33.1684	30.6211	25.3957
655	FBgn0264904	asRNA:CR44095	antisense RNA:CR44095	0.47918	0.643096	0.592619	0.317812	0.203338	0.248227		0.923166	0.660433	1.42142	0.454633	0.679668	0.635176		0.935228	1.353	0.924775	1.9519	0.865812	5.74001
656	FBgn0037815	Rrp46	Rrp46	117.189	110.656	128.038	121.222	131.14	115.352		107.782	118.353	110.944	111.07	113.797	123.98		100.557	100.983	109.505	95.6275	96.1413	87.868
657	FBti0061907	INE-1{}3846	NA	73.0707	63.5294	51.4114	43.3832	48.3186	74.5202		66.088	61.2201	96.5542	79.004	81.9172	41.7125		103.25	104.398	66.7614	116.158	98.608	100.952
658	FBgn0265422	lncRNA:CR44334	long non-coding RNA:CR44334	0.132338	0	0	0.146287	0	0		0	0	0	0	0.331249	0.328913		0.528314	0	0	0	0	0
659	FBti0019405	copia{}1391	NA	1.42774	1.37904	0.88287	1.14781	1.23925	0.936515		1.07167	0.586985	0.921586	1.51134	1.5432	0.967776		0.777243	1.59804	0.512371	1.01077	0.319802	0.150141
660	FBgn0039804	CG15544	NA	14.5788	18.9697	20.7443	17.3977	13.7698	18.5498		18.0342	17.2981	20.8067	19.1051	16.5585	17.8443		15.3116	16.583	17.7396	20.7718	20.2778	17.4806
661	FBgn0086134	ProsŒ±2	Proteasome Œ±2 subunit	0.906783	0.45073	0	0.111373	0.128263	0.335526		0.831888	0.260371	0	0.260706	0	0.250413		0	0.0992389	0	0.482838	0.620618	0
662	FBgn0027570	Nep2	Neprilysin 2	0	0	0	0	0	0		0	0	0	0	0	0		0	0	0	0.166922	0.686571	0
663	FBgn0085309	CG34280	NA	0	0	0	0	0	0		0.217579	0.0680994	0	0.136375	0.131921	0		0.0701341	0.0519115	0.0693503	0.315713	0.0649285	0
664	FBgn0037933	Ho	Heme oxygenase	68.5392	71.0347	67.4741	68.0966	67.3689	68.383		72.3726	76.8466	65.714	74.19	71.8353	67.6639		71.4391	69.8756	68.1255	72.8889	70.4426	65.4479
665	FBgn0037299	Vps37B	Vacuolar protein sorting 37B	0	0	0.398547	0.890562	0	0		0	0	0	0	0	0		0.428835	0.476119	0	0	0.397006	0
666	FBgn0037912	sea	scheggia	19.9036	19.9631	22.0754	20.8457	21.2021	21.0992		19.8869	19.7829	22.2014	22.0308	20.3766	19.3511		19.8273	20.7078	20.6376	21.3404	19.0457	15.1186
667	FBgn0037279	CG1129	NA	0.195988	0.526061	0	0.433291	0.349299	0.0870228		0.16182	0.303887	0.148435	0	1.32453	0.633241		0	0	0	0.0469613	0	0
668	FBgn0038145	Droj2	DnaJ-like-2	0	0	0	0	0	0		0	0	0	0	0	0		0	0	0	0	0	0
669	FBti0019415	pogo{}SKIP[pogo1404]	NA	0.372492	0	0	0	0.632261	0.275657		0	0	0.235095	0	0.310789	0		0	0.366892	0	0	0	0
670	FBgn0267568	asRNA:CR45908	antisense RNA:CR45908	0.31431	0.351523	0.437308	0.477729	0.100032	0.0872252		0.162197	0.152297	0.0371951	0	0.491709	0.0488242		0.313694	0.425679	0.516981	0.235353	0.290411	0.0302983
671	FBgn0053293	CG33293	NA	0	0	0	0	0	0		0	0	0	0	4.91481	0		0	0	0	0	0	0
672	FBti0063104	BS4{}5043	NA	0	0.0682282	0.0754476	0.134871	0	0.203158		0	0	0.173263	0.157855	0.1527	0.53068		0.162363	0.0600883	0	0	0.150311	0.0470455
673	FBgn0266742	lncRNA:CR45215	long non-coding RNA:CR45215	0	0.0832697	0.0920806	0.0823024	0	0.0826486		0	0	0.0704869	0	0.0931819	0		0.198157	0	0	0	0.366898	0
674	FBgn0038740	CG4562	NA	0	0	0	0	0	0		0	0	0	0	0	0		0	0	0	0	0	0
675	FBgn0267138	lncRNA:CR45578	long non-coding RNA:CR45578	0	0	0	0	0	0		2.16498	1.35522	0	0	0.656325	0		0	0	0	0	0.646059	0
676	FBgn0001297	kay	kayak	0	0	0	0	0	0		0	0	0	0	0	0		0	0	0	0	0	0
677	FBgn0039821	CG15556	NA	0	0	0	0	0	0		0	0	0	0	0	0		0	0	0	0	0	0
678	FBgn0028968	Œ≥COP	Coat Protein (coatomer) Œ≥	1.59567	1.00868	0.514804	0.843583	1.50142	0.770119		0.76376	0.358571	1.51063	2.24396	1.21558	1.29322		1.01553	0.751671	1.7345	1.41301	1.19656	0.856019
679	FBgn0013767	Crz	Corazonin	30.8364	25.2381	25.2922	30.4725	25.9529	32.9491		31.3184	30.9807	29.0111	30.523	29.9273	33.62		27.9821	26.7735	29.5252	26.4984	28.0376	28.9712
680	FBgn0265163	lncRNA:CR44232	long non-coding RNA:CR44232	96.4032	96.9446	99.8553	109.748	103.817	103.615		106.773	104.792	86.8346	102.714	109.724	103.357		106.965	96.2837	106.954	97.488	100.467	92.5298
681	FBgn0040582	BomBc3	Bomanin Bicipital 3	0.0692062	0.0773999	0.427948	0	0	0		0.0952353	0.0894224	0.196555	0.0895377	0.0866134	0.0860025		0	0	0	0.331654	0.0852586	0
682	FBgn0038390	Rbf2	Retinoblastoma-family protein 2	0	0	0	0	0	0		0.286528	0	0.78848	0	0	0.129375		0	0	0	0	0	0
683	FBgn0038847	CG12278	NA	0	0	0	0	0	0		0	0	0	0	0	0		0	0	4.03997	0	0	0
684	FBti0019362	S{}1347	NA	2.6721	1.74651	3.64803	4.33473	6.05234	2.658		3.15181	3.49751	3.74528	3.54691	2.99676	6.0375		1.47775	1.16215	2.46583	2.03723	1.0688	1.57893
685	FBgn0264827	asRNA:CR44035	antisense RNA:CR44035	65.1163	68.8521	57.6823	70.6944	67.5992	73.3582		56.0933	67.7776	63.1752	61.2624	54.6532	60.5295		52.2661	63.9464	60.2672	64.2374	63.6667	60.478
686	FBgn0003512	Sry-Œ¥	Serendipity Œ¥	51.5947	48.2558	56.5562	50.0355	52.7449	52.6666		59.2006	54.4656	54.3771	54.2345	58.5839	50.3305		59.4455	53.5299	51.3708	51.0339	45.1482	37.2739
687	FBgn0286880	CR46402	NA	0	0.311472	0.172215	0.410471	0.11818	0.412198		0.574867	0.0599754	0.3076	0.66058	0.464731	0.519136		0.247069	0.182874	0.122154	0.22244	0.228731	0.286359
688	FBgn0024909	Taf7	TBP-associated factor 7	18.3703	16.265	16.7496	16.6113	15.2924	18.1551		24.0973	20.386	26.3828	23.4236	26.0016	17.4322		29.7673	23.4947	20.3493	26.3881	19.3405	12.8415
689	FBgn0262983	CG43291	NA	390.856	374.761	351.971	371.468	391.463	379.154		365.56	396.555	326.655	358.431	368.038	363.207		402.339	373.521	366.438	393.267	393.309	411.198
690	FBgn0038450	CG17560	NA	0	0	0	0	0	0		0	0	0	0	0	0		0	0	0	0	0	0
691	FBgn0051438	CheB93b	Chemosensory protein B 93b	0	0	0	0	0	0		0	0.170728	0.250179	0	0	0		0.175829	0	0	0	0	0
692	FBgn0051091	CG31091	NA	0	0	0	0	0	0		0	0	0	0	0	0		0	0	0	0	0	0
693	FBgn0065105	sncRNA:157	small non-coding RNA 157	0.0880412	0	0.108884	0	0	0		0	0.0568797	0.0833495	0	0.220372	0		0	0	0.0579245	0	0	0
694	FBgn0038866	CG5810	NA	0	0	0	0.0362591	0	0		0	0	0.248429	0	0.0410522	0.0407627		0	0	0.0863241	0.0392986	0.0808201	0
695	FBti0019297	Tc1{}1211	NA	35.842	31.5825	30.2583	33.996	33.9118	37.1214		33.9829	35.6757	28.2496	37.7186	33.6965	35.448		30.8843	37.1049	36.6319	37.0512	36.5498	32.2689
696	FBti0019431	roo{}1421	NA	0	0	0	0	0	0		0	0	0	0	0	0		0	0	0	0	0	0
697	FBgn0263484	snoRNA:Pi4KIIŒ±-a	NA	100.881	104.941	94.3512	106.412	111.117	97.9159		104.638	88.2739	82.872	101.092	94.4292	108.052		99.7345	104.821	100.166	88.4851	90.1606	88.2817
698	FBti0063753	Doc3{}5692	NA	0	0	0	0	0	0		0	0	0	0	0	0		0	0	0	0	0	0
699	FBti0020335	invader1{}1301	NA	0.066903	0	0.0827412	0.0739548	0	0.0371329		0	0.12967	0	0.0432789	0.0418654	0.0415702		0	0.0329486	0	0	0.0412106	0
700	FBgn0038894	CG15497	NA	0	0	0	0	0	0		0.26679	0	0	0	0	0		0	0	0	0.116136	0	0
701	FBgn0039876	CG2126	NA	0.419275	0.234458	0.19445	0.231734	0.233517	0.319975		0.324545	0.372454	0.322507	0.271225	0.262367	0.260517		0.278969	0.180675	0.275851	0.37674	0.129132	0.303124
702	FBgn0022344	CG10340	NA	11.1724	19.2783	9.47473	7.76287	9.54965	13.465		10.1032	4.12459	5.28852	8.46631	8.38955	3.7685		13.8054	16.1923	10.2908	18.5482	15.1403	14.2776
703	FBgn0038550	CG17801	NA	0.420057	0.0671129	0.222643	0.398	0	0		0.412889	0.0775375	0	0	0.300407	0.149144		0.319417	0	0	0.143788	0	0
704	FBgn0266228	lncRNA:CR44923	long non-coding RNA:CR44923	0.759504	1.55728	0.782754	0.839558	0.966875	0.983605		0.52258	1.30849	2.03725	0.491316	0.792116	1.57306		1.51603	1.87021	1.66565	0.151656	0.623781	0.390471
705	FBti0062544	INE-1{}4483	NA	1.84887	0.689254	0	0	0.784557	0		0.84808	0.796316	2.33379	4.78406	2.3139	2.29759		2.46033	0.607023	0.810942	0	0	0.475263
706	FBgn0038366	CG4576	NA	0.201027	0	0.248618	0	0	0		0	0.519501	0	0	0.251591	0		0	0	0	0	0.247656	0
707	FBgn0038989	CG6937	NA	0	0	0	0	0	0		0	0	0	0	0	0		0	0	0	0	0	0
708	FBgn0026441	ear	ENL/AF9-related	50.8754	48.1452	45.2072	51.2676	44.7321	57.4912		35.7499	39.1624	43.5134	49.0161	45.7479	44.1836		46.0943	50.6846	48.647	55.8645	58.4703	56.3139
709	FBgn0085305	CG34276	NA	71.9335	68.0253	74.708	75.1406	73.6303	64.3578		99.0838	89.4474	77.8944	86.9576	81.3368	94.1374		68.9282	67.2957	76.472	69.7933	68.2602	68.1095
710	FBgn0038980	OctŒ≤1R	Octopamine Œ≤1 receptor	1.02715	1.9146	3.38749	0.90833	1.39477	0.912151		1.97885	1.23871	1.94482	0.531562	0.771302	0.936054		5.01177	3.57469	3.24377	0.902433	0.421798	1.26737
711	FBgn0016119	ATPsynCF6	ATP synthase, coupling factor 6	6.58367	6.60887	7.66563	7.45511	5.84643	7.16562		5.25913	7.9259	8.42192	8.22698	7.67693	6.82459		8.46187	8.35101	5.28238	8.42634	9.41639	6.83554
712	FBti0061702	INE-1{}3641	NA	0.147909	0.110281	0.152437	0.0544998	0	0		0	0.159263	0.0700136	0.0956812	0.215964	0.306345		0.0328043	0.121405	0.0973131	0.0590684	0	0
713	FBgn0053630	CG33630	NA	0.120703	0.20249	0.0746386	0.133425	0.845123	0		0.6644	0	0.399947	0.0780815	0.302125	0.299995		0.0803108	0.416108	0.23824	0.0723049	0.0743499	0.186164
714	FBgn0267132	lncRNA:CR45572	long non-coding RNA:CR45572	5.0394	5.05633	4.91469	4.77477	5.4622	5.40221		9.23314	7.36728	5.53419	6.74342	7.24397	5.11733		8.50709	6.66545	5.49433	3.17402	2.69617	2.04305
715	FBgn0267753	lncRNA:CR46084	long non-coding RNA:CR46084	0	0	0	0	0	0		0	0	0	0	0	0		0	0	0	0	0	0
716	FBgn0267751	asRNA:CR46082	antisense RNA:CR46082	1359.43	1354.71	1410.56	1368.71	1316.74	1403.86		1366.02	1441.88	1613.58	1464.42	1337.93	1392.35		1432.81	1400.44	1385.2	1537.65	1500.13	1403.5
717	FBgn0010770	ppan	peter pan	61.9919	52.249	67.3975	59.9798	63.7944	57.825		68.5705	54.8827	59.09	62.2724	60.4156	64.0904		60.3492	52.5161	61.2875	50.662	47.4487	38.863
718	FBgn0039049	CG6726	NA	35.2933	31.8545	35.1026	35.1257	32.1602	33.6514		31.6285	29.922	28.8169	28.038	26.9673	33.3329		30.025	29.4446	30.6997	26.2604	26.515	24.6386
719	FBgn0038196	CG9922	NA	0	0	0	0	0	0		0	0	0	0	0	0		0	0	0	0	0	0
720	FBgn0051497	tRNA:Thr-AGT-1-3	transfer RNA:Threonine-AGT 1-3	104.82	91.3055	94.4797	107.172	119.224	129.034		94.9986	108.111	82.0947	98.7283	96.4568	114.806		106.276	120.577	107.759	113.824	114.438	106.278
721	FBgn0250846	glob2	globin 2	0	0	0	0	0	0		0	0	0	0	0	0		0	0	0	0	0	0
722	FBgn0267140	lncRNA:CR45580	long non-coding RNA:CR45580	0	0	0	0	0	0		0	0	0	0	0	0		0	0	0	0	0	0
723	FBgn0016650	Lgr1	Leucine-rich repeat-containing G protein-coupled receptor 1	0	0	0	0	0	0		0	0	0	0	0	0		0	0	0	0	0	0
724	FBgn0263402	CG43448	NA	0	0	0	0	0	0		0	0	0	0	0	0		0	0	0	0	0	0
725	FBgn0038630	CG14305	NA	0.862582	0.737718	1.4433	1.79483	1.80863	1.18281		0.907711	0.458935	1.63323	0.984699	0.889036	1.63942		0.472647	0.849613	0.53413	1.09422	0.500075	1.01736
726	FBgn0263384	lncRNA:CR43436	long non-coding RNA:CR43436	8.0336	7.3992	0	0	0	1.57372		7.80361	0	6.85985	13.8583	4.33713	8.41734		0.838469	0.155153	0	84.3584	7.76235	0.85033
727	FBgn0083047	snoRNA:Œ®18S-1377e	snoRNA:Œ®18S-1377e	0.172309	0	0	0.380942	0.877423	0.76509		0.474233	0.445287	0.489381	0	0	0.214129		0	0.339437	0.453466	0.619314	0	0
728	FBgn0286918	CR46418	NA	22.0636	27.2412	19.1818	23.1818	20.5791	26.068		25.4018	25.6861	25.3343	25.5779	21.325	25.7896		24.2733	27.1111	23.8583	24.3399	25.8357	27.2068
729	FBti0061737	INE-1{}3676	NA	0.201507	0	0	0	0	0		0	0	0	0	0.126096	0		0.134075	0.0992389	0	0	0	0.0776981
730	FBgn0037354	CG12171	NA	0	0	0	0	0	0		0	0	0	0	0	0		0	0	0	0	0	0
731	FBgn0038461	EMC2B	ER membrane protein complex subunit 2B	0	0	0	0	0	0		0	0	0	0	0	0		0	0	0	0	0	0
732	FBgn0039655	CG14507	NA	0	0	0	0	0	0		0	0	0	0	0	0		0	0	0	0.134693	0	0
733	FBgn0000246	c(3)G	crossover suppressor on 3 of Gowen	270.645	233.23	320.718	292.313	284.874	262.699		357.816	281.395	321.665	305.439	338.156	290.687		308.324	276.769	288.069	242.597	221.634	165.738
734	FBgn0026563	CG1979	NA	7.27991	6.82793	6.97876	6.59959	7.82105	7.24732		9.80593	8.08758	9.53571	9.6927	10.9428	7.13209		9.94381	8.68802	7.83066	6.06835	4.15208	3.78725
735	FBgn0051274	CG31274	NA	0	0	0	0	0	0		0	0	0	0	0	0		0	0	0.173592	0	0	0
736	FBgn0038139	PK2-R2	Pyrokinin 2 receptor 2	5.68289	3.48051	2.59375	3.88879	8.44027	5.03163		0.372394	2.44765	1.60121	2.62587	2.70944	2.1859		1.17036	1.26609	1.42435	2.67476	3.58387	4.06944
737	FBgn0051491	tRNA:Gly-TCC-1-2	transfer RNA:Glycine-TCC 1-2	0	0	0	0	0	0		0	0	0	0	0	0		0	0	0	0	0	0
738	FBgn0039830	ATPsynC	ATP synthase, subunit C	55.6791	49.2353	55.0152	57.3889	59.377	50.5264		62.0019	53.8327	58.1944	56.6462	60.128	55.6702		53.9195	51.7357	51.6181	49.5609	45.1234	35.3431
739	FBgn0037848	Tsp86D	Tetraspanin 86D	0.698937	0.469013	0.17288	1.54521	1.06773	0.155171		0.192363	0.361243	0	0.180854	0.69979	0.173714		0.186018	0.413057	0.183939	1.67474	0.688844	0.323399
740	FBgn0038870	Oga	O-GlcNAcase	3.29811	3.01794	2.74398	4.57374	5.72537	3.9939		3.79588	6.1986	3.80359	4.03428	4.50291	5.96154		1.59595	2.36256	2.68279	2.65818	2.06849	2.35842
741	FBti0062925	INE-1{}4864	NA	1.14259	0.672563	0.669355	0.2659	0.689002	0.400528		1.07581	0.23311	1.02477	0.544624	0.301049	0.822047		1.04032	1.12541	1.58261	1.58504	0.666766	0.556504
742	FBgn0086768	Pcmt	Protein-L-isoaspartate (D-aspartate) O-methyltransferase	2.08037	1.36089	1.50488	1.86575	2.2986	2.70147		1.78251	1.21724	1.70938	1.47273	1.71938	1.99993		2.76839	1.9331	2.066	1.45783	1.40235	0.877833
743	FBgn0267121	lncRNA:CR45561	long non-coding RNA:CR45561	0.0771064	0.0862355	0	0.426169	0.0981592	0.342369		0.318321	0.0996304	0.0729974	0.0997589	0.193002	0		0.410429	0.303789	0.304381	0.277136	0	0
744	FBti0061703	INE-1{}3642	NA	4.88044	6.41345	5.80946	3.70896	6.91193	6.70421		10.5777	7.96143	7.85461	7.81385	6.4134	6.36817		7.7934	6.54962	7.86685	10.5978	6.16277	6.35114
745	FBti0019365	pogo{}1350	NA	0	0	0	0	0	0		0	0	0	0	0	0		0	0	0	0	0	0
746	FBgn0064126	CG33722	NA	93.6604	87.0225	93.5574	87.1493	85.3411	87.8967		113.685	83.5171	83.2451	93.9225	109.232	86.8461		120.436	108.641	107.623	98.8528	83.2209	71.7782
747	FBgn0004110	tin	tinman	0	0	0	0	0	0		0	0	0	0	0	0		0	0	0	0	0	0
748	FBgn0262023	CG42834	NA	28.8105	21.5213	18.718	21.1518	22.9832	21.8408		25.3648	20.3244	20.418	21.8192	25.6391	21.6966		26.6141	22.2547	25.6054	28.1057	23.7065	22.5929
749	FBgn0267564	lncRNA:CR45904	long non-coding RNA:CR45904	54.2647	52.9701	55.3371	59.6555	64.0058	61.7558		53.9586	58.1226	51.3166	54.2716	51.9033	54.7168		55.9795	52.98	51.9872	59.4524	60.1809	52.4926
750	FBgn0039403	Sld5	Sld5	31.807	32.2208	31.2051	29.1499	30.4943	30.6652		34.4021	28.6698	32.9275	30.9312	31.1131	30.2874		31.4433	28.3081	29.4715	29.7563	28.537	23.5969
751	FBgn0037516	CG11286	NA	10.4245	8.95636	9.81867	9.46282	10.2826	9.6559		11.1152	11.6856	9.73826	9.46771	8.29449	12.6114		8.91122	9.85978	6.81311	10.6696	12.2471	9.63621
752	FBgn0085346	Rpp14a	Ribonuclease P/MRP subunit p14 a	3.15874	3.56168	6.08393	7.41267	11.2395	5.11585		5.73631	7.66109	2.84334	4.25421	4.69853	9.16991		2.65297	2.85623	4.94001	2.5436	2.13709	5.7903
753	FBgn0262823	hemo	hemotin	0.772829	0.0432164	0.0477892	0.427144	1.2298	0.0428941		0.319049	0.549221	0.768227	0.799897	2.03115	0.864355		0.102842	0.076121	0	0	0.618857	0.32779
754	FBgn0267123	lncRNA:CR45563	long non-coding RNA:CR45563	0	0	0	0	0	0		0	0	0	0	0	0		0	0	0	0	0	0
755	FBgn0285925	Fas1	Fasciclin 1	75.8278	74.6699	66.8937	78.1773	84.1912	91.304		78.9314	93.235	88.5662	87.7153	74.7288	95.1578		75.3358	82.4842	77.2109	89.3349	86.2792	90.7219
756	FBgn0063649	CG6006	NA	2776.28	3095.91	2953.39	2940.37	2874.06	2989.38		2631.18	2856.98	2835.67	2753.08	2582.28	2732.46		2844.47	2887.06	2780.98	2937.37	3089.79	3195.98
757	FBgn0266733	asRNA:CR45206	antisense RNA:CR45206	0.0978349	0.656509	0.604979	0	0	0.108602		0	0.126414	0.555728	0	0	0.243159		0	0.192728	0.386208	0.234425	0	0.679025
758	FBgn0053099	CG33099	NA	0.89385	0.291573	0.0921212	0.823387	0.474126	0.413425		0.307509	0.0962464	0.564144	0.578223	2.05091	0.647959		0.446049	0.29347	0.0490071	0.267723	0.917649	0
759	FBti0062080	INE-1{}4019	NA	39.5397	42.1444	41.4706	31.392	36.1526	32.979		78.1594	58.1465	65.2487	64.5807	72.3138	66.5101		37.9361	40.6666	42.3988	40.1739	32.16	38.3253
760	FBgn0038286	CG6966	NA	44.9595	46.6209	41.4598	43.0719	38.5676	40.8985		43.0863	40.4564	39.4204	45.2813	39.8781	40.9149		46.1446	36.8348	43.93	40.053	38.8567	38.6896
761	FBgn0027494	RpS10a	Ribosomal protein S10a	37.6547	42.4607	44.101	35.9516	36.125	39.9576		45.6118	42.0911	48.553	41.6424	42.0662	39.4508		40.0725	39.8709	39.8634	34.4012	39.5885	30.0374
762	FBgn0039272	CG11836	NA	3.64791	6.44873	6.03959	4.94296	5.24314	3.85344		3.6435	4.9416	6.29431	3.73001	4.49182	3.43651		6.0288	6.95433	6.65821	7.19008	3.7692	4.58272
763	FBgn0040682	CG14664	NA	0	0.044573	0	0	0.025368	0.0442405		0.054844	0.0257482	0.0754611	0.0773443	0.0997577	0		0.159105	0.0588828	0.0262212	0.119371	0.073648	0.0153672
764	FBgn0039232	sosie	sosie	0	0	0	0.295351	0	0		0	0	0	0	0	0		0	0	0	0	0	0
765	FBgn0250821	CG14644	NA	0	0	0	0.309043	0	0		0	0	0	0	0	0.347427		0.372036	0	0	0	0	0.215599
766	FBgn0003480	spn-B	spindle B	3.05469	1.09323	0.453341	0.540266	2.79988	0.271269		0.336287	0.631521	1.38811	0.474252	1.22337	0.60737		0.162597	0.601752	0.643121	0.585555	0.150529	0.0942272
767	FBgn0283560	mir-9380	mir-9380 stem loop	0	0	0	0	0	0		1.70863	0	0	0	0	0		1.65228	0	0	0	0	0
768	FBgn0039734	Tace	Tace	0	0	0	0	0	0		0	0	0	0	0	0		0	0	0	0	0	0
769	FBgn0053536	tRNA:Leu-TAA-2-1	transfer RNA:Leucine-TAA 2-1	17.2982	20.2674	11.7154	13.4305	18.0888	17.8303		12.4689	19.4243	7.01844	12.7886	14.175	13.5632		15.346	15.4154	17.6133	15.0498	17.505	15.5631
770	FBgn0051388	CG31388	NA	47.8301	38.6406	49.6727	61.7034	56.9035	64.2402		45.3159	72.4047	54.4806	49.0305	44.7266	74.6671		35.7036	42.1128	50.5061	44.3683	58.3923	53.2878
771	FBgn0264816	koko	kokopelli	0.607421	0.339669	0.81382	0.44763	0.257756	0.280946		0.208969	0.196215	0.287526	0.458424	0.570153	0.88065		0.538872	0.498574	0.266425	1.21288	1.06011	0.546495
772	FBgn0038303	SIDL	Shal Interactor of Di-Leucine Motif	0.277614	0.144892	0.297556	0.491	0.235608	0.369799		0.280153	0.789159	0.455554	0.287337	0.347441	0.620983		0.0246284	0.0182293	0.0974126	0.0221733	0	0.0142725
773	FBgn0051441	CG31441	NA	0	0	0	0	0	0		0	0	0	0	0	0		0	0	0	0	0	0
774	FBgn0038652	CG7720	NA	0	0	0	0	0	0		0.397901	0.560421	0	0	0	0.359326		0	0	0	0	0	0
775	FBgn0039611	Nepl18	Neprilysin-like 18	0	0	0.500813	0	0	0		0	0	0	0	0.253401	0		0	0	0.266425	0.727731	0	0
776	FBgn0266170	pre-mod(mdg4)-C	NA	0	0	0	0	0	0		0	0	0	1.42234	0	0		0.292591	0	0.578641	0	0	0
777	FBgn0000447	Dhod	Dihydroorotate dehydrogenase	8.219	8.30074	7.45413	9.03025	12.2386	10.8376		6.78614	6.82248	10.8934	7.99131	8.72777	8.41861		6.56232	6.32916	7.86542	7.4001	8.95945	6.87603
778	FBgn0039300	RpS27	Ribosomal protein S27	0.288655	0.968491	0.713979	0.95724	0	0		1.19166	2.23785	2.73272	1.12037	1.8063	2.69034		1.34442	0.852945	1.70922	1.03748	0.177804	0.445203
779	FBgn0263022	CG43317	NA	27.3634	24.0648	24.321	27.5577	28.3274	27.8775		31.7582	25.6869	26.3543	29.1454	32.005	28.3941		27.8596	26.9067	27.6288	25.3941	24.8302	18.5644
780	FBgn0039022	Nepl13	Neprilysin-like 13	6.90669	5.16338	3.06041	3.87858	3.66744	19.1875		7.82712	6.29947	17.8676	9.65252	7.71943	9.27142		3.58788	12.005	7.24137	14.6024	17.1084	36.8563
781	FBgn0039098	GILT3	Gamma-interferon-inducible lysosomal thiol reductase 3	0	0	0	0	0	0		0	0	0	0	0	0		0	0	0	0	0	0
782	FBgn0039626	Slu7	Slu7	0	0	0	0	0	0		0	0	0	0	0	0		0	0	0	0	0	0
783	FBgn0010768	sqz	squeeze	0	0	0	0	0	0		0	0	0	0	0	0		0	0	0	0	0	0
784	FBgn0039848	Loxl1	Lysyl oxidase-like 1	0	0	0	0	0	0.248603		0	0	0	0	0	0		0	0	0	0	0	0
785	FBti0019296	F{}1209	NA	28.4799	26.2143	28.0183	28.9744	27.4147	28.1015		29.4032	28.5131	29.5868	31.702	29.3348	29.3715		28.9551	28.631	30.9161	29.1889	28.3585	24.3599
786	FBgn0051526	lncRNA:CR31526	long non-coding RNA:CR31526	19.3281	16.9962	16.4681	28.8678	28.268	33.1247		15.5322	30.9794	19.9394	20.4251	19.758	30.2531		6.0865	9.99109	10.9692	16.0416	20.2669	16.3844
787	FBti0019329	invader3{}1256	NA	58.5315	63.6665	64.6143	54.7962	56.0689	56.3628		58.2162	56.9093	55.7078	52.7724	58.5806	59.6632		56.7706	54.4462	60.6528	53.4613	55.7422	50.1224
788	FBgn0085308	CG34279	NA	0.606798	1.16338	0.428827	0.287467	0.331061	0.288676		0.238577	0.672045	1.31305	0.897215	1.30187	0.754067		1.15354	0.768439	1.36878	0.830838	0.427168	0.601641
789	FBti0061727	INE-1{}3666	NA	12.7161	10.461	12.0945	14.0727	15.5712	13.8711		11.4368	13.0914	12.1219	12.9753	12.5699	14.1783		10.278	10.5724	12.1726	10.7312	11.9211	9.20613
790	FBti0063889	R1A1{}5828	NA	0	0	0.516928	0.231017	0.532101	0		0	0	0	0	0	0.779132		0	0	0	0	0	0.161166
791	FBgn0037602	SLIRP2	SRA stem-loop interacting RNA binding protein 2	3.36873	4.38756	2.8478	3.01676	3.09425	3.31346		3.22742	3.41612	3.43143	3.6412	4.37616	3.55043		2.66701	2.60407	2.80553	3.11638	2.94185	1.57845
792	FBgn0039690	Gnpnat	Glucosamine-phosphate N-acetyltransferase	5.77822	4.55542	4.88124	8.79558	8.84314	6.79969		4.73612	8.69009	5.55998	3.79916	3.27991	8.98556		1.09246	3.76313	4.03015	2.6102	4.43447	4.74818
793	FBgn0051516	CG31516	NA	0	0	0	0	0	0		0	0	0	0	0	0		0	0	0	0	0	0
794	FBgn0038073	CG14395	NA	0	0	0	0	0	0		0	0	0	0	0	0		0	0	0	0	0	0
795	FBgn0263579	mir-4947	mir-4947 stem loop	0	0	0	0	0	0		0	0	0	0	0	0		0	0	0	0	0	0
796	FBgn0262982	CG43290	NA	0.600936	0.672084	1.1148	0	1.53003	1.00061		2.89434	1.55296	2.27565	2.72118	3.76044	1.49357		0.799679	1.1838	0.790741	2.87985	0	0.231712
797	FBgn0265418	lncRNA:CR44330	long non-coding RNA:CR44330	53.9845	53.2985	55.3443	47.7897	55.2013	55.0514		52.6951	48.3941	52.4526	51.7566	49.9854	49.4723		52.5468	50.6923	52.3844	52.4147	44.1519	39.5895
798	FBgn0250831	BG642167	BG642167	0	0	0	0	0	0		0	0	0	0	0	0.161172		0	0	0	0	0	0.100017
799	FBgn0051495	CG31495	NA	54.0785	52.7464	51.2	59.3538	58.8168	62.0558		54.4585	57.4643	49.1051	55.3015	52.4134	58.6089		61.9933	52.6031	54.096	57.8848	52.5403	49.0369
800	FBgn0267710	lncRNA:CR46043	long non-coding RNA:CR46043	14.8333	11.3084	12.378	16.1131	12.6106	14.3007		13.6317	12.468	15.1118	12.7497	13.9392	16.8387		15.0945	11.7286	13.44	16.3569	13.5315	12.8243
801	FBgn0015402	ksr	kinase suppressor of ras	0	0	0	0	0	0		0	0	0	0	0	0		0	0	0	0	0	0
802	FBgn0002773	Mlc2	Myosin light chain 2	0	0	0	0	0	0		0	0	0	0	0	0		0	0	0	0	0	0
803	FBti0020372	micropia{}1338	NA	122.3	118.158	104.511	120.206	128.212	131.671		109.09	124.422	120.666	107.044	105.668	123.692		88.3348	99.7801	100.435	106.627	120.625	114.654
804	FBgn0012024	tRNA:Tyr-GTA-1-8	transfer RNA:Tyrosine-GTA 1-8	0.245203	0.0914113	0	0.0903494	0.208101	0		0.337426	0.31683	0	0.105746	0.613756	0.101571		0.108766	0	0	0	0.503463	0.063031
805	FBgn0011959	tRNA:Arg-ACG-1-10	transfer RNA:Arginine-ACG 1-10	24.7942	26.3394	23.8307	25.4608	26.4644	29.2479		29.0349	25.0763	23.6691	24.4832	26.752	24.8039		27.2041	25.6799	23.8102	25.0301	25.7805	20.7183
806	NA	NA	NA	45.8867	36.0857	43.1298	53.3396	50.6062	53.7784		39.6817	51.115	41.4751	42.4321	38.5073	52.8817		26.6104	30.3532	33.7492	35.5893	36.4173	37.1371
807	FBgn0264899	CG44090	NA	0	0	0.122271	0	0	0		0	0	0	0	0	0.0614304		0.0657815	0.0973796	0	0	0	0
808	FBgn0026634	Cog2	Component of oligomeric golgi complex 2	0.239862	0.268261	0	0	0	0		0	0	0	1.55165	0.300194	1.49038		0	0	0	0.574742	0	0
809	FBgn0051217	modSP	modular serine protease	53.3682	58.5566	63.6813	61.0149	54.2169	61.5119		62.5138	56.4597	58.1325	60.2059	61.7026	58.5464		64.3583	56.0971	63.0374	57.6255	52.8526	46.2587
810	NA	NA	NA	0	0	0	0	0	0		0	0	0	0	0	0		0	0	0	0	0	0
811	FBgn0039379	CG5886	NA	186.554	3.82208	284.419	31.777	1399.86	5.80193		66.1159	88.8347	76.3162	118.859	129.821	448.421		88.0113	12.2763	26.4522	5.29857	4.70546	2.79047
812	FBgn0038361	Uros2	Uroporphyrinogen III synthase 2	46.3175	4.23443	4.83857	14.9274	21.6897	2.8019		18.062	9.78433	12.4259	15.6751	67.6025	15.6836		5.54217	3.48063	2.49101	5.4433	4.35341	8.662
813	FBgn0262127	kibra	kibra	15.5717	11.99	12.5387	16.7036	19.391	18.5778		11.8824	15.2	14.7419	14.4665	16.9081	19.1701		8.74696	10.1056	11.2663	11.798	12.5799	10.2502
814	FBgn0266398	lncRNA:CR45038	long non-coding RNA:CR45038	0	0	0	0	0	0		0	0	0	0	0	0		0	0	0	0	0	0
815	FBgn0051019	CG31019	NA	0	0	0	0	0	0		0	0	0	0	0	0		0	0	0	0	0	0
816	FBgn0001321	knk	knickkopf	15.5586	14.2237	16.7325	16.4199	14.3871	15.9365		29.6184	20.0541	20.8475	26.301	30.1663	18.7543		33.1552	25.6719	21.6818	20.4382	14.0077	8.24294
817	FBgn0261061	Sfp96F	Seminal fluid protein 96F	0.568946	0.636306	0.281454	0.88048	0.144858	0.378936		0	0.882172	0.215451	0.588873	0.14241	0		0.302843	0.224157	0	0	0.56073	0
818	FBti0019398	F{}1384	NA	0	0	0	0	0	0		0	0	0	0	0	0		0	0	0	0	0	0
819	FBti0062069	Doc3{}4008	NA	4.51837	2.57621	3.39664	2.74215	3.60913	1.37684		7.31503	3.7777	3.35497	4.58493	2.21759	2.86254		2.9474	3.75233	3.38077	3.39659	3.71094	4.16765
820	FBti0063896	INE-1{}5835	NA	0	0	0	0	0	0		0	0	0	0	0	0		0	0	0	0	0	0
821	FBgn0025781	Cdc16	Cell division cycle 16	0	0	0	0	0	0		0	0.401086	0	0	0	0		0	0	0	0	0	0
822	FBgn0286030	lncRNA:CR46350	long non-coding RNA:CR46350	0.405434	0.793511	0.125353	0.784293	0.129033	0.225026		0.557921	0.261933	0.767656	0	2.53705	2.77108		0.809279	0.998345	0.666861	0.121434	0.374606	0.234493
823	FBgn0038275	CG3817	NA	10.7841	11.1784	14.6382	13.6653	6.02716	16.0585		10.1347	6.11749	9.21337	11.5702	13.4966	8.82531		9.80042	8.03124	7.61427	13.2352	11.9893	8.51919
824	FBgn0039254	Nmnat	Nicotinamide mononucleotide adenylyltransferase	0.31801	0.711321	0.58994	0.351529	3.64354	0		0.437616	0	0.451594	0	0	0.395191		0	0.156614	0.418452	0	0.391772	0.12262
825	FBti0019337	roo{}1265	NA	156.431	152.674	157.401	138.829	165.046	139.307		174.181	148.448	167.112	141.125	179.738	146.111		155.342	134.955	149.627	116.164	112.649	98.6104
826	FBgn0038568	CG14315	NA	31.1814	29.1187	26.6032	31.3159	29.5937	29.6585		38.5584	34.9233	35.2124	39.0587	46.0844	30.6603		43.2261	36.8185	41.4379	35.2778	22.9873	21.3212
827	FBgn0039265	CG11790	NA	0.106808	0	0	0.118066	0	0.355687		0.146979	0.207012	0.556138	0	0.534691	0.066365		0.213197	0.052601	0.210814	0.255926	0.131582	0.329467
828	FBgn0038697	CG3581	NA	0	0	0	0	0	0		0.239232	0	0	0	0	0.0720131		0	0	0	0	0.285561	0.0446884
829	FBgn0263738	Ada2a	transcriptional Adaptor 2a	0	0	0	0	0	0		0	0	0	0	0	0		0	0	0	0.18292	0.188093	0
830	FBgn0037680	pasi2	pasiflora 2	0	0	0	0	0	0		0	0.457103	0	0	0	0.146541		0	0.116148	0	0.141277	0	0
831	FBgn0051014	PH4Œ±SG1	prolyl-4-hydroxylase-alpha SG1	19.4495	19.7355	19.1953	18.4384	16.8892	18.5159		24.1059	17.8913	16.401	20.2474	21.7624	19.2079		12.5981	12.8771	14.7454	15.9718	13.9639	11.1747
832	FBgn0262024	CG42835	NA	0	0	0	0	0	0		0	0	0	0	0	0		0	0	0	0	0	0
833	FBgn0243511	psidin	phagocyte signaling impaired	0.298536	0.242823	0.671292	0.0900009	0.310948	0.331391		0.224083	0.490946	0.385401	0.210677	0.237762	0.67453		0.0361153	0.0534633	0	0.130061	0.0334347	0.272081
834	FBti0063885	jockey2{}5824	NA	18.3152	16.6494	19.592	19.2919	17.2379	19.4496		28.9716	22.6693	26.6949	26.2113	32.5687	22.3171		30.8635	22.8444	22.5105	19.5583	15.1793	9.07597
835	FBgn0085325	CG34296	NA	0	0	0	0	0	0		0	0	0	0	0	0		0	0	0	0	0	0
836	FBgn0039682	Obp99c	Odorant-binding protein 99c	39.4999	40.8838	46.5919	41.1527	38.7806	40.939		50.8008	40.5264	52.56	43.6882	51.7814	40.44		47.0784	42.599	42.0931	42.1549	37.0849	29.6641
837	FBgn0020385	pug	pugilist	0	0	0	0	0	0		0	0	0	0	0	0		0	0	0	0	0	0
838	FBgn0011845	tRNA:Asp-GTC-1-11	transfer RNA:Aspartic acid-GTC 1-11	0.52442	0.293254	0	0	0	0		0	0	0.74471	1.01773	0	0		0	0.258268	0.345028	0.314145	0	0
839	FBti0061784	G5A{}3723	NA	106.418	125.051	104.521	94.0537	96.7671	99.8024		127.097	108.356	108.33	128.27	116.921	85.1167		129.431	119.551	109.593	137.778	98.5781	95.3028
840	FBgn0000036	nAChRŒ±1	nicotinic Acetylcholine Receptor Œ±1	0	0	0	0	0	0		0	0	0	0	0	0		0	0	0	0	0	0
841	FBgn0038530	AttD	Attacin-D	0	0	0	0	0	0		0.236152	0	0	0	0	0		0	0	0.903245	0	0	0.132339
842	FBgn0037689	CG8135	NA	0.481549	0.179521	0.11911	0.248409	0.326948	2.17382		0.0883551	0.124443	0.0607849	0.207673	0.281246	0.518631		0.0427205	0	0.253458	0.192309	0.197748	0.148542
843	FBgn0038313	CG4338	NA	0.368094	0.874809	0.455235	0.305169	0.820044	0.510755		0.633172	0.356715	0.609837	0.595291	0.460679	0.400252		0.244915	0.36256	0.242178	0.441001	0.566842	0.141931
844	FBgn0267649	pre-mod(mdg4)-H	NA	0	0	0	0	0	0		0	0	0	0	0	0		0	0	0	0	0	0
845	FBgn0267680	lncRNA:CR46016	long non-coding RNA:CR46016	25.6887	25.6161	21.8836	22.9356	30.1871	26.7212		25.3387	27.9702	22.449	22.1958	25.5178	25.5611		24.981	23.887	21.2743	26.7952	21.6883	23.2044
846	FBgn0039104	CG10252	NA	176.418	171.639	157.33	163.799	173.37	170.568		183.118	158.152	143.413	165.198	157.202	177.336		179.089	170.51	172.365	156.371	160.095	156.15
847	FBgn0267108	CR45548	NA	0	0	0	0	0	0		0	0	0.460704	0.314801	0	0		0	0	0	0	0	0
848	FBgn0038914	fit	female-specific independent of transformer	0	0	0	0	0	0		0	0	0	0	0	0		0	0	0	0	0	0
849	FBgn0260745	mfas	midline fasciclin	154.375	136.936	172.668	170.634	160.922	161.972		186.634	161.016	165.761	167.178	194.684	174.834		181.254	154.673	168.724	138.42	132.245	85.5129
850	FBgn0038828	CG17270	NA	0	0	0	0.191252	0	0		0	0.447112	0	0	0.433067	0		0	0	0	0	0	0
851	FBgn0038414	CG6901	NA	0	0	0	0	0	0		0	0	0	0	0	0		0	0	0	0	1.42487	0
852	FBgn0278597	lncRNA:CR46267	long non-coding RNA:CR46267	1.1566	5.6592	4.64881	0.47944	0.736194	1.60485		1.1937	2.24168	5.0642	3.55391	1.99033	1.4373		3.65538	3.56002	4.75596	0.34642	0.890544	0.668948
853	FBgn0267682	asRNA:CR46018	antisense RNA:CR46018	18.1978	18.4194	17.0994	14.4969	16.9542	17.8306		25.182	16.4201	19.8266	20.2557	22.6478	16.9924		25.7043	23.0811	24.0793	20.8886	15.2172	16.4639
854	FBgn0266382	asRNA:CR45024	antisense RNA:CR45024	0.440896	0.246548	0	0	0.280638	0		0.606721	0	0	0	0	0		1.17342	0.217134	0	0	0	0
855	FBgn0037773	CG5359	NA	0	0	0	0.0834056	0	0.251269		0	0.194987	0.0714318	0.195239	0.755448	0.18753		0	0	0	0	0	0
856	FBti0019468	copia{}1466	NA	0	0	0	0	0	0		0	0	0	0	0	0		0	0	0	0	0	0
857	FBgn0038642	Muc91C	Mucin 91C	2.62871	2.15595	3.71544	5.11971	4.01572	4.26584		2.72165	4.43174	3.67368	2.26731	2.92957	3.34447		1.49918	1.33158	2.63541	2.51949	4.64176	3.34967
858	FBgn0083950	side-VI	sidestep VI	0	0	0	0	0	0		0	0	0	0	0	0		0	0	0	0	0	0
859	FBti0020328	Stalker{}1277	NA	0	0	0	0	0	0		0	0	0	0	0	0		0	0	0	0	0	0
860	FBgn0000247	ca	claret	41.8215	34.1676	36.1768	60.8078	57.1373	74.8449		31.403	57.7939	44.5255	43.4864	32.3332	60.3101		17.3439	27.9288	27.2001	40.3618	51.6363	44.0671
861	FBti0019429	Doc{}1419	NA	0.41388	0.462882	1.02372	0	0	0		0	0	0	0	0	0		0.550759	0	4.90143	0	0	0.638343
862	FBti0064286	Cr1a{}6225	NA	20.1553	19.6596	19.4634	19.2278	17.8086	20.2077		17.1228	19.1696	22.8104	21.0994	18.2449	18.2077		19.081	18.8733	17.5598	19.8031	20.9528	16.9059
863	FBgn0028374	Hug	Hugin	42.2025	39.9331	39.2849	39.528	42.3022	44.6894		47.0098	41.5601	43.6842	45.0241	47.7857	43.4119		38.3728	36.1392	38.9951	39.5878	33.3926	28.5207
864	FBgn0051242	tRNA:Gly-TCC-1-3	transfer RNA:Glycine-TCC 1-3	0	0	0	0	0	0		1.74063	0	0	0	0.395762	0		0	0	0	0	0	0
865	FBgn0267926	lncRNA:CR46207	long non-coding RNA:CR46207	0	0	0	0	0	0		0	0	0	0	0	0		0	0	0	0	0	0
866	FBgn0004577	Pxd	Peroxidase	51.392	46.4871	47.1623	55.2572	57.25	56.1533		57.0204	51.3567	47.0537	49.8759	54.0379	56.015		52.822	48.0333	49.7688	49.9856	46.8838	39.8524
867	FBgn0266408	lncRNA:CR45048	long non-coding RNA:CR45048	0.111094	0.331326	0.297687	0.0409346	0.188569	0.0411068		0.254796	0.119622	0.315522	0.167687	0.208556	0.184076		0.147835	0.0547119	0.194911	0.332745	0.0684313	0.171345
868	FBgn0003510	Sry-Œ±	Serendipity Œ±	111.42	109.313	120.57	115.918	111.135	113.444		126.156	113.007	119.066	121	132.129	116.533		123.577	109.745	118.62	108.205	105.037	77.5861
869	FBgn0038619	CG7685	NA	36.6421	31.2465	36.9774	38.6482	33.1943	38.0008		35.2287	35.9183	38.5346	36.6698	35.4061	35.2875		31.9493	31.5625	30.4933	32.1137	32.4913	24.2776
870	FBgn0038976	Pfdn5	Prefoldin 5	0	0	0	0	0	0		0	0	0	0	0	0		0	0	0	0	0	0
871	FBti0019386	invader4{}sra[invader4.1371]	NA	0.063292	0.353928	0	0.139926	0.241719	0.210773		0.435484	0.245342	0.0599192	0.163772	0.554481	0		0.084224	0.124681	0	0.37914	0.233918	0.439279
872	FBgn0267191	lncRNA:CR45631	long non-coding RNA:CR45631	371.13	335.13	282.38	302.888	302.845	421.421		280.777	335.169	441.659	363.665	294.806	315.565		352.9	402.68	359.065	553.057	518.5	521.643
873	FBgn0043884	mask	multiple ankyrin repeats single KH domain	63.5829	60.0815	66.9845	67.9435	71.8715	65.1191		77.5693	70.0981	64.1212	71.7013	84.1039	75.2036		64.4418	61.2362	62.9958	51.9121	46.7214	39.0632
874	FBgn0262883	lncRNA:CR43238	long non-coding RNA:CR43238	42.1733	40.547	45.3096	42.4445	44.155	37.3717		43.9642	42.0209	41.5326	42.5691	42.5328	39.5966		47.3415	44.1303	41.9553	36.9545	34.759	30.5105
875	FBgn0012003	tRNA:Val-CAC-2-5	transfer RNA:Valine-CAC 2-5	0	0	0	0	0	0		0	0	0	0	0	0		0	0	0	0	0	0
876	FBgn0262364	CG43062	NA	27.9516	30.53	30.4319	28.2628	28.6821	31.668		25.8193	29.5591	26.4257	27.4582	25.5991	25.6574		24.4561	26.0544	25.1946	32.4284	32.3035	26.9517
877	FBgn0038957	CG7059	NA	28.7589	31.3563	28.8704	35.0268	39.7258	42.7433		24.0101	36.1232	32.0488	32.3297	22.2882	39.0782		21.7771	25.719	25.0171	32.4848	32.9094	31.6121
878	FBgn0267801	lncRNA:CR46126	long non-coding RNA:CR46126	15.1751	16.7912	20.7641	16.953	22.6066	14.8739		19.9939	20.6509	13.9079	21.9307	20.6084	17.4537		20.6235	18.1271	20.393	15.8598	20.8827	18.9233
879	FBgn0038797	Dic2	Dicarboxylate carrier 2	44.6758	40.067	40.39	41.3832	41.3235	39.4857		46.7316	43.9523	47.8897	46.7893	45.8627	40.6199		41.9543	37.0414	40.4809	42.3454	44.7274	39.6422
880	FBti0062168	invader4{}4107	NA	0	0	0	0	0	0.444187		0	0	0	0	0	0		0	0.394133	1.05307	0	0	0
881	FBgn0038247	Cad88C	Cadherin 88C	0.342753	0.319445	0.84779	0.126294	0.436337	0.317062		0.864721	0.590502	0.594894	0.221724	0.0714941	0.35495		0.304073	0.1688	0.225506	0.0684402	0.140752	0.220267
882	FBti0062496	INE-1{}4435	NA	33.206	28.9584	33.9373	30.2606	28.4752	31.0827		34.362	28.5189	34.1809	33.5422	29.602	32.5045		28.1435	28.878	28.8693	33.9418	30.5594	25.9377
883	FBgn0284419	lncRNA:TS26	long noncoding RNA: testis-specific 26	0	0	0	0	0	0		0	0	0	0	0	0		0	0	0	0	0	0
884	FBgn0037213	CG12581	NA	19.0635	20.9776	15.4227	21.2424	19.7792	21.1048		17.1608	19.019	18.9186	18.3162	19.3171	16.1322		20.4714	17.6694	18.2251	20.7575	17.7557	16.0413
885	FBgn0286041	sisRNA:CR46363	stable intronic sequence RNA CR46363	78.1983	66.4131	73.6381	74.1379	75.3925	83.6592		85.5957	79.8831	76.7134	80.0989	86.3022	81.974		84.3966	76.5933	81.5033	75.4612	68.3234	53.2003
886	FBgn0038827	Fancd2	Fancd2	30.3612	31.0944	22.5715	25.831	26.2739	28.2117		22.5332	29.9737	21.3152	23.1713	23.6953	27.7675		24.7408	33.9369	22.4443	29.4268	33.411	28.9382
887	FBgn0243512	puc	puckered	113.327	125.254	114.621	108.225	107.876	111.467		112.098	115.98	114.175	108.507	114.196	104.987		121.49	115.66	109.144	112.633	116.134	106.793
888	FBgn0085320	CG34291	NA	0	0	0	0	0	0		0	0	0	0	0	0		0	0	0	0	0	0
889	FBgn0011273	Acam	Androcam	398.23	394.04	396.456	399.63	404.944	417.132		373.757	385.449	376.536	393.805	388.057	391.548		364.229	369.337	371.177	375.405	382.976	328.733
890	FBgn0020626	Osbp	Oxysterol binding protein	0	0	0	0	0	0		0	0	0	0	0	0		0	0	0	0	0	0
891	FBgn0054027	CG34027	NA	14.1231	11.1253	6.53096	12.2857	10.1622	19.4945		13.6889	11.4253	9.53373	10.1689	11.6812	8.69908		10.7861	9.49561	12.7663	10.1522	12.5575	9.6601
892	FBgn0038108	CG7518	NA	0	0	0	0	0	0		0	0	0	0	0	0		0	0	0	0	0	0
893	NA	NA	NA	47.8591	38.9138	44.9913	45.0561	38.4224	47.1407		74.3522	54.9306	60.5011	67.7787	82.1094	55.1275		82.3844	60.8329	54.846	55.0538	44.6506	27.4732
894	FBgn0266418	wake	wide awake	0	0	0	0	0	0		0	0	0	2.02289	0	0		0	0	2.05739	0	0	0
895	FBti0061689	INE-1{}3628	NA	0.927819	2.52005	2.13101	2.19775	1.18115	2.20699		1.64157	1.02759	0.752893	0.68594	0.497653	0.823572		1.23467	1.43608	1.56969	0.635194	0.489869	0.20443
896	FBgn0039315	CG13658	NA	0	0	0	0	0	0		0	0	0	0	0	0		0	0	0	0	0	0
897	FBgn0267385	PyK	Pyruvate kinase	0	0	0	0	0	0		0	0	0	0	0	0		0	0	0	0	0	0
898	FBgn0037443	Dmtn	Dementin	0	0	0	0	0	0		0	0	0	0	0	0		0	0	0	0	0	0
899	FBgn0038747	RhoGAP92B	Rho GTPase activating protein at 92B	3.21511	1.09436	2.24744	3.86303	3.91499	5.74134		1.15418	5.41864	1.0587	2.35111	2.44927	5.21141		0.186018	2.20297	1.10363	0.502423	0.861056	0.538998
900	FBgn0012002	tRNA:Val-CAC-1-1	transfer RNA:Valine-CAC 1-1	1.61229	0.515195	1.2208	1.89135	3.18348	2.41066		1.13199	1.99824	1.61983	1.70282	0.782423	3.06673		0.262716	0.583367	0.995822	1.498	0.648577	0.253745
901	FBgn0039638	dgt6	dim Œ≥-tubulin 6	141.153	133.297	145.337	146.916	141.187	147.052		159.143	146.409	148.107	149.492	160.028	145.581		159.58	146.2	146.814	133.393	135.767	113.461
902	FBgn0004901	Prat	Phosphoribosylamidotransferase	0	0	0	0	0	0		0.160258	0.150476	0	0	0	0		0.309944	0.114706	0.15324	0.418571	0.14347	0
903	FBgn0051054	CR31054	NA	0	0	0.0904848	0	0	0		0	0.0945366	0	0.189317	0	0		0	0	0	0	0	0
904	NA	NA	NA	39.7257	35.61	48.391	52.6477	55.137	43.5632		39.361	47.5335	43.5965	40.9366	41.5318	52.3378		30.817	30.822	36.152	30.7083	28.8568	26.2953
905	FBgn0038376	Hmt-1	Heavy metal tolerance factor 1	0	0	0	0	0	0		0	0	0	0.17849	0.172661	0		0	0.135886	0	0	0	0
906	FBgn0267194	lncRNA:CR45634	long non-coding RNA:CR45634	0	0	0	0	0	0		0	0	0	0	0	0		0	0	0	0	0	0
907	FBgn0038380	CG14877	NA	0	0	0	0	0	0		0	0	0	0	0.225306	0		0	0	0	0	0	0
908	FBgn0039705	Atg16	Autophagy-related 16	0	0	0	0	0	0		0	0	0	0	0	0		0	0	0	0	0	0
909	NA	NA	NA	15.3233	17.3089	15.9188	12.7038	14.4353	17.1798		13.7063	13.8597	18.1334	13.8775	11.6983	13.9009		12.0307	12.3762	8.46854	13.5852	11.8929	10.2807
910	FBti0019353	297{}1286	NA	33.3415	33.3916	30.7889	28.2049	25.7526	33.6015		40.7203	35.6019	39.9801	36.1827	43.0952	31.8182		46.7261	36.6216	36.2947	43.9079	36.1271	29.6746
911	FBgn0038057	Polr3C	RNA polymerase III subunit C	0.896055	0.711199	0.643461	0.415372	0.809536	1.95725		0.795529	1.86743	2.10708	1.1593	1.19379	0.862086		0.307716	1.56587	0.836762	2.00855	2.52828	2.09532
912	FBgn0023097	bon	bonus	29.2998	30.1568	26.6081	27.968	25.362	30.3246		31.0189	30.9545	32.127	30.7655	29.3179	28.5394		31.2201	27.2909	28.5431	28.659	29.1209	25.6514
913	FBgn0083986	CG34150	NA	0.528523	0.886647	0.326821	1.0224	1.68207	1.32005		0.545479	0.512184	1.12581	1.19664	1.81902	1.31359		1.58246	0.260288	1.21705	0.633205	0.162779	0
914	FBgn0037376	Hat1	Histone acetyltransferase 1	0.0769659	0.172157	0.285559	0.0850783	0	0		0.31774	0.198898	0.364322	0.199154	0.385299	0.382582		0.10242	0	0.101275	0.645471	0.0948181	0.0593537
915	FBti0061723	INE-1{}3662	NA	0.813798	0.455074	0	0.449788	1.55399	0		0.279969	0	0	0.263219	2.03698	0		0	1.20234	0.267709	0	0.50128	0
916	FBgn0037249	eIF3a	eukaryotic translation initiation factor 3 subunit a	0	0	0	0.208096	0.119826	0		0	0	0	0	0	0.116971		0	0.185423	0	0	0	0
917	FBgn0085306	CG34277	NA	0	0.0130156	0	0.0257287	0.0592608	0		0	0.0150373	0	0	0.0291298	0		0	0.0229255	0	0.0139427	0.0430112	0
918	FBgn0039531	CG5611	NA	202.124	193.053	216.738	211.634	201.241	215.701		219.908	209.399	225.156	216.927	221.37	207.161		217.169	215.624	208.532	201.923	197.711	155.506
919	FBti0062144	invader4{}4083	NA	0	0	0	0.432588	0	0		0.134632	0	0	0	0	0		0	0	0	0	0	0
920	FBgn0039883	RhoGAP100F	Rho GTPase activating protein at 100F	0	0	0	0	0	0.0266071		0	0	0	0	0	0		0	0	0	0	0	0.0184843
921	FBti0062524	INE-1{}4463	NA	0	0	0	0	0	0		0	0	0	0	0	0		0	0	0	0	0	0
922	FBgn0054034	CG34034	NA	10.0919	4.26533	8.48997	4.3455	27.9355	5.73153		7.91267	11.7511	20.108	6.9079	17.6236	16.9889		4.13816	2.60062	4.78676	2.95239	2.89133	2.53385
923	FBgn0051573	tRNA:Pro-TGG-1-3	transfer RNA:Proline-TGG 1-3	0	0.156338	0.17288	0	0	0.465514		0.577088	0	0.66169	0.361709	0	0		0.558054	1.10149	0.367878	0	0	0
924	FBti0062367	BS3{}4306	NA	74.8526	72.9405	75.0398	74.816	76.1971	69.8141		80.2575	79.2134	67.4177	70.6759	80.5271	79.313		75.9351	74.2933	72.4935	67.1522	61.1281	58.2094
925	FBti0019407	F{}1393	NA	0	0	0	0	0	0		0	0	0	0	0	0		0	0	0	0	0	0
926	FBgn0010401	Os-C	Os-C	58.5537	51.3028	56.7878	49.4439	50.906	52.683		65.4987	49.7498	58.8946	62.8957	74.3825	52.4615		86.6911	67.0249	64.5397	71.3694	58.9327	38.397
927	FBgn0003129	Poxm	Pox meso	42.2509	36.6085	54.9896	63.0877	63.0867	55.8287		50.4089	64.2137	52.8337	56.481	50.5924	67.2136		33.6504	39.7822	46.7688	36.7758	38.0756	34.4785
928	FBgn0039767	CG2218	NA	0	0	0	0	0	0		0	0	0	0	0	0		0	0	0	0	0	0
929	FBgn0037910	CG14708	NA	34.3311	27.9973	36.2335	32.6261	35.1256	31.3711		53.3876	36.4083	44.7076	46.1478	55.2096	37.9876		57.724	47.2553	46.5168	37.4847	29.6245	19.3566
930	FBgn0264915	asRNA:CR44106	antisense RNA:CR44106	0	0	0	0	0	0		0	0	2.14104	0	0	0		0	0	0	0	0	0
931	FBgn0264491	how	held out wings	0.656278	2.36149	2.08204	0.946241	0.762815	0.696829		1.17797	1.69597	1.75586	0.553748	1.78554	1.02831		0.949264	1.82681	2.29032	1.6409	1.89822	1.65033
932	FBgn0266730	lncRNA:CR45203	long non-coding RNA:CR45203	106.884	102.603	114.326	107.142	102.463	110.604		119.621	107.753	107.399	115.173	128.368	113.947		120.679	101.114	106.057	97.9525	90.8747	68.184
933	FBgn0263527	mir-4908	mir-4908 stem loop	0.214656	0.160047	0	0	0	0		0	0	0	0	0	0		0.095216	0	0	0	0	0
934	FBgn0051515	CG31515	NA	0	0	0	0	0	0		0	0	0	0	0	0		0	0	0	0	0	0
935	FBgn0262383	mir-284	mir-284 stem loop	58.9961	60.7569	55.8748	62.6545	58.0145	62.5695		58.2285	59.2391	60.5344	62.4133	57.7712	62.4368		56.4647	58.6117	55.3688	58.8305	61.4132	54.0321
936	FBgn0002354	l(3)87Df	lethal (3) 87Df	0	0	0	0	0	0		0	0	0	0	0	0.0990775		0	0	0.104909	0	0	0
937	FBgn0038143	CG9813	NA	19.211	19.1191	21.7877	19.0412	18.2503	18.335		28.3733	20.1738	24.9203	22.8168	30.6109	21.7538		35.314	28.5623	28.6763	23.6526	18.8555	13.1401
938	FBgn0038727	CG7432	NA	3.36285	3.29087	2.52508	4.18197	4.35747	3.13301		3.80128	3.49167	3.4679	2.79694	3.08137	3.05964		4.87457	5.44162	4.66205	4.38864	4.06889	4.76987
939	FBgn0263755	Su(var)3-9	Suppressor of variegation 3-9	0.058289	0.228165	0.684836	0.128866	0.18551	0.16176		0.160424	0.037658	0.220731	0	0.0729502	0.108654		0.193916	0.0574126	0.345147	0.244419	0.0718091	0.202278
940	FBgn0039648	CG14515	NA	0	0	0	0	0	0		0	0	0	0	0	0		0	0	0	0	0	0
941	FBgn0004777	Ccp84Ag	Ccp84Ag	0	0	0.258891	0	0.35532	0.0774575		0.192045	0.180323	0	0.270833	0.0873292	0.346853		0.0928552	0.343645	0	0.250796	0	0.0538107
942	NA	NA	NA	253.333	246.348	242.744	240.984	233.983	266.588		240.601	244.239	274.231	250.362	240.926	238.289		241.136	236.833	227.748	240.462	240.589	210.119
943	FBgn0004175	Mst84Dd	Male-specific RNA 84Dd	0	0	0	0	0	0		0	0	0	0	0	0		0	0	0	0	0	0
944	FBgn0267775	lncRNA:CR46106	long non-coding RNA:CR46106	0.100335	0.0561069	0.186131	0.166365	0	0		0	0	0.0474939	0.194717	0	0.124686		0.0667587	0	0	0	0.370822	0
945	FBti0020386	Stalker{}1427	NA	23.0992	18.5094	17.4032	19.8597	18.3647	24.5607		24.1143	25.9587	16.087	21.5266	27.0263	22.7663		24.4967	17.4344	21.195	21.2064	20.3888	19.7244
946	FBgn0001139	gro	groucho	0	0	0	0	0	0		0	0	0	0	0	0		0	0	0	0	0	0
947	FBgn0265423	lncRNA:CR44335	long non-coding RNA:CR44335	0.395067	0.0631202	0.279196	0.124774	0	0		0.388326	0.0729247	0	0.219056	0.0706339	0.210407		0	0	0.148528	0.0676167	0.208587	0.39171
948	FBti0019300	HMS-Beagle{}1214	NA	0.0266262	0	0	0	0.203376	0		0	0.0344041	0	0	0.09997	0		0	0.0262258	0	0	0	0
949	FBti0060979	H{}2918	NA	3.03171	4.44795	3.38658	3.63955	3.98397	5.46419		3.58879	5.05461	4.22807	4.72372	3.18229	2.95729		2.90648	5.07321	3.81769	5.46781	5.50198	5.12843
950	FBgn0041710	yellow-f	yellow-f	0.342521	0.191537	0.0706014	0	0.79941	0.126739		0.157116	0.147526	0.0540447	0.073858	0.0714458	0.212826		0.0759668	0.0562286	0.300471	0.273576	0.140657	0
951	FBgn0267314	lncRNA:CR45750	long non-coding RNA:CR45750	0.907866	0	0	0	0	0		1.24932	0	0	0	0	0		0	0	0	0	0	0
952	FBgn0045862	btz	barentsz	0.579148	0.50892	0.409287	0.45728	1.21124	0.596965		0.910824	1.01559	0.352469	1.2845	2.07091	0.873931		1.10098	0.733424	0.326602	0.743419	0.713482	0.797538
953	FBti0062601	1360{}4540	NA	58.7296	25.6899	25.03	35.1363	35.2485	43.416		43.2284	42.1942	41.8468	47.5498	55.1651	35.9516		72.7002	65.6736	55.0594	49.8335	57.6674	46.6309
954	FBgn0039064	CG4467	NA	0	0	0	0	0	0		0	0	0	0	0	0		0.141149	0.104475	0	0	0	0
955	FBgn0038638	CG7702	NA	0.0731643	0.0818266	0	0	0	0		0	0.0945366	0	0	0	0		0.389445	0	0	0.350622	0.0901348	0.225688
956	FBgn0051331	tRNA:Phe-GAA-1-7	transfer RNA:Phenylalanine-GAA 1-7	1.11494	1.41698	0.752121	0.448168	0.322582	0.393796		1.7435	1.76805	0.767656	0.786814	1.33195	0.314895		1.82088	0.998345	1.06698	0.850038	0.624343	0.859809
957	FBgn0085382	CG34353	NA	46.9429	46.1125	45.5922	43.4359	41.9991	44.894		42.7796	45.725	49.9421	41.9616	40.1392	44.5882		42.6791	42.3248	44.7939	51.5605	50.107	41.8209
958	FBti0061579	INE-1{}3518	NA	0	0	0	0	0	0		0	0.47954	0	0	0	0		0	0	0	0.222318	0	0
959	FBgn0039048	CG17111	NA	26.0827	23.5127	33.138	29.3704	26.6206	26.1244		26.8679	29.7312	31.2562	31.9999	21.1055	23.518		23.1392	21.8887	26.7762	24.7835	25.1152	21.4436
960	FBgn0005632	faf	fat facets	0	0	0	0	0	0		0	0	0	0	0	0		0	0	0	0	0	0
961	FBgn0039592	CG14062	NA	38.258	41.4463	32.4827	41.23	40.3066	46.5955		34.493	34.2472	33.8349	29.7916	33.0214	40.6875		38.7816	36.5016	30.7732	31.0361	39.0058	38.6596
962	NA	NA	NA	0	0	0	0	0	0		0	0	0	0	0	0		0	0	0	0	0	0
963	FBgn0051334	tRNA:Thr-CGT-1-2	transfer RNA:Threonine-CGT 1-2	13.6986	9.57742	15.5093	16.1363	20.9692	16.83		13.6086	14.609	16.5606	13.2479	15.466	21.2649		9.14493	11.7367	14.336	10.9351	11.2069	11.2455
964	FBgn0037439	CG10286	NA	14.4335	13.3149	14.5137	14.5367	14.6755	14.6816		21.8094	16.6507	16.0757	16.721	21.0392	14.3258		22.9982	19.5315	18.471	14.1277	10.5061	8.16252
965	FBgn0051081	TwdlR	TweedleR	0	0	0.121843	0	0	0		0	0	0	0	0.1233	0		0	0	0	0	0	0.151951
966	FBgn0085413	CG34384	NA	20.9938	18.9585	24.2705	23.9273	24.4848	24.3175		25.2112	21.3978	18.7023	23.3655	23.5	23.2532		21.0828	21.8341	22.0482	24.0584	24.4175	16.9942
967	FBgn0267153	lncRNA:CR45593	long non-coding RNA:CR45593	0.227578	0	0.225163	0	0.173829	0.151574		0.0626345	0.176434	0	0.117775	0.683569	0.226249		0.484549	0.179325	0.179675	0.0545308	0.168219	0.0351003
968	FBgn0039491	CG6059	NA	2.18169	3.172	2.83309	2.65282	1.66642	3.39051		1.65124	2.2552	2.47852	2.25811	2.86697	2.30451		4.28226	2.57867	3.3014	3.59399	2.15019	1.97688
969	FBti0061792	1360{}3731	NA	0.405142	0.453109	0.100211	0.358276	0.309456	0.179892		0	0.104698	0	0	0	0.201388		0.431305	0.478861	0.106621	0.582464	0.299469	0.312433
970	FBgn0039413	CG14556	NA	0	0	0	0	0	0		0	0	0	0	0	0		0	0	0	0	0	0
971	FBgn0087013	KaryŒ≤3	Karyopherin Œ≤ 3	0	0	0	0	0	0		0	0	0	0	0	0		0	0	0	0	0	0
972	FBgn0265083	CG44194	NA	0.401291	0.942483	1.38961	0.7541	0.459771	0.445454		0.607442	1.29628	1.36766	0.674937	0.954229	0.748026		1.33501	1.0672	1.21449	0.673082	0.296622	0.154731
973	FBgn0039779	PH4Œ±SG2	prolyl-4-hydroxylase-alpha SG2	0	0	0	0	0	0		0	2.33776	0	0	0	0		0	0	0	0	0	0
974	FBgn0039509	bigmax	bigmax	0	0.0136852	0.0453998	0.0135262	0.0155774	0.0271662		0.0168387	0.0316218	0	0.12665	0.061257	0.0304125		0.0162833	0.0482099	0	0.102621	0	0.00943637
975	FBgn0283554	mir-9371	mir-9371 stem loop	0.027939	0.0624936	0	0	0	0		0	0	0.0793503	0	0.0349664	0		0	0	0	0	0	0.064637
976	FBgn0051021	CG31021	NA	34.4661	33.3465	34.6332	32.6106	34.9475	35.2265		39.1146	37.2363	34.5444	38.3719	38.0064	37.8689		39.1879	34.8018	35.708	35.1555	36.797	28.443
977	FBgn0039050	CG17110	NA	2.92059	5.41921	4.10454	4.03553	5.66152	1.69469		5.20649	4.45987	4.52446	4.5515	3.23983	5.6091		2.38489	3.20357	4.45445	1.9881	2.4532	4.09503
978	FBgn0014342	mia	meiosis I arrest	0	0	0	0	0	0		0	0	0	0	0	0		0	0	0	0	0	0
979	FBgn0267777	lncRNA:CR46108	long non-coding RNA:CR46108	125.347	147.185	130.068	132.186	148.473	120.725		109.899	129.261	195.87	124.789	145.525	152.187		139.204	151.091	203.975	169.967	174.86	124.638
980	FBgn0262323	mir-252	mir-252 stem loop	0	0	0	0	0	0		0	0	0	0	0	0		0	0	0	0	0	0
981	FBgn0038607	hmw	hemingway	14.381	15.2795	18.2067	12.5083	14.3569	10.4184		20.5189	20.5379	20.9594	18.6059	22.5451	18.1534		26.943	33.7345	32.0698	29.5166	30.9109	22.2387
982	FBgn0023178	Pdf	Pigment-dispersing factor	1.92306	1.43383	0.0566266	0.60736	1.51551	1.37231		2.14228	0.946597	2.12401	2.19183	2.00564	3.01569		0.42651	0.541185	0.421743	0.713129	0.67689	1.05929
983	NA	NA	NA	0.366695	0	0	0.912028	0.466816	0		0.126153	0.118453	0	0.355818	0.114732	0.341769		0	0	0	0	0	0.070696
984	FBgn0267675	lncRNA:CR46011	long non-coding RNA:CR46011	29.5143	36.2931	19.7943	29.5413	30.2825	33.5775		27.0766	35.6694	27.1074	29.8262	24.6253	24.4516		22.471	38.3269	36.1314	36.2397	35.6366	30.9136
985	FBti0059752	Dm88{}1691	NA	7.96856	0.327647	0.0724632	0.194304	0.22377	0.325203		0.483777	0.529956	0.942989	0.682251	0.953288	1.89313		0.54579	0.634826	2.46716	1.33375	0.433097	0.451846
986	FBgn0051161	CG31161	NA	0	0	0	0	0	0		0	0	0	0	0	0		0	0	0	0	0	0
987	FBgn0037489	CG1234	NA	0	0	0	0	0	0		0	0	0	0	0	0		0	0	0	0	0	0
988	FBgn0266242	lncRNA:CR44937	long non-coding RNA:CR44937	0.927036	0.159507	0.529153	0.394134	1.08937	1.66233		1.76636	1.19784	0.472572	0.18452	0.981716	0.886175		0.379577	0.210715	0.563002	1.19608	1.40561	0.879878
989	FBgn0037624	CG8223	NA	46.7785	39.1449	51.4005	49.0667	48.8222	46.8908		49.5818	47.3445	51.6363	46.6155	48.3904	51.3666		44.6494	40.4554	43.806	41.0137	40.8625	30.7592
990	FBgn0261844	pre-mod(mdg4)-V	NA	223.872	209.98	205.582	317.758	285.571	345.324		243.454	365.693	262.451	288.667	216.14	356.757		148.004	197.084	209.722	229.897	293.598	275.184
991	FBgn0039835	mRpL32	mitochondrial ribosomal protein L32	0	0	0	0.0508338	0	0		0	0	0	0.0594967	0	0.114295		0	0	0	0	0	0.0354635
992	FBgn0262233	mir-2494	mir-2494 stem loop	62.4889	67.7533	55.4544	64.9889	67.4054	68.7041		60.8833	76.8906	45.1594	65.2639	57.4609	63.7245		61.4143	68.9494	64.1801	68.0079	69.3437	63.3636
993	FBgn0259227	CG42327	NA	3.3512	1.00106	1.77117	2.71499	2.58889	2.60718		3.79374	2.10955	2.62351	2.86269	3.85356	2.4916		4.37375	3.51946	3.71241	1.35548	1.46439	1.2259
994	FBgn0051361	dpr17	defective proboscis extension response 17	1.47694	1.6518	2.43544	1.22446	1.88019	1.22961		1.69369	0.318062	1.39823	0.796181	1.07825	2.14129		1.14648	1.45473	0.485856	2.06438	0.758131	0.379656
995	FBgn0037650	CG11977	NA	0	0	0	0	0	0		0	0	0	0	0	0		0	0	0	0	0	0
996	FBgn0037722	CG8319	NA	0	0.0917666	0	0.0453503	0	0		0	0	0	0.106157	0	0		0	0	0	0	0	0.094914
997	FBgn0038865	cDIP	Common Dpr-interacting protein	41.0699	38.21	36.5663	38.2463	39.8514	45.4734		41.3261	41.397	43.2487	39.5901	46.1326	39.9255		40.84	40.2902	41.0142	40.0527	38.1409	30.5168
998	FBgn0039854	CG1635	NA	20.7654	13.9505	22.6495	32.0402	31.7588	27.3727		17.7604	29.0672	17.9523	21.0823	16.6037	32.8837		6.04471	9.30337	12.9031	12.0072	13.7681	14.1787
999	FBgn0266413	asRNA:CR45053	antisense RNA:CR45053	0.325833	0.501064	1.10817	0.720354	0.829594	1.03987		0.896764	1.47355	0.88685	1.42276	1.01947	1.01228		1.62597	1.08315	0.589527	0.585555	0.652292	0.157045
1000	FBti0062468	INE-1{}4407	NA	0	0	0	0.196073	0	0.196898		0	0	0.33585	0	0	0.66128		0.708119	0	0	0.21251	0	0.136788
1001	FBti0062160	invader4{}4099	NA	0.461375	0	0	0	0	0		0	0	0	0	0	0		0	0	0	0	0	0
1002	FBgn0261575	tobi	target of brain insulin	0	0	0	0	0	0		0	0	0	0	0	0		0	0	0	0	0	0
1003	FBgn0261006	snoRNA:83E4-5	NA	53.0483	50.9118	52.639	50.5223	48.3238	48.4231		49.0188	51.0307	51.2936	52.3728	44.078	47.6263		52.1179	47.2128	47.5452	54.1008	49.2847	44.0365
1004	FBgn0267111	lncRNA:CR45551	long non-coding RNA:CR45551	228.723	240.118	245.29	245.332	229.266	222.886		227.902	235.796	234.507	231.601	229.103	220.757		249.972	250.89	245.378	234.411	236.546	226.284
1005	FBgn0262028	lncRNA:CR42839	long non-coding RNA:CR42839	0	0	0	0	0	0		0	0	0	0	0	0		0	0	0	0	0	0
1006	FBgn0039861	pasha	partner of drosha	0	0	0	0	0.0638647	0		0	0	0	0	0	0		0	0	0	0	0	0
1007	FBgn0038460	CG18622	NA	2.09302	1.32499	0.976795	1.22229	1.20656	1.22744		1.14122	0.867456	1.30852	1.27732	1.72984	1.47226		2.36481	1.51699	1.45499	1.37207	1.94603	1.73589
1008	FBti0020349	invader1{}1315	NA	0	0.587421	0.974365	0	0.167161	0		0	0.678664	1.61605	0	0	0		0.873677	0.776008	0.518347	0	0	0.506306
1009	FBgn0026562	SPARC	Secreted protein, acidic, cysteine-rich	0	0	0	0	0	0		0	0	0	0	0	0		0	0	0	0	0	0
1010	FBgn0261840	pre-mod(mdg4)-X	NA	560.807	563.741	576.781	535.78	520.937	557.9		571.808	590.366	601.186	579.55	531.372	565.957		562.195	586.594	577.66	582.837	598.154	592.169
1011	FBgn0001230	Hsp68	Heat shock protein 68	5.27697	4.64014	4.94195	5.1146	3.89436	5.68793		7.31431	7.18902	9.88292	7.39619	7.65712	4.79947		9.64277	7.41981	6.08831	8.91058	7.41958	4.86563
1012	FBgn0041711	yellow-e	yellow-e	0	0	0	0	0	0		0	0	0	0	0	0		0	0	0	0	0	0
1013	FBgn0039190	CG5762	NA	0	0	0	0	0	0		0	0	0.105591	0	0.279177	0		0.296842	0.109858	0	0	0	0.0860119
1014	FBgn0010438	mtSSB	mitochondrial single stranded DNA-binding protein	0	0	0	0	0	0		0	0	0	0	0	0		0	0	0	0	0	0
1015	NA	NA	NA	0	0	0	0	0	0		0	0	0	0	0	0		0	0	0	0	0	0
1016	FBgn0039161	CG13606	NA	13.9442	18.5085	17.0558	11.8569	13.655	17.0097		20.2431	19.0075	17.6982	20.618	15.7256	10.8541		18.1481	18.5643	18.9534	14.3195	14.9133	13.4712
1017	FBgn0051282	tRNA:Thr-AGT-1-4	transfer RNA:Threonine-AGT 1-4	224.824	213.311	203.651	220.896	218.036	218.061		251.165	237.795	210.646	227.825	228.874	228.812		232.073	239.025	230.419	205.089	218.257	201.114
1018	FBgn0260466	Indy-2	I'm not dead yet 2	0	0	0	0	0	0		0	0	0	0	0	0		0	0	0	0	0	0
1019	FBgn0267339	p38c	p38c MAP kinase	0.0553649	0.619199	0	0.183602	0.352408	1.10624		1.37139	0.357689	0.262073	0.644671	0.97007	0.34401		1.1788	0.654391	0.218556	0.397985	0.341034	0.426957
1020	FBgn0015279	Pi3K92E	Phosphatidylinositol 3-kinase 92E	0	0	0	0	0	0		0	0	0	0	0	0		0	0	0	0	0	0
1021	FBgn0038149	GILT1	Gamma-interferon-inducible lysosomal thiol reductase 1	0	0	0	0	0	0		0.240802	0	0	0	0	0		0	0	0	0	0.215576	0
1022	FBgn0259194	Ir94e	Ionotropic receptor 94e	6.93095	8.98474	8.27953	7.48737	7.62016	9.96687		9.10421	5.90254	8.42569	9.78233	11.5328	8.41734		8.07026	7.44736	6.42551	8.8699	6.98612	6.68116
1023	FBgn0039233	CG7006	NA	4.71914	6.08102	3.42567	3.2887	3.39562	3.87193		5.50582	2.65116	3.98204	4.51279	4.87897	3.69717		2.1843	1.21257	2.02489	2.08946	2.52772	2.45254
1024	FBgn0000015	Abd-B	Abdominal B	0	0	0	0	0	0		0	0	0	0	0	0		0	0	0	0	0	0
1025	FBgn0039622	eIF4E6	eukaryotic translation initiation factor 4E6	0.312709	0.233155	0.257826	0.115223	0.39809	0.231416		0.286882	0.269371	0.59209	0	0.260909	0.388604		0.554839	0.410677	0.274319	0	0.770485	0.40192
1026	FBgn0262174	mir-993	mir-993 stem loop	0.780397	0.831231	0.413633	0.369709	1.7031	0.825031		0.715941	0.576208	0.98508	0.62503	1.67432	1.38543		0.692327	0.732061	0.488993	0.489745	0.640941	0.42987
1027	FBgn0039093	CG10183	NA	23.6485	20.8722	21.8004	21.8947	19.7003	25.3438		21.4453	25.6281	24.8901	25.2029	21.2769	23.5307		21.3906	19.9922	22.9798	24.7419	25.4752	21.5356
1028	FBgn0261550	Orp8	Oxysterol-binding protein-related protein 8	0.171261	0	0.0302577	0	0	0		0	0.0632253	0.023162	0.0316534	0	0		0	0.024098	0	0.087935	0.0301407	0.0377346
1029	FBgn0037972	CG10005	NA	0	0	0	0	0	0		0	0	0	0	0	0		0	0	0	0	0	0
1030	FBgn0051055	CG31055	NA	0	0	0	0	0	0		0	0	0	0	0	0		0	0	0	0	0	0
1031	FBgn0262539	CG43093	NA	368.487	391.194	367.353	374.957	350.5	373.305		363.116	370.435	363.455	377.366	354.463	355.866		358.208	380.826	356.879	374.405	365.932	336.846
1032	FBti0062489	INE-1{}4428	NA	50.5683	50.6853	51.3036	46.7538	43.8044	55.2019		43.4831	44.4093	52.502	48.9304	48.5161	46.6012		45.7893	48.3779	46.8376	53.6576	55.1752	43.4861
1033	FBgn0259991	CG42488	NA	25.5024	23.7412	18.116	17.8911	16.0187	23.8307		22.3386	19.6719	37.8746	28.8935	24.8843	20.352		32.4027	27.6261	24.8993	38.3789	35.3818	46.1481
1034	FBgn0037382	Hpr1	Hpr1	55.7567	51.9334	61.327	59.0484	59.3731	61.4038		62.3147	61.6207	63.9201	59.5514	61.3394	60.1486		52.1406	54.6513	54.9475	55.1457	54.7428	44.723
1035	FBgn0037573	CG7483	NA	177.361	142.638	234.35	195.487	305.179	139.33		205.449	173.384	167.228	170.238	201.73	228.242		185.677	207.129	201.548	137.486	133.101	118.701
1036	FBti0019414	mdg1{}CG42335[iso-1]	NA	31.0765	29.9194	28.7697	33.2642	28.5511	31.7488		38.086	34.6053	40.5449	38.6628	37.6614	31.3176		36.3536	32.3718	34.8877	34.4447	29.7974	29.4391
1037	FBgn0038886	Ugt49B2	UDP-glycosyltransferase family 49 member B2	73.6642	62.3371	56.1926	52.9704	55.0017	81.2113		71.6024	68.2598	111.945	87.198	74.4437	52.5339		119.3	88.7038	80.4907	117.378	92.6866	63.0463
1038	FBgn0037601	Cyp313b1	Cytochrome P450 313b1	567.334	519.678	526.411	491.608	464.966	574.099		588.606	522.988	673.465	607.813	599.589	501.73		654.316	565.652	560.552	670.104	586.411	471.002
1039	FBgn0038142	CheA87a	Chemosensory protein A 87a	0	0	0	0.137453	0	0		0	0.321341	0	0.160878	0.155623	0		0	0	0	0	0	0
1040	FBgn0051570	tRNA:Ala-AGC-2-2	transfer RNA:Alanine-AGC 2-2	0	0	0	0	0	0		0.221309	0.207801	0.609007	0.208069	0	0.199854		0.214009	0	0	0	0	0
1041	FBgn0016691	ATPsynO	ATP synthase, oligomycin sensitivity conferring protein	0	0	0	0	0	0		0	0	0.0571107	0.0156096	0	0		0	0	0	0	0	0
1042	FBgn0051191	CG31191	NA	0.268037	0	0	0	0	0		0	0.461779	0	0.115594	0.447273	0.11103		0	0.264007	0	0	0	0
1043	FBgn0264740	CG43998	NA	0	0.132252	0.146246	0.130716	0	0		0.162727	0.152795	0	0.0764958	0.221992	0.440853		0	0.291184	0.0778005	0.354183	0.07284	0
1044	FBgn0267210	lncRNA:CR45650	long non-coding RNA:CR45650	2.55853	3.05221	3.86739	3.51955	3.11234	2.77699		2.66017	3.15899	2.20688	3.38374	2.56166	4.16866		0.832258	2.01605	2.54368	3.40588	2.59163	2.49921
1045	FBti0020316	gypsy3{}1250	NA	27.205	24.6634	16.4828	20.5039	18.2785	25.6234		18.0567	14.7354	14.1784	15.6432	15.0463	17.0745		16.1813	19.9616	17.0852	19.9182	17.7732	18.0128
1046	FBti0019313	Tirant{}1231	NA	0	0	0	0	0	0		0	0	0	0	0	0		0	0	0	0	0	0
1047	FBgn0038343	Trissin	Trissin	651.659	657.587	691.346	697.413	654.31	677.488		726.137	659.702	723.965	688.35	701.155	671.691		684.451	670.178	642.496	619.023	564.975	449.89
1048	FBgn0264694	mgr	merry-go-round	23.3651	24.2814	23.1854	23.2375	27.2001	23.9473		23.4271	25.5595	25.5783	26.395	26.7406	25.6955		25.1308	23.2854	25.5755	26.8369	20.4635	20.995
1049	FBgn0261842	pre-mod(mdg4)-AE	NA	13.5346	11.8375	11.5478	12.8431	12.3901	13.3023		12.4307	12.733	13.6484	14.2448	14.2363	14.9674		11.6159	13.7505	11.8863	14.9764	13.0019	8.60797
1050	FBgn0263343	lncRNA:CR43424	long non-coding RNA:CR43424	0.32926	0.420848	0.581724	0.623939	0.359279	0.313282		0.258913	0.243109	0.445305	0.365134	0.412077	0.350718		0.18778	0.0463299	0.495149	0.112707	0.289737	0.108821
1051	FBti0061515	INE-1{}3454	NA	0	0	0	0	0	0		0	0	0	0	0	0		0	0	0	0	0	0
1052	FBgn0053325	CG33325	NA	5.13421	3.70749	3.66647	4.27515	2.46173	5.69177		8.18715	5.16268	7.86501	7.29635	8.83732	5.38389		11.3063	6.43742	6.83564	7.21668	5.29582	3.14877
1053	FBgn0083985	CG34149	NA	2.27534	1.36325	0.3015	0	3.82764	4.69069		3.57843	0.315001	5.69296	4.4157	3.86467	7.87681		0.216275	0.320162	0.320787	31.1544	3.10345	1.56667
1054	FBgn0265318	asRNA:CR44291	antisense RNA:CR44291	14.8722	8.81217	8.1611	7.94769	10.4695	11.4524		11.7576	10.7536	15.7813	12.201	9.73788	8.69004		15.8915	13.1692	10.8216	14.2779	13.2257	11.355
1055	FBgn0051471	tRNA:Thr-AGT-1-7	transfer RNA:Threonine-AGT 1-7	38.1133	29.0092	29.3509	65.0488	60.6495	56.2145		36.7865	46.2828	41.5948	45.5435	33.2353	60.8488		16.7887	18.4225	23.9148	36.4664	38.0412	40.4137
1056	NA	NA	NA	0.765819	1.6416	0.315705	0.917084	0.731186	0.991783		0.96603	0.742145	2.05419	0.908236	1.03831	2.22059		1.01909	0.880023	1.51155	1.75855	1.4938	0.73822
1057	FBgn0287601	asRNA:CR46470	antisense RNA:CR46470	20.7953	18.9581	22.1097	18.7891	20.2233	21.7471		22.2432	17.5342	20.7832	22.2906	21.7365	19.6263		20.7083	18.7947	22.8536	23.5269	18.1442	16.9653
1058	FBgn0039023	Nepl14	Neprilysin-like 14	50.9402	48.2216	49.6821	61.9939	56.3439	61.0837		44.7571	45.5463	53.7597	44.5815	38.1748	50.5772		32.0513	40.4339	40.079	52.394	53.8217	48.7061
1059	FBgn0260399	gwl	greatwall	0.089204	0.249413	0.165482	0	0	0		0.122754	0.0576309	0.126675	0	0.223282	0		0.296764	0.131794	0	0	0	0.171978
1060	FBgn0267131	lncRNA:CR45571	long non-coding RNA:CR45571	159.102	155.621	168.256	166.216	148.249	160.897		167.961	162.666	173.522	160.871	167.473	153.222		165.992	158.572	157.572	156.047	149.345	123.583
1061	FBti0062757	gtwin{}4696	NA	0	0	0	0	0	0		0	0	0	0	0	0		0	0	0	0	0.18137	0.340598
1062	FBti0020368	invader1{}1334	NA	26.9904	22.9297	29.8387	29.3572	30.3181	29.8264		24.1064	29.5541	27.3047	26.6375	27.0559	32.7992		18.7642	18.2173	22.0491	21.7959	22.2525	15.9108
1063	FBgn0263979	Caf1-55	Chromatin assembly factor 1, p55 subunit	0	0	0	0	0	0		0	0	0	0	0	0		0	0	0	0	0	0
1064	FBgn0000140	asp	abnormal spindle	1.29685	0.99237	1.77268	1.35809	0.608238	0.757668		1.7846	0.793741	3.10165	1.2363	2.221	0.848206		0.999113	2.95807	1.07776	2.45322	1.34539	2.10545
1065	FBgn0038037	Cyp9f2	Cytochrome P450 9f2	0	0	0	0	0	0		0	0	0.222652	0	0	0		0	0	0	0	0	0
1066	FBgn0039554	CG5003	NA	0.215524	0.0602603	0.133273	0.0595602	0	0		0	0.0696205	0	0	0.134867	0.133916		0	0.106142	0.212698	0.258212	0.199136	6.73132
1067	FBgn0038071	Dtg	Dpp target gene	61.1294	61.2468	60.0068	62.5167	60.1157	63.4658		64.813	52.7906	53.3076	59.576	58.3264	59.989		65.4718	64.3502	62.3001	63.4623	60.7645	59.2005
1068	FBgn0027539	lili	lilipod	0	0	0	0	0	0		0	0	0	0	0	0		0.298023	0	0	0	0	0
1069	FBgn0051221	CG31221	NA	15.1129	10.0033	11.3479	9.80188	11.3374	8.47363		11.0882	8.41877	8.90569	8.37975	15.2471	8.19263		11.3894	9.91111	8.67486	4.89607	6.07945	4.04342
1070	FBgn0002921	AtpŒ±	Na pump Œ± subunit	0	0	0	0	0	0		0	0	0	0	0	0		0	0	0	0	0	0
1071	FBgn0260969	CG42592	NA	10.727	10.7392	11.7686	10.5189	10.4621	12.3876		11.7854	10.6189	13.8407	11.8637	14.9408	12.6854		14.1595	12.6959	10.3586	12.9552	11.8296	8.53914
1072	FBgn0267764	lncRNA:CR46095	long non-coding RNA:CR46095	0	0	0	0	0	0		0	0	0	0	0	0		0	0	0	0	0	0
1073	FBti0019445	297{}1440	NA	38.8321	39.7054	31.0867	39.541	35.9649	41.2574		36.4378	34.1443	40.0678	36.8984	41.2053	38.2449		43.1694	41.105	41.6975	44.5286	37.2524	39.8867
1074	FBgn0038209	Recs1	Recs1	0	0.169428	0	0	0.0642849	0		0	0	0	0.195998	0	0.0627531		0.134396	0.696334	0.199341	1.02849	0.311051	0.58413
1075	FBgn0267112	lncRNA:CR45552	long non-coding RNA:CR45552	2.29226	6.19549	2.59867	1.68925	2.18859	3.60475		3.68013	1.97458	2.53179	2.71854	3.34696	2.13644		4.82973	4.70374	2.01084	2.51742	2.82395	3.09351
1076	FBgn0037217	CG14636	NA	0.563139	0.161115	0.178163	0.405346	0.466816	0.625114		0.378459	0.406125	0.433942	0.474423	0.491709	0.634714		0.453114	0.580471	0.241258	0.266733	0.0968036	0.0807954
1077	FBgn0039711	CG7824	NA	20.974	23.5571	22.1864	16.7719	21.9854	19.1707		31.4417	24.3908	26.4892	27.5399	29.433	20.9624		34.3834	30.4166	29.7713	22.1877	19.5716	17.792
1078	FBti0020325	1731{}pyd[1272]	NA	63.1773	59.5959	61.758	69.5687	68.9924	68.1585		69.94	65.8275	69.6134	66.4608	65.0228	62.1562		59.0917	59.2652	59.2015	64.1315	60.6239	45.2648
1079	FBgn0001215	Hrb98DE	Heterogeneous nuclear ribonucleoprotein at 98DE	91.5659	82.0497	103.119	94.1666	96.4923	94.956		125.712	95.2371	106.971	101.916	127.621	105.76		125.37	107.652	115.7	96.7818	83.5122	56.6396
1080	FBgn0265351	nac	neuronally altered carbohydrate	127.518	110.515	107.69	146.52	152.317	136.397		106.69	141.015	120.173	113.492	107.444	150.692		81.6268	84.0516	95.1429	89.0222	103.777	94.1597
1081	FBgn0038268	CG3631	NA	32.8051	29.4342	30.8798	30.27	28.2097	38.0886		53.4945	40.2365	49.7419	49.559	60.0884	38.7467		63.2081	43.6215	41.8166	44.5405	32.2478	19.2247
1082	FBgn0039071	bb8	big bubble 8	0	0	0	0	0	0		0	0.312594	0	0	0	0		0.321934	0	0	0	0	0
1083	NA	NA	NA	0	0	0	0	0	0		0	0	0	0	0	0		0	0	0	0	0	0
1084	FBgn0039086	Ugt303B1	UDP-glycosyltransferase family 303 member B1	111.972	113.246	101.34	117.602	114.112	114.16		104.766	105.488	86.2182	93.6169	98.4916	106.142		107.937	112.221	109.213	113.72	104.387	105.958
1085	FBgn0037698	CG16779	NA	39.2137	41.3556	35.5917	40.8752	43.2784	51.0216		32.252	39.5397	39.9857	39.2157	29.8504	35.7119		29.425	36.5848	33.1281	40.3825	45.1975	41.4807
1086	FBgn0039299	CG11854	NA	0	0	0.0351699	0	0	0		0	0	0.0807668	0	0.0355905	0		0	0.0280102	0	0	0	0.0877211
1087	FBgn0027608	CG2082	NA	0.200233	0.0746465	0	0	0	0		0	0	0	0	0.501194	0		0	0	0	0	0	0.0514711
1088	FBgn0002592	E(spl)m2-BFM	Enhancer of split m2, Bearded family member	0	0	0	0	0	0		0	0	0	0	0	0		0	0	0	0	0	0
1089	FBgn0046689	Takl1	Tak1-like 1	1.86246	2.08297	0	2.05877	3.1613	3.44572		11.1061	1.60434	4.70189	6.42565	4.66184	0		1.65228	1.22297	0.816905	2.23135	1.52964	1.43627
1090	FBgn0025808	Rad17	Rad17	1.66085	1.08072	1.26976	1.0014	2.80628	0.871535		0.872649	0.70233	0.571761	0.273481	0.264549	0.300209		0.924235	0.832811	1.31126	1.30242	1.19045	1.30408
1091	FBgn0038981	CG5346	NA	0	0	0	0	0	0		0	0	0	0	0	0		0	0	0	0	0	0
1092	FBgn0063298	asRNA:CR31429	antisense RNA:CR31429	12.8715	12.6053	14.1865	9.84177	17.4046	7.5882		16.9784	12.7967	10.3861	15.7469	17.361	13.6748		15.7971	16.1923	14.6553	6.99133	7.18907	5.27162
1093	FBgn0039338	XNP	XNP	0	0	0	0	0	0		0	0	0	0	0	0		0	0	0	0	0	0
1094	FBgn0038134	wntD	wnt inhibitor of Dorsal	26.139	22.8031	24.2803	23.5418	26.0043	26.5382		23.4769	24.5855	26.7873	23.6384	23.0084	24.7265		21.2931	23.1379	20.9555	24.5635	29.499	23.0747
1095	FBgn0285955	cv-c	crossveinless c	0.247963	0.277321	0	0	0	0		0.341225	0.160199	0.469499	0.320811	0.620666	0		0.494955	0.244235	1.30513	0	0.152739	0.191222
1096	FBti0019335	G2{}1263	NA	26.7397	27.2427	26.7844	26.6732	25.239	25.6672		35.2216	27.6288	30.3864	31.7519	38.5082	31.3518		36.9845	30.6672	29.8835	29.5674	29.9524	21.3976
1097	FBgn0266238	lncRNA:CR44933	long non-coding RNA:CR44933	0	0	0	0	0	0		0.517537	0	0.534068	0.243287	0	0		0	0	0.247437	0	0.463321	0.580053
1098	FBgn0040679	CG11373	NA	0.11183	0.62535	0.414912	0.86532	0.142363	0.372411		0.923341	0.433491	2.01154	1.44683	0.139958	0.555884		0.744072	0.550743	0.735756	0.401939	0.964382	0.172479
1099	FBgn0042102	CG18745	NA	0	0.176171	0	2.0895	0.601591	0.174857		0.216767	0.814144	0	1.01899	0.78857	1.56602		0.838469	0.155153	0.414549	0	0.776235	0
1100	FBgn0261995	CG42813	NA	1.75899	2.32277	2.28024	2.27236	1.42989	2.32897		5.1036	2.98479	4.39386	5.23697	5.0394	4.05576		6.11973	4.11219	4.09929	3.6308	3.15911	2.58221
1101	FBgn0004779	Ccp84Ae	Ccp84Ae	4.58068	6.22984	5.83993	5.65737	6.4433	4.92786		6.30352	4.23813	5.70179	5.96298	5.59129	4.98965		8.31561	6.0436	6.1391	4.81043	3.65761	3.13998
1102	FBgn0038716	CG7342	NA	42.3414	31.1247	41.0219	50.2765	50.5699	48.5354		41.4665	44.1847	50.6118	47.6011	46.0726	53.5545		40.3497	35.2903	42.5164	40.4167	40.76	31.2475
1103	FBgn0263460	snoRNA:CG31191-a	NA	0.0632446	0.0707325	0	0	0	0		0	0.0817193	0	0	0.0791523	0		0	0.124588	0.249661	0	0	0
1104	FBgn0039538	CG12883	NA	74.6719	60.0526	86.0418	81.1565	85.6768	67.3726		85.9453	74.3503	77.3977	76.9234	86.9224	80.7716		73.4151	71.7301	76.1619	61.4276	57.1741	41.1991
1105	FBti0063783	1360{}5722	NA	0	0	0	0	0	0		0	0	0	0	0	1.32814		0	0	0	0	0	1.64838
1106	FBgn0039360	CLS	Cardiolipin synthase	29.3543	27.0761	25.5247	25.0221	28.2772	26.5382		26.9021	25.5729	22.5185	23.9614	27.345	26.1744		28.2699	24.74	28.2725	24.5816	27.5138	22.5905
1107	FBgn0026314	Ugt35B1	UDP-glycosyltransferase family 35 member B1	40.2623	31.1928	30.3326	52.9035	53.604	48.4278		31.3615	61.1382	49.11	45.3512	33.6835	71.3423		22.8176	22.8749	32.1302	23.6634	34.3599	33.5598
1108	FBgn0264902	asRNA:CR44093	antisense RNA:CR44093	0	0	0	0	0	0		0	0	0	0	0	0		0	0	0	0	0	0
1109	FBgn0020546	lncRNA:iab4	long non-coding RNA:iab4	0	0	0	0	0	0		0	0	0	0	0	0		0	0	0	0	0	0
1110	FBgn0038092	beat-Vb	beaten path Vb	0	0	0	0	0	0		0	0	0	0	0.0382856	0		0	0	0	0	0	0
1111	FBgn0011474	PR-Set7	PR/SET domain containing protein 7	0.136731	0.15292	1.26825	0	0.0870318	0		0	0.265009	0.647224	0.353801	0.171123	0.084958		0.0909756	0.673378	0.179918	0.0819065	0	0.579936
1112	FBgn0261649	tinc	tincar	0	0	0	0	0	0		0	0	0	0	0	0		0	0.205592	0	0	0	0
1113	FBgn0037537	CG2767	NA	0.176512	0.0658034	0	0	0	0		0	0.152049	0.0557019	0.152245	0	0		0	0.0579527	0	0	0.0724847	0
1114	FBgn0038975	Nrx-1	Neurexin 1	594.825	529.707	609.573	671.483	730.56	594.572		714.34	722.694	641.089	682.715	702.856	758.541		635.966	632.132	667.885	593.718	579.243	498.497
1115	FBgn0266253	lncRNA:CR44948	long non-coding RNA:CR44948	6.35506	2.15763	3.0175	3.95151	7.80128	1.32271		3.82605	2.78604	3.22307	4.5515	7.74049	2.67949		2.18971	2.79443	2.68788	1.90345	1.88738	2.10035
1116	FBti0059740	looper1{}1679	NA	12.1524	8.23994	11.5207	15.0715	12.7752	16.451		8.62371	16.9059	13.5893	14.2982	9.00883	20.8373		5.12753	7.54882	11.1433	11.9214	16.9534	15.3471
1117	FBgn0039163	CG5515	NA	0	0	0.9464	0.563933	0.324726	0.283153		0	0	0.965948	0	0.31924	0.950965		0.339441	0.251245	2.68518	0.305603	0.314246	0.59013
1118	FBgn0003257	r-l	rudimentary-like	11.7811	8.34479	10.4905	11.547	8.8987	10.375		9.72729	9.94543	12.7891	10.2631	9.14154	8.29625		10.1381	11.1399	11.1616	10.8212	8.70827	11.1446
1119	FBgn0266404	asRNA:CR45044	antisense RNA:CR45044	0	0	0	0	0	0		0	0	0	0	0	0		0	0	0	0	0	0
1120	FBgn0038280	CG14861	NA	517.621	543.553	446.406	467.593	473.822	494.168		476.425	506.279	413.619	498.149	467.808	487.972		537.497	544.002	540.143	541.736	551.047	573.157
1121	FBgn0027544	CG2217	NA	0	0.229009	0.337654	0.377247	0	0.378834		0.0939264	0.440967	0.775413	0.353229	0.170846	0.593744		0.454142	0.470602	0.449067	0	0.0840869	0.157909
1122	FBgn0083048	snoRNA:Œ®18S-1377d	snoRNA:Œ®18S-1377d	0	0.0553829	0.183729	0	0	0.164909		0	0	0.281286	0	0	0.0615385		0	0.0975509	0	0	0.0610062	0
1123	FBgn0263390	Nha2	Na[+]/H[+] hydrogen antiporter 2	0	0	0	0	0	0		0	0	0	0	0	0		0	0	0	0	0	0
1124	FBti0061904	INE-1{}3843	NA	16.2732	14.5526	19.9643	17.7722	15.4023	19.0415		14.6748	15.0011	17.598	14.7673	15.5503	15.8459		14.8852	17.8595	15.7058	18.4805	17.115	15.4164
1125	FBgn0038337	CG6125	NA	306.087	307.484	310.26	305.855	319.135	272.693		311.695	297.212	278.988	283.794	293.717	311.079		280.121	284.53	298.444	247.186	269.037	246.702
1126	FBgn0284234	CG46318	NA	1.04508	1.66095	0.95236	1.15524	0.280089	0.427404		0.908302	1.42144	1.04146	1.70792	3.23545	0.751892		2.12266	1.02937	1.08566	1.64747	0.948676	0.975604
1127	NA	NA	NA	87.9374	79.7986	96.9438	93.224	99.8201	91.5764		95.7578	90.038	99.961	94.5023	93.7761	91.1317		83.14	79.8995	85.3287	83.803	79.5308	65.6517
1128	FBgn0061476	Zwilch	Zwilch	180.267	209.339	176.644	188.572	187.401	210.207		140.756	159.401	146.124	151.708	143.87	150.442		176.733	195.255	193.097	204.931	189.725	208.746
1129	FBgn0267233	lncRNA:CR45673	long non-coding RNA:CR45673	54.9132	58.6859	52.401	51.0908	52.1017	58.1719		55.5163	51.1509	52.1495	58.9083	49.9742	53.5932		50.6214	51.6167	50.553	52.9034	50.4202	48.7869
1130	FBgn0038330	CG14868	NA	0.152771	0	0	0.0562913	0	0		0	0	0	0	0	0		0	0	0	0	0	0
1131	FBgn0037284	CG14659	NA	164.876	162.718	162.826	177.386	179.965	166.393		163.664	173.567	167.217	166.299	167.594	174.34		149.776	153.688	158.368	132.394	133.02	132.548
1132	FBgn0267443	lncRNA:CR45793	long non-coding RNA:CR45793	3.48571	1.73262	3.83191	5.35154	2.71176	2.79451		2.39836	2.25197	3.84994	2.75595	6.78604	2.40649		3.60772	7.43882	7.38962	5.80015	6.91846	4.77879
1133	FBgn0267781	lncRNA:CR46112	long non-coding RNA:CR46112	0	0	0	0	0	0		0	0	0	0	0	0		0	0	0	0	0	0
1134	FBgn0260463	Unc-115b	Uncoordinated 115b	960.331	1005.66	996.239	978.419	969.548	1015.16		1029.98	1065.6	1028.16	1070.71	958.94	1012.41		1080.9	1073.95	1083.11	1049.1	999.03	963.16
1135	FBgn0039396	CCAP-R	Crustacean cardioactive peptide receptor	0	0	0	0	0	0		0	0	0	0	0	0		0	0	0	0	0	0
1136	FBgn0051523	CG31523	NA	0.72246	0.430931	0.714794	0.479166	0.183943	0.588111		0.795348	1.05797	1.45912	1.3709	1.26585	1.07736		1.28186	1.80272	1.0774	2.01963	0.890036	1.85713
1137	FBgn0038931	CG13407	NA	120.777	116.683	132.019	131.217	150.951	122.09		140.185	127.334	118.836	122.416	127.926	140.273		124.015	130.058	123.936	109.326	103.537	88.5456
1138	FBgn0044826	Pak3	Pak3	0	0	0	0	0	0		0	0	0	0	0	0		0	0	0	0	0	0
1139	FBti0062074	INE-1{}4013	NA	84.5987	84.9539	79.469	92.3452	80.7374	87.5371		89.2684	88.2124	70.8574	77.2944	87.6036	87.6091		93.7403	88.2672	92.3993	84.1286	89.0483	78.1332
1140	FBgn0037981	Spt3	Spt3	15.2524	14.3454	13.8474	15.7875	18.0829	17.0818		15.0608	14.1415	17.4892	16.0678	17.2188	16.0363		13.4278	12.1561	12.4351	13.089	13.8895	10.7745
1141	FBgn0037433	CG17919	NA	0.585517	0	0	0	0	0		0	0	0	0	0	0		0.311664	0	0	0	0	0
1142	FBgn0085324	CG34295	NA	25.9559	18.9625	25.0555	25.4359	32.7954	24.4474		26.5623	24.574	23.0016	23.5804	29.0041	32.6085		22.8211	24.2697	23.294	17.1606	19.3037	15.5888
1143	FBgn0267676	asRNA:CR46012	antisense RNA:CR46012	0	0	0	0	0	0		0	0	0	0	0	0		0	0	0	0	0	0
1144	FBti0019366	mdg3{}1351	NA	230.653	219.243	218.323	241.078	247.418	236.011		209.157	232.913	216.287	216.866	192.415	228.09		171.74	190.856	206.725	208.259	234.845	228.79
1145	FBgn0037224	TwdlF	TweedleF	20.3736	19.5705	19.2067	16.9598	15.2356	19.4939		18.3182	20.632	21.0924	20.6182	19.5537	19.1052		16.7992	17.9128	16.4469	21.9006	17.1306	15.2054
1146	FBgn0267681	lncRNA:CR46017	long non-coding RNA:CR46017	127.766	146.436	122.399	131.446	130.025	131.792		119.137	129.566	106.576	124.066	122.813	140.708		133.561	148.333	147.764	156.309	139.376	155.519
1147	FBgn0003450	snk	snake	3575.57	3711.32	3311.18	3484.53	3472.52	3544.4		3349.16	3666.21	2988.31	3302.77	3289.07	3476.4		3258.47	3482.76	3564.95	3458.03	3560.58	3764.25
1148	FBgn0039562	Gp93	Glycoprotein 93	27.307	25.4769	29.1652	27.7286	26.4061	27.5254		29.8467	25.2597	30.2157	29.0462	29.0504	24.8051		29.2457	27.1397	27.2671	28.13	24.8694	18.3764
1149	FBgn0043069	MESK4	Misexpression suppressor of KSR 4	17.2925	16.6556	18.1136	18.0267	16.06	19.8787		17.1909	16.6585	19.517	16.0828	16.9824	16.7479		15.7231	17.4265	16.7216	16.4782	16.9442	14.8066
1150	FBgn0040259	Ugt302C1	UDP-glycosyltransferase family 302 member C1	30.0683	27.258	30.7172	24.8854	27.13	30.2376		33.0059	30.6909	32.9046	28.274	27.884	28.9875		30.525	28.166	25.3402	28.0856	30.9803	19.0044
1151	FBgn0266739	lncRNA:CR45212	long non-coding RNA:CR45212	0.322258	0.360412	0	0	0	0		2.21731	1.24918	0	0.416931	0	0		0	0.317413	0	1.15826	1.98503	0
1152	FBgn0039836	CG1750	NA	94.5999	83.0724	99.7152	101.161	102.127	95.7017		104.605	95.5309	103.651	97.2816	111.347	102.206		105.519	93.5316	98.9015	83.5898	80.6037	55.2254
1153	FBgn0051189	CG31189	NA	7.53853	6.6561	8.34178	5.70161	5.55605	8.63243		5.56911	6.25452	8.71441	4.41461	5.06493	7.49451		5.59662	7.03439	5.74291	6.46477	6.94088	6.18065
1154	FBgn0019624	COX5A	Cytochrome c oxidase subunit 5A	0	1.56634	0	0	0	0.222094		0	0	0	0	0	0		0	1.1824	0	0	0	0.154291
1155	FBgn0038849	CG7079	NA	1.71805	1.41912	1.41652	0.856475	1.07213	1.54565		1.20529	1.27682	1.40325	1.7143	1.2086	1.21403		2.19659	1.89131	1.12296	1.73546	1.88138	1.36821
1156	FBgn0038731	Acsx1R	Acyl-CoA synthetase X1 R	80.8761	80.7872	64.1768	62.6849	61.4769	81.0838		78.7173	73.7382	91.3511	91.3599	76.9982	68.0658		81.8106	86.6642	75.6256	108.757	95.6433	101.831
1157	FBti0061867	INE-1{}3806	NA	0	0	0	1.63738	0	0		0	1.91395	0	0	0	0		0	0	0	0	0	0
1158	FBgn0037338	Snm1	Snm1	2.20581	2.16334	2.81194	2.17572	2.11685	2.44856		2.24155	2.49937	3.66249	2.5904	1.78379	2.48813		1.98698	2.2395	3.52766	2.39876	1.92312	1.64871
1159	FBgn0028688	Rpn7	Regulatory particle non-ATPase 7	0	0	0.0974062	0	0	0		0	0	0	0	0	0		0	0	0	0.188721	0.194059	0
1160	NA	NA	NA	0	0	0	0	0	0		0	0.727302	0	0	0	0		0	0	0	0	0	0
1161	FBgn0038144	CG8870	NA	2.15329	1.77448	1.82208	1.75387	0.865646	1.25803		1.4036	1.02506	2.03854	2.34601	2.12755	0.985855		4.22273	3.90695	4.17554	3.666	3.21122	2.70932
1162	FBgn0283468	slmb	supernumerary limbs	0.261533	0.146249	0.161723	0.192733	0.443921	0.0967718		0.539847	0.225287	0.123798	0.169183	0.272763	0.0541678		0.232018	0.0429335	0.45885	0.104445	0.107399	0.336143
1163	FBgn0039802	dj-1Œ≤	dj-1Œ≤	0	0	0	0	0	0		0	0	0	0	0	0		0	0	0	0	0	0
1164	FBgn0287225	bor	belphegor	29.1842	26.1413	29.5643	29.8013	29.7135	28.8579		27.2763	31.2314	30.8036	31.1428	29.5439	32.9251		28.3649	28.0259	30.2322	28.9184	26.5867	23.8117
1165	FBgn0267939	lncRNA:CR46219	long non-coding RNA:CR46219	0	0	0	0	0	0		0	0	0	0	0	0.318915		0	0	0	0	0	0
1166	FBgn0040493	grsm	granny smith	0	0	0	0	0	0.144635		0.358602	0	0	0.674296	10.4364	0		0	0	0	0	0.160518	0.10048
1167	FBti0059798	H{}1737	NA	0.169722	0.124567	0.190223	0.12312	0.108031	0.158963		0.218959	0.137063	0.180763	0.150964	0.245601	0.197732		0.0423475	0.062689	0.181455	0.114378	0.117613	0.0613521
1168	FBgn0263544	mir-4949	mir-4949 stem loop	78.5256	77.8356	79.6439	80.744	84.6281	89.4228		90.7	80.6463	79.127	79.3443	82.3113	88.6591		78.8433	82.1383	76.9674	88.022	82.0716	67.5522
1169	FBgn0016685	Nlp	Nucleoplasmin	0	3.77711	4.17678	0	1.43312	2.49929		6.19664	4.36381	0	1.45648	2.81782	5.5959		1.49806	3.32649	2.96264	2.69746	0	3.47259
1170	FBti0063897	INE-1{}5836	NA	119.338	129.799	124.63	118.276	117.391	109.025		129.343	117.57	121.556	121.821	126.12	118.254		117.532	127.125	129.75	118.003	117.368	104.075
1171	FBti0059725	Dm88{}1664	NA	1.56066	0.698173	1.10982	2.88964	2.18545	1.73241		1.66442	2.06696	1.21893	1.00957	1.31841	1.84246		0.57112	1.07604	1.23215	1.86977	1.53812	1.38406
1172	FBgn0039136	CG5902	NA	49.5901	41.8607	50.1671	55.0497	54.934	57.7335		48.4378	56.0836	55.2733	55.4482	49.7402	58.3574		43.2845	44.4927	47.0642	52.4048	51.5023	40.0433
1173	FBti0063085	Tc3{}5024	NA	8.80858	5.42046	4.56686	10.6725	8.71627	9.22291		4.49927	9.24452	4.98893	9.45551	4.33264	12.7629		2.50815	4.43279	5.01085	6.72828	5.59172	3.11465
1174	FBgn0037446	Zif	Zinc-finger protein	46.1281	54.3384	47.0673	49.224	52.3601	46.839		52.146	48.0633	45.9969	47.6483	54.603	50.0434		48.8997	51.4064	52.0188	44.1723	44.1599	40.1218
1175	FBgn0038721	subdued	subdued	64.3087	53.4934	65.9024	68.6534	67.418	68.8975		75.6569	67.275	64.7515	67.301	81.1896	70.8913		69.3297	55.8315	60.129	51.4096	50.9783	35.876
1176	FBgn0263412	lncRNA:CR43458	long non-coding RNA:CR43458	10.8815	9.74863	8.66639	7.93502	9.86361	10.5613		11.8382	11.3365	8.0903	10.9089	9.05525	10.8321		11.3719	12.0647	7.6465	10.3066	9.33472	8.43543
1177	FBgn0011672	Mvl	Malvolio	0	0	0	0	0	0		0.139146	0	0	0	0	0.376969		0	0	0	0	0	0
1178	FBti0019422	opus{}1412	NA	10.4544	9.02139	8.13828	8.79927	13.2413	13.7257		8.69029	9.59984	10.6007	9.74953	11.2244	13.2555		11.2284	10.5586	9.28736	4.95918	9.47973	7.85752
1179	FBgn0039697	Etfb	Electron transfer flavoprotein beta subunit	0	0	0	0	0	0		0	0.20662	0	0.206886	0	0		0	0	0	0	0	0
1180	FBgn0027518	Wdr24	WD repeat domain 24	42.0572	35.0747	48.389	40.8792	44.1745	37.2949		59.4344	44.7195	42.3044	45.8521	64.2631	47.5336		52.4684	46.9601	46.674	34.6412	27.5439	18.6164
1181	FBgn0037873	SdhC	Succinate dehydrogenase, subunit C	0	0	0	0	0	0		0	0	0	0	0	0		0	0	0	0	0	0
1182	FBgn0039713	RpS8	Ribosomal protein S8	0	0	0	0	0	0		0	0	0	0	0	2.87461		0	0	0	0	0	0
1183	FBgn0039602	CG1647	NA	0.174229	0.0389715	0.0861902	0.462225	0.04436	0.116042		0.143855	0.0450249	0.230923	0.0901659	0.174442	0.216515		0.0463701	0.137288	0.366815	0.208738	0	0.0537441
1184	FBgn0039067	wda	will decrease acetylation	14.0813	13.709	12.5089	16.2929	14.0488	22.3926		13.3236	21.2312	16.677	14.3751	14.0468	18.9474		10.0571	13.703	12.4928	15.9469	18.2045	18.3111
1185	FBgn0039589	CG9986	NA	0	0	0	0	0	0		0	0	0	0	0	0		0	0	0	0	0	0
1186	FBgn0264830	CG44038	NA	0.695984	0.827034	0.699357	0.961679	0.498382	0.338003		1.55634	1.12411	1.56488	1.2944	1.14324	0.864899		1.04193	0.899745	0.744095	1.04229	1.28613	0.603811
1187	FBgn0037760	FBXO11	F-box protein 11	41.9857	41.2961	39.833	43.4866	45.3953	41.4988		39.0984	33.5906	32.8876	35.271	37.5742	35.8797		37.1965	39.0885	43.2893	31.6969	43.08	38.4989
1188	FBgn0039118	CG10208	NA	0	0.173474	0.255773	0	0.263281	0.114787		0	0	0.0978961	0	0	0		0.550422	0.050926	0.0680338	0.061944	0.127392	0.119616
1189	FBgn0266247	lncRNA:CR44942	long non-coding RNA:CR44942	1.93175	1.68621	2.62214	3.48949	2.61913	3.22523		2.29089	3.89626	3.70222	2.13352	2.16211	3.25933		0.480685	0.556889	1.88058	1.61817	1.85742	1.71982
1190	FBgn0038063	OctŒ≤2R	Octopamine Œ≤2 receptor	145.967	133.845	140.88	163.685	167.089	163.117		156.261	157.294	159.134	154.302	153.705	176.726		145.767	141.695	138.518	148.003	148.829	135.221
1191	FBgn0039349	Ssadh	Succinic semialdehyde dehydrogenase	3.60292	4.6127	6.80104	6.02642	6.03505	6.47276		2.73995	3.30777	2.91723	2.33069	5.04313	1.59064		2.01873	0.653717	2.68235	3.46459	4.32181	4.27736
1192	FBti0063920	INE-1{}5859	NA	10.7101	7.58617	7.61622	10.7538	11.0211	13.6721		8.84299	9.91775	9.12545	12.3554	11.0583	11.6458		7.83871	12.571	9.51272	9.94437	13.4143	11.0124
1193	FBgn0039667	FipoQ	F-box involved in polyQ pathogenesis	0	0	0	0	0	0		0	0	0	0	0	0		0	0	0	0	0	0
1194	FBgn0039483	CG14259	NA	3648.56	3680.32	3733.88	3761.04	3768.72	3639.17		3634.61	3825.48	3913.76	3765.75	3514.41	3798.05		3776.55	4065.45	3997.44	3893	4049.79	3593.26
1195	FBgn0263480	snoRNA:Irbp-a	NA	39.925	37.3883	38.5424	37.2322	37.3663	37.3888		42.1239	38.5119	44.2797	37.6496	38.4993	41.4812		35.8437	35.3576	35.3768	41.6803	37.7731	31.1772
1196	FBgn0037432	CG10298	NA	13.6245	8.10668	10.3755	5.63843	8.6295	10.0578		9.97472	8.84556	8.83193	9.55164	9.23968	10.092		10.6282	9.18882	13.777	9.64908	8.76442	6.88375
1197	FBgn0037896	ninaG	ninaG	0	0.260311	0.215891	0	0	0		0.0800738	0	0.110175	0	0	0.216933		0.154865	0.229255	0	0.139427	0	0
1198	FBgn0267799	lncRNA:CR46124	long non-coding RNA:CR46124	3.60379	2.8789	3.18352	0	0.655392	3.42891		0.708457	5.32172	0.487391	0	0	0.639775		1.37018	3.5496	4.74204	0	1.26848	3.17615
1199	FBgn0038569	CG7218	NA	0	0	0.799128	0.238089	0	0		0	0	0	0	0	0		0	0	0	0	0	0.166099
1200	FBgn0262363	CG43061	NA	0.335712	0.0938647	0	0	0	0.372658		0.461976	0	0.715099	0	0	0.104297		0.223369	0.0826662	0	0	0	0
1201	FBgn0038658	CG14292	NA	18.1619	20.5011	23.2449	20.403	23.4971	20.3482		21.5054	21.7208	19.9531	23.5521	18.2898	20.9426		16.7492	18.6792	16.173	22.5688	20.5013	17.3282
1202	FBgn0013813	Dhc98D	Dynein heavy chain at 89D	53.2286	49.7799	52.6353	49.8357	47.0244	52.2101		53.5155	53.0654	48.8716	53.5791	49.2449	42.4825		52.5137	54.1232	48.153	53.8758	52.5731	52.8142
1203	FBgn0038546	CG7379	NA	0.131616	0.147199	0	0.145489	0.167552	0.146101		0.181118	0.425157	0.436107	0	0	0.327118		0	0.0648185	0.346373	0.473053	0.162144	0.101498
1204	FBgn0086054	snoRNA:Me18S-G1358b	NA	0.805864	0.476388	0.726124	0.852628	0.83537	0.728421		0.855481	1.19002	1.9182	1.13198	0.691584	1.14451		0.413633	0.192767	0.272673	2.42749	0.48221	0.106536
1205	FBgn0037621	M1BP	Motif 1 Binding Protein	35.6915	26.5042	29.9019	30.5447	30.9017	33.5488		34.592	32.2327	21.5272	33.6397	33.0214	36.2462		33.0681	26.8387	27.7748	23.7943	23.2853	25.9704
1206	FBgn0002937	ninaB	neither inactivation nor afterpotential B	0	0	0	0	0	0		0	0	0	0	0.119941	0		0	0	0	0	0	0
1207	FBgn0003169	put	punt	7.6756	0	0	0	3.2571	8.52032		0	0	0	0	0	0		0	0	0	0	0	0
1208	FBgn0004897	fd96Ca	forkhead domain 96Ca	0.120102	0	0	0	0	0		0	0	0	0	0	0		0.239733	0	0	0	0.221939	0
1209	FBgn0037780	ohgt	ohgata	60.7285	69.1602	61.8553	68.4795	62.5402	75.8538		58.972	60.3216	64.6394	63.9903	65.8603	57.8077		57.0269	57.3004	55.0748	58.7907	64.2147	60.5305
1210	FBgn0262582	cic	capicua	0	0.19271	0	0	0	0		0	0	0	0	0	0		0	0	0	0	0	0
1211	FBgn0038741	CG17186	NA	0	0	0	0	0	0		0	0	0	0	0	0		0	0	0	0	0	0
1212	FBgn0051207	CG31207	NA	0	0	0	0	0	0		0	0	0	0	0	0		0	0	0	0	0	0
1213	FBgn0025879	Timp	Tissue inhibitor of metalloproteases	0	0.245267	0	0	0	0.0486875		0	0	0.0415232	0	0.109785	0		0	0.0864022	0	0	0	0.0676478
1214	FBgn0040253	Ugt35E1	UDP-glycosyltransferase family 35 member E1	0	0	0	0	0	0		0	0	0	0	0	0		0	0	0	0	0	0
1215	FBgn0085384	CG34355	NA	4.03496	3.53493	5.82187	8.17714	5.09384	9.51792		6.52424	8.90662	7.8627	4.87233	6.81731	9.151		2.63996	2.68265	5.44213	5.51899	7.45631	5.41943
1216	FBti0063746	INE-1{}5685	NA	9.3047	13.297	12.573	7.42838	6.14196	8.41599		3.08251	5.1208	3.42566	4.01275	0.21565	3.85432		4.81521	4.07325	4.08119	2.68369	2.97187	3.98639
1217	FBgn0053551	tRNA:Arg-TCG-2-4	transfer RNA:Arginine-TCG 2-4	46.7329	46.4655	38.4848	52.0902	40.7503	46.9856		45.2776	48.783	43.4506	44.9498	43.3422	49.6895		50.3148	49.9852	47.6978	51.9135	46.0993	42.4469
1218	FBgn0027562	CG10345	NA	8.26529	6.31859	10.8689	11.5652	11.0548	10.2202		5.90293	6.08338	4.95243	3.92546	7.5945	10.2713		4.03753	7.31662	10.1875	2.38158	2.44894	2.25912
1219	FBgn0039594	snu	snustorr	18.3112	16.5853	15.3898	14.4683	18.5091	17.6425		21.5605	19.0781	18.3426	19.7701	22.3521	21.1529		20.7207	18.7028	21.9314	17.9985	15.7671	14.0962
1220	FBti0062446	INE-1{}4385	NA	10.5347	6.20707	4.13102	8.52078	9.0279	10.5532		8.2031	8.16721	6.32452	7.57937	8.36085	8.23803		8.06931	7.64302	5.81529	11.0205	10.1293	9.194
1221	FBgn0037324	Orco	Odorant receptor co-receptor	2.22016	2.26393	0.726817	1.94891	1.41317	2.39202		0.718868	1.43435	2.16367	1.85862	1.14413	2.759		1.73789	1.54361	1.63255	1.56465	1.76979	4.6328
1222	FBgn0038234	mRpL11	mitochondrial ribosomal protein L11	0	0	0	0	0	0		0	0	0	0	0	0		0	0	0	0	0	0
1223	FBgn0039197	CG17780	NA	5.31636	2.39058	6.60882	12.5108	13.4661	7.0574		6.9765	10.4457	9.54724	6.38185	6.3106	15.1885		0.72934	1.43057	5.55315	3.44733	3.13971	2.59937
1224	FBgn0266566	CG45105	NA	47.1776	42.5597	43.1039	45.6039	42.739	42.5976		56.5517	51.342	53.9826	57.9831	56.9908	50.6714		59.8516	51.9074	50.7054	49.187	43.2823	39.19
1225	FBgn0019925	Surf4	Surfeit 4	40.2141	37.7348	41.2593	36.838	37.3509	44.7399		38.638	33.5534	39.3856	43.2324	41.9559	37.5142		38.2515	38.6503	39.1528	45.4353	41.7884	32.1522
1226	FBgn0039480	Cpr97Ea	Cuticular protein 97Ea	1.42621	0.957039	0.176384	0	2.17874	0		1.57009	0.552848	0.945144	2.21424	1.24946	1.06341		0.189789	0	0	7.00564	1.05421	0.21997
1227	FBgn0037611	CG11755	NA	82.0339	106.686	56.9753	67.0165	74.1271	97.9059		67.4026	87.409	27.2386	62.4839	76.7328	83.6405		89.7927	96.9944	84.9582	74.2758	95.3651	101.166
1228	FBti0063300	G5A{}5239	NA	0.692062	6.38549	7.70307	1.53001	0.660764	0.480141		2.02375	3.35334	7.45269	2.12652	1.73227	1.93506		4.48959	6.56095	7.05753	2.17648	1.06573	3.00204
1229	FBgn0266599	Hsc70-4	Heat shock protein 70 cognate 4	0.155634	0	0	0	0	0		0	0	0	0	0.584341	0		0	0.0766472	0	0	0	0
1230	FBgn0039065	Rad60	Rad60	7.87437	6.96485	6.36683	6.97572	7.18794	7.81925		8.56977	7.04533	7.9002	7.96755	9.07559	6.75869		9.74196	8.13765	7.57535	9.01952	7.74021	4.70643
1231	FBgn0038765	CG4424	NA	242.298	200.27	240.602	290.65	310.084	316.202		212.681	316.727	278.515	262.761	213.882	338.684		155.453	182.46	208.521	221.71	256.93	226.611
1232	FBgn0267818	lncRNA:CR46143	long non-coding RNA:CR46143	0.333458	0.410232	0.371159	0.368605	0.198102	0.296125		0.321212	0.215433	0.757651	0.215711	0.194755	0.193381		0.354992	0.317496	0.263268	0.332921	0.328643	0.240009
1233	FBgn0004186	snRNA:U1:95Cb	small nuclear RNA U1 at 95C b	0	0	0	0	0	0		0.395194	0	0	0	0	0		0	0	0	0	0	0
1234	FBgn0262994	lncRNA:CR43302	long non-coding RNA:CR43302	20.2754	22.7587	18.2116	16.8503	11.0216	13.8819		9.36828	12.3342	13.5906	9.57371	13.2433	9.37963		9.25623	6.92411	10.0291	15.4259	21.8788	24.3096
1235	FBgn0038217	CG14840	NA	0	0	0	0	0	0		0	0	0	0	0	0		0	0	0	0	0	0
1236	FBgn0038584	mTerf5	mitochondrial transcription termination factor 5	0.199183	0.0495035	0.218966	0.318035	0.535309	0.221104		0.243643	0.114386	0.0838083	0.2577	0.249283	0.275028		0.265057	0.152591	0.145608	0.10606	0	0.0170671
1237	FBgn0039687	Naa40	N(alpha)-acetyltransferase 40	13.4649	14.0269	13.0856	12.9348	14.6655	14.1601		17.1684	14.6511	13.4338	16.2905	16.996	16.1593		14.1239	12.6294	13.8142	14.8879	12.2228	9.15087
1238	FBgn0263652	lncRNA:CR43643	long non-coding RNA:CR43643	0	0	2.48618	2.22216	1.27958	1.11576		4.14954	0	6.66102	11.7039	8.80569	4.99634		1.33756	0	0	0	3.71484	1.55026
1239	FBgn0038492	Mur89F	Mucin related 89F	0	0	0	0	0	0		0	0	0	0	0	0		0	0	0	0	0	0
1240	FBgn0037885	CG17721	NA	13.2173	12.7627	20.4551	17.4846	18.9408	15.5538		18.1884	22.211	15.5899	17.3806	21.5133	17.5021		15.9546	16.6467	16.5366	11.6817	12.9908	11.8637
1241	FBti0019372	S{}rdx[S1357]	NA	0.0481366	0	0.238129	0.0532103	0.183839	0		0	0	0.227857	0	0.120488	0		0.256225	0.0948257	0.126681	0	0	0
1242	FBti0059907	gtwin{}1846	NA	0	0	0	0	0	0		0	0	0	0	0	0		0	0	0	0	0	0
1243	FBti0019424	H{}1414	NA	0.370965	0.248931	0	0.0820131	0	0.164716		0.40839	0.862792	0.772631	0.479947	0.185709	1.19859		0	0	0	0.266664	0.091402	0
1244	FBgn0266268	FeCH	Ferrochelatase	0	0	0	0	0	0		0	0	0	0	0	0		0	0	0	0	0	0
1245	FBgn0038942	CG13862	NA	1051.81	1134.45	1040.44	1066.75	1028.74	1083.79		1055.93	1062.61	957.554	1068.62	1004.54	999.084		1043.14	1107.2	1017.95	1149.48	1112.64	1039.06
1246	FBgn0040623	Spase12	Spase 12-subunit	0	0	0	0	0	0		0	0	0	0.421761	0	0		0	0	0	0	0	0
1247	FBti0062759	INE-1{}4698	NA	3.16573	3.50031	3.06985	4.13567	2.83938	2.19633		7.87121	6.5076	7.79909	6.37637	7.15861	6.30343		57.9247	52.2642	56.804	59.9083	64.2618	48.2992
1248	FBgn0037485	CG14606	NA	0.831838	0.930324	0.900167	0.344819	0.26474	0.230846		0.57235	0.134354	1.96877	0.403581	1.04107	1.16294		0.69184	1.63866	1.23139	0.622873	0	0.561302
1249	FBti0061927	INE-1{}3866	NA	0.243319	0	0	0	0	0		0	0.104799	0	0.104934	0	0		0	0.399434	0	0	0.199838	0
1250	FBgn0051176	CG31176	NA	90.0453	101.209	101.365	99.04	96.1451	110.674		91.8784	104.066	120.678	93.451	92.8345	91.1566		101.498	104.248	92.4841	122.677	110.563	111.347
1251	FBgn0051477	ATPsynŒµL	ATP synthase, Œµ subunit-like	68.2118	66.277	74.389	66.4193	74.5925	70.1517		70.28	72.0603	73.5616	69.1143	73.7295	71.0795		71.0032	68.7182	68.6643	64.2674	58.6945	58.7467
1252	FBgn0039204	CG6607	NA	0	0.183355	0	0.543675	0.208707	0.272981		0	0.105918	0	0	0.205181	0.203734		0.327247	0.16148	0.215726	0.491042	0.100986	0.189644
1253	FBgn0038179	CG9312	NA	1.61334	0.601451	0.665092	0	0.684613	1.19393		0.370022	0	0.763683	1.04366	2.01914	1.67075		0.715636	1.85393	1.41528	0.644297	2.65008	1.45152
1254	FBgn0038588	CG7156	NA	130.741	123.41	141.996	126.519	122.643	124.388		137.608	125.721	131.214	124.176	137.801	122.404		149.394	136.486	131.977	120.272	115.027	88.5648
1255	FBgn0037574	Coq2	Coenzyme Q biosynthesis protein 2	0	0.185882	0	0	0.423167	0		0	0	0	0	0.416017	0		0	0	0	1.79211	0	0
1256	FBgn0038878	CG3301	NA	0	0	0.255304	0	0.525596	0.114576		0	0.266737	0.195433	0.267081	0.387537	0		0.549412	0	0	0.494643	0	0.71638
1257	FBti0061865	INE-1{}3804	NA	278.448	290.851	244.494	230.807	235.192	264.434		333.076	303.623	315.621	351.496	356.769	285.888		436.892	378.794	363.879	367.346	332.976	329.185
1258	FBgn0038511	cysu	Curly Su	0	0	0	0	0	0		0	0	0	0	0	0		0	0	0	0	0	0
1259	FBgn0026576	Pisd	Phosphatidylserine decarboxylase	0	0	0	0	0	0		0	0	0	0	0	0		0	0	0	0	0	0
1260	FBgn0266916	Cenp-C	Centromeric protein-C	0.0779968	0.436156	0.0964614	0.517308	0	0.173161		0.160998	0.251952	0.0369202	0.201822	0	0		0.103792	0.153648	0.102632	0.0467227	0.0480441	0.0300744
1261	FBgn0261932	CG42798	NA	23.2209	19.8207	19.6138	22.3532	22.0406	32.1828		20.7611	26.4811	20.1766	23.3993	21.782	23.2096		21.1043	22.5585	19.7324	26.6769	25.472	22.8835
1262	FBgn0039305	CG11858	NA	0	0.0571943	0	0.28265	0	0.283839		0	0.132157	0.0968288	0	0	0		0	0.251854	0.134584	0.245075	0.315008	0.552122
1263	FBgn0038014	CG10041	NA	0	0	0	0	0	0		0	0	0	0	0	0		0	0	0	0	0	0
1264	FBgn0038484	CG5246	NA	0	0	0	1.86662	0	0		0	0	0	2.18472	0	0		0	0	0	0	0	0
1265	FBgn0250910	OctŒ≤3R	Octopamine Œ≤3 receptor	130.823	117.347	132.49	116.437	109.769	128.584		191.43	136.82	159.539	164.513	199.677	138.195		219.388	166.433	161.226	164.857	126.082	85.0065
1266	FBgn0265274	Inx3	Innexin 3	4.79725	4.936	5.22097	7.42405	2.93139	1.49106		7.12966	1.73561	4.90493	3.72395	4.3228	4.05385		2.80887	1.51204	3.53497	8.04639	3.30958	3.40353
1267	FBgn0263413	lncRNA:CR43459	long non-coding RNA:CR43459	0	0	0	0	0	0		0	0	0	0	0	0		0	0	0	0	0	0
1268	FBti0061078	INE-1{}3017	NA	0	0	0	0	0	0		0	0	0	0	0	0		0	0	0	0	0	0
1269	NA	NA	NA	0	0	0	0	0	0		0	0	0	0	0	0		0	0	0	0	0	0
1270	FBgn0037618	ouib	ouija board	203.211	219.715	217.865	214.643	201.74	208.167		215.947	220.154	208.923	206.186	228.45	223.501		226.515	225.917	228.089	200.359	186.673	161.857
1271	FBti0062551	INE-1{}4490	NA	0	0	0	0	0	0		0	0	0	0	0	0		0	0	0	0	0	0
1272	FBgn0039840	pHCl-2	pH-sensitive chloride channel 2	2.07073	1.5715	1.79876	2.83399	1.78879	2.29862		2.74778	2.26154	2.24043	3.0299	3.51714	3.06345		2.72276	2.57378	2.88696	2.39227	1.97402	1.0836
1273	FBgn0038156	side-IV	sidestep IV	0	0	0	0	0	0		0	0	0	0.375381	0.363121	0		0	0.857342	0	0	0	0.223749
1274	FBgn0051506	tRNA:Leu-TAA-1-1	transfer RNA:Leucine-TAA 1-1	0	0	0	0	0	0		0	0	0	0	0	0		0	0	0	0	0	0
1275	FBgn0267766	asRNA:CR46097	antisense RNA:CR46097	0	0	0	0	0	0		0	0	0	0	0	0		0	0	0	0	0	0
1276	FBgn0026417	Hus1-like	Hus1-like	4.59466	5.50863	5.27325	5.52591	5.00689	5.54915		4.40064	3.94206	4.31502	3.51914	3.08218	4.29376		3.52179	3.40324	2.80529	3.21475	2.49058	2.5228
1277	FBgn0038028	CG10035	NA	0	0	0	0	0	0		0	0	0	0	0	0		0	0	0	0	0	0
1278	FBti0061735	INE-1{}3674	NA	0.494909	0.442804	0.122414	0.109415	0.126007	0.659251		0.27242	1.66265	2.06156	0.768366	2.72533	0.984038		0.395152	0.487469	0.781471	0.592934	1.21941	0.610654
1279	FBgn0037429	Osi19	Osiris 19	0	0.13725	0	0	0	0		0	0	0.11618	0	0	0		0	0	0	0	0	0
1280	FBti0019403	blood{}1389	NA	0	0	0	0	0	0		0	0	0	0	0	0		0	1.15503	0	0	0	0
1281	FBgn0001197	His2Av	Histone H2A variant	0	0	0.418235	0.996859	0	1.37645		0	0	0	0.875055	0.141079	0.560337		0.300013	0.555155	0	0	0.138873	97.2753
1282	FBti0060417	INE-1{}2356	NA	29.0004	29.4232	30.3043	29.8253	29.8697	32.1241		37.2977	33.4401	33.5947	33.7998	37.8645	31.743		33.8286	31.9692	32.9675	32.7653	26.6069	24.6289
1283	FBgn0013278	Hsp70Bb	Heat shock protein 70 Bb	72.8861	69.2931	84.7454	94.3051	95.7598	81.4945		81.4401	88.5403	93.3237	81.6419	88.2408	94.0256		71.1307	67.7103	81.3529	64.6735	73.9943	60.6932
1284	FBgn0038977	CG5376	NA	0	4.82478	2.28656	2.72499	3.92279	2.73645		7.63272	3.18526	0.583447	8.77077	0.771302	6.89276		4.92065	1.21405	2.43283	5.90684	0	2.37631
1285	NA	NA	NA	0	0	0	0	0	0		0	0	0	0	0.544121	0.216113		0	0.0856459	0	0	0	0
1286	FBgn0039376	CG14354	NA	140.585	138.003	141.726	138.664	187.867	143.082		119.117	131.932	140.243	127.788	133.518	153.841		121.388	128.146	141.913	117.998	117.376	126.412
1287	FBgn0024558	Dph5	Diphthamide methyltransferase	123.101	125.166	127.994	117.304	120.117	118.858		131.954	122.446	127.065	118.898	118.727	122.043		133.138	121.888	117.695	112.839	114.35	102.426
1288	FBgn0039875	sip3	septin interacting protein 3	0.20543	0.229751	0	0	0.261519	0.684113		0.565387	0.796316	0.194482	0.531562	0	0		0.820108	0.607023	0	0	0	0.158421
1289	FBgn0039434	TwdlM	TweedleM	57.9085	54.208	58.4324	62.4027	59.982	67.6587		47.7344	53.0525	55.2411	49.1848	49.9215	61.0409		43.7032	45.3845	47.0127	53.7082	57.7259	51.776
1290	FBgn0264832	CG44040	NA	1.71857	0.14467	0.388516	3.88113	1.97607	0.14359		1.27147	1.83855	2.39674	1.07586	1.24887	6.22328		0.122953	0.091007	1.9939	0.33209	0.136593	0.0142506
1291	FBgn0037556	CG9636	NA	0	0	0	0	0	0		0	0	0	0	0	0		0	0	0	0	0	0
1292	FBgn0262005	CG42823	NA	102.078	108.199	114.525	106.942	105.751	91.2671		113.064	98.9776	105.18	95.9485	109.503	110.917		109.712	113.901	113.638	79.3329	80.5281	73.6437
1293	FBgn0267104	CG45544	NA	0.0327508	0.0732567	0	0	0.125079	0.0363551		0	0.0846356	0	0	0	0		0	0.0322584	0	0	0	0
1294	FBgn0041707	7B2	7B2	0	0	0	0	0	0		0	0	0.297146	0	0.0982048	0		0	0	0	0	0	0
1295	FBgn0263554	mir-4952	mir-4952 stem loop	22.305	17.8959	20.0143	20.703	24.6913	21.732		35.1981	29.2122	21.2311	24.7016	30.7219	29.4508		18.793	17.5518	22.0125	18.4446	20.3849	22.6229
1296	FBgn0267761	asRNA:CR46092	antisense RNA:CR46092	25.119	25.6342	28.7515	24.871	29.0595	21.9121		28.3226	24.7202	23.3375	27.2333	31.6127	27.6113		31.559	27.5518	26.713	22.0242	22.8776	20.2006
1297	FBgn0037225	TwdlG	TweedleG	0.0658079	0	0	0.0363721	0.0418879	0		0.226397	0.0425157	0.342655	0.0425705	0.0411802	0		0	0	0	0.0788422	0.0810721	0
1298	FBgn0004510	Ets97D	Ets at 97D	1.70784	2.08911	2.97021	1.65187	1.83444	2.36975		2.27674	1.79297	3.03156	2.41673	2.80535	2.65292		1.42042	1.99757	3.01976	1.59852	1.57798	1.27588
1299	FBgn0038076	Cyp313a4	Cytochrome P450 313a4	0	0.100992	0	0.199638	0	0		0	0	0.512934	0	0	0		0	0	0	0	0	0
1300	FBti0061577	gypsy{}3516	NA	0	0	0	0	0	0		0	0	0	0	0	0		0	0	0	0	0	0
1301	FBti0064294	INE-1{}6233	NA	0	0	0	0	0	0		0	0	0	0	0	0		0	0	0	0	0	0
1302	FBgn0051140	CG31140	NA	23.1415	22.1309	23.7951	22.351	24.4302	25.9463		29.1724	28.1211	30.8193	28.3507	29.3777	27.974		31.4355	27.5845	26.4532	25.577	23.4168	13.9798
1303	FBgn0266697	lncRNA:CR45187	long non-coding RNA:CR45187	2.21368	2.16194	0.925431	0.896087	0.912902	2.66496		1.11553	1.08773	1.85957	1.8959	1.52181	0.852403		2.03301	1.68904	3.15902	4.18365	3.87946	3.82299
1304	FBti0061513	INE-1{}3452	NA	0.219417	0.785263	0.651265	0.291053	0.502785	0.146139		0.36233	0.396916	1.53716	0.113551	0	0.381737		0.233586	0.172894	0.288719	0.10515	0.378435	0.270732
1305	FBgn0039366	CG17198	NA	0	0	0	0	0	0		0	0	0	0	0	0		0	0	0	0	0	0
1306	FBgn0264430	lncRNA:CR43848	long non-coding RNA:CR43848	11.9401	11.9522	14.0649	13.0156	12.8524	12.0993		16.626	14.1754	14.3703	13.0924	17.1626	12.8987		20.2308	17.8388	18.138	13.7384	9.93259	9.99183
1307	FBgn0025571	SF1	Splicing factor 1	46.4831	38.6997	49.7861	49.0342	58.5374	42.0976		64.3019	45.7049	56.675	52.6671	61.552	50.8001		63.5134	54.0945	55.2845	46.6642	38.0713	24.3966
1308	FBti0062854	H{}4793	NA	193.98	198.378	166.896	179.054	190.22	199.261		183.751	212.507	160.335	175.696	177.061	204.115		147.005	162.97	152.458	153.177	152.702	158.783
1309	FBgn0039347	CG5071	NA	0	0	0	0	0	0		0	0	0	0	0	0		0	0	0	0	0	0
1310	FBgn0058182	CR40182	NA	0	0	0	0	0	0		0	0	0	0	0	0		0	0	0	0	0	0
1311	FBgn0267918	lncRNA:CR46199	long non-coding RNA:CR46199	1.9961	1.29246	1.03943	1.23873	1.02536	2.64338		1.15657	1.22172	2.18811	1.8576	1.70928	1.52315		1.16502	1.4487	0.737282	2.97884	2.37281	2.48453
1312	FBti0020352	invader1{}1318	NA	1.44674	1.16498	0.429415	0.255876	0.368349	1.349		12.3434	25.9466	28.0502	18.1186	10.5016	14.5267		0.924097	0.284997	0.380737	0.554652	0.570339	0.0892542
1313	FBgn0086704	stops	slow termination of phototransduction	0.187417	0.209607	0	0.103586	0.238589	1.97641		0.515814	0.48433	0.35486	0.242477	1.17279	0.582259		0.1247	0	0.123306	14.595	3.117	0.939448
1314	FBti0062098	INE-1{}4037	NA	91.4397	54.1187	53.9294	110.915	113.29	121.384		101.185	110.389	86.9881	103.479	90.6325	120.821		58.916	52.9214	52.5489	118.48	120.598	96.251
1315	FBgn0085465	CG34436	NA	235.293	220.375	218.086	235.743	241.4	236.16		263.241	242.492	269.036	259.77	263.091	241.795		278.591	256.058	255.422	251.095	240.483	227.134
1316	FBgn0038186	CG14362	NA	0	0.191927	0.212235	0	0	0		0.236152	0	0.243696	0	0	0.213258		0.114182	0.253543	0.903245	0.513997	0.634241	0.0661697
1317	FBgn0011905	tRNA:Lys-TTT-2-5	transfer RNA:Lysine-TTT 2-5	0	0.196452	0.217239	0	0	0		0	0.453933	0.38802	0	0	0		0	0.0576714	0.0770452	0	0	0
1318	FBgn0039453	CG6403	NA	0	0	0	0.136648	0.157371	0		0.340226	0	0	0	0.154712	0.460863		0	0	0	0	0.152292	0
1319	NA	NA	NA	10.5445	16.089	15.5558	10.6569	11.6977	13.2099		5.80417	7.68825	7.41565	5.84671	4.90165	8.61099		8.61955	6.7509	7.23482	7.85053	8.35093	6.38912
1320	FBgn0037391	CG2017	NA	0.12421	0.0694578	0	0.102976	0	0		0	0	0	0	0.233178	0.0771777		0	0	0	0	0	0.0239467
1321	FBgn0038829	CG17271	NA	0.611823	1.36852	0	0	0.778872	2.03747		4.20967	0	1.15844	1.58313	3.06285	2.28094		0	2.4105	0	0	0	3.30273
1322	FBgn0083049	snoRNA:Œ®18S-1377c	snoRNA:Œ®18S-1377c	0	0	0	0	0	0		0	0	0	0	0	0		0	0	0	0	0	0
1323	FBgn0038123	CG8508	NA	0.0474868	0.106218	0	0	0.241809	0		0	0	0	0	0	0.295059		0.189575	0.0935457	0.124971	0.170677	0	0.292963
1324	FBgn0000454	Dip-B	Dipeptidase B	0	0.17935	0.396655	0.0886333	0	0.178012		0.110339	0.414417	0	0.414952	0.10035	0.298926		0	0.473858	0.527536	0.0960632	0.29634	0.123668
1325	FBgn0039348	Npl4	Nuclear protein localization 4	0.244375	0.136654	0.0377784	0.0337666	0.272211	0.610356		0.252215	0.11841	0.144595	0.237126	0.152921	0.113882		0.284546	0.330964	0.442146	0.0731943	0.112897	0.400465
1326	NA	NA	NA	39.3349	37.3002	32.2028	28.0483	33.007	29.8882		25.1586	35.6492	27.3783	31.2512	38.6896	27.6766		35.0925	32.9593	31.2011	33.8509	30.8497	35.9734
1327	FBgn0266407	lncRNA:CR45047	long non-coding RNA:CR45047	11.2336	13.6189	11.2811	14.7025	12.2986	17.2583		10.45	14.8054	17.2286	11.7433	11.6409	15.4676		8.3713	11.463	12.0027	20.0802	17.7695	16.4597
1328	FBgn0037215	Œ≤-Man	Œ≤-Mannosidase	0	0.0659412	0.291674	0	0.0750589	0.196348		0.0811362	0.152368	0.167456	0.152564	0.221372	0		0.0784601	0	0.0775832	0	0.363183	0.136406
1329	FBgn0286204	ich	ichor	0.0592087	0.198656	0.0732254	0.523596	0.150749	0.394349		0	0.0765044	0.112107	0.153206	0.370506	0.735786		0.236371	0.466548	0	0.141872	0.291769	0.0456599
1330	FBgn0283555	mir-9373	mir-9373 stem loop	0	0	0	0	0	0		0	0	0	0	0	0		0	0	0	0	0	0
1331	FBgn0037538	CG3223	NA	135.385	126.846	137.316	129.872	125.175	125.588		130.481	130.769	129.234	131.12	127.979	128.821		130.193	135.908	137.419	128.735	120.011	108.627
1332	FBti0020385	FB{}CG34376[FB]	NA	150.716	137.867	172.117	159.336	159.945	150.815		178.788	158.445	151.608	163.61	186.035	167.599		164.845	146.075	152.294	117.22	109.694	76.9877
1333	FBgn0259917	CG42446	NA	2.79248	3.30681	11.1733	1.99735	4.18227	4.55854		3.61672	2.75922	6.68693	2.33774	10.8958	1.83717		2.18589	1.94153	4.10678	4.52637	4.0473	6.46043
1334	FBgn0037999	CG4860	NA	0.470633	2.5265	4.77279	0.936431	0.359479	0.835884		0.906699	1.45947	2.31687	0.608896	0.58901	0.935769		1.75359	2.59592	3.83955	1.35324	1.04363	1.52434
1335	FBgn0027657	glob1	globin 1	0	0	0	0	0	0		0	0	0	0	0	0		0	0	0	0	0	0
1336	FBgn0037862	mAcon2	Mitochondrial aconitase 2	0	0	0	0	0	0		0	0	0	0	0	0		0	0	0	0	0	0
1337	FBgn0038909	CG6569	NA	0	0	0	0	0	0		0	0	0	0	0	0		0	0	0	0	0	0
1338	FBgn0038127	CG8476	NA	0	0	0	0	0	0		0	0	0	0	0	0		0	0	0	0	0	0
1339	FBti0019368	I{}1353	NA	61.3873	54.817	61.9221	60.5153	62.6407	56.1915		59.7269	59.0868	61.1126	61.2727	58.2211	62.9062		57.406	59.7794	55.4391	51.5397	55.0653	50.2618
1340	FBgn0039405	PIG-P	Phosphatidylinositol glycan anchor biosynthesis class P	42.9804	41.6863	42.2473	43.8885	40.0459	44.4671		41.7101	39.0231	42.4478	44.4434	44.188	43.8424		42.2239	40.6128	38.6619	43.7726	40.5364	34.7876
1341	FBgn0053207	pxb	pxb	0	0	0	0	0	0		0	0	0	0	0	0		0	0	0.0244201	0	0	0
1342	FBgn0039467	CG14253	NA	0.089535	0	0	0.197945	1.13981	0.0993887		0.12321	0.694138	0	0.231678	0.560277	0.111265		0	0.264567	0.353444	0.107269	0	0
1343	FBgn0267661	asRNA:CR45999	antisense RNA:CR45999	14.2578	14.0751	16.451	11.5343	12.9792	11.3176		17.3184	12.2475	13.498	15.0457	19.2396	14.8476		19.1851	17.1032	16.1408	15.2686	14.9154	10.3809
1344	FBgn0260760	CG42558	NA	0	0	0	0	0	0		0	0	0	0	0	0		0	0	0	0	0	0
1345	FBgn0020912	Ptx1	Ptx1	3.39711	2.26251	1.65221	2.10965	4.03309	1.39823		4.56974	2.71259	2.99926	3.40745	11.5127	3.69982		2.99681	2.51893	2.31038	2.92671	4.09103	2.59031
1346	FBgn0004606	zfh1	Zn finger homeodomain 1	2825.16	3109.84	2262.99	2783.59	2786.31	3020.92		2567.5	3008.46	1722.6	2447.17	2648.61	2974.21		2717.1	3137.94	2951.06	2934.19	3051.28	3386
1347	FBgn0038771	CG4390	NA	0	0	0.145431	0	0.1497	0		0	0	0.890609	0	0	0		0	0	0	0	0	0
1348	FBti0019456	H{}1453	NA	0	0	0	0	0	0		0	0	0	0	0	0		0	0	0	0	0	0
1349	FBgn0051269	CG31269	NA	0.295905	0	0.121985	0.327094	0.627829	0.32847		1.49306	0.509791	0.840408	0.382836	0.86411	0		0.262511	0	0.519155	0.354514	0.243027	0
1350	FBgn0263118	tx	taxi	73.1531	71.6136	73.5901	74.1239	72.1886	79.7277		80.0879	74.8267	75.704	76.3191	84.6289	78.7313		76.6117	69.7796	71.1166	70.0867	67.7569	49.612
1351	FBgn0037992	CG4702	NA	0	0	0	0	0	0		0	0	0	0	0	0		0	0	0	0	0	0
1352	NA	NA	NA	54.4881	54.4656	56.3741	53.4023	48.8887	56.7778		63.4931	55.2308	52.9544	56.2382	55.6552	55.4702		58.2882	55.2039	65.3998	51.3441	54.6476	46.1399
1353	FBgn0039482	CG14258	NA	0.157228	0.879217	1.06947	0.260701	0.200157	0.261798		0.540908	1.52368	1.1908	1.01709	1.08226	0.488469		0.523067	2.1681	3.72399	0.282555	0.581092	0.666872
1354	FBgn0002629	E(spl)m4-BFM	Enhancer of split m4, Bearded family member	26.194	30.5689	30.1542	29.2982	26.1626	30.3409		31.7003	29.6316	24.161	28.4643	27.2755	30.2354		26.0393	28.0436	27.7918	29.5215	26.4662	23.5533
1355	FBgn0037671	ATP6AP2	ATPase H+ transporting accessory protein 2	24.7022	22.1363	25.3459	25.4108	24.3043	27.8965		26.8619	27.2864	27.8859	27.0696	30.2815	26.3397		27.8943	28.8592	28.6079	26.2339	21.8399	20.4317
1356	FBgn0051345	CG31345	NA	0.678413	0.758734	1.52548	0.681745	0.863643	2.05384		0.76383	0.557828	1.16775	0.877718	0.385933	0.459853		2.46212	3.34107	3.08383	1.99501	1.8235	0.951219
1357	FBgn0039324	CG10553	NA	7.10776	14.6941	6.6594	7.61885	21.9356	15.1823		2.37116	4.73117	15.0892	2.92596	6.46949	9.2343		4.72922	4.77334	12.1869	10.4509	7.56235	4.73383
1358	FBgn0267807	lncRNA:CR46132	long non-coding RNA:CR46132	0	0	0	0	0	0		0	0	0	0	0	0		0	0	0	0	0	0
1359	FBgn0037661	Ada	Adenosine deaminase	35.7329	26.873	27.598	33.8584	32.7238	35.625		48.8123	34.6129	46.8242	48.9238	50.75	37.7682		52.4734	35.9573	34.5287	47.0288	37.0312	19.3003
1360	FBgn0051327	CG31327	NA	0.235448	1.38684	1.02886	0.555231	0.419626	0.540143		0.885605	1.15606	1.60488	0.629544	0.844718	1.22888		1.44125	0.943092	1.25991	0.545358	0.638132	0.205779
1361	FBgn0083050	snoRNA:Œ®18S-1377b	snoRNA:Œ®18S-1377b	0.286209	1.92057	2.12378	0.316376	0.364354	0.953121		0	0.369815	0.270957	1.11087	1.07459	1.77836		2.28518	1.12762	1.88304	2.40028	1.76297	0.220715
1362	FBti0063778	INE-1{}5717	NA	0.0297085	0	0	0.197039	0.1891	0.098934		0.163529	0.0383868	0.365629	0.230618	0.37181	0		0.0790675	0.0877855	0.0781838	0.249149	0.0365994	0.0229103
1363	FBgn0039038	CG6688	NA	0.041551	0.325293	0.102775	0.0459306	0	0.230619		0.571787	0.536886	0.47204	0.483821	0.468019	0.309812		0.442342	0.409263	0.437398	0.945835	0.767831	0.416556
1364	FBgn0039568	CG4815	NA	0.930741	1.26399	1.39774	2.57211	2.11583	2.73053		1.2808	2.06164	0.818203	1.46221	1.41446	1.73495		1.50396	1.76801	1.83707	1.99123	2.12945	1.43552
1365	FBgn0039818	CG11318	NA	61.7339	59.9558	56.3603	61.1142	61.8372	56.4694		49.343	53.9771	50.3339	52.7898	44.8759	51.5835		56.0599	50.628	56.0144	53.3284	52.8782	57.6872
1366	FBgn0038673	CG14286	NA	55.4457	59.1509	59.2764	53.5946	57.84	53.5123		56.9702	54.2491	50.0123	56.4313	57.441	56.6531		59.0263	59.3755	57.9207	54.9135	49.5981	42.8293
1367	FBgn0037548	CG7900	NA	0	0	0	0	0	0		0	0	0	0	0	0		0	0	0	0	0	0
1368	FBgn0039408	CG14551	NA	1.29397	1.08538	0.400074	0.35759	2.4709	0.359094		0.890322	0.41799	4.28755	0	1.61944	1.20601		0	0.637258	0	0.775131	0	0
1369	FBgn0037506	Mics1	Mitochondrial morphology and cristae structure 1	31.0944	29.0222	32.1866	27.2633	30.9162	22.843		31.6495	27.1761	21.2723	23.0022	28.4055	27.547		24.4644	23.3242	25.6842	23.4758	22.3689	21.4703
1370	FBgn0283546	mir-9384	mir-9384 stem loop	3063.51	3314.7	3016.23	3249.35	3024.01	3205.32		3065.24	3239.83	2908.79	2966.53	2859.28	3119.49		3016.22	3122.34	3179.03	3363.39	3413.69	3449.98
1371	FBgn0028837	CSN6	COP9 signalosome subunit 6	0	0	0	0	0	0		0	0	0	0	0	0		0	0	0	0	0	0
1372	FBgn0260794	ctrip	circadian trip	0	0	0	0	0	0		0	0	0	0	0	0		0	0	0	0	0	0
1373	FBgn0039811	CG15550	NA	0.550242	0.136753	0	0.270328	0.0778308	0.339332		0.0841325	0.157995	0.34728	0.158198	0.229547	0.379881		0.0813576	0.120438	0.160897	0.219742	0.376595	0
1374	FBgn0262576	CG43116	NA	423.249	413.568	432.624	440.631	424.542	426.88		395.683	395.606	443.242	411.481	404.029	407.281		362.473	372.824	380.288	360.124	359.815	350.117
1375	FBti0060429	H{}2368	NA	0.0530682	0.0593513	0.0656313	0	0	0		0.146055	0.0685703	0	0	0.199249	0.0659479		0.141238	0.0522704	0.139659	0	0.0653774	0
[truncated: 22,557 more rows]

## Sheet: 6C tub>itpr vs. UAS-itpr
primary_FBid	current_symbol	baseMean	log2FoldChange	lfcSE	stat	pvalue	padj
[truncated: 16,257 more rows]

## Sheet: 6D tub>itpr vs. tub-GAL4
primary_FBid	current_symbol	baseMean	log2FoldChange	lfcSE	stat	pvalue	padj
[truncated: 16,437 more rows]

[truncated: 4 more sheets: 6E comparisons of DEGs, 6F tub>tav vs. tub>itpr, 6G overlapping, UP, 6H overlapping, DN]
